# Supplementary material for: Genome Analysis Coupled With Transcriptomics Reveals the Reduced Fitness of a Hot Spring Cyanobacterium Mastigocladus laminosus UU774 Under Exogenous Nitrogen Supplement
Source: Front Microbiol. 2022 Jul 1;13:909289. doi: 10.3389/fmicb.2022.909289 (PMC9284123; doi:10.3389/fmicb.2022.909289)
Supplement: Supplementary Table 1 — RT PCR primers and validation, heterocyst count, and filament length. Sheet 1. Gene IDs (both Genbank and Prokka), genomic location, and the primer sequences used for the qRT-PCR experiments. Sheet 2. Results of the qRT-PCR experiments. For each of the experimental conditions, three biological replicates were used to extract RNA. For qRT- PCR, three technical replicates for each of the biological replicates were used. Sheet 3. Raw counts of the number of vegetative cells in a single filament and the number of heterocysts in each filament in cultures grown continuously under N+ and N– conditions for 12 days. For each of the N+ and N– conditions, 3 biological replicates were taken. From each replicate, 5 slides were made, and from each slide, 5 observations were taken. The slides were observed under a light microscope at 100X while counting. Sheet 4. Raw counts of the length of single filaments (in μm) of cultures grown continuously under N+ and N– conditions for 12 days. For each of the N+ and N– conditions, 3 technical replicates were taken. From each replicate, 3 readings were made. The slides were observed under a light microscope at 20X while counting. [file Table_1.XLSX]

## Sheet: Primers
	Supplementary Table S1 : Shortlisted differentially expressed transcripts for RT PCR and primer sequences
				log2 FC values as per RNAseq analysis
				Heatshock		Nutrient Stress	Nitrogen stress		RT PCR primer sequence
GeneID (GenBank)	GeneID (PROKKA)	scaffold	Product	HSK_6hr	HSK_24hr	0th day vs 12th day	N+ 12th vs. N- 12th		Forward Primer	Reverse Primer
BLD44_028360	KNPGNMGK_05644	scaffold_38	hypothetical protein	-0.30235	0.186742	4.49807	7.25057		GCCCTAGCAACAGCCAAGAA	ACTCGTCGTGTGCCTCTTTG
BLD44_028365	KNPGNMGK_05645	scaffold_38	hypothetical protein	-0.28193	0.264241	5.14897	3.65953		CCCCGCTATCGAAGACAAAGA	CCGATGTTTGGGTATACACGACG
BLD44_028420	KNPGNMGK_05660	scaffold_38	hypothetical protein	0.424546	0.597441	3.33497	3.96187		GCGTAACCAGACGTGCAAAG	GTGCAGGTTTTGACGTAGCC
BLD44_028425	KNPGNMGK_05661	scaffold_38	hypothetical protein	-0.245776	0.223849	3.07861	7.82493		AGCGGAAATCTCAGCCACAG	AACGGAAGTCTAGGTCAGGG
BLD44_028500	KNPGNMGK_05677	scaffold_38	hypothetical protein	0.164381	0.371692	3.3468	7.20755		GAGTCAGACACCATTGCCGA	TGGACTCTTCAGTGCCATCG
BLD44_028505	KNPGNMGK_05678	scaffold_38	hypothetical protein	0.0835351	0.365636	0.616465	8.18073		TATACGCTACATGGGCTGGC	TGGTGTTTCCCTTCCATCCG
BLD44_028510	KNPGNMGK_05679	scaffold_38	hypothetical protein	0.144478	0.607409	0.940959	3.90116		TGCCCAAAGACCAGTTAGGA	CCGTTGGTTGTCTCAGTCCA
BLD44_028515	KNPGNMGK_05680	scaffold_38	hypothetical protein	0.428951	0.632046	1.19102	5.33336		GAGGTGGGACTAGTGAAGGC	GCTGGTAGATGGTTGGTCGT
BLD44_028520	KNPGNMGK_05681	scaffold_38	hypothetical protein	0.062438	0.572079	1.08937	4.67447		CCGTTGACCACAGCATTGAC	AAACAGGTTCCTGACTGGCG
BLD44_028520	KNPGNMGK_05682	scaffold_38	hypothetical protein	-0.055607	0.220406	1.30277	4.86962		TGTGGGTCAACGAACTAGGC	TAGTTGATGTCCCGTTGGGC
BLD44_028525	KNPGNMGK_05683	scaffold_38	Murein hydrolase activator NlpD	0.294078	0.58254	2.12143	5.47594		CTGTGGTCGAGTCCATCGTC	CACTGGCATTTGGGTCGTTG
BLD44_028530	KNPGNMGK_05684	scaffold_38	hypothetical protein	-0.0348491	0.471174	1.92421	4.53818		TGGGTAGCAACCAACGACTT	GTCCTGTTCAAAGGCTGTGC
BLD44_028555	KNPGNMGK_05689	scaffold_38	hypothetical protein	-0.0746505	0.518874	1.45986	2.62548		CCCGTTGGAAGTAATCGGCA	ACTCAGCAGTGCCATACGAC
BLD44_028560	KNPGNMGK_05690	scaffold_38	hypothetical protein	0.658281	1.03945	6.70939	9.12043		AGGACTCAGCAGCGACAATC	CACGACTACCCAAGCCAAGT
BLD44_000095	KNPGNMGK_00020	scaffold_0	hypothetical protein	6.02241	4.52896	NA	NA		TGT CGG GGT TTG GAA AAG GG	TAT TCC CCT TTC CCT TGT CC
BLD44_008410	KNPGNMGK_01677	scaffold_6	Hsp83_3_UTR	2.77913	-0.406318	NA	NA		GGACAAGGGAAGGAGGACA	GAAAGGGGAAAGGGGAAAG
BLD44_022195	KNPGNMGK_04431	scaffold_20	hypothetical protein	-2.40762	-1.2442	0.785596	-1.40598		ACGGGAAGTTGAAGAGGCG	CTACGACCGCATCGAGAAGG
BLD44_022135	KNPGNMGK_04420	scaffold_20	hypothetical protein	-4.08189	-5.76711	2.82658	NA		CCGAGCTTGTTGGCGATTTC	AGTCACATGGCACGTATCGC
BLD44_011825	KNPGNMGK_02363	scaffold_13	Heterocyst differentiation ATP-binding protein HepA	0.179402	0.158822	-0.784669	-5.45671		CTCTACGCAAAGGGATGGGA	GCATTAGCCTGCTGAGTTGC
BLD44_013840	KNPGNMGK_02755	scaffold_13	Magnesium transporter MgtE	-0.0487914	-0.0470343	-2.51158	-3.30679		GACAGCAGGTCTGGGTACAG	AAGTCCCTAAAGTGACGGCG
			secA1 (control)						GCTCGACCGGAAAACGTAGA	TCCGTACCTCTACCTGCCAT

## Sheet: RT-PCR validation
Validation of few differentially expressed tanscripts in heat shock
						stdev
	Gene Ids	6hr RT	6hr Rseq	24 hr RT	24 hr Rseq	6hr RT	24 hr RT
g_2755	BLD44_013840	1.99456	-0.0487914	1.36568	-0.0470343	0.227286	0.203501
g_4419	BLD44_022135	3.72473	4.08189	0.347346	5.76711	0.116204	0.200282
g_5683	BLD44_028525	0.890022	0.294078	0.878608	0.58254	0.253886	0.129505
g_ 5690	BLD44_028560	0.361653	0.658281	0.361653	1.03945	0.114615	0.114615
g_0020	BLD44_000095	32.0876	6.02241	7.66904	4.52896	1.14851	0.532531
Validation of few differentially expressed transcripts in nutrient stress
gene		log2 Fc vaues			STDEV RT
		RT	Rseq
g_0020	BLD44_000095	0.95664	NA		0.0515515
g_2755	BLD44_013840	3.90872	2.51		0.0313565
g_4420	BLD44_022135	3.27182	2.82		0.0453559
g_5644	BLD44_028360	0.459101	4.49		0.0097534
g_5645	BLD44_028365	1.13555	5.14		0.0120428
Validation of few differentially expressed transcripts in nitrogen stress
		log2FC values
		RT	Rseq		Stdev RT
g_5677	BLD44_028500	3.30068	7.2		0.0889659
g_5678	BLD44_028505	8.36	8.18		0
g_5680	BLD44_028515	1.81	5.33		0.0222018
g_5681	BLD44_028520	4.53	4.67		0
g_5682	BLD44_028520	4.33	4.86		0.117391
g_5683	BLD44_028525	2.64769	5.47		0.786157
g_5689	BLD44_028555	5.57	2.62		0
g_5690	BLD44_028560	3.82	9.12		0.812796
g_4420	BLD44_022135	0.44	0		0.0255483
g-2755	BLD44_013840	1.01	3.3		0.823805
g_2363	BLD44_011825	1.99	5.45		0.148493

## Sheet: Heterocyst count
N+ CONDITION			N-- CONDITION
VEGETATIVE CELL	HETEROCYST	BIOLOGICAL REPLICATE 1	VEGETATIVE CELL	HETEROCYST
14	0	TECHNICAL REPLICATE 1.1	19	2
17	0		9	1
27	1		45	4
35	1		35	2
13	0		35	2
			18	2
			44	2
			46	2
44	2	TECHNICAL REPLICATE 1.2	24	1
13	1		29	2
51	0		24	1
31	0		38	2
51	0		29	2
33	1		30	1
15	0	TECHNICAL REPLICATE 1.3	27	2
42	1		31	3
23	1		45	3
49	1		23	1
16	0		37	3
33	1
33	1	TECHNICAL REPLICATE 1.4	80	3
28	0		63	3
43	0		43	2
20	1		54	3
36	1		59	5
20	1	TECHNICAL REPLICATE 1.5	27	2
23	0		29	1
19	0		25	1
16	0		17	1
17	0		29	2
		BIOLOGICAL REPLICATE 2
28	0	TECHNICAL REPLICATE 2.1	70	2
22	1		27	3
49	2		53	2
26	1		28	3
21	2		56	3
22	1	TECHNICAL REPLICATE 2.2	100	7
25	0		42	2
26	0		45	5
22	1		57	4
25	0		73	7
27	1	TECHNICAL REPLICATE 2.3	27	3
17	0		30	2
19	1		42	2
23	0		34	2
42	3		25	1
25	0	TECHNICAL REPLICATE 2.4	32	2
24	1		40	2
34	1		25	2
36	1		30	3
24	1		27	2
21	1	TECHNICAL REPLICATE 2.5	37	1
20	0		30	2
12	0		54	3
13	0		32	1
14	1		52	4
		BIOLOGICAL REPLICATE 3
17	0	TECHNICAL REPLICATE 3.1	40	2
23	0		37	2
25	0		61	3
37	1		38	3
32	0		70	3
32	1	TECHNICAL REPLICATE 3.2	78	2
32	0		52	2
84	1		58	3
38	1		67	3
54	4		62	4
45	0	TECHNICAL REPLICATE 3.3	94	4
27	0		50	3
29	0		110	6
26	0		45	2
41	1		34	2
39	0	TECHNICAL REPLICATE 3.4	75	2
42	0		37	1
72	0		26	1
79	1		47	3
53	1		25	3
49	0	TECHNICAL REPLICATE 3.5	31	1
89	0		55	6
84	1		99	6
45	1		34	2
62	1		53	4

## Sheet: Filament length
		Filament length of N-12 Vs N+12 samples
Sample		N-12 (length in µm)	N+12 (length in µm)
Technical replicate 1	Reading1	615	426
	Reading2	701	339
	Reading3	663	400
Technical replicate 2	Reading1	751	350
	Reading2	626	407
	Reading3	633	400
Technical replicate3	Reading1	645	410
	Reading2	739	400
	Reading3	720	350
	N-12	N+12
Average	677	387
Std. de	51.65	31.62
