# Supplementary material for: Genome Analysis Coupled With Transcriptomics Reveals the Reduced Fitness of a Hot Spring Cyanobacterium Mastigocladus laminosus UU774 Under Exogenous Nitrogen Supplement
Source: Front Microbiol. 2022 Jul 1;13:909289. doi: 10.3389/fmicb.2022.909289 (PMC9284123; doi:10.3389/fmicb.2022.909289)
Supplement: Supplementary Table 2 — Intergenic distances between the genes were calculated using in-house Perl scripts (submitted to GitHub). [file Table_2.XLS]

## Sheet: 74Intergenic
Scaffold_id	Scaffold_len	GeneId	5UTR	3UTR	GeneLength	Annotation
MNPM02000014	533658	BLD44_013100	-144	453	929	ParA family protein
MNPM02000015	531444	BLD44_014495	-119	18	257	hypothetical protein
MNPM02000031	75684	BLD44_026445	-118	-82	368	hypothetical protein
MNPM02000014	533658	BLD44_013920	-110	-7	257	hypothetical protein
MNPM02000001	631313	BLD44_000190	-106	604	839	Rpn family recombination-promoting nuclease/putative transposase
MNPM02000026	95792	BLD44_024465	-106	-37	224	hypothetical protein
MNPM02000004	208243	BLD44_006100	-102	32	452	hypothetical protein
MNPM02000001	631313	BLD44_002620	-99	88	200	hypothetical protein
MNPM02000004	208243	BLD44_005420	-97	435	422	hypothetical protein
MNPM02000020	136801	BLD44_021740	-90	393	215	hypothetical protein
MNPM02000046	27477	BLD44_029540	-88	338	335	hypothetical protein
MNPM02000016	444848	BLD44_017865	-85	119	1064	mannose-1-phosphate guanylyltransferase
MNPM02000008	276066	BLD44_009650	-84	58	197	hypothetical protein
MNPM02000031	75684	BLD44_026450	-82	-3	764	fimbrial protein
MNPM02000007	202762	BLD44_008690	-81	83	190	hypothetical protein
MNPM02000007	202762	BLD44_009015	-81	50	278	hypothetical protein
MNPM02000036	56874	BLD44_027805	-79	404	320	hypothetical protein
MNPM02000007	202762	BLD44_008810	-78	637	665	ribosome maturation factor RimM
MNPM02000030	77493	BLD44_025875	-77	274	275	hypothetical protein
MNPM02000015	531444	BLD44_015825	-76	657	214	hypothetical protein
MNPM02000004	208243	BLD44_005615	-76	205	1118	UDP-N-acetylglucosamine 2-epimerase (non-hydrolyzing)
MNPM02000038	45644	BLD44_028225	-73	335	179	30S ribosomal protein S21
MNPM02000001	631313	BLD44_000820	-70	233	1088	hypothetical protein
MNPM02000014	533658	BLD44_012695	-68	402	233	hypothetical protein
MNPM02000015	531444	BLD44_015770	-68	164	1880	serine/threonine protein kinase
MNPM02000016	444848	BLD44_016840	-67	50	3170	efflux RND transporter permease subunit
MNPM02000022	127123	BLD44_022910	-66	461	1322	amino acid ABC transporter substrate-binding protein
MNPM02000007	202762	BLD44_008620	-65	302	2570	phosphoenolpyruvate--protein phosphotransferase
MNPM02000016	444848	BLD44_018155	-64	121	2591	4Fe-4S binding protein
MNPM02000046	27477	BLD44_029520	-64	-3	314	helix-turn-helix domain-containing protein
MNPM02000014	533658	BLD44_011935	-60	434	1127	Photosystem Q(B) protein 1
MNPM02000018	210018	BLD44_019650	-60	280	1289	GHKL domain-containing protein
MNPM02000026	95792	BLD44_024430	-58	796	1052	GDSL family lipase
MNPM02000026	95792	BLD44_024575	-58	442	182	hypothetical protein
MNPM02000029	82896	BLD44_025570	-58	9	1931	DNA primase
MNPM02000010	69075	BLD44_010730	-58	1047	197	hypothetical protein
MNPM02000005	270237	BLD44_006465	-54	271	191	type II toxin-antitoxin system HicB family antitoxin
MNPM02000006	199022	BLD44_008130	-54	3	659	ParB/RepB/Spo0J family partition protein
MNPM02000014	533658	BLD44_012750	-53	89	239	hypothetical protein
MNPM02000015	531444	BLD44_015575	-53	-7	191	hypothetical protein
MNPM02000001	631313	BLD44_002635	-52	-19	446	response regulator
MNPM02000003	209352	BLD44_004830	-52	54	275	hypothetical protein
MNPM02000002	338129	BLD44_002990	-51	594	620	pentapeptide repeat-containing protein
MNPM02000035	66093	BLD44_027430	-51	165	191	hypothetical protein
MNPM02000052	20220	BLD44_030010	-51	168	2690	peptidase domain-containing ABC transporter
MNPM02000015	531444	BLD44_015675	-49	13	229	hypothetical protein
MNPM02000035	66093	BLD44_027455	-49	156	680	hypothetical protein
MNPM02000025	96029	BLD44_024220	-48	270	5483	acyltransferase domain-containing protein
MNPM02000009	76054	BLD44_010355	-48	38	248	hypothetical protein
MNPM02000001	631313	BLD44_001025	-46	127	587	hypothetical protein
MNPM02000001	631313	BLD44_001060	-46	49	371	hypothetical protein
MNPM02000038	45644	BLD44_028145	-46	692	1406	glycosyltransferase family 2 protein
MNPM02000011	138860	BLD44_011005	-45	441	1622	glutamine-hydrolyzing GMP synthase
MNPM02000015	531444	BLD44_014335	-45	-1	323	hypothetical protein
MNPM02000015	531444	BLD44_016005	-45	498	377	nitrogenase
MNPM02000012	31151	BLD44_011500	-43	656	197	hypothetical protein
MNPM02000003	209352	BLD44_004950	-43	267	797	tetratricopeptide repeat protein
MNPM02000033	73607	BLD44_027045	-43	199	1265	serine protease
MNPM02000035	66093	BLD44_027685	-43	649	224	hypothetical protein
MNPM02000016	444848	BLD44_017155	-42	9	203	hypothetical protein
MNPM02000002	338129	BLD44_004235	-40	110	188	hypothetical protein
MNPM02000003	209352	BLD44_005005	-40	27	260	hypothetical protein
MNPM02000004	208243	BLD44_005270	-40	-3	1319	translation elongation factor
MNPM02000029	82896	BLD44_025795	-39	48	599	nicotinate-nucleotide adenylyltransferase
MNPM02000031	75684	BLD44_026335	-39	18	227	hypothetical protein
MNPM02000016	444848	BLD44_016835	-38	-67	389	hypothetical protein
MNPM02000019	192304	BLD44_021155	-38	65	758	amino acid ABC transporter ATP-binding protein
MNPM02000032	74969	BLD44_026660	-38	327	383	hypothetical protein
MNPM02000022	127123	BLD44_022805	-37	39	260	hypothetical protein
MNPM02000026	95792	BLD44_024470	-37	708	3272	carbamoyl-phosphate synthase large subunit
MNPM02000005	270237	BLD44_006450	-37	382	275	BrnT family toxin
MNPM02000008	276066	BLD44_009675	-37	340	659	riboflavin synthase
MNPM02000009	76054	BLD44_010490	-37	208	206	hypothetical protein
MNPM02000001	631313	BLD44_001745	-35	478	1187	iron-containing alcohol dehydrogenase family protein
MNPM02000011	138860	BLD44_011260	-34	130	545	single-stranded DNA-binding protein
MNPM02000015	531444	BLD44_015160	-34	553	182	hypothetical protein
MNPM02000017	352099	BLD44_019565	-34	303	374	transposase
MNPM02000018	210018	BLD44_020520	-34	148	176	hypothetical protein
MNPM02000039	44716	BLD44_028420	-34	-27	407	helix-turn-helix domain-containing protein
MNPM02000008	276066	BLD44_009170	-34	-7	1403	aldehyde dehydrogenase family protein
MNPM02000008	276066	BLD44_009755	-34	107	860	cyanoexosortase A
MNPM02000008	276066	BLD44_010095	-34	52	212	thiamine biosynthesis protein ThiS
MNPM02000016	444848	BLD44_017720	-33	90	122	histidine kinase
MNPM02000030	77493	BLD44_026120	-33	537	1928	sodium:proton antiporter
MNPM02000023	112492	BLD44_023360	-32	483	1070	LOG family protein
MNPM02000002	338129	BLD44_003580	-31	744	263	hypothetical protein
MNPM02000016	444848	BLD44_016300	-31	254	1226	(E)-4-hydroxy-3-methylbut-2-enyl-diphosphate synthase
MNPM02000032	74969	BLD44_026540	-31	598	629	DedA family protein
MNPM02000037	53978	BLD44_027940	-31	482	191	hypothetical protein
MNPM02000032	74969	BLD44_026530	-30	-3	1202	argininosuccinate synthase
MNPM02000006	199022	BLD44_007635	-29	279	890	tetratricopeptide repeat protein
MNPM02000014	533658	BLD44_011765	-28	39	305	prevent-host-death protein
MNPM02000004	208243	BLD44_005825	-28	-22	335	hypothetical protein
MNPM02000036	56874	BLD44_027845	-28	18	200	hypothetical protein
MNPM02000039	44716	BLD44_028400	-28	187	263	hypothetical protein
MNPM02000009	76054	BLD44_010250	-28	56	1004	iron-containing redox enzyme family protein
MNPM02000009	76054	BLD44_010350	-28	-48	299	hypothetical protein
MNPM02000009	76054	BLD44_010395	-28	196	203	hypothetical protein
MNPM02000016	444848	BLD44_016875	-27	-3	209	hypothetical protein
MNPM02000032	74969	BLD44_026720	-27	203	1109	glutamate 5-kinase
MNPM02000039	44716	BLD44_028425	-27	104	557	hypothetical protein
MNPM02000001	631313	BLD44_001080	-26	-1	197	hypothetical protein
MNPM02000016	444848	BLD44_016910	-26	560	179	hypothetical protein
MNPM02000022	127123	BLD44_022705	-26	211	236	hypothetical protein
MNPM02000001	631313	BLD44_000930	-25	-3	1628	DUF4335 domain-containing protein
MNPM02000012	31151	BLD44_011540	-25	-7	221	hypothetical protein
MNPM02000027	86563	BLD44_025000	-25	324	1121	urea ABC transporter permease subunit UrtC
MNPM02000004	208243	BLD44_005695	-25	-16	812	cobalt ECF transporter T component CbiQ
MNPM02000033	73607	BLD44_027070	-25	40	176	histidine kinase
MNPM02000015	531444	BLD44_014490	-24	-119	278	hypothetical protein
MNPM02000016	444848	BLD44_017925	-24	-11	182	DUF86 domain-containing protein
MNPM02000016	444848	BLD44_016730	-23	336	1490	catalase
MNPM02000039	44716	BLD44_028495	-23	136	338	hypothetical protein
MNPM02000001	631313	BLD44_002085	-22	158	284	transposase
MNPM02000015	531444	BLD44_015330	-22	238	1685	potassium-transporting ATPase subunit A
MNPM02000017	352099	BLD44_019070	-22	203	344	hypothetical protein
MNPM02000004	208243	BLD44_005830	-22	208	227	DUF167 domain-containing protein
MNPM02000041	42252	BLD44_028830	-22	-21	242	hypothetical protein
MNPM02000007	202762	BLD44_008455	-22	160	827	VWA domain-containing protein
MNPM02000007	202762	BLD44_008825	-22	140	233	hypothetical protein
MNPM02000001	631313	BLD44_000360	-21	284	2882	hypothetical protein
MNPM02000016	444848	BLD44_016955	-21	14	344	hypothetical protein
MNPM02000025	96029	BLD44_024275	-21	14	1259	murein transglycosylase
MNPM02000027	86563	BLD44_024990	-21	90	698	urea ABC transporter ATP-binding subunit UrtE
MNPM02000005	270237	BLD44_006820	-21	707	200	hypothetical protein
MNPM02000041	42252	BLD44_028835	-21	29	74	GNAT family N-acetyltransferase
MNPM02000043	33952	BLD44_029150	-21	833	1853	ABC transporter ATP-binding protein/permease
MNPM02000010	69075	BLD44_010620	-21	12	383	aspartate 1-decarboxylase
MNPM02000001	631313	BLD44_000510	-20	869	668	hypothetical protein
MNPM02000001	631313	BLD44_000925	-20	-25	266	hypothetical protein
MNPM02000017	352099	BLD44_018640	-20	51	215	hypothetical protein
MNPM02000001	631313	BLD44_001020	-19	-46	1709	apolipoprotein N-acyltransferase
MNPM02000001	631313	BLD44_002640	-19	15	397	hypothetical protein
MNPM02000002	338129	BLD44_004085	-19	159	305	hypothetical protein
MNPM02000015	531444	BLD44_014750	-19	123	458	urease accessory protein UreE
MNPM02000015	531444	BLD44_014860	-19	588	1055	GHMP kinase
MNPM02000017	352099	BLD44_018895	-19	17	143	hypothetical protein
MNPM02000027	86563	BLD44_024930	-19	85	182	hypothetical protein
MNPM02000033	73607	BLD44_027090	-19	474	410	KH domain-containing protein
MNPM02000005	270237	BLD44_007150	-19	6	260	hypothetical protein
MNPM02000048	23252	BLD44_029700	-19	248	407	type II toxin-antitoxin system VapC family toxin
MNPM02000002	338129	BLD44_003270	-18	210	206	exodeoxyribonuclease V subunit gamma
MNPM02000023	112492	BLD44_023335	-18	90	275	hypothetical protein
MNPM02000025	96029	BLD44_024345	-18	97	188	hypothetical protein
MNPM02000005	270237	BLD44_006875	-18	241	437	universal stress protein
MNPM02000008	276066	BLD44_009365	-18	-3	659	cation:proton antiporter
MNPM02000017	352099	BLD44_018760	-17	158	1352	PEP-CTERM sorting domain-containing protein
MNPM02000040	42550	BLD44_028675	-17	158	389	chorismate mutase
MNPM02000001	631313	BLD44_000915	-16	63	296	hypothetical protein
MNPM02000013	33471	BLD44_011655	-16	339	1385	photosystem II 44 kDa subunit reaction center protein
MNPM02000014	533658	BLD44_011965	-16	200	197	hypothetical protein
MNPM02000016	444848	BLD44_017140	-16	292	659	MotA/TolQ/ExbB proton channel family protein
MNPM02000016	444848	BLD44_017170	-16	73	185	hypothetical protein
MNPM02000017	352099	BLD44_018990	-16	24	182	hypothetical protein
MNPM02000017	352099	BLD44_019055	-16	25	179	collagen-like protein
MNPM02000017	352099	BLD44_019275	-16	2	731	phosphonate ABC transporter ATP-binding protein
MNPM02000018	210018	BLD44_020445	-16	23	896	TIGR03985 family CRISPR-associated protein
MNPM02000018	210018	BLD44_020470	-16	34	524	hypothetical protein
MNPM02000019	192304	BLD44_020770	-16	48	1052	dipeptide epimerase
MNPM02000020	136801	BLD44_021470	-16	-3	851	hypothetical protein
MNPM02000022	127123	BLD44_022925	-16	295	1439	15-cis-phytoene desaturase
MNPM02000004	208243	BLD44_005585	-16	636	314	lasso peptide biosynthesis PqqD family chaperone
MNPM02000004	208243	BLD44_005700	-16	202	329	energy-coupling factor ABC transporter substrate-binding protein
MNPM02000004	208243	BLD44_006160	-16	107	311	transcriptional regulator
MNPM02000036	56874	BLD44_027775	-16	144	2249	anthranilate synthase
MNPM02000005	270237	BLD44_007180	-16	224	683	hypothetical protein
MNPM02000006	199022	BLD44_007845	-16	196	704	hypothetical protein
MNPM02000002	338129	BLD44_003320	-15	331	1037	class II fructose-bisphosphatase
MNPM02000002	338129	BLD44_003835	-15	61	812	carbon monoxide dehydrogenase
MNPM02000014	533658	BLD44_012435	-15	410	1253	MFS transporter
MNPM02000015	531444	BLD44_014350	-15	123	233	hypothetical protein
MNPM02000025	96029	BLD44_024060	-15	151	695	ATP-dependent Zn protease
MNPM02000031	75684	BLD44_026430	-15	223	299	type II toxin-antitoxin system RelE/ParE family toxin
MNPM02000048	23252	BLD44_029725	-15	331	1034	VOC family protein
MNPM02000050	22596	BLD44_029810	-15	3	1109	hypothetical protein
MNPM02000006	199022	BLD44_007985	-15	0	1052	CRISPR-associated protein
MNPM02000010	69075	BLD44_010725	-15	-58	788	ABC transporter ATP-binding protein
MNPM02000015	531444	BLD44_015780	-14	86	194	hypothetical protein
MNPM02000032	74969	BLD44_026615	-14	552	185	hypothetical protein
MNPM02000001	631313	BLD44_001295	-13	5	188	hypothetical protein
MNPM02000002	338129	BLD44_004080	-13	-19	392	PH domain-containing protein
MNPM02000002	338129	BLD44_004255	-13	-3	704	response regulator transcription factor
MNPM02000015	531444	BLD44_014170	-13	111	899	sulfate ABC transporter permease subunit CysW
MNPM02000016	444848	BLD44_017195	-13	314	983	hypothetical protein
MNPM02000016	444848	BLD44_017950	-13	782	935	RluA family pseudouridine synthase
MNPM02000017	352099	BLD44_018710	-13	7	224	hypothetical protein
MNPM02000006	199022	BLD44_007630	-13	-29	197	hypothetical protein
MNPM02000008	276066	BLD44_009700	-13	97	728	UMP kinase
MNPM02000008	276066	BLD44_010165	-13	13	278	nitrogen fixation protein NifZ
MNPM02000001	631313	BLD44_000385	-12	238	1367	ABC transporter ATP-binding protein
MNPM02000014	533658	BLD44_012405	-12	209	194	hypothetical protein
MNPM02000015	531444	BLD44_015790	-12	347	899	NgoFVII family restriction endonuclease
MNPM02000018	210018	BLD44_020515	-12	-34	863	hypothetical protein
MNPM02000003	209352	BLD44_005205	-12	5	77	fatty-acid oxidation protein subunit alpha
MNPM02000016	444848	BLD44_017930	-11	445	863	hypothetical protein
MNPM02000017	352099	BLD44_018405	-11	1748	2597	tetratricopeptide repeat protein
MNPM02000007	202762	BLD44_008910	-11	-1	191	hypothetical protein
MNPM02000001	631313	BLD44_000375	-10	104	1526	methyltransferase domain-containing protein
MNPM02000001	631313	BLD44_002100	-10	521	209	hypothetical protein
MNPM02000011	138860	BLD44_010980	-10	464	440	response regulator
MNPM02000014	533658	BLD44_012205	-10	74	155	histidine kinase
MNPM02000014	533658	BLD44_012265	-10	203	1121	branched-chain amino acid ABC transporter permease
MNPM02000014	533658	BLD44_013900	-10	210	188	hypothetical protein
MNPM02000015	531444	BLD44_014940	-10	228	404	PIN domain-containing protein
MNPM02000015	531444	BLD44_015380	-10	353	140	5-formyltetrahydrofolate cyclo-ligase
MNPM02000017	352099	BLD44_018395	-10	141	4154	filamentous hemagglutinin N-terminal domain-containing protein
MNPM02000018	210018	BLD44_020405	-10	117	1037	ATP-binding protein
MNPM02000003	209352	BLD44_004365	-10	74	176	DUF4351 domain-containing protein
MNPM02000032	74969	BLD44_026690	-10	432	695	class I SAM-dependent methyltransferase
MNPM02000039	44716	BLD44_028385	-10	215	800	hypothetical protein
MNPM02000039	44716	BLD44_028490	-10	-23	1040	hypothetical protein
MNPM02000040	42550	BLD44_028715	-10	102	383	type II toxin-antitoxin system RelE/ParE family toxin
MNPM02000046	27477	BLD44_029565	-10	276	104	hypothetical protein
MNPM02000048	23252	BLD44_029720	-10	-15	74	lipoyl(octanoyl) transferase
MNPM02000015	531444	BLD44_016255	-9	479	341	hydrogenase maturation nickel metallochaperone HypA
MNPM02000017	352099	BLD44_019340	-9	-7	743	NADH-quinone oxidoreductase subunit B
MNPM02000039	44716	BLD44_028565	-9	174	359	hypothetical protein
MNPM02000005	270237	BLD44_006985	-9	638	125	plasmid pRiA4b ORF-3 family protein
MNPM02000039	44716	BLD44_028475	-8	-3	185	hypothetical protein
MNPM02000006	199022	BLD44_007915	-8	60	374	hypothetical protein
MNPM02000001	631313	BLD44_000080	-7	180	1451	serine/threonine protein kinase
MNPM02000012	31151	BLD44_011545	-7	85	320	transcriptional regulator
MNPM02000014	533658	BLD44_012665	-7	94	632	50S ribosomal protein L4
MNPM02000014	533658	BLD44_013690	-7	165	755	glycosyltransferase
MNPM02000014	533658	BLD44_013925	-7	-3	713	orotidine-5'-phosphate decarboxylase
MNPM02000014	533658	BLD44_014000	-7	34	266	hypothetical protein
MNPM02000015	531444	BLD44_014555	-7	44	1274	glycosyltransferase family 2 protein
MNPM02000015	531444	BLD44_014615	-7	180	1061	ABC transporter permease
MNPM02000015	531444	BLD44_015580	-7	204	479	hypothetical protein
MNPM02000015	531444	BLD44_015590	-7	263	980	PatU
MNPM02000016	444848	BLD44_016800	-7	155	671	DUF2232 domain-containing protein
MNPM02000017	352099	BLD44_019345	-7	274	527	NAD(P)H-quinone oxidoreductase subunit J
MNPM02000019	192304	BLD44_020975	-7	131	974	NAD-dependent epimerase/dehydratase family protein
MNPM02000019	192304	BLD44_021350	-7	8	1343	four-carbon acid sugar kinase family protein
MNPM02000020	136801	BLD44_021455	-7	13	1208	SAM-dependent methyltransferase
MNPM02000020	136801	BLD44_021750	-7	55	239	hypothetical protein
MNPM02000003	209352	BLD44_004755	-7	195	209	hypothetical protein
MNPM02000003	209352	BLD44_005215	-7	297	260	hypothetical protein
MNPM02000025	96029	BLD44_024255	-7	267	689	conjugal transfer protein TrbI
MNPM02000030	77493	BLD44_026135	-7	834	2060	sensor histidine kinase
MNPM02000004	208243	BLD44_005365	-7	107	275	XRE family transcriptional regulator
MNPM02000004	208243	BLD44_005680	-7	294	923	cobalt transporter
MNPM02000032	74969	BLD44_026635	-7	834	116	5-formyltetrahydrofolate cyclo-ligase
MNPM02000035	66093	BLD44_027440	-7	-3	359	glyoxalase
MNPM02000035	66093	BLD44_027525	-7	298	311	thioredoxin family protein
MNPM02000038	45644	BLD44_028220	-7	-73	293	hypothetical protein
MNPM02000005	270237	BLD44_007125	-7	77	959	hypothetical protein
MNPM02000050	22596	BLD44_029770	-7	415	227	type II toxin-antitoxin system HicA family toxin
MNPM02000006	199022	BLD44_007865	-7	88	671	DUF202 domain-containing protein
MNPM02000006	199022	BLD44_008000	-7	-3	1742	hypothetical protein
MNPM02000007	202762	BLD44_008640	-7	159	242	AbrB/MazE/SpoVT family DNA-binding domain-containing protein
MNPM02000008	276066	BLD44_009175	-7	14	590	hypothetical protein
MNPM02000008	276066	BLD44_009375	-7	-3	278	sodium:proton antiporter
MNPM02000001	631313	BLD44_001550	-6	62	83	aromatic acid decarboxylase
MNPM02000001	631313	BLD44_002125	-6	86	455	AAA family ATPase
MNPM02000001	631313	BLD44_002185	-6	57	500	helix-turn-helix domain-containing protein
MNPM02000002	338129	BLD44_003075	-6	519	500	helix-turn-helix domain-containing protein
MNPM02000002	338129	BLD44_003650	-6	381	566	IS630 family transposase
MNPM02000014	533658	BLD44_012965	-6	289	473	hypothetical protein
MNPM02000014	533658	BLD44_013785	-6	383	566	IS630 family transposase
MNPM02000015	531444	BLD44_014715	-6	158	140	histidine kinase
MNPM02000015	531444	BLD44_014905	-6	198	242	AbrB/MazE/SpoVT family DNA-binding domain-containing protein
MNPM02000018	210018	BLD44_020380	-6	118	500	helix-turn-helix domain-containing protein
MNPM02000020	136801	BLD44_021490	-6	8	566	IS630 family transposase
MNPM02000027	86563	BLD44_025065	-6	151	83	peptidoglycan-binding protein
MNPM02000027	86563	BLD44_025115	-6	295	950	CBS domain-containing protein
MNPM02000004	208243	BLD44_005950	-6	490	971	FtsX-like permease family protein
MNPM02000011	138860	BLD44_011420	-5	55	272	hypothetical protein
MNPM02000041	42252	BLD44_028915	-5	861	971	DUF362 domain-containing protein
MNPM02000020	136801	BLD44_021545	-4	162	140	rhomboid family intramembrane serine protease
MNPM02000001	631313	BLD44_000125	-3	132	923	TIGR00159 family protein
MNPM02000001	631313	BLD44_000200	-3	104	323	hypothetical protein
MNPM02000001	631313	BLD44_000225	-3	224	626	Uma2 family endonuclease
MNPM02000001	631313	BLD44_000635	-3	699	182	hypothetical protein
MNPM02000001	631313	BLD44_000935	-3	468	632	DUF3038 domain-containing protein
MNPM02000001	631313	BLD44_001100	-3	366	1388	Asp-tRNA(Asn)/Glu-tRNA(Gln) amidotransferase GatCAB subunit A
MNPM02000001	631313	BLD44_001955	-3	423	224	preprotein translocase subunit SecE
MNPM02000001	631313	BLD44_002145	-3	0	989	tetratricopeptide repeat protein
MNPM02000002	338129	BLD44_002790	-3	202	695	response regulator transcription factor
MNPM02000002	338129	BLD44_002905	-3	191	1082	hypothetical protein
MNPM02000002	338129	BLD44_003055	-3	666	293	DUF433 domain-containing protein
MNPM02000002	338129	BLD44_003185	-3	126	611	aminodeoxychorismate/anthranilate synthase component II
MNPM02000002	338129	BLD44_003235	-3	784	1019	glycosyltransferase
MNPM02000002	338129	BLD44_003465	-3	1277	284	CRISPR-associated endonuclease Cas2
MNPM02000002	338129	BLD44_003805	-3	590	200	hypothetical protein
MNPM02000002	338129	BLD44_003830	-3	-15	2648	2Fe-2S iron-sulfur cluster binding domain-containing protein
MNPM02000002	338129	BLD44_003880	-3	202	956	tRNA epoxyqueuosine(34) reductase QueG
MNPM02000002	338129	BLD44_004260	-3	244	893	hypothetical protein
MNPM02000011	138860	BLD44_011235	-3	188	77	type II toxin-antitoxin system RelE/ParE family toxin
MNPM02000014	533658	BLD44_011895	-3	170	3656	hypothetical protein
MNPM02000014	533658	BLD44_011910	-3	71	260	hypothetical protein
MNPM02000014	533658	BLD44_011995	-3	-3	263	type II toxin-antitoxin system RelE/ParE family toxin
MNPM02000014	533658	BLD44_012000	-3	71	248	hypothetical protein
MNPM02000014	533658	BLD44_012085	-3	133	1169	glutathione-dependent formaldehyde dehydrogenase
MNPM02000014	533658	BLD44_012165	-3	285	1451	recombinase RecA
MNPM02000014	533658	BLD44_012285	-3	14	242	hypothetical protein
MNPM02000014	533658	BLD44_013215	-3	18	4832	amino acid adenylation domain-containing protein
MNPM02000014	533658	BLD44_013930	-3	352	755	hypothetical protein
MNPM02000015	531444	BLD44_014070	-3	203	7436	non-ribosomal peptide synthetase
MNPM02000015	531444	BLD44_014240	-3	162	422	PIN domain-containing protein
MNPM02000015	531444	BLD44_014250	-3	911	407	nucleic acid-binding protein
MNPM02000015	531444	BLD44_014630	-3	561	1508	efflux RND transporter periplasmic adaptor subunit
MNPM02000015	531444	BLD44_015060	-3	-3	326	XRE family transcriptional regulator
MNPM02000015	531444	BLD44_015065	-3	253	1664	phosphoglucomutase (alpha-D-glucose-1,6-bisphosphate-dependent)
MNPM02000015	531444	BLD44_015700	-3	26	1484	SAM-dependent DNA methyltransferase
MNPM02000015	531444	BLD44_015745	-3	60	243	hypothetical protein
MNPM02000015	531444	BLD44_016205	-3	1	383	clan AA aspartic protease
MNPM02000016	444848	BLD44_016665	-3	319	1274	glycosyltransferase family 2 protein
MNPM02000016	444848	BLD44_016755	-3	510	506	TM2 domain-containing protein
MNPM02000016	444848	BLD44_016880	-3	1021	2306	chain-length determining protein
MNPM02000016	444848	BLD44_017265	-3	146	281	hypothetical protein
MNPM02000016	444848	BLD44_017530	-3	148	932	ABC transporter permease
MNPM02000016	444848	BLD44_017745	-3	237	1133	DUF262 domain-containing protein
MNPM02000016	444848	BLD44_017920	-3	-24	782	uroporphyrinogen-III C-methyltransferase
MNPM02000016	444848	BLD44_017975	-3	115	770	HEAT repeat domain-containing protein
MNPM02000017	352099	BLD44_018420	-3	-3	983	glycosyltransferase
MNPM02000017	352099	BLD44_018425	-3	211	1034	glycosyltransferase family 2 protein
MNPM02000017	352099	BLD44_018660	-3	114	356	XRE family transcriptional regulator
MNPM02000017	352099	BLD44_018670	-3	17	2213	stem cell self-renewal protein Piwi
MNPM02000017	352099	BLD44_018700	-3	681	1985	diguanylate cyclase
MNPM02000017	352099	BLD44_019050	-3	-16	335	cupin domain-containing protein
MNPM02000017	352099	BLD44_019100	-3	251	236	hypothetical protein
MNPM02000017	352099	BLD44_019205	-3	341	3239	DNA polymerase III subunit gamma/tau
MNPM02000018	210018	BLD44_019785	-3	484	500	DUF2231 domain-containing protein
MNPM02000018	210018	BLD44_019850	-3	84	203	hypothetical protein
MNPM02000018	210018	BLD44_019860	-3	105	416	nitrogen fixation protein NifX
MNPM02000018	210018	BLD44_020090	-3	1082	470	hypothetical protein
MNPM02000018	210018	BLD44_020415	-3	510	1151	hypothetical protein
MNPM02000019	192304	BLD44_020620	-3	234	347	DUF2499 domain-containing protein
MNPM02000019	192304	BLD44_020880	-3	1	1796	asparagine synthase (glutamine-hydrolyzing)
MNPM02000019	192304	BLD44_020925	-3	206	1190	glycosyltransferase
MNPM02000019	192304	BLD44_021005	-3	133	1043	Gfo/Idh/MocA family oxidoreductase
MNPM02000019	192304	BLD44_021220	-3	74	1715	flavin oxidoreductase
MNPM02000020	136801	BLD44_021385	-3	0	779	transposase
MNPM02000020	136801	BLD44_021410	-3	513	1193	tetratricopeptide repeat protein
MNPM02000020	136801	BLD44_021440	-3	-3	1016	hypothetical protein
MNPM02000020	136801	BLD44_021445	-3	-3	908	hypothetical protein
MNPM02000020	136801	BLD44_021450	-3	-7	632	phosphopantothenoylcysteine decarboxylase
MNPM02000020	136801	BLD44_021465	-3	-16	671	TfuA-related McrA-glycine thioamidation protein
MNPM02000020	136801	BLD44_021475	-3	67	722	class I SAM-dependent methyltransferase
MNPM02000020	136801	BLD44_021590	-3	316	917	class I SAM-dependent methyltransferase
MNPM02000003	209352	BLD44_004550	-3	189	473	chemotaxis protein CheW
MNPM02000003	209352	BLD44_004920	-3	59	290	acyl carrier protein
MNPM02000022	127123	BLD44_023185	-3	-3	212	hypothetical protein
MNPM02000022	127123	BLD44_023190	-3	10	188	hypothetical protein
MNPM02000023	112492	BLD44_023475	-3	-3	257	sulfurtransferase TusA family protein
MNPM02000023	112492	BLD44_023480	-3	87	1151	small ribosomal subunit biogenesis GTPase RsgA
MNPM02000023	112492	BLD44_023565	-3	160	380	hypothetical protein
MNPM02000024	108770	BLD44_023740	-3	1453	9032	SDR family NAD(P)-dependent oxidoreductase
MNPM02000025	96029	BLD44_024310	-3	19	209	type II toxin-antitoxin system HicA family toxin
MNPM02000026	95792	BLD44_024565	-3	223	209	type II toxin-antitoxin system HicA family toxin
MNPM02000027	86563	BLD44_025040	-3	533	569	PIN domain-containing protein
MNPM02000029	82896	BLD44_025540	-3	265	1376	HlyD family efflux transporter periplasmic adaptor subunit
MNPM02000030	77493	BLD44_025990	-3	307	1412	protein translocase subunit SecD
MNPM02000004	208243	BLD44_005275	-3	93	2789	S-layer family protein
MNPM02000004	208243	BLD44_005340	-3	204	4733	PAS domain S-box protein
MNPM02000004	208243	BLD44_005580	-3	-16	431	lasso peptide biosynthesis B2 protein
MNPM02000004	208243	BLD44_006090	-3	217	1709	serine/threonine protein kinase
MNPM02000004	208243	BLD44_006150	-3	16	461	HNH endonuclease
MNPM02000031	75684	BLD44_026220	-3	514	749	FHA domain-containing protein
MNPM02000031	75684	BLD44_026455	-3	129	755	pilus assembly protein PilO
MNPM02000032	74969	BLD44_026535	-3	-31	217	hypothetical protein
MNPM02000033	73607	BLD44_026925	-3	75	3704	TonB-dependent receptor
MNPM02000035	66093	BLD44_027415	-3	1659	632	response regulator transcription factor
MNPM02000035	66093	BLD44_027445	-3	487	1298	recombinase family protein
MNPM02000035	66093	BLD44_027570	-3	171	1178	hypothetical protein
MNPM02000036	56874	BLD44_027765	-3	344	5354	non-ribosomal peptide synthetase
MNPM02000039	44716	BLD44_028460	-3	98	557	hypothetical protein
MNPM02000039	44716	BLD44_028480	-3	549	530	hypothetical protein
MNPM02000039	44716	BLD44_028510	-3	4	491	hypothetical protein
MNPM02000039	44716	BLD44_028530	-3	49	236	hypothetical protein
MNPM02000039	44716	BLD44_028585	-3	141	212	hypothetical protein
MNPM02000040	42550	BLD44_028615	-3	271	278	DUF3539 family protein
MNPM02000040	42550	BLD44_028640	-3	65	848	glycosyltransferase family 2 protein
MNPM02000005	270237	BLD44_006340	-3	22	1265	serine/threonine protein kinase
MNPM02000005	270237	BLD44_006685	-3	797	983	ParB/RepB/Spo0J family partition protein
MNPM02000005	270237	BLD44_006940	-3	359	1031	iron ABC transporter permease
MNPM02000043	33952	BLD44_029160	-3	1037	14242	amino acid adenylation domain-containing protein
MNPM02000044	29306	BLD44_029230	-3	179	428	PIN domain-containing protein
MNPM02000046	27477	BLD44_029475	-3	172	494	hypothetical protein
MNPM02000046	27477	BLD44_029525	-3	26	2963	hypothetical protein
MNPM02000046	27477	BLD44_029560	-3	-10	506	hypothetical protein
MNPM02000049	22946	BLD44_029755	-3	611	7844	amino acid adenylation domain-containing protein
MNPM02000050	22596	BLD44_029805	-3	-15	917	MoxR family ATPase
MNPM02000006	199022	BLD44_007405	-3	-3	449	hypothetical protein
MNPM02000006	199022	BLD44_007410	-3	27	950	CRISPR-associated protein
MNPM02000006	199022	BLD44_007435	-3	-3	1259	CRISPR-associated RAMP protein Csx10
MNPM02000006	199022	BLD44_007440	-3	0	710	CRISPR-associated protein Csm3
MNPM02000006	199022	BLD44_007675	-3	752	1316	hypothetical protein
MNPM02000006	199022	BLD44_007770	-3	389	1640	hypothetical protein
MNPM02000006	199022	BLD44_008005	-3	2187	1382	hypothetical protein
MNPM02000053	17031	BLD44_030080	-3	126	6179	SDR family oxidoreductase
MNPM02000007	202762	BLD44_008540	-3	267	398	TIGR02588 family protein
MNPM02000007	202762	BLD44_009005	-3	862	224	hypothetical protein
MNPM02000008	276066	BLD44_009310	-3	169	191	hypothetical protein
MNPM02000008	276066	BLD44_009370	-3	-7	617	DUF4040 domain-containing protein
MNPM02000008	276066	BLD44_009380	-3	-3	266	hypothetical protein
MNPM02000008	276066	BLD44_009385	-3	-3	389	cation:proton antiporter
MNPM02000008	276066	BLD44_009390	-3	-3	1436	cation:proton antiporter
MNPM02000008	276066	BLD44_009395	-3	345	335	cation:proton antiporter
MNPM02000008	276066	BLD44_009450	-3	116	461	ribosome silencing factor
MNPM02000008	276066	BLD44_009505	-3	72	221	addiction module toxin, HicA family
MNPM02000008	276066	BLD44_009905	-3	515	629	metal-binding protein
MNPM02000008	276066	BLD44_010040	-3	248	3591	CAAX protease
MNPM02000008	276066	BLD44_010195	-3	161	1370	YvcK family protein
MNPM02000009	76054	BLD44_010260	-3	72	527	chromate transporter
MNPM02000009	76054	BLD44_010375	-3	253	662	restriction endonuclease
MNPM02000009	76054	BLD44_010440	-3	115	446	PIN domain-containing protein
MNPM02000001	631313	BLD44_001085	-1	43	1082	ABC transporter ATP-binding protein
MNPM02000014	533658	BLD44_012100	-1	106	698	cyclase
MNPM02000015	531444	BLD44_014340	-1	139	746	ABC transporter permease
MNPM02000018	210018	BLD44_019955	-1	147	184	hypothetical protein
MNPM02000003	209352	BLD44_005050	-1	94	107	hypothetical protein
MNPM02000026	95792	BLD44_024620	-1	59	212	hypothetical protein
MNPM02000027	86563	BLD44_024945	-1	137	68	histidine kinase
MNPM02000028	85956	BLD44_025255	-1	1140	518	5-(carboxyamino)imidazole ribonucleotide mutase
MNPM02000038	45644	BLD44_028260	-1	225	1808	ABC transporter ATP-binding protein
MNPM02000007	202762	BLD44_008685	-1	-81	263	hypothetical protein
MNPM02000007	202762	BLD44_008915	-1	1260	395	RidA family protein
MNPM02000001	631313	BLD44_001045	0	214	1064	hypothetical protein
MNPM02000001	631313	BLD44_002150	0	211	1241	tetratricopeptide repeat protein
MNPM02000001	631313	BLD44_002400	0	253	227	hypothetical protein
MNPM02000002	338129	BLD44_003405	0	735	839	M56 family peptidase
MNPM02000002	338129	BLD44_004095	0	218	518	RNA-binding protein
MNPM02000014	533658	BLD44_012535	0	135	455	50S ribosomal protein L13
MNPM02000014	533658	BLD44_012580	0	196	1325	preprotein translocase subunit SecY
MNPM02000014	533658	BLD44_012620	0	102	368	50S ribosomal protein L14
MNPM02000015	531444	BLD44_014525	0	178	944	J domain-containing protein
MNPM02000015	531444	BLD44_015275	0	91	1109	magnesium chelatase ATPase subunit I
MNPM02000015	531444	BLD44_016195	0	344	338	type II toxin-antitoxin system PemK/MazF family toxin
MNPM02000017	352099	BLD44_018835	0	515	347	DUF4325 domain-containing protein
MNPM02000017	352099	BLD44_019375	0	499	188	hypothetical protein
MNPM02000017	352099	BLD44_019445	0	542	599	response regulator
MNPM02000017	352099	BLD44_019540	0	80	320	DUF2281 domain-containing protein
MNPM02000019	192304	BLD44_021000	0	-3	1109	DegT/DnrJ/EryC1/StrS family aminotransferase
MNPM02000019	192304	BLD44_021100	0	14	653	response regulator transcription factor
MNPM02000020	136801	BLD44_021390	0	330	1715	transposase
MNPM02000003	209352	BLD44_004940	0	393	5621	acyltransferase domain-containing protein
MNPM02000022	127123	BLD44_022715	0	12	269	type II toxin-antitoxin system RelE/ParE family toxin
MNPM02000023	112492	BLD44_023405	0	44	386	DUF1257 domain-containing protein
MNPM02000023	112492	BLD44_023430	0	249	239	hypothetical protein
MNPM02000026	95792	BLD44_024720	0	83	995	glycosyltransferase family 2 protein
MNPM02000028	85956	BLD44_025205	0	452	236	DUF2281 domain-containing protein
MNPM02000029	82896	BLD44_025725	0	87	788	Fe-S cluster assembly ATPase SufC
MNPM02000030	77493	BLD44_026110	0	140	845	protein-glutamate O-methyltransferase CheR
MNPM02000033	73607	BLD44_026960	0	229	698	precorrin-2 C(20)-methyltransferase
MNPM02000034	67351	BLD44_027385	0	192	995	pyoverdine biosynthesis protein
MNPM02000035	66093	BLD44_027535	0	269	389	type II toxin-antitoxin system VapC family toxin
MNPM02000037	53978	BLD44_028050	0	80	1049	amino acid ABC transporter substrate-binding protein
MNPM02000005	270237	BLD44_006350	0	48	245	DUF433 domain-containing protein
MNPM02000005	270237	BLD44_006580	0	61	929	Cof-type HAD-IIB family hydrolase
MNPM02000005	270237	BLD44_006950	0	127	797	iron export ABC transporter permease subunit FetB
MNPM02000050	22596	BLD44_029790	0	129	1817	ABC transporter ATP-binding protein
MNPM02000050	22596	BLD44_029850	0	250	548	GTPase
MNPM02000006	199022	BLD44_007380	0	378	308	type II toxin-antitoxin system HicB family antitoxin
MNPM02000006	199022	BLD44_007445	0	570	2393	type III-B CRISPR-associated protein Cas10/Cmr2
MNPM02000006	199022	BLD44_007600	0	5	218	type II toxin-antitoxin system HicB family antitoxin
MNPM02000006	199022	BLD44_007935	0	579	1715	transposase
MNPM02000006	199022	BLD44_007990	0	13	857	type III-B CRISPR module RAMP protein Cmr4
MNPM02000006	199022	BLD44_008030	0	136	278	CRISPR-associated endonuclease Cas2
MNPM02000008	276066	BLD44_009075	0	375	209	VapC toxin family PIN domain ribonuclease
MNPM02000001	631313	BLD44_000485	1	330	803	twin-arginine translocase subunit TatC
MNPM02000001	631313	BLD44_001435	1	151	236	PrsW family intramembrane metalloprotease
MNPM02000002	338129	BLD44_004035	1	136	359	iron-sulfur cluster assembly accessory protein
MNPM02000002	338129	BLD44_004160	1	6	713	type I-D CRISPR-associated protein Cas5/Csc1
MNPM02000011	138860	BLD44_011035	1	106	260	hypothetical protein
MNPM02000013	33471	BLD44_011560	1	396	115	photosystem II D2 protein (photosystem q(a) protein)
MNPM02000014	533658	BLD44_012030	1	735	833	fasciclin domain-containing protein
MNPM02000014	533658	BLD44_012155	1	3	1073	HAMP domain-containing histidine kinase
MNPM02000014	533658	BLD44_013580	1	220	812	ABC transporter permease
MNPM02000015	531444	BLD44_015440	1	375	317	IS607 family transposase
MNPM02000015	531444	BLD44_016210	1	377	1322	D-alanyl-D-alanine carboxypeptidase
MNPM02000017	352099	BLD44_019135	1	426	896	ABC transporter permease
MNPM02000018	210018	BLD44_019645	1	-60	219	hypothetical protein
MNPM02000018	210018	BLD44_019870	1	182	1460	nitrogenase iron-molybdenum cofactor biosynthesis protein NifE
MNPM02000019	192304	BLD44_020885	1	20	1211	glycosyltransferase family 4 protein
MNPM02000024	108770	BLD44_023735	1	-3	7478	amino acid adenylation domain-containing protein
MNPM02000026	95792	BLD44_024445	1	367	473	8-oxo-dGTP diphosphatase MutT
MNPM02000026	95792	BLD44_024690	1	203	185	hypothetical protein
MNPM02000036	56874	BLD44_027700	1	314	1548	transposase
MNPM02000038	45644	BLD44_028125	1	10	195	hypothetical protein
MNPM02000040	42550	BLD44_028650	1	56	1214	glycosyltransferase family 1 protein
MNPM02000005	270237	BLD44_006385	1	424	260	MoaD/ThiS family protein
MNPM02000047	24645	BLD44_029615	1	148	102	IS982 family transposase
MNPM02000006	199022	BLD44_007275	1	59	229	hypothetical protein
MNPM02000006	199022	BLD44_007615	1	164	1421	NADP-dependent isocitrate dehydrogenase
MNPM02000053	17031	BLD44_030060	1	157	1367	non-ribosomal peptide synthetase
MNPM02000010	69075	BLD44_010525	1	83	581	dephospho-CoA kinase
MNPM02000001	631313	BLD44_000370	2	-10	1031	glycosyltransferase
MNPM02000001	631313	BLD44_002200	2	360	935	hypothetical protein
MNPM02000002	338129	BLD44_003865	2	196	62	N-acetyltransferase
MNPM02000017	352099	BLD44_018960	2	70	1115	aminoglycoside phosphotransferase family protein
MNPM02000017	352099	BLD44_019280	2	287	788	phosphonate ABC transporter, permease protein PhnE
MNPM02000018	210018	BLD44_019730	2	414	2078	sodium:proton antiporter
MNPM02000003	209352	BLD44_004435	2	149	314	type II toxin-antitoxin system VapC family toxin
MNPM02000003	209352	BLD44_005085	2	63	1373	histidine kinase
MNPM02000029	82896	BLD44_025780	2	303	851	ABC transporter ATP-binding protein
MNPM02000039	44716	BLD44_028545	2	377	332	DUF3850 domain-containing protein
MNPM02000047	24645	BLD44_029630	2	275	311	hypothetical protein
MNPM02000047	24645	BLD44_029650	2	3	1169	ATP-binding protein
MNPM02000006	199022	BLD44_007885	2	140	233	hypothetical protein
MNPM02000007	202762	BLD44_008670	2	116	77	DNA-binding protein
MNPM02000001	631313	BLD44_000540	3	553	311	hypothetical protein
MNPM02000002	338129	BLD44_002830	3	128	554	F0F1 ATP synthase subunit delta
MNPM02000002	338129	BLD44_003860	3	2	725	ABC transporter ATP-binding protein
MNPM02000011	138860	BLD44_010995	3	47	2060	response regulator
MNPM02000014	533658	BLD44_011830	3	77	1217	glycosyltransferase
MNPM02000014	533658	BLD44_012160	3	-3	368	response regulator transcription factor
MNPM02000014	533658	BLD44_013710	3	59	896	glycosyltransferase family 2 protein
MNPM02000015	531444	BLD44_014915	3	197	443	type II toxin-antitoxin system VapC family toxin
MNPM02000015	531444	BLD44_014930	3	151	71	DUF2887 domain-containing protein
MNPM02000015	531444	BLD44_015720	3	82	2960	type I restriction endonuclease subunit R
MNPM02000015	531444	BLD44_016240	3	339	563	hypothetical protein
MNPM02000016	444848	BLD44_016850	3	386	1352	efflux RND transporter periplasmic adaptor subunit
MNPM02000016	444848	BLD44_017250	3	133	929	hypothetical protein
MNPM02000016	444848	BLD44_017500	3	12	1298	ATP-binding cassette domain-containing protein
MNPM02000016	444848	BLD44_017625	3	3	866	phytanoyl-CoA dioxygenase
MNPM02000016	444848	BLD44_017630	3	53	1145	hypothetical protein
MNPM02000017	352099	BLD44_018985	3	-16	215	hypothetical protein
MNPM02000019	192304	BLD44_020960	3	90	1661	glycosyltransferase
MNPM02000024	108770	BLD44_023765	3	18	6024	non-ribosomal peptide synthetase
MNPM02000004	208243	BLD44_005560	3	40	1823	ABC transporter ATP-binding protein
MNPM02000033	73607	BLD44_027015	3	88	272	hypothetical protein
MNPM02000039	44716	BLD44_028470	3	-8	332	hypothetical protein
MNPM02000039	44716	BLD44_028555	3	396	1172	hypothetical protein
MNPM02000005	270237	BLD44_006195	3	120	896	ABC transporter permease
MNPM02000005	270237	BLD44_006225	3	171	284	hypothetical protein
MNPM02000047	24645	BLD44_029655	3	94	1931	integrase
MNPM02000050	22596	BLD44_029815	3	18	1094	hypothetical protein
MNPM02000006	199022	BLD44_007400	3	-3	1040	CRISPR-associated protein
MNPM02000006	199022	BLD44_007575	3	145	1025	class I SAM-dependent methyltransferase
MNPM02000006	199022	BLD44_008135	3	593	812	ParA family protein
MNPM02000051	20804	BLD44_029940	3	618	650	nucleotide exchange factor GrpE
MNPM02000001	631313	BLD44_000830	4	139	1178	glutamine-hydrolyzing carbamoyl-phosphate synthase small subunit
MNPM02000001	631313	BLD44_000890	4	66	476	response regulator transcription factor
MNPM02000002	338129	BLD44_003905	4	275	1670	response regulator
MNPM02000002	338129	BLD44_004115	4	801	536	SH3 domain-containing protein
MNPM02000014	533658	BLD44_012635	4	109	431	50S ribosomal protein L16
MNPM02000014	533658	BLD44_013090	4	335	254	hypothetical protein
MNPM02000015	531444	BLD44_014780	4	92	263	K(+)-transporting ATPase subunit F
MNPM02000016	444848	BLD44_017110	4	88	740	diacylglyceryl transferase
MNPM02000016	444848	BLD44_017240	4	45	197	hypothetical protein
MNPM02000016	444848	BLD44_017540	4	662	1499	ABC transporter ATP-binding protein
MNPM02000016	444848	BLD44_017730	4	123	758	DUF429 domain-containing protein
MNPM02000016	444848	BLD44_017740	4	-3	1118	DUF3696 domain-containing protein
MNPM02000016	444848	BLD44_018150	4	-64	365	hypothetical protein
MNPM02000020	136801	BLD44_021620	4	44	743	chromosome partitioning protein ParB
MNPM02000020	136801	BLD44_021675	4	240	635	transaldolase
MNPM02000003	209352	BLD44_004560	4	493	863	alpha/beta hydrolase
MNPM02000003	209352	BLD44_004795	4	242	941	alpha/beta hydrolase
MNPM02000022	127123	BLD44_023020	4	222	425	HNH endonuclease
MNPM02000023	112492	BLD44_023590	4	20	248	DUF4926 domain-containing protein
MNPM02000028	85956	BLD44_025320	4	5	635	2-hydroxy-3-keto-5-methylthiopentenyl-1- phosphate phosphatase
MNPM02000004	208243	BLD44_005375	4	302	590	hypothetical protein
MNPM02000004	208243	BLD44_005520	4	186	1166	glycosyltransferase
MNPM02000004	208243	BLD44_005535	4	19	1175	glycosyltransferase family 1 protein
MNPM02000032	74969	BLD44_026565	4	88	479	hypothetical protein
MNPM02000033	73607	BLD44_026945	4	439	173	AraC family transcriptional regulator
MNPM02000039	44716	BLD44_028380	4	-10	1253	hypothetical protein
MNPM02000039	44716	BLD44_028515	4	5	725	carbohydrate-binding protein
MNPM02000005	270237	BLD44_006935	4	-3	1040	iron ABC transporter permease
MNPM02000007	202762	BLD44_008315	4	381	845	prephenate/arogenate dehydrogenase
MNPM02000007	202762	BLD44_008390	4	313	2327	serine protease
MNPM02000007	202762	BLD44_008745	4	232	2489	bile acid beta-glucosidase
MNPM02000001	631313	BLD44_001285	5	166	611	DJ-1/PfpI family protein
MNPM02000001	631313	BLD44_001300	5	444	773	class II glutamine amidotransferase
MNPM02000002	338129	BLD44_003170	5	121	647	class I SAM-dependent methyltransferase
MNPM02000014	533658	BLD44_011840	5	5	1010	sugar transferase
MNPM02000014	533658	BLD44_011845	5	201	932	methionine synthase
MNPM02000014	533658	BLD44_012240	5	237	1022	glutathione S-transferase family protein
MNPM02000014	533658	BLD44_013195	5	228	977	cupin-like domain-containing protein
MNPM02000014	533658	BLD44_013240	5	128	1364	MATE family efflux transporter
MNPM02000014	533658	BLD44_013550	5	51	830	SAM-dependent methyltransferase
MNPM02000016	444848	BLD44_018105	5	91	803	SDR family oxidoreductase
MNPM02000017	352099	BLD44_019630	5	30	977	iron-siderophore ABC transporter substrate-binding protein
MNPM02000019	192304	BLD44_020785	5	144	305	NADH-quinone oxidoreductase subunit NuoK
MNPM02000019	192304	BLD44_021135	5	194	293	hypothetical protein
MNPM02000003	209352	BLD44_005210	5	-7	419	retroviral-like aspartic protease
MNPM02000028	85956	BLD44_025325	5	137	632	methylthioribulose 1-phosphate dehydratase
MNPM02000032	74969	BLD44_026655	5	-38	251	hypothetical protein
MNPM02000037	53978	BLD44_028060	5	148	1019	amino acid ABC transporter permease
MNPM02000039	44716	BLD44_028435	5	137	449	hypothetical protein
MNPM02000039	44716	BLD44_028520	5	928	701	hypothetical protein
MNPM02000006	199022	BLD44_007605	5	242	716	GUN4 domain-containing protein
MNPM02000006	199022	BLD44_008075	5	292	818	hypothetical protein
MNPM02000008	276066	BLD44_009115	5	139	968	sodium-dependent bicarbonate transport family permease
MNPM02000008	276066	BLD44_009785	5	196	941	branched-chain amino acid ABC transporter permease
MNPM02000008	276066	BLD44_009810	5	9	950	branched-chain amino acid ABC transporter permease
MNPM02000001	631313	BLD44_000565	6	6	1238	DUF1822 family protein
MNPM02000001	631313	BLD44_000570	6	478	2363	CHASE2 domain-containing protein
MNPM02000001	631313	BLD44_000725	6	77	884	cyanoexosortase B
MNPM02000001	631313	BLD44_000905	6	236	575	DUF924 domain-containing protein
MNPM02000001	631313	BLD44_001690	6	44	431	DUF1634 domain-containing protein
MNPM02000001	631313	BLD44_002410	6	183	239	hypothetical protein
MNPM02000002	338129	BLD44_004165	6	72	1013	type I-D CRISPR-associated protein Cas7/Csc2
MNPM02000011	138860	BLD44_010855	6	39	248	hypothetical protein
MNPM02000015	531444	BLD44_014065	6	-3	293	hypothetical protein
MNPM02000015	531444	BLD44_014220	6	112	1124	ATP-binding protein
MNPM02000016	444848	BLD44_017470	6	18	665	class I SAM-dependent methyltransferase
MNPM02000017	352099	BLD44_019120	6	79	956	ROK family protein
MNPM02000017	352099	BLD44_019590	6	35	1172	glutathione-dependent formaldehyde dehydrogenase
MNPM02000018	210018	BLD44_020490	6	14	311	addiction module antidote protein, HigA family
MNPM02000018	210018	BLD44_020545	6	11	1130	ParB/RepB/Spo0J family partition protein
MNPM02000020	136801	BLD44_021535	6	280	677	TrkA family potassium uptake protein
MNPM02000022	127123	BLD44_022860	6	137	1835	hypothetical protein
MNPM02000022	127123	BLD44_023255	6	75	479	DUF4079 domain-containing protein
MNPM02000025	96029	BLD44_024195	6	172	1661	PfaD family polyunsaturated fatty acid/polyketide biosynthesis protein
MNPM02000004	208243	BLD44_005490	6	97	1127	UDP-galactopyranose mutase
MNPM02000034	67351	BLD44_027265	6	80	5078	SDR family NAD(P)-dependent oxidoreductase
MNPM02000036	56874	BLD44_027795	6	48	251	hypothetical protein
MNPM02000005	270237	BLD44_006285	6	165	431	hypothetical protein
MNPM02000005	270237	BLD44_006305	6	466	1193	TPM domain-containing protein
MNPM02000005	270237	BLD44_007155	6	575	896	hypothetical protein
MNPM02000009	76054	BLD44_010425	6	151	326	ATP-dependent Clp protease adapter ClpS
MNPM02000001	631313	BLD44_000355	7	-21	935	glycosyltransferase
MNPM02000001	631313	BLD44_000660	7	359	584	sporulation/spore germination protein
MNPM02000001	631313	BLD44_001950	7	-3	638	transcription termination/antitermination protein NusG
MNPM02000001	631313	BLD44_002180	7	-6	566	IS630 family transposase
MNPM02000014	533658	BLD44_011820	7	194	1166	glycosyltransferase
MNPM02000014	533658	BLD44_012630	7	4	227	50S ribosomal protein L29
MNPM02000014	533658	BLD44_013805	7	125	380	photosystem II reaction center protein Psb28
MNPM02000015	531444	BLD44_015025	7	162	92	transcriptional initiation protein Tat
MNPM02000015	531444	BLD44_016135	7	57	653	glutathione S-transferase family protein
MNPM02000016	444848	BLD44_016700	7	112	179	hypothetical protein
MNPM02000016	444848	BLD44_017610	7	27	1016	hypothetical protein
MNPM02000016	444848	BLD44_018055	7	57	416	N-acetyltransferase
MNPM02000017	352099	BLD44_018305	7	64	497	purine-binding chemotaxis protein CheW
MNPM02000017	352099	BLD44_018715	7	275	710	oxidoreductase
MNPM02000017	352099	BLD44_019315	7	7	134	cytochrome b559 subunit beta
MNPM02000017	352099	BLD44_019320	7	241	248	cytochrome b559 subunit alpha
MNPM02000020	136801	BLD44_021435	7	-3	1136	aminoglycoside phosphotransferase family protein
MNPM02000003	209352	BLD44_004450	7	440	218	toxin-antitoxin system HicB family antitoxin
MNPM02000022	127123	BLD44_023005	7	441	272	ferredoxin--nitrite reductase
MNPM02000022	127123	BLD44_023265	7	193	896	glycine--tRNA ligase subunit alpha
MNPM02000004	208243	BLD44_006005	7	214	1391	cytochrome P450
MNPM02000004	208243	BLD44_006080	7	27	2123	serine/threonine protein kinase
MNPM02000033	73607	BLD44_026885	7	153	1154	acyltransferase family protein
MNPM02000038	45644	BLD44_028335	7	222	215	30S ribosomal protein S18
MNPM02000005	270237	BLD44_006905	7	220	941	phosphate ABC transporter permease subunit PstC
MNPM02000043	33952	BLD44_029170	7	86	746	SDR family oxidoreductase
MNPM02000006	199022	BLD44_007860	7	-7	413	DUF1622 domain-containing protein
MNPM02000001	631313	BLD44_000745	8	22	1922	hypothetical protein
MNPM02000001	631313	BLD44_002480	8	69	779	photosystem II S4 domain protein
MNPM02000011	138860	BLD44_011280	8	145	569	chemotaxis protein CheB
MNPM02000013	33471	BLD44_011705	8	222	632	ParA family protein
MNPM02000014	533658	BLD44_012010	8	42	179	collagen-like protein
MNPM02000015	531444	BLD44_015410	8	68	1391	serine/threonine protein kinase
MNPM02000019	192304	BLD44_021355	8	173	665	hypothetical protein
MNPM02000020	136801	BLD44_021495	8	157	398	IS701 family transposase
MNPM02000020	136801	BLD44_021560	8	181	215	IS4 family transposase
MNPM02000022	127123	BLD44_022820	8	321	677	response regulator transcription factor
MNPM02000023	112492	BLD44_023605	8	87	386	VOC family protein
MNPM02000030	77493	BLD44_026080	8	429	365	response regulator
MNPM02000031	75684	BLD44_026255	8	184	344	BMC domain-containing protein
MNPM02000005	270237	BLD44_006765	8	646	455	hypothetical protein
MNPM02000006	199022	BLD44_007425	8	22	1184	putative CRISPR-associated protein
MNPM02000006	199022	BLD44_007495	8	51	2189	single-stranded-DNA-specific exonuclease RecJ
MNPM02000008	276066	BLD44_009165	8	-34	218	hypothetical protein
MNPM02000008	276066	BLD44_009195	8	282	1172	glycosyltransferase
MNPM02000010	69075	BLD44_010700	8	280	290	hypothetical protein
MNPM02000001	631313	BLD44_001850	9	424	1256	glycosyl transferase family 1
MNPM02000002	338129	BLD44_002985	9	-51	260	hypothetical protein
MNPM02000002	338129	BLD44_003255	9	216	95	DUF2795 domain-containing protein
MNPM02000002	338129	BLD44_004220	9	584	1151	7,8-didemethyl-8-hydroxy-5-deazariboflavin synthase subunit CofH
MNPM02000011	138860	BLD44_011050	9	897	1760	FHA domain-containing protein
MNPM02000014	533658	BLD44_011775	9	222	923	class I SAM-dependent methyltransferase
MNPM02000015	531444	BLD44_014210	9	79	1046	tRNA dihydrouridine(20/20a) synthase DusA
MNPM02000015	531444	BLD44_015125	9	123	650	glycoside hydrolase
MNPM02000016	444848	BLD44_016795	9	-7	320	hypothetical protein
MNPM02000016	444848	BLD44_017160	9	108	791	FHA domain-containing protein
MNPM02000018	210018	BLD44_020255	9	329	224	hypothetical protein
MNPM02000019	192304	BLD44_020750	9	117	164	oxidoreductase
MNPM02000003	209352	BLD44_004530	9	21	548	chemotaxis protein CheW
MNPM02000024	108770	BLD44_023820	9	330	431	DUF202 domain-containing protein
MNPM02000026	95792	BLD44_024705	9	399	1289	colanic acid biosynthesis glycosyltransferase WcaL
MNPM02000027	86563	BLD44_024985	9	-21	1100	AI-2E family transporter
MNPM02000028	85956	BLD44_025140	9	91	1013	cytochrome d ubiquinol oxidase subunit II
MNPM02000029	82896	BLD44_025575	9	149	398	transcriptional regulator
MNPM02000029	82896	BLD44_025835	9	0	151	esterase
MNPM02000033	73607	BLD44_027115	9	323	875	CemA family protein
MNPM02000005	270237	BLD44_006425	9	103	698	3-oxoacyl-ACP reductase FabG
MNPM02000052	20220	BLD44_030040	9	83	230	hypothetical protein
MNPM02000007	202762	BLD44_008580	9	397	1109	MerR family DNA-binding transcriptional regulator
MNPM02000007	202762	BLD44_008995	9	259	1191	hypothetical protein
MNPM02000008	276066	BLD44_009815	9	1155	1244	branched-chain amino acid ABC transporter substrate-binding protein
MNPM02000001	631313	BLD44_001860	10	331	1313	ABC transporter substrate-binding protein
MNPM02000011	138860	BLD44_011145	10	277	362	response regulator
MNPM02000011	138860	BLD44_011410	10	178	1430	radical SAM protein
MNPM02000014	533658	BLD44_012600	10	89	548	50S ribosomal protein L6
MNPM02000015	531444	BLD44_014840	10	145	566	Rpn family recombination-promoting nuclease/putative transposase
MNPM02000015	531444	BLD44_016045	10	112	1340	ATP-dependent protease ATP-binding subunit ClpX
MNPM02000016	444848	BLD44_016290	10	78	1283	S41 family peptidase
MNPM02000016	444848	BLD44_017670	10	120	710	response regulator transcription factor
MNPM02000017	352099	BLD44_019270	10	-16	215	hypothetical protein
MNPM02000018	210018	BLD44_020285	10	218	773	glucose 1-dehydrogenase
MNPM02000018	210018	BLD44_020465	10	-16	323	hypothetical protein
MNPM02000019	192304	BLD44_020895	10	108	971	phytanoyl-CoA dioxygenase
MNPM02000003	209352	BLD44_004395	10	33	3023	CHAT domain-containing protein
MNPM02000022	127123	BLD44_023195	10	122	188	hypothetical protein
MNPM02000028	85956	BLD44_025225	10	540	2234	hypothetical protein
MNPM02000032	74969	BLD44_026780	10	186	419	hypothetical protein
MNPM02000038	45644	BLD44_028130	10	51	374	hypothetical protein
MNPM02000006	199022	BLD44_008100	10	412	137	ISKra4 family transposase
MNPM02000006	199022	BLD44_008120	10	87	180	IS110 family transposase
MNPM02000007	202762	BLD44_008375	10	365	215	DUF2945 domain-containing protein
MNPM02000007	202762	BLD44_008440	10	854	1202	AAA family ATPase
MNPM02000010	69075	BLD44_010795	10	33	755	sucrose-phosphate phosphatase
MNPM02000001	631313	BLD44_001095	11	-3	188	DUF4089 domain-containing protein
MNPM02000002	338129	BLD44_003970	11	650	2516	PpsA family protein
MNPM02000015	531444	BLD44_014590	11	95	128	ribosome maturation factor RimM
MNPM02000015	531444	BLD44_014955	11	253	401	hypothetical protein
MNPM02000015	531444	BLD44_015005	11	169	443	Holliday junction resolvase RuvX
MNPM02000015	531444	BLD44_015320	11	228	227	hypothetical protein
MNPM02000016	444848	BLD44_017970	11	-3	152	histidine kinase
MNPM02000016	444848	BLD44_018005	11	153	830	HEAT repeat domain-containing protein
MNPM02000017	352099	BLD44_018345	11	283	545	hypothetical protein
MNPM02000018	210018	BLD44_019845	11	-3	317	nitrogenase-stabilizing/protective protein NifW
MNPM02000018	210018	BLD44_020550	11	22	305	hypothetical protein
MNPM02000019	192304	BLD44_020580	11	42	1331	PAS domain-containing protein
MNPM02000003	209352	BLD44_004890	11	557	905	sulfotransferase
MNPM02000022	127123	BLD44_022840	11	98	1013	glycosyltransferase
MNPM02000023	112492	BLD44_023530	11	332	1481	NAD-dependent epimerase/dehydratase family protein
MNPM02000025	96029	BLD44_024215	11	-48	185	hypothetical protein
MNPM02000029	82896	BLD44_025750	11	188	1337	ATP-binding protein
MNPM02000004	208243	BLD44_005410	11	170	1826	penicillin-binding protein 2
MNPM02000031	75684	BLD44_026480	11	179	602	photosystem II oxygen evolving complex protein PsbP
MNPM02000039	44716	BLD44_028540	11	2	320	DUF1874 domain-containing protein
MNPM02000006	199022	BLD44_007420	11	8	872	CRISPR-associated RAMP protein
MNPM02000001	631313	BLD44_000655	12	7	674	hypothetical protein
MNPM02000001	631313	BLD44_001400	12	360	797	pantothenate kinase
MNPM02000011	138860	BLD44_010940	12	603	338	hypothetical protein
MNPM02000011	138860	BLD44_011110	12	433	554	DUF2808 domain-containing protein
MNPM02000016	444848	BLD44_017505	12	49	1181	glycosyltransferase family 1 protein
MNPM02000003	209352	BLD44_004575	12	193	425	DUF2358 domain-containing protein
MNPM02000022	127123	BLD44_022720	12	231	92	transcriptional regulator
MNPM02000029	82896	BLD44_025615	12	270	2330	ATP-binding protein
MNPM02000030	77493	BLD44_026035	12	214	1040	tetratricopeptide repeat protein
MNPM02000005	270237	BLD44_007080	12	80	596	hypothetical protein
MNPM02000006	199022	BLD44_007335	12	563	260	hypothetical protein
MNPM02000006	199022	BLD44_007705	12	86	596	isochorismatase family protein
MNPM02000009	76054	BLD44_010300	12	22	1094	chemotaxis protein CheW
MNPM02000010	69075	BLD44_010625	12	175	920	MBL fold metallo-hydrolase
MNPM02000001	631313	BLD44_001835	13	32	803	FkbM family methyltransferase
MNPM02000002	338129	BLD44_003760	13	102	2030	hypothetical protein
MNPM02000015	531444	BLD44_014140	13	29	701	Rho termination factor
MNPM02000015	531444	BLD44_014550	13	-7	1091	class I SAM-dependent methyltransferase
MNPM02000015	531444	BLD44_014570	13	266	845	prohibitin family protein
MNPM02000015	531444	BLD44_015680	13	168	605	repressor LexA
MNPM02000015	531444	BLD44_016185	13	300	1057	IS630 family transposase
MNPM02000018	210018	BLD44_019775	13	94	980	cytochrome c oxidase subunit II
MNPM02000020	136801	BLD44_021460	13	-3	1355	hypothetical protein
MNPM02000020	136801	BLD44_021695	13	243	3101	response regulator
MNPM02000003	209352	BLD44_004425	13	444	1481	TIGR04222 domain-containing membrane protein
MNPM02000022	127123	BLD44_023205	13	75	1199	hypothetical protein
MNPM02000004	208243	BLD44_005915	13	261	290	hypothetical protein
MNPM02000031	75684	BLD44_026280	13	155	275	hypothetical protein
MNPM02000006	199022	BLD44_007995	13	-7	413	hypothetical protein
MNPM02000007	202762	BLD44_008345	13	518	269	30S ribosomal protein S15
MNPM02000007	202762	BLD44_008805	13	-78	218	hypothetical protein
MNPM02000008	276066	BLD44_010170	13	134	203	putative nitrogen fixation protein NifT
MNPM02000010	69075	BLD44_010615	13	-21	335	hypothetical protein
MNPM02000002	338129	BLD44_004000	14	124	239	2Fe-2S iron-sulfur cluster binding domain-containing protein
MNPM02000014	533658	BLD44_012195	14	272	350	hypothetical protein
MNPM02000014	533658	BLD44_012290	14	263	485	gluconokinase
MNPM02000014	533658	BLD44_012360	14	180	668	pentapeptide repeat-containing protein
MNPM02000016	444848	BLD44_016870	14	-27	1259	two-component sensor histidine kinase
MNPM02000016	444848	BLD44_016960	14	325	1226	tetratricopeptide repeat protein
MNPM02000017	352099	BLD44_018585	14	231	1991	glycogen debranching protein
MNPM02000018	210018	BLD44_020495	14	950	296	plasmid maintenance system killer protein
MNPM02000019	192304	BLD44_021105	14	292	872	HEAT repeat domain-containing protein
MNPM02000020	136801	BLD44_021685	14	241	470	hypothetical protein
MNPM02000025	96029	BLD44_024280	14	887	248	hypothetical protein
MNPM02000004	208243	BLD44_006015	14	184	395	hypothetical protein
MNPM02000032	74969	BLD44_026600	14	18	530	purine-binding chemotaxis protein CheW
MNPM02000040	42550	BLD44_028755	14	396	1811	OmpA family protein
MNPM02000006	199022	BLD44_007825	14	23	329	circadian clock protein KaiB
MNPM02000008	276066	BLD44_009180	14	106	446	DUF3598 domain-containing protein
MNPM02000001	631313	BLD44_002340	15	604	4061	response regulator
MNPM02000001	631313	BLD44_002645	15	600	1175	response regulator
MNPM02000015	531444	BLD44_015655	15	118	947	4-(cytidine 5'-diphospho)-2-C-methyl-D-erythritol kinase
MNPM02000018	210018	BLD44_020375	15	-6	566	IS630 family transposase
MNPM02000020	136801	BLD44_021730	15	949	950	hypothetical protein
MNPM02000020	136801	BLD44_021875	15	159	209	DUF3368 domain-containing protein
MNPM02000027	86563	BLD44_025055	15	414	6053	response regulator
MNPM02000004	208243	BLD44_005905	15	101	203	hypothetical protein
MNPM02000001	631313	BLD44_002120	16	-6	209	hypothetical protein
MNPM02000001	631313	BLD44_002755	16	68	284	type II toxin-antitoxin system RelE/ParE family toxin
MNPM02000002	338129	BLD44_003120	16	52	1508	hypothetical protein
MNPM02000002	338129	BLD44_003230	16	-3	737	NlpC/P60 family protein
MNPM02000011	138860	BLD44_010870	16	1148	551	DUF948 domain-containing protein
MNPM02000015	531444	BLD44_014115	16	230	1307	hypothetical protein
MNPM02000015	531444	BLD44_015180	16	81	1892	response regulator
MNPM02000019	192304	BLD44_021020	16	557	842	ABC transporter permease
MNPM02000020	136801	BLD44_021925	16	784	452	hypothetical protein
MNPM02000022	127123	BLD44_023055	16	535	380	toxin-antitoxin system HicB family antitoxin
MNPM02000025	96029	BLD44_023955	16	244	206	hypothetical protein
MNPM02000004	208243	BLD44_006155	16	-16	140	type II toxin-antitoxin system RelE/ParE family toxin
MNPM02000039	44716	BLD44_028575	16	46	581	hypothetical protein
MNPM02000005	270237	BLD44_006995	16	327	1001	IS110 family transposase
MNPM02000041	42252	BLD44_028960	16	157	629	YraN family protein
MNPM02000008	276066	BLD44_009305	16	-3	212	hypothetical protein
MNPM02000008	276066	BLD44_009570	16	1292	2402	hypothetical protein
MNPM02000008	276066	BLD44_009935	16	160	77	hypothetical protein
MNPM02000001	631313	BLD44_000755	17	390	2210	MBL fold metallo-hydrolase
MNPM02000013	33471	BLD44_011645	17	380	272	hypothetical protein
MNPM02000014	533658	BLD44_012840	17	362	980	acetyl-CoA carboxylase carboxyltransferase subunit alpha
MNPM02000015	531444	BLD44_014450	17	875	1190	hypothetical protein
MNPM02000017	352099	BLD44_018675	17	147	701	Uma2 family endonuclease
MNPM02000017	352099	BLD44_018900	17	338	239	hypothetical protein
MNPM02000018	210018	BLD44_019990	17	58	1985	HAMP domain-containing histidine kinase
MNPM02000025	96029	BLD44_024135	17	106	431	glyoxalase
MNPM02000027	86563	BLD44_024850	17	428	194	hypothetical protein
MNPM02000027	86563	BLD44_025110	17	-6	1478	amidase
MNPM02000030	77493	BLD44_026155	17	99	389	hypothetical protein
MNPM02000042	38275	BLD44_029005	17	241	620	CBS domain-containing protein
MNPM02000006	199022	BLD44_007950	17	189	320	hypothetical protein
MNPM02000051	20804	BLD44_029905	17	141	980	Gfo/Idh/MocA family oxidoreductase
MNPM02000010	69075	BLD44_010790	17	10	1412	HAMP domain-containing histidine kinase
MNPM02000001	631313	BLD44_000535	18	3	266	hypothetical protein
MNPM02000001	631313	BLD44_001255	18	75	191	hypothetical protein
MNPM02000002	338129	BLD44_003040	18	401	1061	DUF3326 domain-containing protein
MNPM02000014	533658	BLD44_013220	18	24	1058	TauD/TfdA family dioxygenase
MNPM02000015	531444	BLD44_014040	18	79	1175	MFS transporter
MNPM02000015	531444	BLD44_014500	18	120	2216	glycosyl hydrolase family protein
MNPM02000015	531444	BLD44_014655	18	343	197	hypothetical protein
MNPM02000015	531444	BLD44_015885	18	260	668	flagellar motor protein
MNPM02000016	444848	BLD44_017475	18	22	998	methyltransferase domain-containing protein
MNPM02000003	209352	BLD44_004385	18	466	461	cyclase
MNPM02000003	209352	BLD44_004485	18	87	956	hypothetical protein
MNPM02000023	112492	BLD44_023725	18	211	1298	sodium:proton antiporter
MNPM02000024	108770	BLD44_023770	18	1260	8363	amino acid adenylation domain-containing protein
MNPM02000025	96029	BLD44_024270	18	-21	293	hypothetical protein
MNPM02000031	75684	BLD44_026340	18	643	2213	phosphoketolase
MNPM02000032	74969	BLD44_026605	18	174	2891	HAMP domain-containing protein
MNPM02000036	56874	BLD44_027850	18	72	428	helix-turn-helix domain-containing protein
MNPM02000050	22596	BLD44_029820	18	169	1064	serine protease
MNPM02000001	631313	BLD44_000860	19	243	698	CAP domain-containing protein
MNPM02000001	631313	BLD44_001535	19	75	584	Uma2 family endonuclease
MNPM02000015	531444	BLD44_015915	19	33	1322	2Fe-2S iron-sulfur cluster binding domain-containing protein
MNPM02000016	444848	BLD44_016335	19	216	1685	AarF/ABC1/UbiB kinase family protein
MNPM02000016	444848	BLD44_016405	19	307	521	thermonuclease family protein
MNPM02000017	352099	BLD44_018390	19	-10	1763	ShlB/FhaC/HecB family hemolysin secretion/activation protein
MNPM02000018	210018	BLD44_019915	19	173	473	ATP-binding cassette domain-containing protein
MNPM02000019	192304	BLD44_020845	19	392	614	choline dehydrogenase
MNPM02000020	136801	BLD44_021380	19	-3	497	transcriptional regulator
MNPM02000022	127123	BLD44_022875	19	86	215	NAD(P)H-quinone oxidoreductase
MNPM02000024	108770	BLD44_023815	19	9	971	cysteine synthase A
MNPM02000025	96029	BLD44_024315	19	21	1763	2-succinyl-5-enolpyruvyl-6-hydroxy-3- cyclohexene-1-carboxylic-acid synthase
MNPM02000004	208243	BLD44_005540	19	123	1361	hypothetical protein
MNPM02000031	75684	BLD44_026390	19	432	1523	anthranilate synthase component I
MNPM02000001	631313	BLD44_000115	20	203	272	DUF3143 domain-containing protein
MNPM02000014	533658	BLD44_013175	20	185	263	acyl carrier protein
MNPM02000015	531444	BLD44_015425	20	609	440	nucleoside deaminase
MNPM02000018	210018	BLD44_020250	20	9	239	hypothetical protein
MNPM02000019	192304	BLD44_020890	20	10	1145	glycosyltransferase family 1 protein
MNPM02000020	136801	BLD44_021405	20	-3	1319	tetratricopeptide repeat protein
MNPM02000003	209352	BLD44_004625	20	138	269	hypothetical protein
MNPM02000003	209352	BLD44_005070	20	93	509	DUF4112 domain-containing protein
MNPM02000023	112492	BLD44_023595	20	159	2027	phospholipid carrier-dependent glycosyltransferase
MNPM02000026	95792	BLD44_024550	20	312	701	sugar transferase
MNPM02000005	270237	BLD44_006740	20	123	680	hypothetical protein
MNPM02000005	270237	BLD44_007190	20	35	179	RNA polymerase sigma factor, RpoD/SigA family
MNPM02000006	199022	BLD44_007660	20	35	374	hypothetical protein
MNPM02000007	202762	BLD44_008280	20	110	2762	glycoside hydrolase family 10 protein
MNPM02000010	69075	BLD44_010585	20	303	647	HAD family hydrolase
MNPM02000001	631313	BLD44_000265	21	258	179	hypothetical protein
MNPM02000002	338129	BLD44_004315	21	52	203	hypothetical protein
MNPM02000014	533658	BLD44_013815	21	96	1385	dihydroorotase
MNPM02000015	531444	BLD44_014080	21	121	1556	fatty acid--CoA ligase
MNPM02000015	531444	BLD44_015910	21	19	83	glucose-1-dehydrogenase
MNPM02000016	444848	BLD44_016660	21	-3	1370	hypothetical protein
MNPM02000016	444848	BLD44_016825	21	100	1061	phosphate ABC transporter substrate-binding protein
MNPM02000003	209352	BLD44_004535	21	153	3875	GAF domain-containing protein
MNPM02000025	96029	BLD44_024320	21	118	203	collagen-like protein
MNPM02000028	85956	BLD44_025235	21	126	485	hypothetical protein
MNPM02000028	85956	BLD44_025425	21	134	893	transposase
MNPM02000029	82896	BLD44_025775	21	2	623	tetratricopeptide repeat protein
MNPM02000033	73607	BLD44_026955	21	0	629	precorrin-8X methylmutase
MNPM02000035	66093	BLD44_027505	21	186	608	cytochrome b/b6 domain-containing protein
MNPM02000035	66093	BLD44_027595	21	172	380	hypothetical protein
MNPM02000005	270237	BLD44_006335	21	-3	830	serine protease
MNPM02000005	270237	BLD44_006645	21	23	1424	cyclic nucleotide-binding domain-containing protein
MNPM02000005	270237	BLD44_006970	21	87	161	ISAs1 family transposase
MNPM02000048	23252	BLD44_029670	21	249	560	hypothetical protein
MNPM02000006	199022	BLD44_007525	21	145	1100	hypothetical protein
MNPM02000008	276066	BLD44_009405	21	114	1286	S41 family peptidase
MNPM02000001	631313	BLD44_000750	22	17	4355	hypothetical protein
MNPM02000002	338129	BLD44_003010	22	35	668	phosphoribosylglycinamide formyltransferase
MNPM02000014	533658	BLD44_012610	22	189	545	50S ribosomal protein L5
MNPM02000015	531444	BLD44_014435	22	395	911	alpha/beta hydrolase
MNPM02000015	531444	BLD44_014855	22	-19	887	UTP--glucose-1-phosphate uridylyltransferase
MNPM02000015	531444	BLD44_016060	22	56	1397	peptidase M48
MNPM02000016	444848	BLD44_017480	22	35	971	glycosyltransferase family 2 protein
MNPM02000017	352099	BLD44_018630	22	174	1079	DUF3616 domain-containing protein
MNPM02000017	352099	BLD44_019360	22	726	431	hypothetical protein
MNPM02000017	352099	BLD44_019460	22	1292	290	hypothetical protein
MNPM02000017	352099	BLD44_019575	22	202	188	RNA-dependent DNA polymerase
MNPM02000018	210018	BLD44_020555	22	0	884	ParM/StbA family protein
MNPM02000024	108770	BLD44_023800	22	26	1772	ABC transporter ATP-binding protein/permease
MNPM02000027	86563	BLD44_024830	22	938	944	hypothetical protein
MNPM02000029	82896	BLD44_025700	22	157	572	30S ribosomal protein S5 alanine N-acetyltransferase
MNPM02000004	208243	BLD44_005785	22	130	317	monooxygenase
MNPM02000005	270237	BLD44_006345	22	0	356	hypothetical protein
MNPM02000006	199022	BLD44_007430	22	-3	419	hypothetical protein
MNPM02000006	199022	BLD44_007685	22	31	578	antibiotic biosynthesis monooxygenase
MNPM02000008	276066	BLD44_009970	22	145	545	hypothetical protein
MNPM02000009	76054	BLD44_010295	22	12	848	chemotaxis protein CheR
MNPM02000009	76054	BLD44_010305	22	102	1217	response regulator
MNPM02000001	631313	BLD44_002165	23	890	563	peptide deformylase
MNPM02000002	338129	BLD44_002855	23	201	1007	ATP-binding protein
MNPM02000002	338129	BLD44_003695	23	192	1229	elongation factor Tu
MNPM02000011	138860	BLD44_011195	23	164	782	SDR family oxidoreductase
MNPM02000014	533658	BLD44_011755	23	108	992	PrsW family intramembrane metalloprotease
MNPM02000014	533658	BLD44_013080	23	246	1199	ISNCY family transposase
MNPM02000014	533658	BLD44_013620	23	180	3044	ATP-binding cassette domain-containing protein
MNPM02000017	352099	BLD44_018445	23	146	1010	glycosyltransferase
MNPM02000018	210018	BLD44_020450	23	204	587	HD domain-containing protein
MNPM02000022	127123	BLD44_023030	23	153	356	50S ribosomal protein L20
MNPM02000025	96029	BLD44_024165	23	159	137	ATP-dependent Clp protease proteolytic subunit
MNPM02000005	270237	BLD44_006650	23	187	287	hypothetical protein
MNPM02000041	42252	BLD44_028870	23	451	1079	GDP-mannose 4,6-dehydratase
MNPM02000006	199022	BLD44_007830	23	175	1340	circadian clock protein KaiC
MNPM02000008	276066	BLD44_009955	23	31	632	DUF938 domain-containing protein
MNPM02000001	631313	BLD44_001805	24	849	1352	3-phosphoshikimate 1-carboxyvinyltransferase
MNPM02000014	533658	BLD44_012455	24	79	467	DUF29 domain-containing protein
MNPM02000014	533658	BLD44_013170	24	20	854	3-hydroxybutyryl-CoA dehydrogenase
MNPM02000014	533658	BLD44_013225	24	289	4385	amino acid adenylation domain-containing protein
MNPM02000017	352099	BLD44_018995	24	692	4076	glycerophosphodiester phosphodiesterase
MNPM02000022	127123	BLD44_022765	24	715	884	ferredoxin:protochlorophyllide reductase (ATP-dependent) iron-sulfur ATP-binding protein
MNPM02000023	112492	BLD44_023710	24	138	575	hypothetical protein
MNPM02000025	96029	BLD44_023995	24	303	260	hypothetical protein
MNPM02000005	270237	BLD44_006760	24	8	1193	HlyD family efflux transporter periplasmic adaptor subunit
MNPM02000001	631313	BLD44_001220	25	51	1361	hypothetical protein
MNPM02000001	631313	BLD44_001875	25	259	635	hypothetical protein
MNPM02000001	631313	BLD44_002290	25	536	626	helix-turn-helix transcriptional regulator
MNPM02000002	338129	BLD44_004075	25	-13	419	ribonuclease P protein component
MNPM02000014	533658	BLD44_011875	25	118	311	DUF3007 family protein
MNPM02000015	531444	BLD44_014765	25	580	431	pentapeptide repeat-containing protein
MNPM02000015	531444	BLD44_015875	25	106	3254	hypothetical protein
MNPM02000016	444848	BLD44_017055	25	229	2150	peptidase domain-containing ABC transporter
MNPM02000016	444848	BLD44_017785	25	253	245	hypothetical protein
MNPM02000017	352099	BLD44_018470	25	1305	1100	glycosyltransferase family 4 protein
MNPM02000017	352099	BLD44_019060	25	148	1166	hypothetical protein
MNPM02000018	210018	BLD44_019925	25	47	254	hypothetical protein
MNPM02000019	192304	BLD44_021015	25	16	1286	ABC transporter ATP-binding protein
MNPM02000020	136801	BLD44_021720	25	505	3623	HAMP domain-containing protein
MNPM02000004	208243	BLD44_005930	25	2579	575	ATP-binding cassette domain-containing protein
MNPM02000034	67351	BLD44_027325	25	40	1097	anthranilate phosphoribosyltransferase
MNPM02000005	270237	BLD44_006595	25	383	2855	bifunctional transaldolase/phosoglucose isomerase
MNPM02000046	27477	BLD44_029505	25	423	290	transposase family protein
MNPM02000010	69075	BLD44_010715	25	69	1415	MCE family protein
MNPM02000001	631313	BLD44_000340	26	63	1301	glycosyltransferase
MNPM02000001	631313	BLD44_001035	26	66	677	hypothetical protein
MNPM02000001	631313	BLD44_001245	26	112	593	MarC family protein
MNPM02000001	631313	BLD44_001870	26	25	2072	S9 family peptidase
MNPM02000002	338129	BLD44_004150	26	46	851	CRISPR-associated endoribonuclease Cas6
MNPM02000011	138860	BLD44_011380	26	363	1160	glycosyltransferase family 1 protein
MNPM02000015	531444	BLD44_014465	26	1288	782	aliphatic sulfonate ABC transporter permease SsuC
MNPM02000015	531444	BLD44_015705	26	67	914	DUF4351 domain-containing protein
MNPM02000016	444848	BLD44_018070	26	205	950	RsmB/NOP family class I SAM-dependent RNA methyltransferase
MNPM02000017	352099	BLD44_018555	26	49	695	ATP-binding cassette domain-containing protein
MNPM02000017	352099	BLD44_018880	26	306	4070	cobaltochelatase subunit CobN
MNPM02000018	210018	BLD44_020140	26	165	503	hypothetical protein
MNPM02000003	209352	BLD44_004850	26	92	1343	alkaline phosphatase
MNPM02000023	112492	BLD44_023385	26	229	1628	DUF4335 domain-containing protein
MNPM02000024	108770	BLD44_023805	26	990	782	MinD/ParA family protein
MNPM02000004	208243	BLD44_006040	26	479	281	hypothetical protein
MNPM02000004	208243	BLD44_006070	26	387	440	adenosylmethionine decarboxylase
MNPM02000031	75684	BLD44_026500	26	103	974	transposase
MNPM02000032	74969	BLD44_026585	26	268	1760	hypothetical protein
MNPM02000046	27477	BLD44_029530	26	486	398	hypothetical protein
MNPM02000001	631313	BLD44_002095	27	-10	389	type II toxin-antitoxin system VapC family toxin
MNPM02000002	338129	BLD44_004110	27	4	229	hypothetical protein
MNPM02000014	533658	BLD44_012320	27	395	1181	aminoglycoside phosphotransferase family protein
MNPM02000014	533658	BLD44_012925	27	201	416	KGK family protein
MNPM02000014	533658	BLD44_013030	27	193	524	SRPBCC family protein
MNPM02000015	531444	BLD44_015100	27	185	380	hypothetical protein
MNPM02000015	531444	BLD44_015190	27	43	386	DUF4440 domain-containing protein
MNPM02000016	444848	BLD44_016500	27	187	220	translation initiation factor IF-2
MNPM02000016	444848	BLD44_017565	27	352	791	molybdate ABC transporter substrate-binding protein
MNPM02000016	444848	BLD44_017615	27	42	341	hypothetical protein
MNPM02000017	352099	BLD44_019005	27	72	1151	AI-2E family transporter
MNPM02000018	210018	BLD44_019725	27	2	1352	selenium-binding protein
MNPM02000018	210018	BLD44_020110	27	83	773	glutathione S-transferase family protein
MNPM02000003	209352	BLD44_004375	27	54	1643	radical SAM protein
MNPM02000003	209352	BLD44_005010	27	317	1379	glutathione-disulfide reductase
MNPM02000023	112492	BLD44_023525	27	11	269	hypothetical protein
MNPM02000004	208243	BLD44_006085	27	-3	179	hypothetical protein
MNPM02000005	270237	BLD44_007030	27	70	212	hypothetical protein
MNPM02000006	199022	BLD44_007415	27	11	620	hypothetical protein
MNPM02000008	276066	BLD44_009865	27	108	1001	GDSL family lipase
MNPM02000001	631313	BLD44_002525	28	55	254	hypothetical protein
MNPM02000011	138860	BLD44_011435	28	132	2258	copper-translocating P-type ATPase
MNPM02000016	444848	BLD44_016860	28	276	92	hypothetical protein
MNPM02000016	444848	BLD44_017885	28	230	761	DUF3598 family protein
MNPM02000016	444848	BLD44_018115	28	325	1274	MFS transporter
MNPM02000003	209352	BLD44_004405	28	48	647	sigma-70 family RNA polymerase sigma factor
MNPM02000004	208243	BLD44_005460	28	66	1289	ABC transporter ATP-binding protein
MNPM02000034	67351	BLD44_027185	28	559	1256	PAS domain-containing sensor histidine kinase
MNPM02000008	276066	BLD44_009110	28	5	311	P-II family nitrogen regulator
MNPM02000010	69075	BLD44_010775	28	33	1058	DMT family transporter
MNPM02000002	338129	BLD44_003395	29	148	371	sulfite exporter TauE/SafE family protein
MNPM02000014	533658	BLD44_012900	29	271	536	DUF3172 domain-containing protein
MNPM02000014	533658	BLD44_012910	29	423	341	methyl-accepting chemotaxis protein
MNPM02000015	531444	BLD44_014145	29	37	1073	dihydroxyacetone kinase subunit DhaK
MNPM02000015	531444	BLD44_014430	29	22	827	SDR family oxidoreductase
MNPM02000025	96029	BLD44_024010	29	309	1175	GAF domain-containing protein
MNPM02000004	208243	BLD44_005510	29	57	1172	glycosyltransferase
MNPM02000005	270237	BLD44_006270	29	102	1748	serine/threonine protein kinase
MNPM02000041	42252	BLD44_028840	29	104	1529	glucose-6-phosphate dehydrogenase
MNPM02000006	199022	BLD44_007910	29	-8	4094	hypothetical protein
MNPM02000002	338129	BLD44_003725	30	563	2030	Rne/Rng family ribonuclease
MNPM02000011	138860	BLD44_011230	30	-3	200	hypothetical protein
MNPM02000016	444848	BLD44_016640	30	607	1109	DegT/DnrJ/EryC1/StrS aminotransferase family protein
MNPM02000016	444848	BLD44_016930	30	104	371	hypothetical protein
MNPM02000017	352099	BLD44_018480	30	54	1001	NAD-dependent epimerase/dehydratase family protein
MNPM02000017	352099	BLD44_019635	30	162	935	iron-siderophore ABC transporter substrate-binding protein
MNPM02000018	210018	BLD44_020025	30	78	482	HugZ family protein
MNPM02000018	210018	BLD44_020130	30	179	1088	threonine-phosphate decarboxylase
MNPM02000019	192304	BLD44_020950	30	203	1697	glycosyltransferase
MNPM02000019	192304	BLD44_021240	30	78	1436	hopanoid biosynthesis associated radical SAM protein HpnJ
MNPM02000003	209352	BLD44_005155	30	46	1085	spermidine/putrescine ABC transporter substrate-binding protein
MNPM02000025	96029	BLD44_023970	30	185	371	diacylglyceryl transferase
MNPM02000030	77493	BLD44_025870	30	-77	1721	porin
MNPM02000004	208243	BLD44_005500	30	192	1115	glycosyltransferase
MNPM02000004	208243	BLD44_005770	30	210	482	GNAT family N-acetyltransferase
MNPM02000004	208243	BLD44_005820	30	-28	542	DUF2231 domain-containing protein
MNPM02000005	270237	BLD44_006375	30	294	638	alpha/beta hydrolase
MNPM02000041	42252	BLD44_028890	30	275	935	NAD-dependent epimerase/dehydratase family protein
MNPM02000009	76054	BLD44_010245	30	-28	1409	homocitrate synthase
MNPM02000010	69075	BLD44_010655	30	155	1325	nitrate ABC transporter substrate-binding protein
MNPM02000010	69075	BLD44_010695	30	8	290	hypothetical protein
MNPM02000001	631313	BLD44_000705	31	39	2747	hypothetical protein
MNPM02000001	631313	BLD44_001725	31	293	131	ABC transporter substrate-binding protein
MNPM02000001	631313	BLD44_002430	31	411	503	hypothetical protein
MNPM02000002	338129	BLD44_004280	31	561	1577	efflux RND transporter periplasmic adaptor subunit
MNPM02000011	138860	BLD44_010840	31	191	2720	CBS domain-containing protein
MNPM02000014	533658	BLD44_012655	31	258	863	50S ribosomal protein L2
MNPM02000018	210018	BLD44_019755	31	593	482	hypothetical protein
MNPM02000019	192304	BLD44_020730	31	213	839	DUF1838 domain-containing protein
MNPM02000034	67351	BLD44_027250	31	502	728	ATP-binding cassette domain-containing protein
MNPM02000006	199022	BLD44_007690	31	41	1559	S-layer protein
MNPM02000052	20220	BLD44_030020	31	95	479	GNAT family N-acetyltransferase
MNPM02000008	276066	BLD44_009960	31	501	878	rhodanese-related sulfurtransferase
MNPM02000001	631313	BLD44_001735	32	85	1211	aspartate aminotransferase
MNPM02000001	631313	BLD44_001840	32	68	743	class I SAM-dependent methyltransferase
MNPM02000014	533658	BLD44_012225	32	388	866	NAD(P)-dependent oxidoreductase
MNPM02000019	192304	BLD44_021335	32	50	806	septum site-determining protein MinD
MNPM02000025	96029	BLD44_024030	32	297	1346	sensor histidine kinase
MNPM02000025	96029	BLD44_024155	32	293	719	cyanoexosortase B system-associated protein
MNPM02000028	85956	BLD44_025460	32	314	263	hypothetical protein
MNPM02000004	208243	BLD44_006105	32	445	377	hypothetical protein
MNPM02000032	74969	BLD44_026525	32	-30	212	hypothetical protein
MNPM02000033	73607	BLD44_027105	32	32	410	heme utilization protein HuvX
MNPM02000033	73607	BLD44_027110	32	9	989	zinc-binding alcohol dehydrogenase family protein
MNPM02000041	42252	BLD44_028900	32	148	512	CDP-diacylglycerol--glycerol-3-phosphate 3-phosphatidyltransferase
MNPM02000006	199022	BLD44_007725	32	170	669	hydrolase
MNPM02000008	276066	BLD44_009240	32	80	659	glycosyltransferase
MNPM02000002	338129	BLD44_003180	33	-3	770	Zn-dependent hydrolase
MNPM02000015	531444	BLD44_015920	33	859	218	hypothetical protein
MNPM02000016	444848	BLD44_016710	33	282	1100	alkene reductase
MNPM02000003	209352	BLD44_004400	33	28	1157	DUF1822 family protein
MNPM02000026	95792	BLD44_024600	33	405	1454	hypothetical protein
MNPM02000031	75684	BLD44_026205	33	594	668	phosphoribosyltransferase
MNPM02000053	17031	BLD44_030090	33	0	730	non-ribosomal peptide synthetase
MNPM02000008	276066	BLD44_009220	33	91	1001	prepilin-type cleavage/methylation domain-containing protein
MNPM02000010	69075	BLD44_010780	33	235	581	Uma2 family endonuclease
MNPM02000010	69075	BLD44_010800	33	552	1439	glycosyltransferase family 1 protein
MNPM02000011	138860	BLD44_010880	34	72	1088	hypothetical protein
MNPM02000014	533658	BLD44_014005	34	827	80	DNA mismatch repair protein
MNPM02000016	444848	BLD44_017465	34	6	1397	O-antigen ligase family protein
MNPM02000017	352099	BLD44_019130	34	1	212	hypothetical protein
MNPM02000018	210018	BLD44_020475	34	237	107	bacteriocin microcin
MNPM02000003	209352	BLD44_004690	34	61	263	hypothetical protein
MNPM02000003	209352	BLD44_005120	34	114	209	hypothetical protein
MNPM02000026	95792	BLD44_024730	34	51	1211	glycosyltransferase
MNPM02000028	85956	BLD44_025435	34	138	614	Uma2 family endonuclease
MNPM02000029	82896	BLD44_025530	34	109	662	class I SAM-dependent methyltransferase
MNPM02000032	74969	BLD44_026765	34	169	1088	chorismate synthase
MNPM02000046	27477	BLD44_029455	34	132	203	hypothetical protein
MNPM02000001	631313	BLD44_002740	35	70	236	hypothetical protein
MNPM02000002	338129	BLD44_003015	35	199	365	VOC family protein
MNPM02000016	444848	BLD44_017485	35	90	1181	glycosyltransferase
MNPM02000017	352099	BLD44_019500	35	240	701	CHAT domain-containing protein
MNPM02000017	352099	BLD44_019595	35	339	1178	glutathione-dependent formaldehyde dehydrogenase
MNPM02000005	270237	BLD44_006525	35	1975	935	ethyl tert-butyl ether degradation protein EthD
MNPM02000005	270237	BLD44_006575	35	0	920	class I fructose-bisphosphate aldolase
MNPM02000005	270237	BLD44_007195	35	109	242	hypothetical protein
MNPM02000006	199022	BLD44_007665	35	290	752	hypothetical protein
MNPM02000014	533658	BLD44_012975	36	77	389	hypothetical protein
MNPM02000014	533658	BLD44_013070	36	172	932	hypothetical protein
MNPM02000014	533658	BLD44_013990	36	69	788	helix-turn-helix domain-containing protein
MNPM02000015	531444	BLD44_015475	36	45	278	50S ribosomal protein L27
MNPM02000027	86563	BLD44_024980	36	9	443	NUDIX domain-containing protein
MNPM02000031	75684	BLD44_026375	36	162	953	energy-coupling factor transporter transmembrane protein EcfT
MNPM02000034	67351	BLD44_027275	36	207	779	hypothetical protein
MNPM02000035	66093	BLD44_027500	36	21	455	cobalamin biosynthesis protein
MNPM02000035	66093	BLD44_027635	36	184	1367	DUF2330 domain-containing protein
MNPM02000046	27477	BLD44_029610	36	519	1307	hypothetical protein
MNPM02000008	276066	BLD44_009800	36	303	728	SDR family oxidoreductase
MNPM02000015	531444	BLD44_014150	37	113	1985	hypothetical protein
MNPM02000015	531444	BLD44_015540	37	72	407	EVE domain-containing protein
MNPM02000016	444848	BLD44_017385	37	189	1262	hypothetical protein
MNPM02000016	444848	BLD44_017710	37	273	242	hypothetical protein
MNPM02000003	209352	BLD44_004875	37	414	1694	hypothetical protein
MNPM02000003	209352	BLD44_005100	37	280	2744	efflux RND transporter permease subunit
MNPM02000026	95792	BLD44_024535	37	466	668	hypothetical protein
MNPM02000037	53978	BLD44_028080	37	160	449	hypothetical protein
MNPM02000001	631313	BLD44_000425	38	261	1022	hypothetical protein
MNPM02000002	338129	BLD44_003845	38	254	863	polysaccharide deacetylase
MNPM02000015	531444	BLD44_016220	38	114	1043	phosphate acyltransferase PlsX
MNPM02000016	444848	BLD44_017090	38	521	971	GTP-binding protein
MNPM02000017	352099	BLD44_018435	38	184	884	glycosyltransferase family 2 protein
MNPM02000018	210018	BLD44_020510	38	-12	533	CRISPR-associated protein Cmr3
MNPM02000030	77493	BLD44_025925	38	546	497	Photosystem I reaction center subunit III
MNPM02000005	270237	BLD44_006205	38	78	1070	glycosyltransferase
MNPM02000009	76054	BLD44_010360	38	326	245	HNH endonuclease
MNPM02000010	69075	BLD44_010560	38	131	881	methyltransferase domain-containing protein
MNPM02000010	69075	BLD44_010650	38	30	1718	ferredoxin--nitrite reductase
MNPM02000001	631313	BLD44_000690	39	272	1118	glutamate--cysteine ligase
MNPM02000001	631313	BLD44_000710	39	874	1913	sulfite reductase, ferredoxin dependent
MNPM02000001	631313	BLD44_002315	39	217	557	peroxiredoxin
MNPM02000011	138860	BLD44_010860	39	59	308	hypothetical protein
MNPM02000014	533658	BLD44_011770	39	9	71	transposase
MNPM02000015	531444	BLD44_014025	39	475	1187	arsenic-transporting ATPase
MNPM02000015	531444	BLD44_015265	39	699	281	hypothetical protein
MNPM02000016	444848	BLD44_017585	39	130	731	racemase
MNPM02000016	444848	BLD44_017760	39	398	260	hypothetical protein
MNPM02000017	352099	BLD44_019090	39	202	491	hypothetical protein
MNPM02000018	210018	BLD44_019805	39	635	368	hypothetical protein
MNPM02000022	127123	BLD44_022810	39	490	821	tetratricopeptide repeat protein
MNPM02000025	96029	BLD44_024145	39	327	2147	polysaccharide biosynthesis tyrosine autokinase
MNPM02000029	82896	BLD44_025745	39	11	5987	hypothetical protein
MNPM02000033	73607	BLD44_027005	39	52	1637	O-linked N-acetylglucosamine transferase, SPINDLY family protein
MNPM02000008	276066	BLD44_009875	39	679	1736	thiamine pyrophosphate-binding protein
MNPM02000002	338129	BLD44_002780	40	316	3413	photosystem I reaction center subunit X
MNPM02000014	533658	BLD44_012080	40	-3	578	HdeD family acid-resistance protein
MNPM02000015	531444	BLD44_014565	40	13	602	site-2 protease family protein
MNPM02000015	531444	BLD44_015080	40	46	431	ABC transporter ATP-binding protein
MNPM02000016	444848	BLD44_016310	40	93	1025	isochorismatase
MNPM02000018	210018	BLD44_020270	40	572	2471	carbamoyltransferase HypF
MNPM02000028	85956	BLD44_025270	40	155	1811	elongation factor 4
MNPM02000004	208243	BLD44_005565	40	202	932	serine kinase
MNPM02000033	73607	BLD44_027075	40	594	998	glycosyltransferase
MNPM02000034	67351	BLD44_027330	40	56	1247	tryptophan synthase subunit beta
MNPM02000041	42252	BLD44_028935	40	122	710	rhomboid family intramembrane serine protease
MNPM02000007	202762	BLD44_008495	40	969	404	DUF2294 domain-containing protein
MNPM02000007	202762	BLD44_008950	40	346	395	bleomycin resistance protein
MNPM02000002	338129	BLD44_002890	41	252	137	transposase
MNPM02000002	338129	BLD44_003200	41	254	155	DUF3285 domain-containing protein
MNPM02000011	138860	BLD44_011430	41	28	77	cupredoxin domain-containing protein
MNPM02000015	531444	BLD44_015535	41	37	6119	tetratricopeptide repeat protein
MNPM02000015	531444	BLD44_016150	41	82	1055	IS630 family transposase
MNPM02000005	270237	BLD44_006885	41	313	1109	calcium/proton exchanger
MNPM02000045	28870	BLD44_029405	41	289	1574	hypothetical protein
MNPM02000006	199022	BLD44_007695	41	44	623	FMN-dependent NADH-azoreductase
MNPM02000006	199022	BLD44_007960	41	296	170	hypothetical protein
MNPM02000008	276066	BLD44_009130	41	76	617	Uma2 family endonuclease
MNPM02000008	276066	BLD44_009325	41	148	494	DUF4385 domain-containing protein
MNPM02000001	631313	BLD44_001560	42	557	245	hypothetical protein
MNPM02000011	138860	BLD44_011355	42	110	116	YdcF family protein
MNPM02000014	533658	BLD44_012015	42	113	755	lipid-A-disaccharide synthase
MNPM02000015	531444	BLD44_014090	42	387	1169	DNA polymerase III subunit beta
MNPM02000015	531444	BLD44_014300	42	622	380	sensory rhodopsin transducer
MNPM02000016	444848	BLD44_017620	42	3	827	hypothetical protein
MNPM02000017	352099	BLD44_018575	42	74	1205	DUF4336 domain-containing protein
MNPM02000019	192304	BLD44_020570	42	317	1184	NAD(P)H-quinone oxidoreductase subunit H
MNPM02000019	192304	BLD44_020585	42	407	752	response regulator transcription factor
MNPM02000003	209352	BLD44_004615	42	355	404	response regulator
MNPM02000026	95792	BLD44_024400	42	413	761	PEP-CTERM sorting domain-containing protein
MNPM02000026	95792	BLD44_024745	42	131	1427	sugar transferase
MNPM02000032	74969	BLD44_026775	42	10	251	hypothetical protein
MNPM02000039	44716	BLD44_028455	42	-3	1247	hypothetical protein
MNPM02000044	29306	BLD44_029220	42	186	1013	serine/threonine protein kinase
MNPM02000006	199022	BLD44_007290	42	162	497	DUF427 domain-containing protein
MNPM02000006	199022	BLD44_007745	42	211	116	hydrolase
MNPM02000001	631313	BLD44_001090	43	11	638	Uma2 family endonuclease
MNPM02000002	338129	BLD44_004270	43	533	713	DUF305 domain-containing protein
MNPM02000015	531444	BLD44_015195	43	66	344	hypothetical protein
MNPM02000015	531444	BLD44_015840	43	120	5051	hypothetical protein
MNPM02000019	192304	BLD44_021175	43	1421	251	hypothetical protein
MNPM02000019	192304	BLD44_021200	43	167	239	hypothetical protein
MNPM02000003	209352	BLD44_004710	43	187	1376	UDP-N-acetylglucosamine 1-carboxyvinyltransferase
MNPM02000027	86563	BLD44_024875	43	167	1160	response regulator
MNPM02000037	53978	BLD44_027970	43	129	695	carbonic anhydrase
MNPM02000044	29306	BLD44_029310	43	592	941	FHA domain-containing protein
MNPM02000045	28870	BLD44_029390	43	218	305	glutaredoxin family protein
MNPM02000006	199022	BLD44_008015	43	216	773	DUF4384 domain-containing protein
MNPM02000008	276066	BLD44_009475	43	325	1091	redox-regulated ATPase YchF
MNPM02000008	276066	BLD44_010125	43	76	428	hypothetical protein
MNPM02000001	631313	BLD44_000175	44	163	1370	DUF3370 domain-containing protein
MNPM02000001	631313	BLD44_000670	44	447	560	Uma2 family endonuclease
MNPM02000001	631313	BLD44_001695	44	318	221	hypothetical protein
MNPM02000002	338129	BLD44_002940	44	209	1007	tRNA dihydrouridine synthase DusB
MNPM02000015	531444	BLD44_014560	44	40	929	glycosyltransferase family 2 protein
MNPM02000015	531444	BLD44_014760	44	25	731	lipoate--protein ligase family protein
MNPM02000015	531444	BLD44_015045	44	257	1346	TldD/PmbA family protein
MNPM02000015	531444	BLD44_016250	44	-9	887	hydrogenase accessory protein HypB
MNPM02000020	136801	BLD44_021625	44	184	950	glycosyltransferase
MNPM02000023	112492	BLD44_023410	44	322	209	DUF2997 domain-containing protein
MNPM02000023	112492	BLD44_023635	44	173	266	hypothetical protein
MNPM02000004	208243	BLD44_005320	44	1909	563	DUF1269 domain-containing protein
MNPM02000038	45644	BLD44_028330	44	7	194	50S ribosomal protein L33
MNPM02000039	44716	BLD44_028370	44	79	443	hypothetical protein
MNPM02000006	199022	BLD44_007700	44	12	620	hypothetical protein
MNPM02000014	533658	BLD44_013760	45	523	884	protease HtpX
MNPM02000015	531444	BLD44_015480	45	529	407	50S ribosomal protein L21
MNPM02000015	531444	BLD44_015715	45	3	1208	restriction endonuclease subunit S
MNPM02000016	444848	BLD44_017245	45	3	284	hypothetical protein
MNPM02000016	444848	BLD44_017560	45	27	1871	molybdate ABC transporter permease subunit
MNPM02000017	352099	BLD44_019555	45	337	185	hypothetical protein
MNPM02000019	192304	BLD44_020920	45	-3	1013	hypothetical protein
MNPM02000020	136801	BLD44_021820	45	184	368	hypothetical protein
MNPM02000003	209352	BLD44_005110	45	246	704	nucleoside phosphorylase
MNPM02000024	108770	BLD44_023795	45	22	1028	hydroxyacid dehydrogenase
MNPM02000024	108770	BLD44_023925	45	682	1199	transposase
MNPM02000029	82896	BLD44_025675	45	73	1091	3-dehydroquinate synthase
MNPM02000039	44716	BLD44_028355	45	193	308	hypothetical protein
MNPM02000006	199022	BLD44_007365	45	147	1502	IS5 family transposase
MNPM02000010	69075	BLD44_010765	45	210	599	Crp/Fnr family transcriptional regulator
MNPM02000002	338129	BLD44_003130	46	646	986	decaprenyl-phosphate phosphoribosyltransferase
MNPM02000002	338129	BLD44_004155	46	1	404	hypothetical protein
MNPM02000011	138860	BLD44_010950	46	785	1388	MATE family efflux transporter
MNPM02000015	531444	BLD44_015085	46	61	2792	ATP-binding protein
MNPM02000016	444848	BLD44_017330	46	348	2183	hypothetical protein
MNPM02000016	444848	BLD44_017405	46	138	1319	hybrid sensor histidine kinase/response regulator
MNPM02000016	444848	BLD44_017520	46	680	1127	UDP-galactopyranose mutase
MNPM02000017	352099	BLD44_018940	46	1092	1460	response regulator
MNPM02000019	192304	BLD44_020675	46	94	959	isoaspartyl peptidase
MNPM02000003	209352	BLD44_005160	46	319	1091	ABC transporter ATP-binding protein
MNPM02000028	85956	BLD44_025395	46	168	146	photosystem one PsaX
MNPM02000033	73607	BLD44_026845	46	306	2045	elongation factor G
MNPM02000039	44716	BLD44_028580	46	-3	221	hypothetical protein
MNPM02000010	69075	BLD44_010545	46	132	1283	hybrid sensor histidine kinase/response regulator
MNPM02000010	69075	BLD44_010675	46	95	350	hypothetical protein
MNPM02000001	631313	BLD44_000465	47	187	848	BtpA/SgcQ family protein
MNPM02000001	631313	BLD44_002365	47	140	1544	mercuric reductase
MNPM02000011	138860	BLD44_011000	47	-45	227	hypothetical protein
MNPM02000014	533658	BLD44_013270	47	114	1016	ABC transporter substrate-binding protein
MNPM02000018	210018	BLD44_019930	47	1010	137	copy number control protein
MNPM02000026	95792	BLD44_024370	47	250	227	hypothetical protein
MNPM02000036	56874	BLD44_027730	47	129	350	IS5 family transposase
MNPM02000007	202762	BLD44_008355	47	418	1694	TM0106 family RecB-like putative nuclease
MNPM02000007	202762	BLD44_008665	47	2	1265	glutamate-5-semialdehyde dehydrogenase
MNPM02000008	276066	BLD44_009750	47	-34	698	cyanoexosortase A system-associated protein
MNPM02000001	631313	BLD44_002450	48	426	548	methylmalonic aciduria and homocystinuria type D protein
MNPM02000014	533658	BLD44_013280	48	80	1844	ABC transporter ATP-binding protein
MNPM02000015	531444	BLD44_015730	48	371	221	hypothetical protein
MNPM02000015	531444	BLD44_015865	48	248	242	hypothetical protein
MNPM02000016	444848	BLD44_017285	48	147	239	receptor ligand binding family protein
MNPM02000017	352099	BLD44_018245	48	50	929	histone deacetylase
MNPM02000017	352099	BLD44_018495	48	319	1871	non-ribosomal peptide synthase
MNPM02000018	210018	BLD44_020280	48	10	1127	hydrogenase formation protein HypD
MNPM02000019	192304	BLD44_020775	48	222	1565	hypothetical protein
MNPM02000003	209352	BLD44_004410	48	410	1286	flotillin family protein
MNPM02000003	209352	BLD44_004780	48	140	446	transporter
MNPM02000024	108770	BLD44_023790	48	45	770	aspartate/glutamate racemase family protein
MNPM02000029	82896	BLD44_025800	48	314	1382	nicotinate phosphoribosyltransferase
MNPM02000036	56874	BLD44_027800	48	-79	260	hypothetical protein
MNPM02000005	270237	BLD44_006355	48	123	1400	serine/threonine protein kinase
MNPM02000001	631313	BLD44_000765	49	929	3890	hypothetical protein
MNPM02000001	631313	BLD44_001065	49	681	626	hypothetical protein
MNPM02000001	631313	BLD44_001345	49	172	2702	cyanophycin synthetase
MNPM02000014	533658	BLD44_012645	49	91	362	50S ribosomal protein L22
MNPM02000016	444848	BLD44_017510	49	67	1349	glycosyltransferase
MNPM02000017	352099	BLD44_018560	49	433	1259	hypothetical protein
MNPM02000003	209352	BLD44_004355	49	83	470	hypothetical protein
MNPM02000003	209352	BLD44_004740	49	649	440	hypothetical protein
MNPM02000039	44716	BLD44_028535	49	11	653	hypothetical protein
MNPM02000010	69075	BLD44_010815	49	248	677	signal transduction histidine kinase LytS
MNPM02000001	631313	BLD44_000295	50	137	1433	glycogen synthase GlgA
MNPM02000001	631313	BLD44_001160	50	290	1322	serine/threonine protein kinase
MNPM02000002	338129	BLD44_002775	50	40	155	histidine kinase
MNPM02000011	138860	BLD44_011295	50	490	206	CopG family transcriptional regulator
MNPM02000016	444848	BLD44_016845	50	3	215	hypothetical protein
MNPM02000016	444848	BLD44_017755	50	39	1013	tryptophan--tRNA ligase
MNPM02000017	352099	BLD44_018250	50	289	242	hypothetical protein
MNPM02000019	192304	BLD44_021340	50	241	1103	septum site-determining protein MinC
MNPM02000003	209352	BLD44_005045	50	-1	77	GTP-binding protein
MNPM02000022	127123	BLD44_023045	50	171	203	hypothetical protein
MNPM02000023	112492	BLD44_023425	50	0	278	hypothetical protein
MNPM02000004	208243	BLD44_005475	50	52	1280	glycosyltransferase
MNPM02000005	270237	BLD44_006410	50	58	683	ATP-binding cassette domain-containing protein
MNPM02000007	202762	BLD44_008595	50	500	773	ABC transporter permease
MNPM02000007	202762	BLD44_008800	50	13	527	SH3 domain-containing protein
MNPM02000007	202762	BLD44_009020	50	140	602	K(+)-transporting ATPase subunit C
MNPM02000008	276066	BLD44_009640	50	523	299	SDR family oxidoreductase
MNPM02000001	631313	BLD44_001225	51	150	1502	IS5 family transposase
MNPM02000011	138860	BLD44_010830	51	333	491	hypothetical protein
MNPM02000011	138860	BLD44_011120	51	138	287	TMEM165/GDT1 family protein
MNPM02000014	533658	BLD44_012175	51	163	2294	flavin-dependent dehydrogenase
MNPM02000014	533658	BLD44_013555	51	78	1379	ATP-grasp domain-containing protein
MNPM02000017	352099	BLD44_018645	51	97	680	phosphoribosylformylglycinamidine synthase subunit PurQ
MNPM02000019	192304	BLD44_020875	51	-3	1208	glycosyltransferase
MNPM02000019	192304	BLD44_020915	51	45	1148	glycosyltransferase family 1 protein
MNPM02000020	136801	BLD44_021815	51	45	278	hypothetical protein
MNPM02000026	95792	BLD44_024735	51	95	557	serine acetyltransferase
MNPM02000038	45644	BLD44_028135	51	89	296	hypothetical protein
MNPM02000046	27477	BLD44_029515	51	-64	899	IS630 family transposase
MNPM02000006	199022	BLD44_007500	51	153	425	hypothetical protein
MNPM02000007	202762	BLD44_008195	51	908	2228	formate C-acetyltransferase
MNPM02000008	276066	BLD44_009610	51	155	554	hypothetical protein
MNPM02000001	631313	BLD44_001715	52	83	671	arsenical resistance protein ArsH
MNPM02000002	338129	BLD44_003125	52	46	629	YqeG family HAD IIIA-type phosphatase
MNPM02000002	338129	BLD44_004320	52	52	464	hypothetical protein
MNPM02000002	338129	BLD44_004325	52	256	398	nuclear transport factor 2 family protein
MNPM02000015	531444	BLD44_014380	52	711	263	hypothetical protein
MNPM02000024	108770	BLD44_023755	52	150	1043	inosamine-phosphate amidinotransferase 1
MNPM02000025	96029	BLD44_024100	52	53	977	ROK family protein
MNPM02000004	208243	BLD44_005480	52	68	2033	hypothetical protein
MNPM02000033	73607	BLD44_026865	52	52	212	transposase
MNPM02000033	73607	BLD44_026870	52	193	1349	pentapeptide repeat-containing protein
MNPM02000033	73607	BLD44_027010	52	3	443	type II toxin-antitoxin system VapC family toxin
MNPM02000005	270237	BLD44_007005	52	135	602	recombinase family protein
MNPM02000005	270237	BLD44_007265	52	58	3908	hypothetical protein
MNPM02000042	38275	BLD44_029100	52	63	782	protein phosphatase 2C domain-containing protein
MNPM02000008	276066	BLD44_010100	52	333	1232	glycosyltransferase
MNPM02000001	631313	BLD44_001445	53	238	1124	PrsW family intramembrane metalloprotease
MNPM02000016	444848	BLD44_017455	53	109	1172	glycosyltransferase
MNPM02000016	444848	BLD44_017635	53	277	2033	FAD-binding protein
MNPM02000024	108770	BLD44_023785	53	48	10535	type I polyketide synthase
MNPM02000025	96029	BLD44_024105	53	1279	746	twitching motility protein PilT
MNPM02000027	86563	BLD44_025125	53	200	1097	hypothetical protein
MNPM02000038	45644	BLD44_028210	53	95	866	sugar kinase
MNPM02000005	270237	BLD44_007020	53	104	278	HNH endonuclease
MNPM02000006	199022	BLD44_007545	53	217	293	hypothetical protein
MNPM02000008	276066	BLD44_009415	53	78	554	Uma2 family endonuclease
MNPM02000001	631313	BLD44_001465	54	116	422	NADPH-dependent 7-cyano-7-deazaguanine reductase QueF
MNPM02000001	631313	BLD44_002055	54	132	1301	FAD-binding oxidoreductase
MNPM02000014	533658	BLD44_012135	54	213	1145	transposase
MNPM02000015	531444	BLD44_014805	54	100	665	response regulator transcription factor
MNPM02000017	352099	BLD44_018485	54	77	1388	alcohol acetyltransferase
MNPM02000018	210018	BLD44_019885	54	901	1550	recombinase family protein
MNPM02000003	209352	BLD44_004380	54	18	188	CPXCG motif-containing cysteine-rich protein
MNPM02000003	209352	BLD44_004835	54	149	839	hypothetical protein
MNPM02000005	270237	BLD44_007235	54	542	1646	plasmid recombination protein
MNPM02000041	42252	BLD44_028855	54	59	2930	hypothetical protein
MNPM02000010	69075	BLD44_010535	54	332	716	uroporphyrinogen-III C-methyltransferase
MNPM02000001	631313	BLD44_001570	55	337	371	cyclic nucleotide-binding domain-containing protein
MNPM02000001	631313	BLD44_002530	55	112	1175	GNAT family N-acetyltransferase
MNPM02000002	338129	BLD44_003455	55	630	953	UV DNA damage repair endonuclease UvsE
MNPM02000002	338129	BLD44_004010	55	220	1439	9,9'-di-cis-zeta-carotene desaturase
MNPM02000011	138860	BLD44_011425	55	41	569	cupredoxin domain-containing protein
MNPM02000014	533658	BLD44_012560	55	108	380	30S ribosomal protein S13
MNPM02000014	533658	BLD44_013160	55	109	1994	nodulation protein
MNPM02000015	531444	BLD44_015980	55	93	596	sulfite oxidase-like oxidoreductase
MNPM02000016	444848	BLD44_016690	55	80	338	transcriptional regulator
MNPM02000018	210018	BLD44_020240	55	1644	962	hydrogenase
MNPM02000019	192304	BLD44_020595	55	447	1367	amino acid permease
MNPM02000020	136801	BLD44_021755	55	218	689	RibD family protein
MNPM02000003	209352	BLD44_004860	55	101	1172	glycosyltransferase
MNPM02000025	96029	BLD44_023980	55	92	956	DUF4388 domain-containing protein
MNPM02000034	67351	BLD44_027350	55	155	905	3-deoxy-7-phosphoheptulonate synthase
MNPM02000038	45644	BLD44_028270	55	177	416	DUF1824 family protein
MNPM02000008	276066	BLD44_010035	55	-3	113	histidine kinase
MNPM02000001	631313	BLD44_001495	56	73	1136	Gfo/Idh/MocA family oxidoreductase
MNPM02000014	533658	BLD44_013130	56	101	326	MbtH domain protein
MNPM02000015	531444	BLD44_016065	56	299	983	GntR family transcriptional regulator
MNPM02000016	444848	BLD44_018135	56	110	917	ATP-sensitive inward rectifier potassium channel 10
MNPM02000025	96029	BLD44_024025	56	32	632	response regulator transcription factor
MNPM02000030	77493	BLD44_025975	56	99	416	N-acetyltransferase
MNPM02000034	67351	BLD44_027335	56	60	812	tryptophan synthase subunit alpha
MNPM02000035	66093	BLD44_027675	56	449	806	DUF928 domain-containing protein
MNPM02000040	42550	BLD44_028655	56	470	1769	pyruvate kinase
MNPM02000007	202762	BLD44_008270	56	167	2735	PAS domain S-box protein
MNPM02000007	202762	BLD44_008470	56	339	1433	VWA domain-containing protein
MNPM02000007	202762	BLD44_008660	56	47	173	beta-ketoacyl-ACP synthase
MNPM02000009	76054	BLD44_010255	56	-3	644	chromate transporter
MNPM02000009	76054	BLD44_010290	56	22	1067	chemotaxis-specific protein-glutamate methyltransferase CheB
MNPM02000001	631313	BLD44_001595	57	135	683	phosphate ABC transporter permease
MNPM02000001	631313	BLD44_002190	57	145	524	WD40 repeat domain-containing protein
MNPM02000014	533658	BLD44_012025	57	1	179	hypothetical protein
MNPM02000015	531444	BLD44_015460	57	144	1190	glycosyltransferase
MNPM02000015	531444	BLD44_015820	57	-76	287	hypothetical protein
MNPM02000015	531444	BLD44_016140	57	190	80	GNAT family N-acetyltransferase
MNPM02000015	531444	BLD44_016235	57	3	218	hypothetical protein
MNPM02000016	444848	BLD44_018060	57	409	782	SDR family oxidoreductase
MNPM02000003	209352	BLD44_005135	57	59	344	hypothetical protein
MNPM02000028	85956	BLD44_025445	57	124	800	phosphate ABC transporter permease PstA
MNPM02000004	208243	BLD44_005515	57	4	1133	glycosyltransferase family 1 protein
MNPM02000005	270237	BLD44_006260	57	353	788	TIGR01548 family HAD-type hydrolase
MNPM02000006	199022	BLD44_007375	57	0	416	type II toxin-antitoxin system VapC family toxin
MNPM02000008	276066	BLD44_010150	57	116	251	hypothetical protein
MNPM02000015	531444	BLD44_014700	58	88	320	circadian clock protein KaiB
MNPM02000016	444848	BLD44_017850	58	637	1484	16S rRNA (cytosine(967)-C(5))-methyltransferase
MNPM02000018	210018	BLD44_019665	58	385	992	PRC-barrel domain containing protein
MNPM02000018	210018	BLD44_019995	58	690	716	pirin family protein
MNPM02000004	208243	BLD44_005250	58	400	935	carbon monoxide dehydrogenase maturation protein
MNPM02000004	208243	BLD44_005690	58	-25	833	ABC transporter ATP-binding protein
MNPM02000034	67351	BLD44_027180	58	28	779	response regulator transcription factor
MNPM02000036	56874	BLD44_027755	58	300	1661	putative pyridoxal-dependent aspartate 1-decarboxylase
MNPM02000005	270237	BLD44_006415	58	226	1052	J domain-containing protein
MNPM02000005	270237	BLD44_007270	58	273	329	tetratricopeptide repeat protein
MNPM02000006	199022	BLD44_007715	58	103	335	MOSC domain-containing protein
MNPM02000007	202762	BLD44_008630	58	186	377	hypothetical protein
MNPM02000008	276066	BLD44_009105	58	28	701	carbonic anhydrase
MNPM02000008	276066	BLD44_009655	58	77	809	peptidoglycan editing factor PgeF
MNPM02000001	631313	BLD44_000170	59	44	510	peptidase C15
MNPM02000001	631313	BLD44_000810	59	625	1841	cyclase
MNPM02000011	138860	BLD44_010865	59	16	377	YtxH domain-containing protein
MNPM02000014	533658	BLD44_013715	59	152	1253	O-antigen ligase family protein
MNPM02000014	533658	BLD44_013865	59	124	107	XRE family transcriptional regulator
MNPM02000019	192304	BLD44_020865	59	432	551	YdcF family protein
MNPM02000003	209352	BLD44_004925	59	73	77	histidine kinase
MNPM02000003	209352	BLD44_005025	59	168	263	type II toxin-antitoxin system Phd/YefM family antitoxin
MNPM02000003	209352	BLD44_005140	59	533	1094	hypothetical protein
MNPM02000026	95792	BLD44_024625	59	90	1001	phosphate ABC transporter permease subunit PstC
MNPM02000028	85956	BLD44_025175	59	166	995	ketol-acid reductoisomerase
MNPM02000037	53978	BLD44_027985	59	296	1322	CO2 hydration protein
MNPM02000041	42252	BLD44_028860	59	459	428	cyclic nucleotide-binding domain-containing protein
MNPM02000042	38275	BLD44_028995	59	66	881	4-hydroxybenzoate octaprenyltransferase
MNPM02000006	199022	BLD44_007280	59	183	3401	alpha-mannosidase
MNPM02000001	631313	BLD44_002220	60	117	749	endonuclease III
MNPM02000002	338129	BLD44_003785	60	211	233	preprotein translocase subunit SecG
MNPM02000014	533658	BLD44_013730	60	128	2195	polysaccharide biosynthesis tyrosine autokinase
MNPM02000015	531444	BLD44_015750	60	155	2675	RNA helicase
MNPM02000018	210018	BLD44_019820	60	155	944	protoheme IX farnesyltransferase
MNPM02000019	192304	BLD44_021250	60	158	1160	glycosyltransferase
MNPM02000019	192304	BLD44_021280	60	389	1406	ammonium transporter
MNPM02000003	209352	BLD44_004935	60	0	2528	SDR family NAD(P)-dependent oxidoreductase
MNPM02000003	209352	BLD44_004990	60	1328	620	GNAT family N-acetyltransferase
MNPM02000027	86563	BLD44_024810	60	214	590	molybdenum cofactor guanylyltransferase
MNPM02000030	77493	BLD44_026075	60	8	605	chemotaxis protein CheC
MNPM02000034	67351	BLD44_027340	60	247	851	indole-3-glycerol phosphate synthase TrpC
MNPM02000006	199022	BLD44_007920	60	120	440	hypothetical protein
MNPM02000001	631313	BLD44_002730	61	395	1754	DNA repair protein RecN
MNPM02000002	338129	BLD44_003840	61	38	572	ureidoglycolate hydrolase
MNPM02000011	138860	BLD44_011210	61	71	458	hypothetical protein
MNPM02000015	531444	BLD44_015090	61	149	434	hypothetical protein
MNPM02000016	444848	BLD44_016350	61	161	377	hypothetical protein
MNPM02000016	444848	BLD44_017655	61	227	521	fatty acid hydroxylase
MNPM02000003	209352	BLD44_004695	61	310	893	RNA methyltransferase
MNPM02000024	108770	BLD44_023860	61	114	3005	type I secretion system permease/ATPase
MNPM02000026	95792	BLD44_024425	61	-58	776	class II aldolase/adducin family protein
MNPM02000026	95792	BLD44_024495	61	362	347	translation initiation factor
MNPM02000035	66093	BLD44_027585	61	194	83	lipase
MNPM02000039	44716	BLD44_028600	61	227	926	ParM/StbA family protein
MNPM02000005	270237	BLD44_006585	61	273	1511	glucose-6-phosphate dehydrogenase
MNPM02000005	270237	BLD44_006660	61	302	596	6-phospho-3-hexuloisomerase
MNPM02000005	270237	BLD44_006915	61	393	1157	sulfate ABC transporter substrate-binding protein
MNPM02000009	76054	BLD44_010485	61	-37	443	response regulator
MNPM02000001	631313	BLD44_000580	62	95	638	class I SAM-dependent methyltransferase
MNPM02000001	631313	BLD44_000955	62	156	2213	HlyD family efflux transporter periplasmic adaptor subunit
MNPM02000001	631313	BLD44_001555	62	42	1454	DHA2 family efflux MFS transporter permease subunit
MNPM02000002	338129	BLD44_003550	62	380	677	SDR family oxidoreductase
MNPM02000002	338129	BLD44_004200	62	142	671	5-formyltetrahydrofolate cyclo-ligase
MNPM02000014	533658	BLD44_012715	62	852	1502	hypothetical protein
MNPM02000016	444848	BLD44_018050	62	7	1529	ATP-binding protein
MNPM02000017	352099	BLD44_019145	62	305	284	YggT family protein
MNPM02000023	112492	BLD44_023655	62	321	728	HAD family hydrolase
MNPM02000023	112492	BLD44_023690	62	874	2162	S-layer protein
MNPM02000028	85956	BLD44_025335	62	633	425	hypothetical protein
MNPM02000004	208243	BLD44_005555	62	3	1220	PqqD family peptide modification chaperone
MNPM02000004	208243	BLD44_005635	62	151	602	Uma2 family endonuclease
MNPM02000004	208243	BLD44_005805	62	150	1559	NAD(P)/FAD-dependent oxidoreductase
MNPM02000032	74969	BLD44_026745	62	122	302	urease subunit gamma
MNPM02000001	631313	BLD44_000345	63	170	965	GDP-mannose 4,6-dehydratase
MNPM02000001	631313	BLD44_000920	63	-20	776	3-methyl-2-oxobutanoate hydroxymethyltransferase
MNPM02000001	631313	BLD44_001490	63	56	548	2'-5' RNA ligase family protein
MNPM02000001	631313	BLD44_002710	63	444	560	hypothetical protein
MNPM02000002	338129	BLD44_002800	63	271	1184	class I SAM-dependent methyltransferase
MNPM02000014	533658	BLD44_013895	63	-10	374	NINE protein
MNPM02000017	352099	BLD44_019415	63	63	1019	hypothetical protein
MNPM02000017	352099	BLD44_019420	63	830	455	hypothetical protein
MNPM02000003	209352	BLD44_004905	63	63	521	hypothetical protein
MNPM02000003	209352	BLD44_004910	63	174	2654	HlyD family efflux transporter periplasmic adaptor subunit
MNPM02000003	209352	BLD44_004960	63	382	1145	dynamin family protein
MNPM02000003	209352	BLD44_005090	63	473	692	response regulator transcription factor
MNPM02000022	127123	BLD44_022835	63	11	1328	glycosyltransferase family 4 protein
MNPM02000028	85956	BLD44_025375	63	232	5681	GAF domain-containing protein
MNPM02000004	208243	BLD44_005715	63	369	509	N-acetyltransferase
MNPM02000005	270237	BLD44_006365	63	654	572	Uma2 family endonuclease
MNPM02000005	270237	BLD44_007260	63	52	206	hypothetical protein
MNPM02000042	38275	BLD44_029105	63	546	2180	tetratricopeptide repeat protein
MNPM02000006	199022	BLD44_007595	63	0	224	addiction module toxin, HicA family
MNPM02000006	199022	BLD44_007795	63	64	829	IS5 family transposase
MNPM02000007	202762	BLD44_008935	63	530	326	membrane protein insertion efficiency factor YidD
MNPM02000001	631313	BLD44_000065	64	475	1046	sorbitol dehydrogenase
MNPM02000001	631313	BLD44_002255	64	790	527	cofactor assembly of complex C subunit B
MNPM02000014	533658	BLD44_012685	64	325	1538	SulP family inorganic anion transporter
MNPM02000015	531444	BLD44_014105	64	96	533	peptide deformylase
MNPM02000015	531444	BLD44_015650	64	15	191	hypothetical protein
MNPM02000017	352099	BLD44_018220	64	191	1358	HlyC/CorC family transporter
MNPM02000017	352099	BLD44_018310	64	213	2849	GAF domain-containing protein
MNPM02000017	352099	BLD44_019185	64	403	872	hypothetical protein
MNPM02000023	112492	BLD44_023685	64	62	1628	peptide ABC transporter substrate-binding protein
MNPM02000024	108770	BLD44_023905	64	367	1079	undecaprenyl/decaprenyl-phosphate alpha-N-acetylglucosaminyl 1-phosphate transferase
MNPM02000027	86563	BLD44_024940	64	-1	329	DUF2488 family protein
MNPM02000045	28870	BLD44_029420	64	614	1514	SLC13 family permease
MNPM02000046	27477	BLD44_029495	64	71	479	hypothetical protein
MNPM02000006	199022	BLD44_007800	64	582	438	hypothetical protein
MNPM02000001	631313	BLD44_002385	65	210	518	pentapeptide repeat-containing protein
MNPM02000002	338129	BLD44_003160	65	80	512	hypothetical protein
MNPM02000002	338129	BLD44_004145	65	26	593	CRISPR-associated protein Cas4
MNPM02000011	138860	BLD44_011075	65	149	1478	D-alanyl-D-alanine carboxypeptidase/D-alanyl-D-alanine-endopeptidase
MNPM02000011	138860	BLD44_011245	65	203	1286	ATP-binding cassette domain-containing protein
MNPM02000014	533658	BLD44_012895	65	29	890	AMIN domain-containing protein
MNPM02000019	192304	BLD44_021160	65	96	1505	transporter substrate-binding domain-containing protein
MNPM02000026	95792	BLD44_024640	65	292	338	hypothetical protein
MNPM02000034	67351	BLD44_027215	65	179	239	hypothetical protein
MNPM02000034	67351	BLD44_027400	65	680	578	hypothetical protein
MNPM02000040	42550	BLD44_028645	65	1	575	Uma2 family endonuclease
MNPM02000005	270237	BLD44_006605	65	3963	1724	hypothetical protein
MNPM02000006	199022	BLD44_007880	65	2	221	hypothetical protein
MNPM02000001	631313	BLD44_000895	66	535	200	hypothetical protein
MNPM02000001	631313	BLD44_001040	66	0	824	hypothetical protein
MNPM02000001	631313	BLD44_002445	66	48	326	hypothetical protein
MNPM02000011	138860	BLD44_011175	66	1149	470	hypothetical protein
MNPM02000011	138860	BLD44_011395	66	318	341	hypothetical protein
MNPM02000015	531444	BLD44_014710	66	-6	2297	TolC family protein
MNPM02000015	531444	BLD44_015200	66	120	1550	cryptochrome/photolyase family protein
MNPM02000017	352099	BLD44_019610	66	252	1057	IS630 family transposase
MNPM02000025	96029	BLD44_024300	66	81	302	Uma2 family endonuclease
MNPM02000028	85956	BLD44_025200	66	0	425	PIN domain-containing protein
MNPM02000029	82896	BLD44_025500	66	398	2699	polynucleotide kinase-phosphatase
MNPM02000004	208243	BLD44_005465	66	314	965	glycosyltransferase family 2 protein
MNPM02000031	75684	BLD44_026425	66	-15	188	hypothetical protein
MNPM02000037	53978	BLD44_027925	66	832	779	GNAT family N-acetyltransferase
MNPM02000042	38275	BLD44_029000	66	17	215	hypothetical protein
MNPM02000042	38275	BLD44_029050	66	166	569	DivIVA domain-containing protein
MNPM02000050	22596	BLD44_029840	66	837	761	hypothetical protein
MNPM02000006	199022	BLD44_007485	66	458	485	allophycocyanin
MNPM02000053	17031	BLD44_030070	66	138	881	cupin-like domain-containing protein
MNPM02000001	631313	BLD44_000095	67	116	848	M28 family peptidase
MNPM02000001	631313	BLD44_001135	67	71	776	iron export ABC transporter permease subunit FetB
MNPM02000002	338129	BLD44_004185	67	329	83	nitroreductase family protein
MNPM02000015	531444	BLD44_014605	67	144	233	Nif11 family protein
MNPM02000015	531444	BLD44_015710	67	45	284	helix-turn-helix domain-containing protein
MNPM02000016	444848	BLD44_017400	67	46	1211	4Fe-4S ferredoxin
MNPM02000016	444848	BLD44_017515	67	46	1832	glycosyltransferase family 2 protein
MNPM02000018	210018	BLD44_020330	67	318	674	chemotaxis protein
MNPM02000020	136801	BLD44_021480	67	521	95	IS1 family transposase
MNPM02000020	136801	BLD44_021570	67	155	923	IS5/IS1182 family transposase
MNPM02000020	136801	BLD44_021765	67	289	1193	GNAT family N-acetyltransferase
MNPM02000003	209352	BLD44_004825	67	-52	338	hypothetical protein
MNPM02000026	95792	BLD44_024510	67	207	1643	AarF/ABC1/UbiB kinase family protein
MNPM02000026	95792	BLD44_024675	67	141	554	carboxymuconolactone decarboxylase family protein
MNPM02000037	53978	BLD44_027950	67	123	239	hypothetical protein
MNPM02000008	276066	BLD44_009860	67	27	749	SDR family oxidoreductase
MNPM02000008	276066	BLD44_010060	67	288	704	NERD domain-containing protein
MNPM02000001	631313	BLD44_000145	68	86	1166	2,3-diketo-5-methylthiopentyl-1-phosphate enolase
MNPM02000001	631313	BLD44_000435	68	294	806	inositol monophosphatase
MNPM02000001	631313	BLD44_000875	68	224	767	DsbA family protein
MNPM02000001	631313	BLD44_001845	68	9	335	XisI protein
MNPM02000001	631313	BLD44_002360	68	47	341	hypothetical protein
MNPM02000001	631313	BLD44_002760	68	575	3029	exonuclease subunit SbcC
MNPM02000002	338129	BLD44_003945	68	245	566	hypothetical protein
MNPM02000014	533658	BLD44_013005	68	116	233	hypothetical protein
MNPM02000015	531444	BLD44_014745	68	-19	191	hypothetical protein
MNPM02000015	531444	BLD44_015415	68	100	869	tRNA pseudouridine(55) synthase TruB
MNPM02000017	352099	BLD44_019240	68	1883	1085	hypothetical protein
MNPM02000017	352099	BLD44_019585	68	6	275	cyclase
MNPM02000004	208243	BLD44_005485	68	6	380	hypothetical protein
MNPM02000042	38275	BLD44_029075	68	208	416	hypothetical protein
MNPM02000001	631313	BLD44_001980	69	553	1379	FAD-binding oxidoreductase
MNPM02000001	631313	BLD44_002485	69	82	500	hypothetical protein
MNPM02000002	338129	BLD44_003955	69	923	842	S-formylglutathione hydrolase
MNPM02000014	533658	BLD44_013995	69	-7	338	type II toxin-antitoxin system PemK/MazF family toxin
MNPM02000017	352099	BLD44_018300	69	7	377	response regulator
MNPM02000019	192304	BLD44_020700	69	486	1436	hypothetical protein
MNPM02000023	112492	BLD44_023705	69	24	839	serine protease
MNPM02000004	208243	BLD44_005665	69	289	551	acetyl-CoA carboxylase biotin carboxyl carrier protein
MNPM02000005	270237	BLD44_006620	69	133	629	thiamine biosynthesis protein ThiJ
MNPM02000007	202762	BLD44_008795	69	50	1508	UbiD family decarboxylase
MNPM02000008	276066	BLD44_009835	69	568	1226	FAD-dependent oxidoreductase
MNPM02000008	276066	BLD44_010120	69	43	380	hypothetical protein
MNPM02000010	69075	BLD44_010720	69	-15	197	hypothetical protein
MNPM02000001	631313	BLD44_001620	70	719	1181	aldo/keto reductase
MNPM02000001	631313	BLD44_002300	70	1359	1007	methionyl-tRNA formyltransferase
MNPM02000001	631313	BLD44_002745	70	101	266	hypothetical protein
MNPM02000014	533658	BLD44_013190	70	5	1184	acyl-CoA dehydrogenase
MNPM02000015	531444	BLD44_015800	70	536	1478	CoA-acylating methylmalonate-semialdehyde dehydrogenase
MNPM02000016	444848	BLD44_017780	70	25	341	hypothetical protein
MNPM02000017	352099	BLD44_018965	70	407	461	hypothetical protein
MNPM02000004	208243	BLD44_005655	70	93	608	spore germination protein
MNPM02000005	270237	BLD44_007035	70	417	158	GIY-YIG nuclease family protein
MNPM02000007	202762	BLD44_008730	70	984	878	HlyD family secretion protein
MNPM02000008	276066	BLD44_009985	70	441	137	ISAzo13 family transposase
MNPM02000001	631313	BLD44_000850	71	132	302	DUF1816 domain-containing protein
MNPM02000001	631313	BLD44_001140	71	908	1796	hypothetical protein
MNPM02000011	138860	BLD44_011215	71	93	260	hypothetical protein
MNPM02000014	533658	BLD44_011915	71	225	410	universal stress protein
MNPM02000014	533658	BLD44_012005	71	8	509	lipid-A-disaccharide synthase
MNPM02000014	533658	BLD44_012935	71	82	917	glutaminase
MNPM02000014	533658	BLD44_013650	71	191	1526	tetratricopeptide repeat protein
MNPM02000015	531444	BLD44_015295	71	77	818	metal ABC transporter ATP-binding protein
MNPM02000015	531444	BLD44_015740	71	-3	812	pyrroline-5-carboxylate reductase
MNPM02000018	210018	BLD44_020365	71	133	1057	IS630 family transposase
MNPM02000020	136801	BLD44_021530	71	6	563	DUF3124 domain-containing protein
MNPM02000020	136801	BLD44_021665	71	717	1370	ATPase
MNPM02000042	38275	BLD44_029115	71	244	1211	L-2-hydroxyglutarate oxidase
MNPM02000043	33952	BLD44_029185	71	396	308	RNA-binding protein
MNPM02000046	27477	BLD44_029500	71	25	290	hypothetical protein
MNPM02000007	202762	BLD44_008190	71	51	278	hypothetical protein
MNPM02000008	276066	BLD44_009500	71	-3	218	type II toxin-antitoxin system HicB family antitoxin
MNPM02000010	69075	BLD44_010740	71	243	1199	serine/threonine protein kinase
MNPM02000002	338129	BLD44_004170	72	161	3293	type I-D CRISPR-associated protein Cas10d/Csc3
MNPM02000011	138860	BLD44_010885	72	94	446	acyl-CoA thioesterase
MNPM02000014	533658	BLD44_013205	72	133	5912	SDR family NAD(P)-dependent oxidoreductase
MNPM02000015	531444	BLD44_015545	72	1082	1475	cation:proton antiporter
MNPM02000016	444848	BLD44_016945	72	217	134	CopG family transcriptional regulator
MNPM02000017	352099	BLD44_018360	72	205	1418	aspartate aminotransferase family protein
MNPM02000017	352099	BLD44_019010	72	299	197	hypothetical protein
MNPM02000019	192304	BLD44_020760	72	294	791	hypothetical protein
MNPM02000023	112492	BLD44_023300	72	192	134	GNAT family N-acetyltransferase
MNPM02000026	95792	BLD44_024485	72	206	623	(2Fe-2S) ferredoxin domain-containing protein
MNPM02000033	73607	BLD44_026915	72	148	572	DUF11 domain-containing protein
MNPM02000036	56874	BLD44_027855	72	510	642	hypothetical protein
MNPM02000040	42550	BLD44_028740	72	155	209	high light inducible protein
MNPM02000006	199022	BLD44_007305	72	227	557	glutathione S-transferase family protein
MNPM02000008	276066	BLD44_009510	72	476	1436	1-acyl-sn-glycerol-3-phosphate acyltransferase
MNPM02000008	276066	BLD44_009585	72	241	608	hypothetical protein
MNPM02000008	276066	BLD44_009795	72	36	461	cupin domain-containing protein
MNPM02000009	76054	BLD44_010265	72	338	866	taurine catabolism dioxygenase TauD
MNPM02000001	631313	BLD44_000455	73	849	1316	30S ribosomal protein S12 methylthiotransferase RimO
MNPM02000001	631313	BLD44_001500	73	136	452	hypothetical protein
MNPM02000002	338129	BLD44_003545	73	62	983	dienelactone hydrolase
MNPM02000011	138860	BLD44_011350	73	42	656	hypothetical protein
MNPM02000014	533658	BLD44_012330	73	971	209	hypothetical protein
MNPM02000014	533658	BLD44_012445	73	174	386	DNA sulfur modification protein DndE
MNPM02000016	444848	BLD44_017175	73	79	1880	ABC transporter ATP-binding protein
MNPM02000016	444848	BLD44_018015	73	156	839	phycobilisome rod-core linker polypeptide CpcG1
MNPM02000003	209352	BLD44_004930	73	60	4910	acyltransferase domain-containing protein
MNPM02000029	82896	BLD44_025680	73	380	509	superoxide dismutase family protein
MNPM02000034	67351	BLD44_027360	73	257	1943	1-deoxy-D-xylulose-5-phosphate synthase
MNPM02000038	45644	BLD44_028250	73	392	434	hypothetical protein
MNPM02000005	270237	BLD44_006710	73	73	1202	4-hydroxy-3-methylbut-2-enyl diphosphate reductase
MNPM02000005	270237	BLD44_006715	73	228	686	hypothetical protein
MNPM02000001	631313	BLD44_000160	74	223	665	16S rRNA (guanine(966)-N(2))-methyltransferase RsmD
MNPM02000001	631313	BLD44_001975	74	69	1064	glycosyltransferase
MNPM02000014	533658	BLD44_012210	74	335	179	ssl1498 family light-harvesting-like protein
MNPM02000016	444848	BLD44_017235	74	4	1184	DUF3596 domain-containing protein
MNPM02000017	352099	BLD44_018580	74	14	389	transcriptional repressor
MNPM02000019	192304	BLD44_020935	74	76	1016	glycosyltransferase family 1 protein
MNPM02000019	192304	BLD44_021225	74	502	266	hypothetical protein
MNPM02000003	209352	BLD44_004370	74	27	254	hypothetical protein
MNPM02000035	66093	BLD44_027550	74	441	1310	proton extrusion protein PcxA
MNPM02000036	56874	BLD44_027885	74	139	1070	DUF4158 domain-containing protein
MNPM02000040	42550	BLD44_028780	74	147	1451	twin-arginine translocation signal domain-containing protein
MNPM02000006	199022	BLD44_007455	74	302	650	hypothetical protein
MNPM02000007	202762	BLD44_008430	74	203	1223	ATP-binding protein
MNPM02000001	631313	BLD44_000235	75	155	467	hypothetical protein
MNPM02000001	631313	BLD44_001260	75	155	2333	CHASE2 domain-containing protein
MNPM02000001	631313	BLD44_001540	75	538	338	transcriptional regulator
MNPM02000002	338129	BLD44_003345	75	352	2102	peptidase S8
MNPM02000014	533658	BLD44_012745	75	-53	1463	MFS transporter
MNPM02000015	531444	BLD44_014735	75	242	2600	GAF domain-containing protein
MNPM02000015	531444	BLD44_016090	75	182	635	phosphatase PAP2 family protein
MNPM02000017	352099	BLD44_018515	75	86	917	hypothetical protein
MNPM02000017	352099	BLD44_019155	75	321	650	uracil phosphoribosyltransferase
MNPM02000022	127123	BLD44_023210	75	117	365	hypothetical protein
MNPM02000022	127123	BLD44_023225	75	459	2204	hypothetical protein
MNPM02000022	127123	BLD44_023260	75	7	230	hypothetical protein
MNPM02000031	75684	BLD44_026410	75	213	329	DUF2973 domain-containing protein
MNPM02000033	73607	BLD44_026930	75	107	563	transposase
MNPM02000045	28870	BLD44_029365	75	342	1628	TAXI family TRAP transporter solute-binding subunit
MNPM02000001	631313	BLD44_000720	76	6	413	fluoride efflux transporter CrcB
MNPM02000001	631313	BLD44_002510	76	718	398	hypothetical protein
MNPM02000002	338129	BLD44_003895	76	425	440	hypothetical protein
MNPM02000015	531444	BLD44_014310	76	126	626	TenA family protein
MNPM02000015	531444	BLD44_016000	76	-45	203	hypothetical protein
MNPM02000018	210018	BLD44_019975	76	144	341	ferredoxin
MNPM02000019	192304	BLD44_020940	76	123	1073	NAD-dependent epimerase/dehydratase family protein
MNPM02000003	209352	BLD44_004870	76	37	1001	glycosyltransferase
MNPM02000027	86563	BLD44_024795	76	222	1220	amidohydrolase
MNPM02000027	86563	BLD44_025025	76	353	2603	DNA mismatch repair protein MutS
MNPM02000028	85956	BLD44_025245	76	108	1202	N-acetylglucosamine-6-phosphate deacetylase
MNPM02000006	199022	BLD44_007765	76	-3	428	GtrA family protein
MNPM02000006	199022	BLD44_007900	76	650	701	hypothetical protein
MNPM02000006	199022	BLD44_007945	76	17	368	two-component sensor histidine kinase
MNPM02000008	276066	BLD44_009030	76	429	296	hypothetical protein
MNPM02000008	276066	BLD44_009135	76	472	1157	glycoside hydrolase family 10 protein
MNPM02000008	276066	BLD44_010130	76	479	188	hypothetical protein
MNPM02000001	631313	BLD44_000185	77	-106	245	hypothetical protein
MNPM02000001	631313	BLD44_000730	77	289	1151	DegT/DnrJ/EryC1/StrS aminotransferase family protein
MNPM02000011	138860	BLD44_011140	77	10	476	chemotaxis protein CheW
MNPM02000014	533658	BLD44_011835	77	5	950	glycosyltransferase
MNPM02000014	533658	BLD44_012980	77	468	185	competence protein ComE
MNPM02000015	531444	BLD44_015300	77	206	1118	metal ABC transporter substrate-binding protein
MNPM02000017	352099	BLD44_018490	77	48	1403	alcohol acetyltransferase
MNPM02000017	352099	BLD44_019180	77	64	263	hypothetical protein
MNPM02000022	127123	BLD44_022830	77	63	1184	glycosyl transferase
MNPM02000023	112492	BLD44_023720	77	18	1025	ABC transporter permease
MNPM02000025	96029	BLD44_024185	77	404	1004	NAD-dependent epimerase/dehydratase family protein
MNPM02000034	67351	BLD44_027285	77	187	356	hypothetical protein
MNPM02000005	270237	BLD44_007130	77	241	1067	hypothetical protein
MNPM02000007	202762	BLD44_008765	77	671	785	TatD family deoxyribonuclease
MNPM02000008	276066	BLD44_009660	77	188	815	biotin--[acetyl-CoA-carboxylase] ligase
MNPM02000001	631313	BLD44_000330	78	268	656	Uma2 family endonuclease
MNPM02000002	338129	BLD44_002955	78	363	410	hypothetical protein
MNPM02000011	138860	BLD44_011135	78	77	2714	GAF domain-containing protein
MNPM02000014	533658	BLD44_012375	78	601	2528	mannose-1-phosphate guanylyltransferase
MNPM02000014	533658	BLD44_012420	78	191	494	GNAT family N-acetyltransferase
MNPM02000014	533658	BLD44_013560	78	161	203	hypothetical protein
MNPM02000015	531444	BLD44_015515	78	372	1007	rod shape-determining protein
MNPM02000016	444848	BLD44_016295	78	-31	185	hypothetical protein
MNPM02000016	444848	BLD44_017700	78	111	611	hypothetical protein
MNPM02000018	210018	BLD44_020030	78	156	446	DUF3574 domain-containing protein
MNPM02000019	192304	BLD44_021245	78	60	179	hypothetical protein
MNPM02000028	85956	BLD44_025280	78	402	236	hypothetical protein
MNPM02000037	53978	BLD44_028120	78	342	3125	MFS transporter
MNPM02000005	270237	BLD44_006210	78	316	1277	colanic acid biosynthesis glycosyltransferase WcaL
MNPM02000008	276066	BLD44_009420	78	260	1652	alpha/beta hydrolase
MNPM02000001	631313	BLD44_001155	79	50	1343	serine/threonine protein kinase
MNPM02000001	631313	BLD44_001315	79	319	503	FHA domain-containing protein
MNPM02000001	631313	BLD44_001665	79	106	848	CHAT domain-containing protein
MNPM02000001	631313	BLD44_002440	79	66	191	hypothetical protein
MNPM02000002	338129	BLD44_003210	79	124	266	hypothetical protein
MNPM02000014	533658	BLD44_012045	79	447	338	small multidrug resistance protein
MNPM02000014	533658	BLD44_012460	79	143	1982	DNA sulfur modification protein DndD
MNPM02000015	531444	BLD44_014045	79	119	1193	MFS transporter
MNPM02000015	531444	BLD44_014215	79	6	635	hypothetical protein
MNPM02000015	531444	BLD44_015975	79	55	1388	aldehyde dehydrogenase
MNPM02000016	444848	BLD44_017180	79	136	551	N-acetyltransferase
MNPM02000017	352099	BLD44_019125	79	34	197	hypothetical protein
MNPM02000017	352099	BLD44_019260	79	239	647	histidine phosphatase family protein
MNPM02000020	136801	BLD44_021935	79	106	461	peptidase
MNPM02000022	127123	BLD44_023110	79	192	1475	bifunctional metallophosphatase/5'-nucleotidase
MNPM02000030	77493	BLD44_026090	79	151	2201	chemotaxis protein CheA
MNPM02000038	45644	BLD44_028200	79	125	953	DUF4392 domain-containing protein
MNPM02000039	44716	BLD44_028375	79	4	416	hypothetical protein
MNPM02000041	42252	BLD44_028850	79	54	1448	cobyrinate a,c-diamide synthase
MNPM02000001	631313	BLD44_000595	80	106	893	glycosyltransferase family 2 protein
MNPM02000001	631313	BLD44_002025	80	198	1262	N-acetyltransferase
MNPM02000002	338129	BLD44_003165	80	5	218	hypothetical protein
MNPM02000014	533658	BLD44_013285	80	516	1116	IS701 family transposase
MNPM02000014	533658	BLD44_013700	80	138	1100	exostosin
MNPM02000014	533658	BLD44_013830	80	349	857	hypothetical protein
MNPM02000015	531444	BLD44_015345	80	257	2462	tetratricopeptide repeat protein
MNPM02000016	444848	BLD44_016280	80	145	668	phytochelatin synthase
MNPM02000016	444848	BLD44_016375	80	111	1211	FHA domain-containing protein
MNPM02000016	444848	BLD44_016695	80	7	323	thioredoxin
MNPM02000017	352099	BLD44_019545	80	394	968	NYN domain-containing protein
MNPM02000030	77493	BLD44_025900	80	712	1367	hypothetical protein
MNPM02000004	208243	BLD44_005845	80	137	521	photosystem I assembly protein Ycf3
MNPM02000034	67351	BLD44_027225	80	1171	3593	NACHT domain-containing protein
MNPM02000034	67351	BLD44_027270	80	36	1844	tryptophan halogenase
MNPM02000034	67351	BLD44_027300	80	136	476	lipocalin-like domain-containing protein
MNPM02000037	53978	BLD44_028055	80	5	917	ABC transporter permease subunit
MNPM02000005	270237	BLD44_007085	80	377	398	hypothetical protein
MNPM02000006	199022	BLD44_008070	80	5	2495	hypothetical protein
MNPM02000008	276066	BLD44_009245	80	131	827	hypothetical protein
MNPM02000001	631313	BLD44_001365	81	162	479	2-C-methyl-D-erythritol 2,4-cyclodiphosphate synthase
MNPM02000001	631313	BLD44_001585	81	241	719	hypothetical protein
MNPM02000013	33471	BLD44_011600	81	126	530	DUF421 domain-containing protein
MNPM02000014	533658	BLD44_011720	81	256	389	hypothetical protein
MNPM02000014	533658	BLD44_012355	81	14	641	hypothetical protein
MNPM02000015	531444	BLD44_015185	81	27	92	collagen-like triple helix repeat-containing protein
MNPM02000018	210018	BLD44_020345	81	281	893	molybdopterin biosynthesis protein MoeB
MNPM02000003	209352	BLD44_004805	81	428	284	hypothetical protein
MNPM02000022	127123	BLD44_023220	81	75	590	hypothetical protein
MNPM02000025	96029	BLD44_024305	81	-3	203	type II toxin-antitoxin system HicB family antitoxin
MNPM02000029	82896	BLD44_025595	81	815	1172	molybdopterin-synthase adenylyltransferase MoeB
MNPM02000004	208243	BLD44_006030	81	463	218	DUF2839 family protein
MNPM02000034	67351	BLD44_027210	81	65	473	hypothetical protein
MNPM02000036	56874	BLD44_027740	81	191	1634	tryptophan 7-halogenase
MNPM02000048	23252	BLD44_029710	81	233	3884	peptidase C14 caspase catalytic subunit p20
MNPM02000008	276066	BLD44_009345	81	451	323	divalent-cation tolerance protein CutA
MNPM02000001	631313	BLD44_000480	82	1	167	collagen-like protein
MNPM02000001	631313	BLD44_002490	82	302	380	hypothetical protein
MNPM02000011	138860	BLD44_010920	82	241	1037	CHAT domain-containing protein
MNPM02000011	138860	BLD44_011270	82	114	1883	ABC transporter ATP-binding protein
MNPM02000014	533658	BLD44_012940	82	575	1415	hypothetical protein
MNPM02000015	531444	BLD44_015725	82	48	578	HAMP domain-containing histidine kinase
MNPM02000015	531444	BLD44_016155	82	133	821	alpha/beta fold hydrolase
MNPM02000018	210018	BLD44_020505	82	38	1592	IS1182 family transposase
MNPM02000020	136801	BLD44_021660	82	71	248	hypothetical protein
MNPM02000023	112492	BLD44_023455	82	242	227	hypothetical protein
MNPM02000023	112492	BLD44_023555	82	305	1904	CBS domain-containing protein
MNPM02000005	270237	BLD44_007065	82	387	1994	hypothetical protein
MNPM02000007	202762	BLD44_008570	82	620	278	LapA family protein
MNPM02000001	631313	BLD44_000870	83	68	794	twin-arginine translocation signal domain-containing protein
MNPM02000001	631313	BLD44_001720	83	31	1154	ACR3 family arsenite efflux transporter
MNPM02000015	531444	BLD44_015525	83	172	746	SIMPL domain-containing protein
MNPM02000016	444848	BLD44_017990	83	146	488	phycocyanin subunit alpha
MNPM02000018	210018	BLD44_020115	83	297	593	TetR/AcrR family transcriptional regulator
MNPM02000018	210018	BLD44_020165	83	234	1073	hypothetical protein
MNPM02000020	136801	BLD44_021900	83	140	116	photosystem II reaction center protein M
MNPM02000003	209352	BLD44_004360	83	-10	998	IS630 family transposase
MNPM02000022	127123	BLD44_022945	83	404	317	multidrug efflux SMR transporter
MNPM02000026	95792	BLD44_024350	83	369	1514	serine/threonine protein kinase
MNPM02000026	95792	BLD44_024725	83	34	1271	O-antigen ligase family protein
MNPM02000026	95792	BLD44_024755	83	1588	1163	endo-1,4-beta-xylanase
MNPM02000028	85956	BLD44_025355	83	111	1784	M61 family peptidase
MNPM02000030	77493	BLD44_026145	83	83	236	hypothetical protein
MNPM02000030	77493	BLD44_026150	83	17	518	HNH endonuclease
MNPM02000038	45644	BLD44_028165	83	317	1502	MFS transporter
MNPM02000006	199022	BLD44_007345	83	201	1019	ABC transporter ATP-binding protein
MNPM02000006	199022	BLD44_007970	83	1104	794	hypothetical protein
MNPM02000052	20220	BLD44_030045	83	152	1013	type I glyceraldehyde-3-phosphate dehydrogenase
MNPM02000007	202762	BLD44_008695	83	94	2651	bifunctional acetaldehyde-CoA/alcohol dehydrogenase
MNPM02000007	202762	BLD44_008755	83	308	542	GIY-YIG nuclease family protein
MNPM02000008	276066	BLD44_009670	83	-37	347	hypothetical protein
MNPM02000010	69075	BLD44_010530	83	54	875	uroporphyrinogen-III synthase
MNPM02000001	631313	BLD44_000805	84	59	617	heme-copper oxidase subunit III
MNPM02000002	338129	BLD44_003360	84	253	323	Grx4 family monothiol glutaredoxin
MNPM02000014	533658	BLD44_012920	84	27	911	sugar ABC transporter permease
MNPM02000014	533658	BLD44_013050	84	108	656	hypothetical protein
MNPM02000014	533658	BLD44_013535	84	115	821	4-amino-4-deoxychorismate lyase
MNPM02000016	444848	BLD44_017075	84	317	2888	excinuclease ABC subunit UvrA
MNPM02000017	352099	BLD44_018285	84	365	989	hypothetical protein
MNPM02000018	210018	BLD44_019855	84	-3	476	NifX-associated nitrogen fixation protein
MNPM02000018	210018	BLD44_020315	84	91	182	hypothetical protein
MNPM02000029	82896	BLD44_025550	84	413	1079	WD40 repeat domain-containing protein
MNPM02000033	73607	BLD44_026985	84	96	770	cysteine hydrolase
MNPM02000010	69075	BLD44_010635	84	197	938	LysR family transcriptional regulator
MNPM02000001	631313	BLD44_001740	85	-35	242	hypothetical protein
MNPM02000001	631313	BLD44_001930	85	127	395	50S ribosomal protein L7/L12
MNPM02000002	338129	BLD44_003035	85	18	77	chemotaxis protein CheB
MNPM02000002	338129	BLD44_004030	85	1	303	hypothetical protein
MNPM02000012	31151	BLD44_011495	85	-43	2315	Zn-dependent protease with chaperone function
MNPM02000012	31151	BLD44_011550	85	455	869	metal ABC transporter permease
MNPM02000015	531444	BLD44_015565	85	864	260	hypothetical protein
MNPM02000015	531444	BLD44_015960	85	231	1460	UDP-N-acetylmuramoyl-L-alanine--D-glutamate ligase
MNPM02000016	444848	BLD44_017685	85	262	752	DUF1995 family protein
MNPM02000019	192304	BLD44_020645	85	323	1127	sodium-dependent bicarbonate transport family permease
MNPM02000019	192304	BLD44_021040	85	136	341	c-type cytochrome
MNPM02000019	192304	BLD44_021295	85	149	1262	methionine adenosyltransferase
MNPM02000027	86563	BLD44_024935	85	64	719	SnoaL-like polyketide cyclase
MNPM02000005	270237	BLD44_006725	85	198	656	hypothetical protein
MNPM02000007	202762	BLD44_008650	85	258	812	acyl-CoA desaturase
MNPM02000008	276066	BLD44_009215	85	33	734	type II secretion system protein
MNPM02000008	276066	BLD44_009770	85	397	437	hypothetical protein
MNPM02000001	631313	BLD44_000150	86	211	374	cytochrome c
MNPM02000001	631313	BLD44_000450	86	73	1553	DEAD/DEAH box helicase
MNPM02000001	631313	BLD44_001455	86	100	734	cytochrome C biogenesis protein CcdA
MNPM02000001	631313	BLD44_002130	86	167	1289	glucose-1-phosphate adenylyltransferase
MNPM02000001	631313	BLD44_002560	86	821	884	GNAT family N-acetyltransferase
MNPM02000002	338129	BLD44_003085	86	326	437	DUF4079 domain-containing protein
MNPM02000002	338129	BLD44_003770	86	258	1232	transposase
MNPM02000014	533658	BLD44_012060	86	201	1108	transposase
MNPM02000014	533658	BLD44_012235	86	5	677	Uma2 family endonuclease
MNPM02000014	533658	BLD44_012275	86	105	251	cytotoxic translational repressor of toxin-antitoxin stability system
MNPM02000015	531444	BLD44_014060	86	6	569	hypothetical protein
MNPM02000015	531444	BLD44_014290	86	296	968	TIGR03885 family FMN-dependent LLM class oxidoreductase
MNPM02000015	531444	BLD44_014515	86	98	1235	sulfite exporter TauE/SafE family protein
MNPM02000015	531444	BLD44_015785	86	-12	254	hypothetical protein
MNPM02000017	352099	BLD44_018520	86	118	1649	PfaD family polyunsaturated fatty acid/polyketide biosynthesis protein
MNPM02000019	192304	BLD44_020685	86	867	1193	two-component system response regulator
MNPM02000022	127123	BLD44_022880	86	172	842	DNA-formamidopyrimidine glycosylase
MNPM02000023	112492	BLD44_023615	86	99	191	hypothetical protein
MNPM02000026	95792	BLD44_024415	86	167	440	CBS domain-containing protein
MNPM02000027	86563	BLD44_024825	86	22	265	hypothetical protein
MNPM02000029	82896	BLD44_025710	86	123	284	acylphosphatase
MNPM02000004	208243	BLD44_005315	86	44	434	DUF202 domain-containing protein
MNPM02000038	45644	BLD44_028175	86	176	566	recombination protein RecR
MNPM02000038	45644	BLD44_028245	86	73	131	photosystem II reaction center protein PsbN
MNPM02000043	33952	BLD44_029175	86	271	917	LysR family transcriptional regulator
MNPM02000006	199022	BLD44_007710	86	58	881	alpha/beta hydrolase
MNPM02000001	631313	BLD44_001525	87	210	605	VWA domain-containing protein
MNPM02000016	444848	BLD44_016975	87	97	488	hypothetical protein
MNPM02000019	192304	BLD44_021065	87	344	1127	peptidylprolyl isomerase
MNPM02000003	209352	BLD44_004490	87	337	1097	heat-inducible transcriptional repressor HrcA
MNPM02000023	112492	BLD44_023485	87	494	1019	PleD family two-component system response regulator
MNPM02000023	112492	BLD44_023610	87	86	1244	VWA domain-containing protein
MNPM02000025	96029	BLD44_024075	87	134	1451	serine/threonine protein kinase
MNPM02000029	82896	BLD44_025645	87	93	620	Uma2 family endonuclease
MNPM02000029	82896	BLD44_025730	87	225	1436	Fe-S cluster assembly protein SufB
MNPM02000031	75684	BLD44_026295	87	328	2855	insulinase family protein
MNPM02000005	270237	BLD44_006975	87	284	1502	IS5 family transposase
MNPM02000042	38275	BLD44_029085	87	178	2435	phenylalanine--tRNA ligase subunit beta
MNPM02000006	199022	BLD44_008125	87	-54	866	IS1380 family transposase
MNPM02000001	631313	BLD44_000260	88	21	305	hypothetical protein
MNPM02000001	631313	BLD44_000315	88	478	1076	phosphate ABC transporter substrate-binding protein
MNPM02000001	631313	BLD44_001790	88	1067	833	MBL fold metallo-hydrolase
MNPM02000001	631313	BLD44_002050	88	54	1355	(Fe-S)-binding protein
MNPM02000001	631313	BLD44_002625	88	574	1466	phospholipid carrier-dependent glycosyltransferase
MNPM02000002	338129	BLD44_003420	88	471	1496	glycosyl hydrolase family 57
MNPM02000014	533658	BLD44_011930	88	-60	935	hypothetical protein
MNPM02000014	533658	BLD44_012145	88	146	773	TIGR03943 family protein
MNPM02000014	533658	BLD44_013825	88	80	239	DUF3825 domain-containing protein
MNPM02000015	531444	BLD44_014705	88	66	1568	circadian clock protein KaiC
MNPM02000015	531444	BLD44_014870	88	211	443	gamma-glutamylcyclotransferase
MNPM02000015	531444	BLD44_015510	88	78	788	rod shape-determining protein MreC
MNPM02000016	444848	BLD44_017115	88	450	575	TIGR04376 family protein
MNPM02000016	444848	BLD44_017380	88	37	1343	ATP-binding protein
MNPM02000016	444848	BLD44_017495	88	3	911	ABC transporter permease
MNPM02000017	352099	BLD44_019250	88	122	602	hypothetical protein
MNPM02000020	136801	BLD44_021640	88	217	350	hypothetical protein
MNPM02000027	86563	BLD44_024910	88	107	530	hypothetical protein
MNPM02000030	77493	BLD44_025960	88	211	914	peptide chain release factor N(5)-glutamine methyltransferase
MNPM02000032	74969	BLD44_026570	88	490	197	hypothetical protein
MNPM02000033	73607	BLD44_027020	88	99	1057	IS630 family transposase
MNPM02000045	28870	BLD44_029360	88	75	512	hypothetical protein
MNPM02000046	27477	BLD44_029600	88	371	422	hypothetical protein
MNPM02000006	199022	BLD44_007870	88	163	902	formylglycine-generating enzyme family protein
MNPM02000014	533658	BLD44_012605	89	22	401	30S ribosomal protein S8
MNPM02000014	533658	BLD44_012755	89	201	680	HEAT repeat domain-containing protein
MNPM02000015	531444	BLD44_015935	89	263	1232	exodeoxyribonuclease VII large subunit
MNPM02000015	531444	BLD44_016110	89	376	1268	hypothetical protein
MNPM02000016	444848	BLD44_016790	89	9	1286	nicotinate-nucleotide--dimethylbenzimidazole phosphoribosyltransferase
MNPM02000018	210018	BLD44_020085	89	-3	608	PIN domain-containing protein
MNPM02000022	127123	BLD44_022755	89	147	1400	ferredoxin:protochlorophyllide reductase (ATP-dependent) subunit N
MNPM02000023	112492	BLD44_023545	89	411	443	RrF2 family transcriptional regulator
MNPM02000025	96029	BLD44_024175	89	415	206	ArsR family transcriptional regulator
MNPM02000028	85956	BLD44_025315	89	4	551	acireductone dioxygenase
MNPM02000038	45644	BLD44_028140	89	-46	974	radical SAM protein
MNPM02000006	199022	BLD44_007555	89	580	176	DUF559 domain-containing protein
MNPM02000008	276066	BLD44_009605	89	51	947	molecular chaperone
MNPM02000001	631313	BLD44_000045	90	693	224	hypothetical protein
MNPM02000014	533658	BLD44_012550	90	327	947	DNA-directed RNA polymerase subunit alpha
MNPM02000016	444848	BLD44_016390	90	374	596	rRNA large subunit pseudouridine synthase E
MNPM02000016	444848	BLD44_017295	90	194	1055	PstS family phosphate ABC transporter substrate-binding protein
MNPM02000016	444848	BLD44_017490	90	88	956	glycosyltransferase family 2 protein
MNPM02000016	444848	BLD44_017725	90	4	113	deoxyribodipyrimidine photo-lyase
MNPM02000018	210018	BLD44_019675	90	823	767	toll/interleukin-1 receptor domain-containing protein
MNPM02000019	192304	BLD44_020965	90	444	356	hypothetical protein
MNPM02000023	112492	BLD44_023340	90	271	2351	PAS domain S-box protein
MNPM02000026	95792	BLD44_024630	90	261	1040	phosphate ABC transporter substrate-binding protein PstS
MNPM02000026	95792	BLD44_024665	90	698	941	cell wall hydrolase
MNPM02000027	86563	BLD44_024995	90	-25	743	urea ABC transporter ATP-binding protein UrtD
MNPM02000005	270237	BLD44_006535	90	436	269	hypothetical protein
MNPM02000044	29306	BLD44_029260	90	317	968	methyltransferase domain-containing protein
MNPM02000007	202762	BLD44_008215	90	145	789	Rpn family recombination-promoting nuclease/putative transposase
MNPM02000014	533658	BLD44_012650	91	31	275	30S ribosomal protein S19
MNPM02000014	533658	BLD44_013325	91	180	1043	tetratricopeptide repeat protein
MNPM02000014	533658	BLD44_014015	91	450	1088	glycosyltransferase family 9 protein
MNPM02000015	531444	BLD44_015280	91	272	299	hypothetical protein
MNPM02000016	444848	BLD44_016275	91	80	92	prohibitin family protein
MNPM02000016	444848	BLD44_018110	91	28	476	DUF4281 domain-containing protein
MNPM02000018	210018	BLD44_020320	91	452	1022	GntR family transcriptional regulator
MNPM02000019	192304	BLD44_020720	91	120	1604	2-isopropylmalate synthase
MNPM02000019	192304	BLD44_020800	91	437	1118	NADH-quinone oxidoreductase subunit NuoH
MNPM02000020	136801	BLD44_021960	91	340	755	glucose 1-dehydrogenase
MNPM02000022	127123	BLD44_023080	91	300	632	Vat family streptogramin A O-acetyltransferase
MNPM02000022	127123	BLD44_023125	91	210	548	GAF domain-containing protein
MNPM02000026	95792	BLD44_024365	91	47	578	hypothetical protein
MNPM02000028	85956	BLD44_025145	91	106	704	class I SAM-dependent methyltransferase
MNPM02000028	85956	BLD44_025290	91	276	638	DUF3386 domain-containing protein
MNPM02000031	75684	BLD44_026215	91	-3	872	lipid kinase
MNPM02000038	45644	BLD44_028185	91	494	398	hypothetical protein
MNPM02000007	202762	BLD44_008180	91	539	473	CYTH domain-containing protein
MNPM02000007	202762	BLD44_008865	91	844	959	lipopolysaccharide heptosyltransferase family protein
MNPM02000008	276066	BLD44_009225	91	168	722	prepilin-type cleavage/methylation domain-containing protein
MNPM02000008	276066	BLD44_010140	91	514	848	SAM-dependent methyltransferase
MNPM02000014	533658	BLD44_012110	92	314	401	DUF2267 domain-containing protein
MNPM02000014	533658	BLD44_012590	92	136	524	30S ribosomal protein S5
MNPM02000015	531444	BLD44_014785	92	332	2060	potassium-transporting ATPase subunit KdpB
MNPM02000015	531444	BLD44_015765	92	-68	218	hypothetical protein
MNPM02000016	444848	BLD44_017190	92	-13	530	N-acetyltransferase
MNPM02000019	192304	BLD44_021075	92	272	491	low molecular weight phosphotyrosine protein phosphatase
MNPM02000003	209352	BLD44_004855	92	55	1436	hypothetical protein
MNPM02000025	96029	BLD44_023985	92	813	1127	hypothetical protein
MNPM02000029	82896	BLD44_025605	92	100	1190	transposase
MNPM02000037	53978	BLD44_028035	92	238	779	class I SAM-dependent methyltransferase
MNPM02000007	202762	BLD44_008300	92	142	842	hypothetical protein
MNPM02000010	69075	BLD44_010670	92	46	848	ATP-binding cassette domain-containing protein
MNPM02000001	631313	BLD44_001355	93	643	128	alpha/beta hydrolase
MNPM02000001	631313	BLD44_002555	93	86	1742	MBL fold metallo-hydrolase
MNPM02000002	338129	BLD44_003985	93	188	437	peroxiredoxin
MNPM02000011	138860	BLD44_011220	93	135	1145	GTP-binding protein
MNPM02000015	531444	BLD44_015985	93	218	176	50S ribosomal protein L32
MNPM02000016	444848	BLD44_016315	93	259	869	LysM peptidoglycan-binding domain-containing protein
MNPM02000016	444848	BLD44_017845	93	58	425	TerB family tellurite resistance protein
MNPM02000017	352099	BLD44_018530	93	548	7133	type I polyketide synthase
MNPM02000017	352099	BLD44_018920	93	823	401	transposase
MNPM02000020	136801	BLD44_021955	93	91	380	transcriptional regulator
MNPM02000020	136801	BLD44_021970	93	343	599	tRNA-(ms[2]io[6]A)-hydroxylase
MNPM02000003	209352	BLD44_004335	93	151	614	TetR/AcrR family transcriptional regulator
MNPM02000003	209352	BLD44_004725	93	269	311	type II toxin-antitoxin system HigB family toxin
MNPM02000003	209352	BLD44_005075	93	669	605	Uma2 family endonuclease
MNPM02000023	112492	BLD44_023440	93	202	1220	type II secretion system F family protein
MNPM02000029	82896	BLD44_025650	93	157	206	hypothetical protein
MNPM02000004	208243	BLD44_005280	93	419	611	nitroreductase
MNPM02000004	208243	BLD44_005400	93	146	1109	iron-containing redox enzyme family protein
MNPM02000004	208243	BLD44_005660	93	69	344	transcriptional regulator
MNPM02000005	270237	BLD44_006190	93	3	1277	ABC transporter ATP-binding protein
MNPM02000007	202762	BLD44_008205	93	95	404	chaperonin family protein RbcX
MNPM02000008	276066	BLD44_009495	93	71	518	hypothetical protein
MNPM02000008	276066	BLD44_010050	93	257	551	N-acetyltransferase
MNPM02000009	76054	BLD44_010465	93	142	2111	TIGR00300 family protein
MNPM02000011	138860	BLD44_010890	94	97	1379	2-succinylbenzoate--CoA ligase
MNPM02000014	533658	BLD44_012670	94	977	632	50S ribosomal protein L3
MNPM02000014	533658	BLD44_013725	94	60	1352	flippase
MNPM02000015	531444	BLD44_015505	94	88	620	rod shape-determining protein MreD
MNPM02000016	444848	BLD44_016540	94	506	1802	protein kinase
MNPM02000018	210018	BLD44_019780	94	-3	605	DUF2231 domain-containing protein
MNPM02000018	210018	BLD44_020080	94	89	1196	peptidase M23
MNPM02000018	210018	BLD44_020440	94	-16	347	hypothetical protein
MNPM02000019	192304	BLD44_020680	94	86	1385	bifunctional UDP-N-acetylglucosamine diphosphorylase/glucosamine-1-phosphate N-acetyltransferase GlmU
MNPM02000020	136801	BLD44_021915	94	132	1094	tRNA guanosine(34) transglycosylase Tgt
MNPM02000003	209352	BLD44_005055	94	180	1112	D-alanine--D-alanine ligase
MNPM02000022	127123	BLD44_022985	94	265	1535	adenylyl-sulfate kinase
MNPM02000028	85956	BLD44_025195	94	66	344	hypothetical protein
MNPM02000030	77493	BLD44_025970	94	56	902	HAMP domain-containing histidine kinase
MNPM02000004	208243	BLD44_006145	94	-3	239	hypothetical protein
MNPM02000005	270237	BLD44_006495	94	139	437	hypothetical protein
MNPM02000044	29306	BLD44_029275	94	663	338	P-II family nitrogen regulator
MNPM02000007	202762	BLD44_008700	94	848	716	pyruvate formate lyase-activating protein
MNPM02000001	631313	BLD44_000585	95	208	1163	ferrochelatase
MNPM02000002	338129	BLD44_003630	95	409	1397	DUF2079 domain-containing protein
MNPM02000014	533658	BLD44_013345	95	127	260	hypothetical protein
MNPM02000014	533658	BLD44_013430	95	768	2576	filamentous hemagglutinin N-terminal domain-containing protein
MNPM02000015	531444	BLD44_014595	95	105	734	G-D-S-L family lipolytic protein
MNPM02000016	444848	BLD44_017350	95	169	860	hypothetical protein
MNPM02000017	352099	BLD44_018550	95	26	1172	FtsX-like permease family protein
MNPM02000020	136801	BLD44_021870	95	15	257	UPF0175 family protein
MNPM02000022	127123	BLD44_023070	95	97	914	alpha/beta hydrolase
MNPM02000026	95792	BLD44_024740	95	42	2183	polysaccharide biosynthesis tyrosine autokinase
[truncated: 3,829 more rows]

## Sheet: PCC9339Intergenic
Scaffold_id	Scaffold_len	Gene Id	5UTR	3UTR	GeneLength	Annotation
NZ_JH992898	5991344	WP_196797821.1	-109	316	572	hypothetical protein
NZ_JH992889	215478	WP_017307667.1	-102	357	557	hypothetical protein
NZ_JH992893	718413	WP_196797795.1	-100	120	269	transposase
NZ_JH992898	5991344	WP_081594479.1	-94	28	308	hypothetical protein
NZ_JH992892	427165	WP_155950564.1	-76	412	827	WD40 repeat domain-containing protein
NZ_JH992898	5991344	WP_081594478.1	-75	101	188	cold shock domain-containing protein
NZ_JH992898	5991344	WP_017312846.1	-70	716	1148	anthranilate phosphoribosyltransferase
NZ_JH992892	427165	WP_196797763.1	-67	101	1400	polyketide synthase
NZ_JH992898	5991344	WP_017309515.1	-65	1356	1391	aminopeptidase P family protein
NZ_JH992898	5991344	WP_196797887.1	-62	170	164	hypothetical protein
NZ_JH992898	5991344	WP_026082171.1	-62	231	206	hypothetical protein
NZ_JH992898	5991344	WP_017309097.1	-60	512	1127	photosystem I reaction center subunit IX
NZ_JH992898	5991344	WP_017309888.1	-58	61	776	class II aldolase/adducin family protein
NZ_JH992898	5991344	WP_017310047.1	-58	29	1172	protein kinase
NZ_JH992891	190577	WP_035113836.1	-57	527	617	ParA family protein
NZ_JH992898	5991344	WP_081594485.1	-57	583	923	DUF4101 domain-containing protein
NZ_JH992893	718413	WP_026081660.1	-55	600	512	transposase
NZ_JH992898	5991344	WP_196797825.1	-52	67	164	hypothetical protein
NZ_JH992898	5991344	WP_026082136.1	-52	-19	446	response regulator
NZ_JH992889	215478	WP_017307661.1	-51	153	425	hypothetical protein
NZ_JH992898	5991344	WP_017312556.1	-51	169	2681	peptidase domain-containing ABC transporter
NZ_JH992898	5991344	WP_051040573.1	-49	66	629	hypothetical protein
NZ_JH992898	5991344	WP_017312727.1	-49	488	455	CopG family transcriptional regulator
NZ_JH992891	190577	WP_026081601.1	-48	-33	2537	CHAT domain-containing protein
NZ_JH992898	5991344	WP_017312810.1	-48	-39	596	hypothetical protein
NZ_JH992898	5991344	WP_017311771.1	-46	379	974	radical SAM protein
NZ_JH992898	5991344	WP_017313461.1	-46	262	2744	hypothetical protein
NZ_JH992898	5991344	WP_017313468.1	-46	-19	1709	apolipoprotein N-acyltransferase
NZ_JH992893	718413	WP_071524714.1	-43	25	413	transposase
NZ_JH992893	718413	WP_051040556.1	-43	463	548	hypothetical protein
NZ_JH992893	718413	WP_051040556.1	-43	1827	548	hypothetical protein
NZ_JH992898	5991344	WP_017310065.1	-43	143	1172	FAD-binding oxidoreductase
NZ_JH992898	5991344	WP_017313571.1	-43	511	797	tetratricopeptide repeat protein
NZ_JH992893	718413	WP_196797799.1	-40	187	308	helix-turn-helix domain-containing protein
NZ_JH992898	5991344	WP_017309355.1	-40	409	875	DNA adenine methylase
NZ_JH992898	5991344	WP_155950703.1	-40	21	263	hypothetical protein
NZ_JH992898	5991344	WP_017309183.1	-39	34	599	nicotinate-nucleotide adenylyltransferase
NZ_JH992898	5991344	WP_017312811.1	-39	-57	1919	ATP-binding protein
NZ_JH992892	427165	WP_017308058.1	-37	435	428	hypothetical protein
NZ_JH992893	718413	WP_017308438.1	-37	1659	548	hypothetical protein
NZ_JH992893	718413	WP_017308438.1	-37	777	548	hypothetical protein
NZ_JH992898	5991344	WP_196797880.1	-36	8	164	hypothetical protein
NZ_JH992890	257338	WP_196797746.1	-34	59	1163	hypothetical protein
NZ_JH992898	5991344	WP_017310973.1	-34	534	1145	thiamine phosphate synthase
NZ_JH992891	190577	WP_017307994.1	-33	195	992	hypothetical protein
NZ_JH992898	5991344	WP_017313319.1	-33	140	662	cytochrome bc complex cytochrome b subunit
NZ_JH992886	44134	WP_017307303.1	-31	1492	809	SDR family oxidoreductase
NZ_JH992888	77792	WP_196797732.1	-31	27	170	hypothetical protein
NZ_JH992889	215478	WP_155950518.1	-31	392	305	DUF3155 domain-containing protein
NZ_JH992893	718413	WP_196797790.1	-31	952	1082	2,3-diaminopropionate biosynthesis protein SbnB
NZ_JH992898	5991344	WP_017312437.1	-31	617	1205	transposase
NZ_JH992898	5991344	WP_113698402.1	-30	9	548	chemotaxis protein CheW
NZ_JH992898	5991344	WP_017311096.1	-29	183	3401	alpha-mannosidase
NZ_JH992888	77792	WP_017307396.1	-28	38	671	hypothetical protein
NZ_JH992888	77792	WP_026081523.1	-28	45	671	hypothetical protein
NZ_JH992892	427165	WP_017308044.1	-28	3	1463	hypothetical protein
NZ_JH992892	427165	WP_026081612.1	-28	121	527	hypothetical protein
NZ_JH992898	5991344	WP_017308858.1	-28	108	317	Txe/YoeB family addiction module toxin
NZ_JH992898	5991344	WP_017309438.1	-28	75	353	hypothetical protein
NZ_JH992898	5991344	WP_026082147.1	-28	56	1004	iron-containing redox enzyme family protein
NZ_JH992898	5991344	WP_155950721.1	-27	262	407	hypothetical protein
NZ_JH992898	5991344	WP_026081739.1	-27	203	1109	glutamate 5-kinase
NZ_JH992888	77792	WP_017307430.1	-25	0	167	hypothetical protein
NZ_JH992893	718413	WP_017308725.1	-25	104	1016	TauD/TfdA family dioxygenase
NZ_JH992898	5991344	WP_017309267.1	-25	13	833	ABC transporter ATP-binding protein
NZ_JH992898	5991344	WP_026081935.1	-25	210	1106	alkene reductase
NZ_JH992898	5991344	WP_017311158.1	-25	73	1766	DUF3696 domain-containing protein
NZ_JH992898	5991344	WP_017313368.1	-25	90	743	urea ABC transporter ATP-binding protein UrtD
NZ_JH992892	427165	WP_051040545.1	-24	59	437	ISAs1 family transposase
NZ_JH992892	427165	WP_196797776.1	-24	4	236	hypothetical protein
NZ_JH992898	5991344	WP_017310231.1	-24	985	194	hypothetical protein
NZ_JH992898	5991344	WP_017310608.1	-24	-3	797	uroporphyrinogen-III C-methyltransferase
NZ_JH992898	5991344	WP_017310740.1	-24	4	260	hypothetical protein
NZ_JH992898	5991344	WP_155950642.1	-23	56	155	hypothetical protein
NZ_JH992889	215478	WP_017307559.1	-22	32	737	response regulator transcription factor
NZ_JH992889	215478	WP_017307563.1	-22	82	914	cation transporter
NZ_JH992898	5991344	WP_017309546.1	-22	188	935	hypothetical protein
NZ_JH992898	5991344	WP_017309843.1	-22	607	347	STAS-like domain-containing protein
NZ_JH992898	5991344	WP_017310055.1	-22	171	743	ATP-binding cassette domain-containing protein
NZ_JH992892	427165	WP_017308336.1	-21	2969	584	nucleotidyltransferase family protein
NZ_JH992893	718413	WP_051040562.1	-21	62	215	hypothetical protein
NZ_JH992898	5991344	WP_017311308.1	-21	7	935	glycosyltransferase family 2 protein
NZ_JH992898	5991344	WP_026081811.1	-20	526	1166	8-amino-7-oxononanoate synthase
NZ_JH992898	5991344	WP_155950747.1	-20	370	851	GNAT family N-acetyltransferase
NZ_JH992886	44134	WP_017307320.1	-19	1966	1085	hypothetical protein
NZ_JH992888	77792	WP_017307422.1	-19	32	1232	relaxase/mobilization nuclease domain-containing protein
NZ_JH992888	77792	WP_017307453.1	-19	114	1232	relaxase/mobilization nuclease domain-containing protein
NZ_JH992892	427165	WP_051040539.1	-19	74	311	hypothetical protein
NZ_JH992896	18110	WP_017308812.1	-19	-7	197	hypothetical protein
NZ_JH992898	5991344	WP_016861838.1	-19	409	260	30S ribosomal protein S16
NZ_JH992898	5991344	WP_017310952.1	-19	341	488	PIN domain-containing protein
NZ_JH992898	5991344	WP_017312673.1	-19	137	602	gamma-glutamylcyclotransferase
NZ_JH992898	5991344	WP_017312750.1	-19	123	458	urease accessory protein UreE
NZ_JH992898	5991344	WP_017312771.1	-19	595	1055	GHMP kinase
NZ_JH992898	5991344	WP_017313117.1	-19	15	377	hypothetical protein
NZ_JH992898	5991344	WP_063746211.1	-19	309	2621	DNA topoisomerase (ATP-hydrolyzing) subunit A
NZ_JH992888	77792	WP_017307398.1	-18	115	815	hypothetical protein
NZ_JH992888	77792	WP_017307436.1	-18	104	806	hypothetical protein
NZ_JH992892	427165	WP_017308039.1	-18	133	227	hypothetical protein
NZ_JH992892	427165	WP_155950577.1	-18	1525	254	hypothetical protein
NZ_JH992898	5991344	WP_017309442.1	-18	202	3038	SUMF1/EgtB/PvdO family nonheme iron enzyme
NZ_JH992898	5991344	WP_017310325.1	-18	223	854	diaminopimelate epimerase
NZ_JH992898	5991344	WP_196797858.1	-17	176	1334	esterase-like activity of phytase family protein
NZ_JH992898	5991344	WP_017310178.1	-17	288	1079	substrate-binding domain-containing protein
NZ_JH992898	5991344	WP_017312944.1	-17	178	608	DnaJ domain-containing protein
NZ_JH992892	427165	WP_155950555.1	-16	-3	5759	SDR family NAD(P)-dependent oxidoreductase
NZ_JH992892	427165	WP_155950556.1	-16	1297	422	hypothetical protein
NZ_JH992892	427165	WP_035114169.1	-16	386	2051	integrase
NZ_JH992898	5991344	WP_017309266.1	-16	-25	812	cobalt ECF transporter T component CbiQ
NZ_JH992898	5991344	WP_017309288.1	-16	-3	431	lasso peptide biosynthesis B2 protein
NZ_JH992898	5991344	WP_026081882.1	-16	24	254	UPF0175 family protein
NZ_JH992898	5991344	WP_017310782.1	-16	206	404	biopolymer transporter ExbD
NZ_JH992898	5991344	WP_017310897.1	-16	396	1055	photosystem II D2 protein (photosystem q(a) protein)
NZ_JH992898	5991344	WP_017311256.1	-16	2	731	phosphonate ABC transporter ATP-binding protein
NZ_JH992898	5991344	WP_017311682.1	-16	295	1439	15-cis-phytoene desaturase
NZ_JH992898	5991344	WP_017311987.1	-16	48	1052	dipeptide epimerase
NZ_JH992898	5991344	WP_017312579.1	-16	-12	245	hypothetical protein
NZ_JH992898	5991344	WP_196797882.1	-16	228	410	PIN domain-containing protein
NZ_JH992898	5991344	WP_017312831.1	-16	236	242	hypothetical protein
NZ_JH992898	5991344	WP_017309004.1	-15	124	695	hypothetical protein
NZ_JH992898	5991344	WP_155950622.1	-15	108	275	hypothetical protein
NZ_JH992898	5991344	WP_017309657.1	-15	223	299	type II toxin-antitoxin system RelE/ParE family toxin
NZ_JH992898	5991344	WP_017310416.1	-15	-10	779	ABC transporter ATP-binding protein
NZ_JH992898	5991344	WP_035114823.1	-15	1931	1253	AmpG family muropeptide MFS transporter
NZ_JH992898	5991344	WP_017311564.1	-15	-3	2648	molybdopterin-dependent oxidoreductase
NZ_JH992898	5991344	WP_155950669.1	-15	257	200	hypothetical protein
NZ_JH992889	215478	WP_017307539.1	-13	853	704	response regulator transcription factor
NZ_JH992890	257338	WP_017307677.1	-13	223	695	hypothetical protein
NZ_JH992892	427165	WP_017308118.1	-13	129	641	ParA family protein
NZ_JH992892	427165	WP_017308117.1	-13	501	923	ParB/RepB/Spo0J family partition protein
NZ_JH992892	427165	WP_017308333.1	-13	19	992	xanthine dehydrogenase family protein subunit M
NZ_JH992897	5473	WP_017308826.1	-13	54	203	hypothetical protein
NZ_JH992898	5991344	WP_017308947.1	-13	111	899	sulfate ABC transporter permease subunit CysW
NZ_JH992898	5991344	WP_017308959.1	-13	305	398	type II toxin-antitoxin system VapC family toxin
NZ_JH992898	5991344	WP_017309606.1	-13	12	173	hypothetical protein
NZ_JH992898	5991344	WP_017310774.1	-13	-3	530	GNAT family N-acetyltransferase
NZ_JH992898	5991344	WP_017310961.1	-13	254	1133	homocitrate synthase
NZ_JH992898	5991344	WP_017311045.1	-13	158	548	ribosome recycling factor
NZ_JH992898	5991344	WP_017311478.1	-13	503	1433	HAMP domain-containing histidine kinase
NZ_JH992898	5991344	WP_017311511.1	-13	25	419	ribonuclease P protein component
NZ_JH992898	5991344	WP_017311767.1	-13	136	935	DNA repair protein RecO
NZ_JH992886	44134	WP_017307325.1	-12	839	416	XisH family protein
NZ_JH992889	215478	WP_017307503.1	-12	273	863	hypothetical protein
NZ_JH992889	215478	WP_017307518.1	-12	45	857	ThiF family adenylyltransferase
NZ_JH992890	257338	WP_096678702.1	-12	43	684	IS1 family transposase
NZ_JH992890	257338	WP_015127732.1	-12	874	416	XisH family protein
NZ_JH992893	718413	WP_155950587.1	-12	88	684	IS1 family transposase
NZ_JH992893	718413	WP_155950600.1	-12	397	665	hypothetical protein
NZ_JH992898	5991344	WP_017309103.1	-12	51	443	type II toxin-antitoxin system VapC family toxin
NZ_JH992898	5991344	WP_135106632.1	-12	209	194	hypothetical protein
NZ_JH992898	5991344	WP_017311630.1	-12	213	416	XisH family protein
NZ_JH992898	5991344	WP_017312489.1	-12	26	1493	SAM-dependent DNA methyltransferase
NZ_JH992898	5991344	WP_155950684.1	-12	10	146	hypothetical protein
NZ_JH992898	5991344	WP_017313483.1	-12	62	2213	HlyD family efflux transporter periplasmic adaptor subunit
NZ_JH992898	5991344	WP_155950625.1	-11	31	500	hypothetical protein
NZ_JH992898	5991344	WP_113698332.1	-11	-24	182	DUF86 domain-containing protein
NZ_JH992898	5991344	WP_155950737.1	-11	3866	2528	tetratricopeptide repeat protein
NZ_JH992898	5991344	WP_026082117.1	-11	84	800	aminotransferase class IV
NZ_JH992888	77792	WP_017307444.1	-10	1045	275	hypothetical protein
NZ_JH992889	215478	WP_017307638.1	-10	10	2180	DNA translocase FtsK
NZ_JH992892	427165	WP_017308143.1	-10	11	1100	AAA family ATPase
NZ_JH992893	718413	WP_017308364.1	-10	352	365	hypothetical protein
NZ_JH992893	718413	WP_051040558.1	-10	101	5613	non-ribosomal peptide synthetase
NZ_JH992893	718413	WP_035114258.1	-10	68	335	MbtH domain protein
NZ_JH992898	5991344	WP_017309636.1	-10	200	518	gamma carbonic anhydrase family protein
NZ_JH992898	5991344	WP_017310417.1	-10	182	1121	branched-chain amino acid ABC transporter permease
NZ_JH992898	5991344	WP_017311305.1	-10	2	1031	glycosyltransferase family 4 protein
NZ_JH992898	5991344	WP_017312168.1	-10	305	275	hypothetical protein
NZ_JH992898	5991344	WP_017312238.1	-10	141	4154	filamentous hemagglutinin N-terminal domain-containing protein
NZ_JH992898	5991344	WP_017312300.1	-10	464	440	response regulator
NZ_JH992898	5991344	WP_017312534.1	-10	109	335	type II toxin-antitoxin system RelE/ParE family toxin
NZ_JH992898	5991344	WP_017313728.1	-10	-6	389	type II toxin-antitoxin system VapC family toxin
NZ_JH992893	718413	WP_026081662.1	-9	65	536	GNAT family N-acetyltransferase
NZ_JH992898	5991344	WP_026081851.1	-9	255	341	hydrogenase maturation nickel metallochaperone HypA
NZ_JH992898	5991344	WP_017311264.1	-9	-7	743	photosynthetic/respiratory NAD(P)H-quinone oxidoreductase subunit K
NZ_JH992898	5991344	WP_017312632.1	-8	1027	1307	nitrogenase molybdenum-iron protein subunit beta
NZ_JH992887	56812	WP_017307341.1	-7	268	317	hypothetical protein
NZ_JH992887	56812	WP_017307371.1	-7	83	332	hypothetical protein
NZ_JH992890	257338	WP_017307699.1	-7	680	182	hypothetical protein
NZ_JH992890	257338	WP_017307702.1	-7	70	1556	TIGR03986 family CRISPR-associated RAMP protein
NZ_JH992890	257338	WP_017307733.1	-7	709	1316	group II intron reverse transcriptase/maturase
NZ_JH992890	257338	WP_017307771.1	-7	923	1739	hypothetical protein
NZ_JH992891	190577	WP_017307964.1	-7	779	1154	ParM/StbA family protein
NZ_JH992892	427165	WP_017308047.1	-7	2030	326	type II toxin-antitoxin system HicB family antitoxin
NZ_JH992892	427165	WP_017308083.1	-7	315	5150	type I polyketide synthase
NZ_JH992892	427165	WP_051040540.1	-7	69	497	DUF202 domain-containing protein
NZ_JH992892	427165	WP_017308235.1	-7	301	3197	hypothetical protein
NZ_JH992892	427165	WP_155950582.1	-7	102	1409	ATP-binding protein
NZ_JH992893	718413	WP_026081676.1	-7	21	929	ABC transporter ATP-binding protein
NZ_JH992893	718413	WP_017308763.1	-7	560	4598	type I polyketide synthase
NZ_JH992893	718413	WP_017308793.1	-7	25	1550	hypothetical protein
NZ_JH992896	18110	WP_017308813.1	-7	72	206	hypothetical protein
NZ_JH992897	5473	WP_017308825.1	-7	-13	254	hypothetical protein
NZ_JH992898	5991344	WP_017309018.1	-7	141	137	hypothetical protein
NZ_JH992898	5991344	WP_017309270.1	-7	120	656	energy-coupling factor transporter transmembrane protein EcfT
NZ_JH992898	5991344	WP_017310323.1	-7	-3	617	DUF4040 domain-containing protein
NZ_JH992898	5991344	WP_017310361.1	-7	211	1415	aldehyde dehydrogenase family protein
NZ_JH992898	5991344	WP_017310493.1	-7	94	632	50S ribosomal protein L4
NZ_JH992898	5991344	WP_017311265.1	-7	568	527	NAD(P)H-quinone oxidoreductase subunit J
NZ_JH992898	5991344	WP_017311276.1	-7	267	689	hypothetical protein
NZ_JH992898	5991344	WP_017311362.1	-7	137	797	trypsin-like peptidase domain-containing protein
NZ_JH992898	5991344	WP_017311386.1	-7	165	755	WecB/TagA/CpsF family glycosyltransferase
NZ_JH992898	5991344	WP_017311816.1	-7	44	1274	glycosyltransferase family 2 protein
NZ_JH992898	5991344	WP_017312026.1	-7	131	974	NAD-dependent epimerase/dehydratase family protein
NZ_JH992898	5991344	WP_017312464.1	-7	1196	980	hypothetical protein
NZ_JH992898	5991344	WP_017312498.1	-7	70	419	retroviral-like aspartic protease
NZ_JH992898	5991344	WP_026082104.1	-7	158	227	hypothetical protein
NZ_JH992898	5991344	WP_017313316.1	-7	537	572	SRPBCC family protein
NZ_JH992891	190577	WP_017307985.1	-6	21	2483	cadmium-translocating P-type ATPase
NZ_JH992898	5991344	WP_017310223.1	-6	578	2168	NACHT domain-containing protein
NZ_JH992898	5991344	WP_017313344.1	-6	17	1478	amidase
NZ_JH992898	5991344	WP_017313729.1	-6	529	143	hypothetical protein
NZ_JH992898	5991344	WP_017311204.1	-5	52	1508	hypothetical protein
NZ_JH992898	5991344	WP_071524855.1	-4	11	179	hypothetical protein
NZ_JH992887	56812	WP_017307339.1	-3	135	833	helix-turn-helix domain-containing protein
NZ_JH992887	56812	WP_017307358.1	-3	1864	773	ParA family protein
NZ_JH992887	56812	WP_017307369.1	-3	587	368	hypothetical protein
NZ_JH992887	56812	WP_017307391.1	-3	394	518	DUF4365 domain-containing protein
NZ_JH992888	77792	WP_017307420.1	-3	450	542	hypothetical protein
NZ_JH992888	77792	WP_017307450.1	-3	449	542	hypothetical protein
NZ_JH992889	215478	WP_017307505.1	-3	4	1628	UUP1 family membrane protein
NZ_JH992889	215478	WP_017307516.1	-3	3	722	prokaryotic E2 ligase family D protein
NZ_JH992889	215478	WP_017307520.1	-3	77	347	hypothetical protein
NZ_JH992889	215478	WP_017307530.1	-3	79	875	AAA family ATPase
NZ_JH992889	215478	WP_017307537.1	-3	158	947	ParB/RepB/Spo0J family partition protein
NZ_JH992889	215478	WP_017307596.1	-3	16	1244	HAMP domain-containing histidine kinase
NZ_JH992889	215478	WP_017307664.1	-3	440	3038	hypothetical protein
NZ_JH992891	190577	WP_017307867.1	-3	205	1406	hypothetical protein
NZ_JH992891	190577	WP_017307940.1	-3	12	884	hypothetical protein
NZ_JH992891	190577	WP_196797756.1	-3	167	209	hypothetical protein
NZ_JH992891	190577	WP_017307974.1	-3	-3	536	hypothetical protein
NZ_JH992891	190577	WP_017307975.1	-3	0	1508	hypothetical protein
NZ_JH992892	427165	WP_017308038.1	-3	-18	3587	hypothetical protein
NZ_JH992892	427165	WP_017308042.1	-3	105	491	hypothetical protein
NZ_JH992892	427165	WP_135107317.1	-3	0	779	TniB family NTP-binding protein
NZ_JH992892	427165	WP_017308082.1	-3	-7	4262	non-ribosomal peptide synthetase
NZ_JH992892	427165	WP_017308091.1	-3	501	332	DUF5615 family PIN-like protein
NZ_JH992892	427165	WP_017308113.1	-3	114	896	hypothetical protein
NZ_JH992892	427165	WP_155950557.1	-3	51	251	hypothetical protein
NZ_JH992892	427165	WP_017308193.1	-3	-3	1328	hypothetical protein
NZ_JH992892	427165	WP_017308194.1	-3	300	1151	TniQ family protein
NZ_JH992892	427165	WP_017308217.1	-3	1756	983	ParB/RepB/Spo0J family partition protein
NZ_JH992892	427165	WP_017308252.1	-3	126	695	hypothetical protein
NZ_JH992892	427165	WP_017308256.1	-3	323	539	hypothetical protein
NZ_JH992892	427165	WP_017308327.1	-3	45	317	hypothetical protein
NZ_JH992893	718413	WP_016863830.1	-3	182	380	type II toxin-antitoxin system VapC family toxin
NZ_JH992893	718413	WP_017308416.1	-3	1694	3434	non-ribosomal peptide synthetase
NZ_JH992893	718413	WP_017308448.1	-3	-3	509	glucosyl transferase
NZ_JH992893	718413	WP_017308449.1	-3	14	455	glucosyl transferase
NZ_JH992893	718413	WP_017308452.1	-3	-3	1274	lipopolysaccharide biosynthesis protein
NZ_JH992893	718413	WP_017308453.1	-3	-3	986	glycosyltransferase family 4 protein
NZ_JH992893	718413	WP_017308454.1	-3	5	146	hypothetical protein
NZ_JH992893	718413	WP_017308457.1	-3	46	1400	GumC family protein
NZ_JH992893	718413	WP_017308466.1	-3	4	986	ABC transporter permease
NZ_JH992893	718413	WP_017308496.1	-3	318	974	sensor histidine kinase
NZ_JH992893	718413	WP_017308534.1	-3	1551	1355	HAMP domain-containing histidine kinase
NZ_JH992893	718413	WP_020479982.1	-3	101	4778	non-ribosomal peptide synthase
NZ_JH992893	718413	WP_017308653.1	-3	359	1031	iron ABC transporter permease
NZ_JH992893	718413	WP_196797803.1	-3	5914	4598	amino acid adenylation domain-containing protein
NZ_JH992893	718413	WP_017308664.1	-3	356	776	ParA family protein
NZ_JH992893	718413	WP_017308672.1	-3	152	548	transposase
NZ_JH992893	718413	WP_017308799.1	-3	109	839	type III-B CRISPR module RAMP protein Cmr6
NZ_JH992896	18110	WP_017308808.1	-3	72	176	hypothetical protein
NZ_JH992896	18110	WP_155950610.1	-3	520	146	hypothetical protein
NZ_JH992898	5991344	WP_017308832.1	-3	1680	938	DUF11 domain-containing protein
NZ_JH992898	5991344	WP_017308867.1	-3	214	566	dCTP deaminase
NZ_JH992898	5991344	WP_017308889.1	-3	186	254	hypothetical protein
NZ_JH992898	5991344	WP_017309118.1	-3	119	1169	glutathione-dependent formaldehyde dehydrogenase
NZ_JH992898	5991344	WP_017309289.1	-3	119	2033	lasso peptide isopeptide bond-forming cyclase
NZ_JH992898	5991344	WP_017309338.1	-3	578	374	response regulator
NZ_JH992898	5991344	WP_017309354.1	-3	-40	1319	hypothetical protein
NZ_JH992898	5991344	WP_017309372.1	-3	316	917	methyltransferase domain-containing protein
NZ_JH992898	5991344	WP_017309415.1	-3	188	335	cupin domain-containing protein
NZ_JH992898	5991344	WP_017309425.1	-3	252	236	hypothetical protein
NZ_JH992898	5991344	WP_017309474.1	-3	79	2660	glycosyltransferase
NZ_JH992898	5991344	WP_017309532.1	-3	230	899	TIGR02587 family membrane protein
NZ_JH992898	5991344	WP_017309552.1	-3	1044	566	RNA 2'-phosphotransferase
NZ_JH992898	5991344	WP_035114713.1	-3	513	749	FHA domain-containing protein
NZ_JH992898	5991344	WP_017309661.1	-3	156	755	pilus assembly protein PilO
NZ_JH992898	5991344	WP_017309728.1	-3	-3	479	response regulator
NZ_JH992898	5991344	WP_017309729.1	-3	478	3047	response regulator
NZ_JH992898	5991344	WP_017309753.1	-3	956	215	hypothetical protein
NZ_JH992898	5991344	WP_017309763.1	-3	19	209	type II toxin-antitoxin system HicA family toxin
NZ_JH992898	5991344	WP_017309808.1	-3	114	356	helix-turn-helix transcriptional regulator
NZ_JH992898	5991344	WP_017309810.1	-3	17	2213	stem cell self-renewal protein Piwi
NZ_JH992898	5991344	WP_017309816.1	-3	680	1985	AAA-like domain-containing protein
NZ_JH992898	5991344	WP_017309846.1	-3	-3	362	DUF5615 family PIN-like protein
NZ_JH992898	5991344	WP_017309847.1	-3	4	242	DUF433 domain-containing protein
NZ_JH992898	5991344	WP_017309961.1	-3	104	491	hypothetical protein
NZ_JH992898	5991344	WP_026081837.1	-3	309	251	type II toxin-antitoxin system Phd/YefM family antitoxin
NZ_JH992898	5991344	WP_017310101.1	-3	110	1412	protein translocase subunit SecD
NZ_JH992898	5991344	WP_026081848.1	-3	133	821	alpha/beta fold hydrolase
NZ_JH992898	5991344	WP_017310186.1	-3	107	1076	glucose-1-phosphate thymidylyltransferase
NZ_JH992898	5991344	WP_017310191.1	-3	86	671	YggS family pyridoxal phosphate-dependent enzyme
NZ_JH992898	5991344	WP_017310321.1	-3	-3	1436	cation:proton antiporter
NZ_JH992898	5991344	WP_016858900.1	-3	-3	389	Na+/H+ antiporter subunit E
NZ_JH992898	5991344	WP_016858899.1	-3	-3	266	hypothetical protein
NZ_JH992898	5991344	WP_017310322.1	-3	-7	278	monovalent cation/H(+) antiporter subunit G
NZ_JH992898	5991344	WP_017310324.1	-3	-18	659	Na(+)/H(+) antiporter subunit B
NZ_JH992898	5991344	WP_017310337.1	-3	216	218	type II toxin-antitoxin system HicB family antitoxin
NZ_JH992898	5991344	WP_026081895.1	-3	303	719	sirohydrochlorin chelatase
NZ_JH992898	5991344	WP_017310642.1	-3	4	1118	DUF3696 domain-containing protein
NZ_JH992898	5991344	WP_017310689.1	-3	680	215	hypothetical protein
NZ_JH992898	5991344	WP_017310739.1	-3	-24	395	hypothetical protein
NZ_JH992898	5991344	WP_017310744.1	-3	-3	716	LamG domain-containing protein
NZ_JH992898	5991344	WP_017310745.1	-3	3	143	hypothetical protein
NZ_JH992898	5991344	WP_155950653.1	-3	0	1082	hypothetical protein
NZ_JH992898	5991344	WP_017310775.1	-3	79	554	GNAT family N-acetyltransferase
NZ_JH992898	5991344	WP_017310881.1	-3	729	1940	iron uptake porin
NZ_JH992898	5991344	WP_017310905.1	-3	126	530	DUF421 domain-containing protein
NZ_JH992898	5991344	WP_017310955.1	-3	716	476	bifunctional alanine racemase/tRNA (adenosine(37)-N6)-threonylcarbamoyltransferase complex ATPase subunit type 1 TsaE
NZ_JH992898	5991344	WP_017311007.1	-3	134	824	nucleoside triphosphate pyrophosphohydrolase
NZ_JH992898	5991344	WP_017311082.1	-3	60	218	type II toxin-antitoxin system HicB family antitoxin
NZ_JH992898	5991344	WP_017311093.1	-3	134	500	CGLD27 family protein
NZ_JH992898	5991344	WP_017311118.1	-3	407	359	type II toxin-antitoxin system RelE/ParE family toxin
NZ_JH992898	5991344	WP_017311121.1	-3	-3	449	hypothetical protein
NZ_JH992898	5991344	WP_017311122.1	-3	27	950	CRISPR-associated protein
NZ_JH992898	5991344	WP_017311127.1	-3	-3	1226	CRISPR-associated RAMP protein Csx10
NZ_JH992898	5991344	WP_017311128.1	-3	-3	710	hypothetical protein
NZ_JH992898	5991344	WP_017311129.1	-3	563	2420	type III-B CRISPR-associated protein Cas10/Cmr2
NZ_JH992898	5991344	WP_017311139.1	-3	202	695	response regulator transcription factor
NZ_JH992898	5991344	WP_017311160.1	-3	1350	1652	SAM-dependent DNA methyltransferase
NZ_JH992898	5991344	WP_017311218.1	-3	126	611	aminodeoxychorismate/anthranilate synthase component II
NZ_JH992898	5991344	WP_017311335.1	-3	372	464	GNAT family N-acetyltransferase
NZ_JH992898	5991344	WP_017311351.1	-3	231	749	isoprenyl transferase
NZ_JH992898	5991344	WP_017311431.1	-3	351	755	hypothetical protein
NZ_JH992898	5991344	WP_017311477.1	-3	-13	704	response regulator transcription factor
NZ_JH992898	5991344	WP_017311554.1	-3	128	635	HAD-IA family hydrolase
NZ_JH992898	5991344	WP_017311565.1	-3	311	428	peptidylprolyl isomerase
NZ_JH992898	5991344	WP_017311572.1	-3	381	260	hypothetical protein
NZ_JH992898	5991344	WP_017311633.1	-3	630	1013	CRISPR-associated endonuclease Cas1
NZ_JH992898	5991344	WP_017311675.1	-3	16	737	C40 family peptidase
NZ_JH992898	5991344	WP_026081996.1	-3	288	227	addiction module protein
NZ_JH992898	5991344	WP_017311830.1	-3	560	1508	efflux RND transporter periplasmic adaptor subunit
NZ_JH992898	5991344	WP_017311883.1	-3	9	1628	UUP1 family membrane protein
NZ_JH992898	5991344	WP_017311954.1	-3	234	347	DUF2499 domain-containing protein
NZ_JH992898	5991344	WP_017311982.1	-3	244	200	hypothetical protein
NZ_JH992898	5991344	WP_017312009.1	-3	20	1202	glycosyltransferase
NZ_JH992898	5991344	WP_017312016.1	-3	206	1190	glycosyltransferase family 4 protein
NZ_JH992898	5991344	WP_017312032.1	-3	133	1043	Gfo/Idh/MocA family oxidoreductase
NZ_JH992898	5991344	WP_026082057.1	-3	-3	983	glycosyltransferase
NZ_JH992898	5991344	WP_017312244.1	-3	211	1034	glycosyltransferase family 2 protein
NZ_JH992898	5991344	WP_026082072.1	-3	142	314	antibiotic biosynthesis monooxygenase
NZ_JH992898	5991344	WP_017312482.1	-3	147	167	hypothetical protein
NZ_JH992898	5991344	WP_017312528.1	-3	67	812	metallophosphoesterase family protein
NZ_JH992898	5991344	WP_017312530.1	-3	51	1022	porphobilinogen synthase
NZ_JH992898	5991344	WP_017312613.1	-3	17	599	hypothetical protein
NZ_JH992898	5991344	WP_017312639.1	-3	427	1550	recombinase family protein
NZ_JH992898	5991344	WP_017312645.1	-3	84	476	NifX-associated nitrogen fixation protein
NZ_JH992898	5991344	WP_017312647.1	-3	11	317	nitrogenase-stabilizing/protective protein NifW
NZ_JH992898	5991344	WP_017312661.1	-3	94	605	DUF2231 domain-containing protein
NZ_JH992898	5991344	WP_017312729.1	-3	216	359	VOC family protein
NZ_JH992898	5991344	WP_017312732.1	-3	165	1175	sensor histidine kinase
NZ_JH992898	5991344	WP_017312807.1	-3	253	1664	phosphoglucomutase (alpha-D-glucose-1,6-bisphosphate-dependent)
NZ_JH992898	5991344	WP_017312971.1	-3	-3	257	sulfurtransferase TusA family protein
NZ_JH992898	5991344	WP_017312972.1	-3	506	1130	molecular chaperone DnaJ
NZ_JH992898	5991344	WP_017312983.1	-3	50	1415	hypothetical protein
NZ_JH992898	5991344	WP_017313086.1	-3	865	224	Calvin cycle protein CP12
NZ_JH992898	5991344	WP_017313182.1	-3	531	506	TM2 domain-containing protein
NZ_JH992898	5991344	WP_017313237.1	-3	72	527	chromate transporter
NZ_JH992898	5991344	WP_026082149.1	-3	253	662	hypothetical protein
NZ_JH992898	5991344	WP_026082175.1	-3	11	188	DUF4089 domain-containing protein
NZ_JH992898	5991344	WP_017313488.1	-3	217	1628	DUF4335 domain-containing protein
NZ_JH992898	5991344	WP_017313568.1	-3	202	290	acyl carrier protein
NZ_JH992898	5991344	WP_017313678.1	-3	301	749	hypothetical protein
NZ_JH992898	5991344	WP_016860088.1	-3	7	638	transcription termination/antitermination protein NusG
NZ_JH992888	77792	WP_017307431.1	0	509	563	hypothetical protein
NZ_JH992888	77792	WP_017307433.1	0	-28	242	hypothetical protein
NZ_JH992889	215478	WP_017307642.1	0	23	488	hypothetical protein
NZ_JH992890	257338	WP_026081556.1	0	1569	752	ParA family protein
NZ_JH992891	190577	WP_017307963.1	0	-7	425	hypothetical protein
NZ_JH992891	190577	WP_026081599.1	0	74	788	hypothetical protein
NZ_JH992892	427165	WP_017308052.1	0	346	1715	DDE-type integrase/transposase/recombinase
NZ_JH992893	718413	WP_017308620.1	0	192	995	L-tyrosine/L-tryptophan isonitrile synthase family protein
NZ_JH992893	718413	WP_017308655.1	0	42	791	iron export ABC transporter permease subunit FetB
NZ_JH992896	18110	WP_017308811.1	0	-19	173	hypothetical protein
NZ_JH992898	5991344	WP_017309057.1	0	250	548	ATP/GTP-binding protein
NZ_JH992898	5991344	WP_017309173.1	0	87	788	Fe-S cluster assembly ATPase SufC
NZ_JH992898	5991344	WP_017309484.1	0	14	629	precorrin-8X methylmutase
NZ_JH992898	5991344	WP_017309971.1	0	63	224	type II toxin-antitoxin system HicA family toxin
NZ_JH992898	5991344	WP_017310381.1	0	473	290	hypothetical protein
NZ_JH992898	5991344	WP_017310470.1	0	135	455	50S ribosomal protein L13
NZ_JH992898	5991344	WP_017310476.1	0	196	1325	preprotein translocase subunit SecY
NZ_JH992898	5991344	WP_016859438.1	0	102	368	50S ribosomal protein L14
NZ_JH992898	5991344	WP_017310749.1	0	78	1043	hypothetical protein
NZ_JH992898	5991344	WP_017310815.1	0	216	1241	tetratricopeptide repeat protein
NZ_JH992898	5991344	WP_017310922.1	0	219	1691	cation acetate symporter
NZ_JH992898	5991344	WP_017311115.1	0	74	308	hypothetical protein
NZ_JH992898	5991344	WP_017311507.1	0	508	1208	membrane protein insertase YidC
NZ_JH992898	5991344	WP_017311646.1	0	148	419	BlaI/MecI/CopY family transcriptional regulator
NZ_JH992898	5991344	WP_017311810.1	0	178	944	J domain-containing protein
NZ_JH992898	5991344	WP_017311848.1	0	245	1226	Gfo/Idh/MocA family oxidoreductase
NZ_JH992898	5991344	WP_017312031.1	0	-3	1109	DegT/DnrJ/EryC1/StrS family aminotransferase
NZ_JH992898	5991344	WP_017312053.1	0	14	653	response regulator transcription factor
NZ_JH992898	5991344	WP_017312711.1	0	298	287	hypothetical protein
NZ_JH992898	5991344	WP_017312988.1	0	295	461	ferredoxin
NZ_JH992898	5991344	WP_017313321.1	0	188	1055	chemotaxis response regulator protein-glutamate methylesterase
NZ_JH992898	5991344	WP_017313464.1	0	66	824	hypothetical protein
NZ_JH992898	5991344	WP_017313541.1	0	66	425	PIN domain-containing protein
NZ_JH992898	5991344	WP_026082181.1	0	395	5621	acyltransferase domain-containing protein
NZ_JH992898	5991344	WP_017313617.1	0	315	434	PIN domain-containing protein
NZ_JH992888	77792	WP_017307442.1	1	298	923	ParB/RepB/Spo0J family partition protein
NZ_JH992888	77792	WP_017307446.1	1	1052	3431	tetratricopeptide repeat protein
NZ_JH992889	215478	WP_017307474.1	1	12	198	GNAT family N-acetyltransferase
NZ_JH992891	190577	WP_016864088.1	1	4183	317	tetratricopeptide repeat protein
NZ_JH992892	427165	WP_155950540.1	1	368	155	hypothetical protein
NZ_JH992893	718413	WP_017308447.1	1	-3	992	sugar transferase
NZ_JH992895	2843	WP_026081720.1	1	91	1037	cupin-like domain-containing protein
NZ_JH992898	5991344	WP_196797815.1	1	1014	1211	histidine kinase
NZ_JH992898	5991344	WP_017310026.1	1	294	362	phage holin family protein
NZ_JH992898	5991344	WP_017310306.1	1	29	887	LysR family transcriptional regulator
NZ_JH992898	5991344	WP_017310395.1	1	3	1073	HAMP domain-containing histidine kinase
NZ_JH992898	5991344	WP_017310755.1	1	299	242	helix-turn-helix transcriptional regulator
NZ_JH992898	5991344	WP_017311495.1	1	46	404	hypothetical protein
NZ_JH992898	5991344	WP_017312627.1	1	-75	443	hypothetical protein
NZ_JH992898	5991344	WP_017312643.1	1	105	1322	nitrogenase iron-molybdenum cofactor biosynthesis protein NifN
NZ_JH992898	5991344	WP_017312906.1	1	325	1007	ABC transporter ATP-binding protein
NZ_JH992887	56812	WP_017307347.1	2	3	584	type III-A CRISPR-associated protein Csm2
NZ_JH992889	215478	WP_026081539.1	2	596	836	sulfite exporter TauE/SafE family protein
NZ_JH992889	215478	WP_017307624.1	2	258	245	hypothetical protein
NZ_JH992891	190577	WP_017307889.1	2	13	4778	type I polyketide synthase
NZ_JH992892	427165	WP_017308027.1	2	65	815	hypothetical protein
NZ_JH992893	718413	WP_017308475.1	2	307	1427	hypothetical protein
NZ_JH992893	718413	WP_017308525.1	2	261	458	DUF1634 domain-containing protein
NZ_JH992898	5991344	WP_017309180.1	2	303	851	daunorubicin resistance protein DrrA family ABC transporter ATP-binding protein
NZ_JH992898	5991344	WP_017309712.1	2	97	740	amino acid ABC transporter ATP-binding protein
NZ_JH992898	5991344	WP_071524761.1	2	523	1136	glutamate--cysteine ligase
NZ_JH992898	5991344	WP_017311156.1	2	39	602	type II toxin-antitoxin system PemK/MazF family toxin
NZ_JH992898	5991344	WP_017311257.1	2	287	788	phosphonate ABC transporter, permease protein PhnE
NZ_JH992898	5991344	WP_017311306.1	2	284	2054	glycosyltransferase
NZ_JH992898	5991344	WP_017311460.1	2	1455	539	DOMON-like domain-containing protein
NZ_JH992898	5991344	WP_026082089.1	2	629	455	hypothetical protein
NZ_JH992898	5991344	WP_155950716.1	2	53	158	hypothetical protein
NZ_JH992898	5991344	WP_017313812.1	2	660	1568	TniQ family protein
NZ_JH992886	44134	WP_016862468.1	3	190	1064	hypothetical protein
NZ_JH992887	56812	WP_017307348.1	3	3	989	type III-A CRISPR-associated RAMP protein Csm3
NZ_JH992887	56812	WP_017307349.1	3	12	1163	type III-A CRISPR-associated RAMP protein Csm4
NZ_JH992887	56812	WP_026081513.1	3	206	731	hypothetical protein
NZ_JH992888	77792	WP_017307415.1	3	151	1511	type IV secretion system DNA-binding domain-containing protein
NZ_JH992889	215478	WP_017307513.1	3	6	482	hypothetical protein
NZ_JH992889	215478	WP_017307517.1	3	-12	596	Mov34/MPN/PAD-1 family protein
NZ_JH992889	215478	WP_017307604.1	3	236	1682	efflux RND transporter periplasmic adaptor subunit
NZ_JH992889	215478	WP_017307645.1	3	9	248	hypothetical protein
NZ_JH992891	190577	WP_035113851.1	3	192	453	hypothetical protein
NZ_JH992892	427165	WP_155950553.1	3	197	509	hypothetical protein
NZ_JH992892	427165	WP_155950568.1	3	912	365	plasmid mobilization relaxosome protein MobC
NZ_JH992893	718413	WP_017308560.1	3	1568	2486	amino acid adenylation domain-containing protein
NZ_JH992898	5991344	WP_017308846.1	3	194	2249	ABC transporter ATP-binding protein
NZ_JH992898	5991344	WP_017309053.1	3	387	569	hypothetical protein
NZ_JH992898	5991344	WP_017309294.1	3	62	1220	PqqD family peptide modification chaperone
NZ_JH992898	5991344	WP_035114672.1	3	120	281	hypothetical protein
NZ_JH992898	5991344	WP_017309334.1	3	490	1019	TOBE-like domain-containing protein
NZ_JH992898	5991344	WP_017309472.1	3	52	443	type II toxin-antitoxin system VapC family toxin
NZ_JH992898	5991344	WP_017309749.1	3	18	266	hypothetical protein
NZ_JH992898	5991344	WP_017309976.1	3	112	746	creatininase family protein
NZ_JH992898	5991344	WP_017310062.1	3	700	1280	ABC transporter ATP-binding protein
NZ_JH992898	5991344	WP_020479984.1	3	339	563	transposase
NZ_JH992898	5991344	WP_017310396.1	3	3	368	response regulator transcription factor
NZ_JH992898	5991344	WP_017310397.1	3	285	1445	AAA family ATPase
NZ_JH992898	5991344	WP_017310668.1	3	42	827	phytanoyl-CoA dioxygenase family protein
NZ_JH992898	5991344	WP_017310696.1	3	88	911	ABC transporter permease
NZ_JH992898	5991344	WP_155950652.1	3	4	2015	hypothetical protein
NZ_JH992898	5991344	WP_017310759.1	3	84	281	hypothetical protein
NZ_JH992898	5991344	WP_017310763.1	3	45	284	hypothetical protein
NZ_JH992898	5991344	WP_017311120.1	3	-3	1040	hypothetical protein
NZ_JH992898	5991344	WP_016863345.1	3	128	554	F0F1 ATP synthase subunit delta
NZ_JH992898	5991344	WP_017311390.1	3	59	896	glycosyltransferase family 2 protein
NZ_JH992898	5991344	WP_017311703.1	3	142	884	transporter substrate-binding domain-containing protein
NZ_JH992898	5991344	WP_017312023.1	3	137	1661	glycosyltransferase
NZ_JH992898	5991344	WP_017312303.1	3	229	2060	response regulator
NZ_JH992898	5991344	WP_155950680.1	3	19	191	hypothetical protein
NZ_JH992898	5991344	WP_017313811.1	3	2	1169	AAA family ATPase
NZ_JH992886	44134	WP_017307318.1	4	121	1265	IS701 family transposase
NZ_JH992889	215478	WP_017307506.1	4	170	974	alpha-L-glutamate ligase-like protein
NZ_JH992889	215478	WP_017307532.1	4	42	698	hypothetical protein
NZ_JH992890	257338	WP_017307728.1	4	34	209	DUF2997 domain-containing protein
NZ_JH992891	190577	WP_035113838.1	4	1682	962	hypothetical protein
NZ_JH992892	427165	WP_017308350.1	4	112	257	hypothetical protein
NZ_JH992893	718413	WP_035114329.1	4	742	1598	ABC transporter substrate-binding protein
NZ_JH992893	718413	WP_017308471.1	4	1309	2651	TonB-dependent siderophore receptor
NZ_JH992893	718413	WP_017308652.1	4	-3	1040	iron ABC transporter permease
NZ_JH992893	718413	WP_017308794.1	4	-40	368	transposase
NZ_JH992896	18110	WP_017308806.1	4	370	3728	hypothetical protein
NZ_JH992896	18110	WP_017308818.1	4	70	233	hypothetical protein
NZ_JH992898	5991344	WP_016858529.1	4	112	176	hypothetical protein
NZ_JH992898	5991344	WP_196797807.1	4	670	281	hypothetical protein
NZ_JH992898	5991344	WP_017309299.1	4	309	1088	acyltransferase
NZ_JH992898	5991344	WP_017309390.1	4	240	635	transaldolase
NZ_JH992898	5991344	WP_026081792.1	4	422	548	COP23 domain-containing protein
NZ_JH992898	5991344	WP_017309848.1	4	71	1790	N-6 DNA methylase
NZ_JH992898	5991344	WP_026081885.1	4	109	431	50S ribosomal protein L16
NZ_JH992898	5991344	WP_017310643.1	4	123	953	hypothetical protein
NZ_JH992898	5991344	WP_017310687.1	4	287	1037	ABC transporter permease
NZ_JH992898	5991344	WP_017310741.1	4	157	647	hypothetical protein
NZ_JH992898	5991344	WP_017310747.1	4	-3	308	hypothetical protein
NZ_JH992898	5991344	WP_017310765.1	4	74	1184	tyrosine-type recombinase/integrase
NZ_JH992898	5991344	WP_017310789.1	4	141	569	nitrate transporter
NZ_JH992898	5991344	WP_017311549.1	4	432	422	anti-sigma regulatory factor
NZ_JH992898	5991344	WP_017312147.1	4	88	479	hypothetical protein
NZ_JH992898	5991344	WP_196797878.1	4	1094	890	nitrogenase iron protein
NZ_JH992898	5991344	WP_017312755.1	4	257	263	K(+)-transporting ATPase subunit F
NZ_JH992898	5991344	WP_017313519.1	4	89	551	acireductone dioxygenase
NZ_JH992898	5991344	WP_017313646.1	4	189	590	pyridoxamine 5'-phosphate oxidase family protein
NZ_JH992888	77792	WP_081594377.1	5	1445	1646	DDE-type integrase/transposase/recombinase
NZ_JH992889	215478	WP_017307626.1	5	53	620	hypothetical protein
NZ_JH992889	215478	WP_017307641.1	5	0	338	hypothetical protein
NZ_JH992889	215478	WP_026081548.1	5	11	842	phage terminase large subunit family protein
NZ_JH992890	257338	WP_026081569.1	5	1059	1364	polysaccharide biosynthesis C-terminal domain-containing protein
NZ_JH992893	718413	WP_017308455.1	5	492	1058	polysaccharide pyruvyl transferase family protein
NZ_JH992893	718413	WP_017308718.1	5	30	977	iron-siderophore ABC transporter substrate-binding protein
NZ_JH992898	5991344	WP_017308843.1	5	5	1010	sugar transferase
NZ_JH992898	5991344	WP_017308844.1	5	108	950	glycosyl transferase
NZ_JH992898	5991344	WP_017309070.1	5	448	773	class II glutamine amidotransferase
NZ_JH992898	5991344	WP_017309711.1	5	2	1019	amino acid ABC transporter permease
NZ_JH992898	5991344	WP_017309970.1	5	0	218	type II toxin-antitoxin system HicB family antitoxin
NZ_JH992898	5991344	WP_017310374.1	5	28	311	P-II family nitrogen regulator
NZ_JH992898	5991344	WP_026081878.1	5	666	1022	glutathione S-transferase family protein
NZ_JH992898	5991344	WP_017310577.1	5	338	1046	cobalamin biosynthesis protein CobW
NZ_JH992898	5991344	WP_017311025.1	5	247	602	Uma2 family endonuclease
NZ_JH992898	5991344	WP_017311028.1	5	148	770	ABC transporter ATP-binding protein
NZ_JH992898	5991344	WP_016860688.1	5	144	305	NADH-quinone oxidoreductase subunit NuoK
NZ_JH992898	5991344	WP_017312910.1	5	1106	1229	sedoheptulose 7-phosphate cyclase
NZ_JH992898	5991344	WP_017313047.1	5	141	572	SH3 domain-containing protein
NZ_JH992898	5991344	WP_017313518.1	5	4	635	HAD-IB family phosphatase
NZ_JH992889	215478	WP_017307514.1	6	44	422	hypothetical protein
NZ_JH992889	215478	WP_017307648.1	6	841	1244	AAA family ATPase
NZ_JH992890	257338	WP_026081568.1	6	138	1388	non-ribosomal peptide synthase
NZ_JH992890	257338	WP_017307858.1	6	398	1448	hypothetical protein
NZ_JH992892	427165	WP_017308034.1	6	264	365	hypothetical protein
NZ_JH992892	427165	WP_017308135.1	6	73	278	hypothetical protein
NZ_JH992892	427165	WP_017308169.1	6	62	5948	AAA family ATPase
NZ_JH992893	718413	WP_017308428.1	6	1681	194	hypothetical protein
NZ_JH992893	718413	WP_035114323.1	6	35	3860	response regulator
NZ_JH992893	718413	WP_026081690.1	6	80	5054	SDR family NAD(P)-dependent oxidoreductase
NZ_JH992893	718413	WP_017308728.1	6	12	1409	hypothetical protein
NZ_JH992898	5991344	WP_017308927.1	6	3339	293	acyl carrier protein
NZ_JH992898	5991344	WP_017309033.1	6	5175	1661	PfaD family polyunsaturated fatty acid/polyketide biosynthesis protein
NZ_JH992898	5991344	WP_017309309.1	6	68	380	hypothetical protein
NZ_JH992898	5991344	WP_017309366.1	6	673	677	TrkA family potassium uptake protein
NZ_JH992898	5991344	WP_196797812.1	6	82	953	ROK family protein
NZ_JH992898	5991344	WP_026081808.1	6	6	1238	DUF1822 family protein
NZ_JH992898	5991344	WP_017309743.1	6	743	1562	sigma-70 family RNA polymerase sigma factor
NZ_JH992898	5991344	WP_017310041.1	6	252	773	LemA family protein
NZ_JH992898	5991344	WP_017310045.1	6	197	2705	AAA family ATPase
NZ_JH992898	5991344	WP_017310862.1	6	183	239	hypothetical protein
NZ_JH992898	5991344	WP_017311494.1	6	1	713	type I-D CRISPR-associated protein Cas5/Csc1
NZ_JH992898	5991344	WP_017312060.1	6	194	293	hypothetical protein
NZ_JH992898	5991344	WP_017312203.1	6	187	1148	ParM/StbA family protein
NZ_JH992898	5991344	WP_017312492.1	6	883	2960	type I restriction endonuclease subunit R
NZ_JH992898	5991344	WP_017312833.1	6	535	560	cyclase
NZ_JH992898	5991344	WP_017312868.1	6	76	413	fluoride efflux transporter CrcB
NZ_JH992898	5991344	WP_017313269.1	6	151	326	ATP-dependent Clp protease adapter ClpS
NZ_JH992898	5991344	WP_017313648.1	6	149	3014	hybrid sensor histidine kinase/response regulator
NZ_JH992898	5991344	WP_196797849.1	6	-30	3926	GAF domain-containing protein
NZ_JH992898	5991344	WP_017313695.1	6	139	1481	DUF1802 family protein
NZ_JH992898	5991344	WP_017313800.1	6	316	1562	DUF697 domain-containing protein
NZ_JH992889	215478	WP_017307495.1	7	143	1433	hypothetical protein
NZ_JH992891	190577	WP_017307917.1	7	20	950	SDR family NAD(P)-dependent oxidoreductase
NZ_JH992892	427165	WP_017308041.1	7	-3	428	hypothetical protein
NZ_JH992892	427165	WP_017308173.1	7	1725	425	HNH endonuclease
NZ_JH992893	718413	WP_017308647.1	7	206	941	phosphate ABC transporter permease subunit PstC
NZ_JH992898	5991344	WP_017308848.1	7	371	842	hypothetical protein
NZ_JH992898	5991344	WP_071524727.1	7	44	194	50S ribosomal protein L33
NZ_JH992898	5991344	WP_017309198.1	7	387	638	Uma2 family endonuclease
NZ_JH992898	5991344	WP_017309213.1	7	187	584	TetR/AcrR family transcriptional regulator
NZ_JH992898	5991344	WP_026081784.1	7	672	743	tetratricopeptide repeat protein
NZ_JH992898	5991344	WP_017309725.1	7	704	674	VOC family protein
NZ_JH992898	5991344	WP_017310122.1	7	57	653	glutathione S-transferase family protein
NZ_JH992898	5991344	WP_017310357.1	7	516	1040	glycosyltransferase family 4 protein
NZ_JH992898	5991344	WP_017310486.1	7	4	227	50S ribosomal protein L29
NZ_JH992898	5991344	WP_017310671.1	7	167	668	hypothetical protein
NZ_JH992898	5991344	WP_017311304.1	7	-10	1532	methyltransferase domain-containing protein
NZ_JH992898	5991344	WP_017311309.1	7	170	377	GtrA family protein
NZ_JH992898	5991344	WP_017311406.1	7	125	380	photosystem II reaction center protein Psb28
NZ_JH992898	5991344	WP_017311699.1	7	-15	272	ferredoxin-thioredoxin reductase variable chain
NZ_JH992898	5991344	WP_017311733.1	7	6846	896	glycine--tRNA ligase subunit alpha
NZ_JH992898	5991344	WP_035115081.1	7	89	833	dienelactone hydrolase family protein
NZ_JH992898	5991344	WP_017312221.1	7	64	497	purine-binding chemotaxis protein CheW
NZ_JH992898	5991344	WP_017313754.1	7	119	425	50S ribosomal protein L11
NZ_JH992889	215478	WP_017307623.1	8	2	770	hypothetical protein
NZ_JH992893	718413	WP_017308642.1	8	350	455	hypothetical protein
NZ_JH992898	5991344	WP_026081742.1	8	11	365	hypothetical protein
NZ_JH992898	5991344	WP_017309066.1	8	344	665	hypothetical protein
NZ_JH992898	5991344	WP_010995041.1	8	184	344	BMC domain-containing protein
NZ_JH992898	5991344	WP_017310275.1	8	30	290	hypothetical protein
NZ_JH992898	5991344	WP_017310873.1	8	69	779	photosystem II S4 domain protein
NZ_JH992898	5991344	WP_026081920.1	8	121	632	hypothetical protein
NZ_JH992898	5991344	WP_035115801.1	8	47	656	cyanoexosortase A system-associated protein
NZ_JH992898	5991344	WP_016863190.1	8	152	161	hypothetical protein
NZ_JH992898	5991344	WP_017312357.1	8	146	569	chemotaxis protein CheB
NZ_JH992898	5991344	WP_017312433.1	8	68	1391	serine/threonine protein kinase
NZ_JH992898	5991344	WP_017312583.1	8	380	1154	iron-containing alcohol dehydrogenase
NZ_JH992898	5991344	WP_017312704.1	8	229	449	hypothetical protein
NZ_JH992898	5991344	WP_017312864.1	8	117	1691	NAD-binding protein
NZ_JH992898	5991344	WP_017313326.1	8	60	605	hypothetical protein
NZ_JH992898	5991344	WP_017313703.1	8	490	1523	HAMP domain-containing histidine kinase
NZ_JH992889	215478	WP_017307646.1	9	23	551	hypothetical protein
NZ_JH992891	190577	WP_017307970.1	9	163	1406	hypothetical protein
NZ_JH992893	718413	WP_017308479.1	9	101	1377	hypothetical protein
NZ_JH992893	718413	WP_017308549.1	9	19	971	cysteine synthase A
NZ_JH992898	5991344	WP_017308955.1	9	80	1046	tRNA dihydrouridine(20/20a) synthase DusA
NZ_JH992898	5991344	WP_017309147.1	9	149	398	transcriptional regulator
NZ_JH992898	5991344	WP_017309524.1	9	620	824	PD-(D/E)XK nuclease family protein
NZ_JH992898	5991344	WP_196797817.1	9	157	311	hypothetical protein
NZ_JH992898	5991344	WP_017310148.1	9	20	239	hypothetical protein
NZ_JH992898	5991344	WP_017311024.1	9	5	950	branched-chain amino acid ABC transporter permease
NZ_JH992898	5991344	WP_017311484.1	9	187	425	hypothetical protein
NZ_JH992898	5991344	WP_017311851.1	9	212	1340	oligosaccharide flippase family protein
NZ_JH992898	5991344	WP_017311884.1	9	139	935	alpha-L-glutamate ligase-like protein
NZ_JH992898	5991344	WP_017312314.1	9	945	1760	protein kinase
NZ_JH992898	5991344	WP_155950739.1	9	83	257	hypothetical protein
NZ_JH992898	5991344	WP_017312817.1	9	123	650	glycoside hydrolase family protein
NZ_JH992898	5991344	WP_017313084.1	9	259	2192	Z1 domain-containing protein
NZ_JH992898	5991344	WP_017313555.1	9	215	1442	cytochrome ubiquinol oxidase subunit I
NZ_JH992898	5991344	WP_026082194.1	9	301	365	response regulator
NZ_JH992889	215478	WP_017307639.1	10	27	827	lysozyme
NZ_JH992890	257338	WP_017307845.1	10	152	1139	mechanosensitive ion channel
NZ_JH992891	190577	WP_017307972.1	10	69	1850	type IV secretory system conjugative DNA transfer family protein
NZ_JH992893	718413	WP_017308701.1	10	189	1571	EthD domain-containing protein
NZ_JH992898	5991344	WP_017309455.1	10	32	989	zinc-dependent alcohol dehydrogenase family protein
NZ_JH992898	5991344	WP_017309549.1	10	203	422	NUDIX domain-containing protein
NZ_JH992898	5991344	WP_017309563.1	10	308	341	DUF3140 domain-containing protein
NZ_JH992898	5991344	WP_017309959.1	10	145	191	hypothetical protein
NZ_JH992898	5991344	WP_017310142.1	10	48	1127	hydrogenase formation protein HypD
NZ_JH992898	5991344	WP_026081865.1	10	112	1340	ATP-dependent protease ATP-binding subunit ClpX
NZ_JH992898	5991344	WP_071524831.1	10	81	182	hypothetical protein
NZ_JH992898	5991344	WP_017310480.1	10	75	548	50S ribosomal protein L6
NZ_JH992898	5991344	WP_017310658.1	10	423	1127	HAMP domain-containing histidine kinase
NZ_JH992898	5991344	WP_196797829.1	10	10	131	cytochrome b559 subunit beta
NZ_JH992898	5991344	WP_016861091.1	10	241	248	cytochrome b559 subunit alpha
NZ_JH992898	5991344	WP_017311467.1	10	320	1199	VCBS repeat-containing protein
NZ_JH992898	5991344	WP_017312011.1	10	172	971	phytanoyl-CoA dioxygenase family protein
NZ_JH992898	5991344	WP_017312036.1	10	2169	1310	glycosyltransferase family 4 protein
NZ_JH992898	5991344	WP_026082065.1	10	277	362	response regulator
NZ_JH992898	5991344	WP_017312385.1	10	250	1430	radical SAM protein
NZ_JH992898	5991344	WP_017312580.1	10	151	1547	NAD(P)/FAD-dependent oxidoreductase
NZ_JH992898	5991344	WP_017312767.1	10	80	404	DUF2887 domain-containing protein
NZ_JH992898	5991344	WP_017312826.1	10	71	254	hypothetical protein
NZ_JH992898	5991344	WP_017312884.1	10	33	755	sucrose-phosphate phosphatase
NZ_JH992898	5991344	WP_017313537.1	10	247	1106	hypothetical protein
NZ_JH992898	5991344	WP_017313770.1	10	427	662	glycosyltransferase family 2 protein
NZ_JH992888	77792	WP_017307408.1	11	41	1715	HSP70 family protein
NZ_JH992889	215478	WP_017307482.1	11	19	2825	pentapeptide repeat-containing protein
NZ_JH992889	215478	WP_017307499.1	11	74	200	hypothetical protein
NZ_JH992889	215478	WP_011316696.1	11	3	218	hypothetical protein
NZ_JH992890	257338	WP_017307698.1	11	-7	1445	AAA-like domain-containing protein
NZ_JH992891	190577	WP_081594393.1	11	71	2450	filamentous hemagglutinin N-terminal domain-containing protein
NZ_JH992892	427165	WP_017308144.1	11	1	1913	DDE-type integrase/transposase/recombinase
NZ_JH992898	5991344	WP_017308999.1	11	132	1118	hypothetical protein
NZ_JH992898	5991344	WP_017309189.1	11	444	1853	S8 family serine peptidase
NZ_JH992898	5991344	WP_017309378.1	11	62	2057	ATP-binding protein
NZ_JH992898	5991344	WP_155950636.1	11	364	146	hypothetical protein
NZ_JH992898	5991344	WP_017310594.1	11	191	245	phycobilisome linker polypeptide
NZ_JH992898	5991344	WP_017311124.1	11	47	872	CRISPR-associated RAMP protein
NZ_JH992898	5991344	WP_016860421.1	11	926	137	hypothetical protein
NZ_JH992898	5991344	WP_017311946.1	11	42	1331	PAS domain-containing protein
NZ_JH992898	5991344	WP_155950677.1	11	388	545	hypothetical protein
NZ_JH992898	5991344	WP_017312419.1	11	384	227	hypothetical protein
NZ_JH992898	5991344	WP_017312648.1	11	118	788	HesA/MoeB/ThiF family protein
NZ_JH992898	5991344	WP_196797879.1	11	458	236	hypothetical protein
NZ_JH992898	5991344	WP_017312787.1	11	253	401	hypothetical protein
NZ_JH992898	5991344	WP_017312796.1	11	169	443	Holliday junction resolvase RuvX
NZ_JH992898	5991344	WP_017312961.1	11	27	269	hypothetical protein
NZ_JH992898	5991344	WP_081594489.1	11	991	716	phosphatidate cytidylyltransferase
NZ_JH992898	5991344	WP_017313454.1	11	43	638	Uma2 family endonuclease
NZ_JH992898	5991344	WP_017313563.1	11	557	905	sulfotransferase
NZ_JH992898	5991344	WP_017313699.1	11	63	1304	glycosyltransferase
NZ_JH992887	56812	WP_017307350.1	12	102	1280	type III-A CRISPR-associated RAMP protein Csm5
NZ_JH992887	56812	WP_017307373.1	12	81	596	hypothetical protein
NZ_JH992889	215478	WP_017307475.1	12	323	539	hypothetical protein
NZ_JH992889	215478	WP_017307659.1	12	170	1016	caspase family protein
NZ_JH992891	190577	WP_017307941.1	12	1646	1058	hypothetical protein
NZ_JH992892	427165	WP_017308200.1	12	125	1547	efflux RND transporter periplasmic adaptor subunit
NZ_JH992892	427165	WP_017308310.1	12	465	497	SRPBCC family protein
NZ_JH992893	718413	WP_196797805.1	12	-100	383	hypothetical protein
NZ_JH992893	718413	WP_017308729.1	12	60	881	cupin-like domain-containing protein
NZ_JH992898	5991344	WP_017308830.1	12	170	2192	OmpA family protein
NZ_JH992898	5991344	WP_017309090.1	12	360	797	pantothenate kinase
NZ_JH992898	5991344	WP_155950725.1	12	190	329	DUF2887 domain-containing protein
NZ_JH992898	5991344	WP_017309607.1	12	631	1322	HlyC/CorC family transporter
NZ_JH992898	5991344	WP_017310289.1	12	380	383	aspartate 1-decarboxylase
NZ_JH992898	5991344	WP_017310695.1	12	3	1298	ATP-binding cassette domain-containing protein
NZ_JH992898	5991344	WP_017311108.1	12	297	260	hypothetical protein
NZ_JH992898	5991344	WP_017312324.1	12	433	554	DUF2808 domain-containing protein
NZ_JH992898	5991344	WP_017313246.1	12	22	1094	chemotaxis protein CheW
NZ_JH992898	5991344	WP_017313643.1	12	158	1154	family 10 glycosylhydrolase
NZ_JH992891	190577	WP_017307890.1	13	471	5903	type I polyketide synthase
NZ_JH992891	190577	WP_017307979.1	13	25	2735	hypothetical protein
NZ_JH992893	718413	WP_017308769.1	13	1325	752	DevA family ABC transporter ATP-binding protein
NZ_JH992898	5991344	WP_017309225.1	13	367	1154	NAD-dependent epimerase/dehydratase family protein
NZ_JH992898	5991344	WP_196797852.1	13	285	173	AAA-like domain-containing protein
NZ_JH992898	5991344	WP_026081775.1	13	101	830	hybrid sensor histidine kinase/response regulator
NZ_JH992898	5991344	WP_017309569.1	13	328	464	PAM68 family protein
NZ_JH992898	5991344	WP_155950630.1	13	111	302	hypothetical protein
NZ_JH992898	5991344	WP_017309990.1	13	397	368	pentapeptide repeat-containing protein
NZ_JH992898	5991344	WP_017310821.1	13	360	935	hypothetical protein
NZ_JH992898	5991344	WP_017310960.1	13	-13	278	nitrogen fixation protein NifZ
NZ_JH992898	5991344	WP_017311582.1	13	136	866	CPBP family intramembrane metalloprotease
NZ_JH992898	5991344	WP_017311815.1	13	-7	1091	class I SAM-dependent methyltransferase
NZ_JH992898	5991344	WP_026082008.1	13	266	845	prohibitin family protein
NZ_JH992898	5991344	WP_017312663.1	13	124	1703	cytochrome c oxidase subunit I
NZ_JH992898	5991344	WP_017313671.1	13	155	359	NfeD family protein
NZ_JH992898	5991344	WP_017313774.1	13	479	1001	LD-carboxypeptidase
NZ_JH992889	215478	WP_017307492.1	14	25	776	hypothetical protein
NZ_JH992891	190577	WP_017307905.1	14	27	1139	hypothetical protein
NZ_JH992891	190577	WP_017308015.1	14	1005	326	hypothetical protein
NZ_JH992892	427165	WP_196797772.1	14	-3	230	TnsA endonuclease C-terminal domain-containing protein
NZ_JH992893	718413	WP_017308450.1	14	35	1016	glycosyltransferase family 2 protein
NZ_JH992893	718413	WP_017308727.1	14	6	6053	type I polyketide synthase
NZ_JH992898	5991344	WP_017309211.1	14	213	1712	sulfate permease
NZ_JH992898	5991344	WP_026081774.1	14	151	470	hypothetical protein
NZ_JH992898	5991344	WP_017309485.1	14	411	1547	precorrin-3B synthase
NZ_JH992898	5991344	WP_017309793.1	14	231	1991	glycogen debranching enzyme N-terminal domain-containing protein
NZ_JH992898	5991344	WP_026081855.1	14	151	491	GTP-binding protein
NZ_JH992898	5991344	WP_017310360.1	14	-7	590	hypothetical protein
NZ_JH992898	5991344	WP_017310403.1	14	168	350	hypothetical protein
NZ_JH992898	5991344	WP_017310428.1	14	180	668	pentapeptide repeat-containing protein
NZ_JH992898	5991344	WP_017311280.1	14	887	248	hypothetical protein
NZ_JH992898	5991344	WP_017311527.1	14	292	1478	cobyric acid synthase CobQ
NZ_JH992898	5991344	WP_026082032.1	14	292	872	HEAT repeat domain-containing protein
NZ_JH992898	5991344	WP_017312154.1	14	18	530	purine-binding chemotaxis protein CheW
NZ_JH992898	5991344	WP_017313203.1	14	197	1259	two-component sensor histidine kinase
NZ_JH992891	190577	WP_017307938.1	15	40	2015	hypothetical protein
NZ_JH992892	427165	WP_026081647.1	15	114	1013	decarboxylating 6-phosphogluconate dehydrogenase
NZ_JH992898	5991344	WP_155950619.1	15	129	230	hypothetical protein
NZ_JH992898	5991344	WP_017309401.1	15	672	950	hypothetical protein
NZ_JH992898	5991344	WP_017310849.1	15	604	4094	response regulator
NZ_JH992898	5991344	WP_017311087.1	15	325	914	isopenicillin N synthase family oxygenase
NZ_JH992898	5991344	WP_017311126.1	15	-3	413	hypothetical protein
NZ_JH992898	5991344	WP_017313118.1	15	412	1175	hybrid sensor histidine kinase/response regulator
NZ_JH992898	5991344	WP_017313359.1	15	495	2006	response regulator
NZ_JH992898	5991344	WP_017313457.1	15	362	1283	transposase
NZ_JH992887	56812	WP_017307390.1	16	-3	1115	hypothetical protein
NZ_JH992888	77792	WP_017307418.1	16	992	239	hypothetical protein
NZ_JH992889	215478	WP_017307597.1	16	60	674	response regulator transcription factor
NZ_JH992892	427165	WP_017308029.1	16	67	158	hypothetical protein
NZ_JH992898	5991344	WP_017308937.1	16	230	1307	hypothetical protein
NZ_JH992898	5991344	WP_017310574.1	16	28	1274	MFS transporter
NZ_JH992898	5991344	WP_017310680.1	16	27	791	molybdate ABC transporter substrate-binding protein
NZ_JH992898	5991344	WP_017310904.1	16	-3	392	hypothetical protein
NZ_JH992898	5991344	WP_017311070.1	16	146	1613	bifunctional ADP-dependent NAD(P)H-hydrate dehydratase/NAD(P)H-hydrate epimerase
NZ_JH992898	5991344	WP_026081949.1	16	1168	551	DUF948 domain-containing protein
NZ_JH992898	5991344	WP_017311676.1	16	196	941	serine hydrolase
NZ_JH992898	5991344	WP_017312035.1	16	774	842	ABC transporter permease
NZ_JH992898	5991344	WP_017312120.1	16	157	629	YraN family protein
NZ_JH992898	5991344	WP_026082071.1	16	175	446	response regulator
NZ_JH992898	5991344	WP_017313140.1	16	68	284	type II toxin-antitoxin system RelE/ParE family toxin
NZ_JH992898	5991344	WP_017313371.1	16	36	443	NUDIX domain-containing protein
NZ_JH992888	77792	WP_017307417.1	17	16	542	hypothetical protein
NZ_JH992889	215478	WP_071524690.1	17	100	176	YHS domain-containing protein
NZ_JH992890	257338	WP_071524697.1	17	198	845	tyrosine-type recombinase/integrase
NZ_JH992893	718413	WP_196797785.1	17	356	158	hypothetical protein
NZ_JH992893	718413	WP_017308474.1	17	2	443	hypothetical protein
NZ_JH992898	5991344	WP_017309020.1	17	106	431	glyoxalase
NZ_JH992898	5991344	WP_017309222.1	17	191	2558	adenylate/guanylate cyclase domain-containing protein
NZ_JH992898	5991344	WP_017309811.1	17	202	701	Uma2 family endonuclease
NZ_JH992898	5991344	WP_077166363.1	17	338	239	hypothetical protein
NZ_JH992898	5991344	WP_017310761.1	17	103	185	hypothetical protein
NZ_JH992898	5991344	WP_017310912.1	17	380	272	hypothetical protein
NZ_JH992898	5991344	WP_081594465.1	17	-16	215	hypothetical protein
NZ_JH992898	5991344	WP_026081995.1	17	535	380	type II toxin-antitoxin system HicB family antitoxin
NZ_JH992898	5991344	WP_017311794.1	17	874	1190	substrate-binding domain-containing protein
NZ_JH992898	5991344	WP_017312614.1	17	1343	869	substrate-binding domain-containing protein
NZ_JH992898	5991344	WP_017312883.1	17	10	1412	HAMP domain-containing histidine kinase
NZ_JH992898	5991344	WP_017313314.1	17	402	518	HNH endonuclease
NZ_JH992898	5991344	WP_017313345.1	17	350	452	DUF3531 family protein
NZ_JH992898	5991344	WP_155950712.1	17	56	152	hypothetical protein
NZ_JH992898	5991344	WP_017313395.1	17	141	719	hypothetical protein
NZ_JH992898	5991344	WP_026082184.1	17	240	773	type I methionyl aminopeptidase
NZ_JH992888	77792	WP_017307410.1	18	51	497	hypothetical protein
NZ_JH992889	215478	WP_196797736.1	18	23	1343	hypothetical protein
NZ_JH992890	257338	WP_017307805.1	18	24	1058	TauD/TfdA family dioxygenase
NZ_JH992893	718413	WP_017308559.1	18	3	6440	non-ribosomal peptide synthetase
NZ_JH992893	718413	WP_026081710.1	18	442	875	SDR family NAD(P)-dependent oxidoreductase
NZ_JH992898	5991344	WP_017308922.1	18	79	1175	MFS transporter
NZ_JH992898	5991344	WP_165490248.1	18	58	1112	glycosyltransferase
NZ_JH992898	5991344	WP_017309750.1	18	992	455	hypothetical protein
NZ_JH992898	5991344	WP_017309900.1	18	91	224	hypothetical protein
NZ_JH992898	5991344	WP_017310701.1	18	32	665	methyltransferase domain-containing protein
NZ_JH992898	5991344	WP_017312155.1	18	174	2891	HAMP domain-containing protein
NZ_JH992898	5991344	WP_035115203.1	18	39	458	cobalamin biosynthesis protein
NZ_JH992898	5991344	WP_017312736.1	18	642	557	hypothetical protein
NZ_JH992898	5991344	WP_017312747.1	18	243	2786	PAS domain-containing protein
NZ_JH992898	5991344	WP_017312926.1	18	77	1025	ABC transporter permease
NZ_JH992898	5991344	WP_017313663.1	18	634	875	CHAT domain-containing protein
NZ_JH992898	5991344	WP_017313680.1	18	54	188	CPXCG motif-containing cysteine-rich protein
NZ_JH992888	77792	WP_017307406.1	19	114	1376	toll/interleukin-1 receptor domain-containing protein
NZ_JH992889	215478	WP_017307483.1	19	275	647	hypothetical protein
NZ_JH992890	257338	WP_155950534.1	19	733	1031	ISH3 family transposase
NZ_JH992892	427165	WP_017308050.1	19	-3	497	TniQ family protein
NZ_JH992892	427165	WP_017308334.1	19	58	2216	xanthine dehydrogenase family protein molybdopterin-binding subunit
NZ_JH992893	718413	WP_017308550.1	19	711	437	Rrf2 family transcriptional regulator
NZ_JH992893	718413	WP_017308738.1	19	75	1379	cytochrome P450
NZ_JH992898	5991344	WP_017309101.1	19	182	380	hypothetical protein
NZ_JH992898	5991344	WP_017309298.1	19	4	1175	glycosyltransferase family 4 protein
NZ_JH992898	5991344	WP_017309301.1	19	18	149	hypothetical protein
NZ_JH992898	5991344	WP_017309649.1	19	432	1523	anthranilate synthase component I
NZ_JH992898	5991344	WP_017309764.1	19	351	1763	2-succinyl-5-enolpyruvyl-6-hydroxy-3- cyclohexene-1-carboxylic-acid synthase
NZ_JH992898	5991344	WP_017309935.1	19	103	890	sugar ABC transporter permease
NZ_JH992898	5991344	WP_017309951.1	19	244	725	Stp1/IreP family PP2C-type Ser/Thr phosphatase
NZ_JH992898	5991344	WP_017310717.1	19	88	1343	ATP-binding protein
NZ_JH992898	5991344	WP_017310838.1	19	553	632	hypothetical protein
NZ_JH992898	5991344	WP_017312000.1	19	606	1565	choline dehydrogenase
NZ_JH992898	5991344	WP_017312343.1	19	159	812	hypothetical protein
NZ_JH992898	5991344	WP_017312840.1	19	132	857	alpha/beta hydrolase
NZ_JH992898	5991344	WP_026082200.1	19	212	977	malate dehydrogenase
NZ_JH992898	5991344	WP_017313834.1	19	210	398	hypothetical protein
NZ_JH992890	257338	WP_017307790.1	20	185	263	acyl carrier protein
NZ_JH992891	190577	WP_026081585.1	20	57	800	cyclase family protein
NZ_JH992892	427165	WP_017308242.1	20	40	2309	hypothetical protein
NZ_JH992898	5991344	WP_017309105.1	20	168	1865	ATP-binding protein
NZ_JH992898	5991344	WP_017310149.1	20	1446	950	hypothetical protein
NZ_JH992898	5991344	WP_017310296.1	20	660	398	DUF4278 domain-containing protein
NZ_JH992898	5991344	WP_017311353.1	20	141	482	J domain-containing protein
NZ_JH992898	5991344	WP_017311798.1	20	1288	782	aliphatic sulfonate ABC transporter permease SsuC
NZ_JH992898	5991344	WP_017311877.1	20	351	926	GUN4 domain-containing protein
NZ_JH992898	5991344	WP_017312010.1	20	10	1145	glycosyltransferase family 4 protein
NZ_JH992898	5991344	WP_017312436.1	20	-31	473	nucleoside deaminase
NZ_JH992898	5991344	WP_017312523.1	20	1185	947	alpha/beta hydrolase
NZ_JH992890	257338	WP_017307709.1	21	257	941	ParM/StbA family protein
NZ_JH992890	257338	WP_081594382.1	21	1787	1106	hypothetical protein
NZ_JH992890	257338	WP_017307769.1	21	69	1097	transposase
NZ_JH992891	190577	WP_155950545.1	21	1157	488	hypothetical protein
NZ_JH992892	427165	WP_017307709.1	21	310	941	ParM/StbA family protein
NZ_JH992893	718413	WP_017308383.1	21	1822	419	nitronate monooxygenase
NZ_JH992893	718413	WP_017308465.1	21	-3	890	ABC transporter permease
NZ_JH992893	718413	WP_017308675.1	21	368	1658	FAD-dependent oxidoreductase
NZ_JH992898	5991344	WP_017308930.1	21	145	1556	long-chain-fatty-acid--CoA ligase
NZ_JH992898	5991344	WP_017310318.1	21	134	1127	ATP-binding protein
NZ_JH992898	5991344	WP_017310758.1	21	3	359	hypothetical protein
NZ_JH992898	5991344	WP_017310818.1	21	206	563	peptide deformylase
NZ_JH992898	5991344	WP_017311408.1	21	96	1385	dihydroorotase
NZ_JH992898	5991344	WP_017312700.1	21	338	410	hypothetical protein
NZ_JH992898	5991344	WP_035116151.1	21	93	524	phosphate-starvation-inducible PsiE family protein
NZ_JH992898	5991344	WP_017313535.1	21	356	377	DUF423 domain-containing protein
NZ_JH992887	56812	WP_017307353.1	22	39	911	putative CRISPR-associated protein
NZ_JH992889	215478	WP_017307544.1	22	28	653	isoprenylcysteine carboxylmethyltransferase family protein
NZ_JH992889	215478	WP_017307637.1	22	-10	464	hypothetical protein
NZ_JH992890	257338	WP_017307833.1	22	118	569	hypothetical protein
NZ_JH992890	257338	WP_017307857.1	22	6	566	DUF3611 family protein
NZ_JH992892	427165	WP_017308057.1	22	-37	563	IS630 family transposase
NZ_JH992893	718413	WP_155950608.1	22	6	164	winged helix-turn-helix domain-containing protein
NZ_JH992893	718413	WP_017308553.1	22	45	1028	hydroxyacid dehydrogenase
NZ_JH992893	718413	WP_017308732.1	22	35	4649	type I polyketide synthase
NZ_JH992898	5991344	WP_017309167.1	22	157	572	ribosomal protein S5-alanine N-acetyltransferase
NZ_JH992898	5991344	WP_017309249.1	22	313	902	phosphorylase
NZ_JH992898	5991344	WP_026081815.1	22	259	1079	DUF3616 domain-containing protein
NZ_JH992898	5991344	WP_026081884.1	22	189	545	50S ribosomal protein L5
NZ_JH992898	5991344	WP_017310543.1	22	271	536	DUF3172 domain-containing protein
NZ_JH992898	5991344	WP_017310700.1	22	18	440	hypothetical protein
NZ_JH992898	5991344	WP_026081946.1	22	35	668	phosphoribosylglycinamide formyltransferase
NZ_JH992898	5991344	WP_017311790.1	22	395	911	alpha/beta hydrolase
NZ_JH992898	5991344	WP_017311887.1	22	340	485	GNAT family N-acetyltransferase
NZ_JH992898	5991344	WP_017312770.1	22	-19	887	UTP--glucose-1-phosphate uridylyltransferase
NZ_JH992898	5991344	WP_017313245.1	22	12	848	chemotaxis protein CheR
NZ_JH992898	5991344	WP_017313247.1	22	102	1217	response regulator
NZ_JH992886	44134	WP_017307296.1	23	29	950	YihY/virulence factor BrkB family protein
NZ_JH992889	215478	WP_017307542.1	23	199	473	universal stress protein
NZ_JH992889	215478	WP_017307643.1	23	5	566	hypothetical protein
NZ_JH992889	215478	WP_010994008.1	23	392	398	hypothetical protein
NZ_JH992890	257338	WP_020479981.1	23	-7	632	DEAD/DEAH box helicase family protein
NZ_JH992891	190577	WP_017307978.1	23	13	704	hypothetical protein
NZ_JH992893	718413	WP_017308674.1	23	21	1424	cyclic nucleotide-binding domain-containing protein
NZ_JH992898	5991344	WP_017308860.1	23	292	872	6-carboxytetrahydropterin synthase
NZ_JH992898	5991344	WP_035115799.1	23	453	1619	response regulator
NZ_JH992898	5991344	WP_017311595.1	23	154	2078	elongation factor G
NZ_JH992898	5991344	WP_017311702.1	23	3	356	50S ribosomal protein L20
NZ_JH992898	5991344	WP_017312106.1	23	451	1079	GDP-mannose 4,6-dehydratase
NZ_JH992898	5991344	WP_017312248.1	23	146	1010	glycosyltransferase
NZ_JH992898	5991344	WP_017312341.1	23	3	782	SDR family oxidoreductase
NZ_JH992898	5991344	WP_017312898.1	23	815	602	helix-turn-helix domain containing protein
NZ_JH992889	215478	WP_017307628.1	24	976	908	hypothetical protein
NZ_JH992890	257338	WP_017307789.1	24	20	854	NAD-binding protein
NZ_JH992890	257338	WP_017307806.1	24	289	4385	non-ribosomal peptide synthetase
NZ_JH992891	190577	WP_017307871.1	24	98	794	hypothetical protein
NZ_JH992892	427165	WP_155950562.1	24	406	557	hypothetical protein
NZ_JH992893	718413	WP_017308641.1	24	8	1193	ABC exporter membrane fusion protein
NZ_JH992898	5991344	WP_017308989.1	24	303	260	hypothetical protein
NZ_JH992898	5991344	WP_155950728.1	24	1083	233	hypothetical protein
NZ_JH992898	5991344	WP_017310450.1	24	79	467	DUF29 domain-containing protein
NZ_JH992898	5991344	WP_017312929.1	24	69	839	trypsin-like peptidase domain-containing protein
NZ_JH992898	5991344	WP_017313715.1	24	154	806	DUF5331 domain-containing protein
NZ_JH992886	44134	WP_017307310.1	25	119	1328	ferric reductase-like transmembrane domain-containing protein
NZ_JH992889	215478	WP_017307493.1	25	33	1829	TrbI/VirB10 family protein
NZ_JH992891	190577	WP_017307980.1	25	1440	341	hypothetical protein
NZ_JH992892	427165	WP_017308241.1	25	20	2327	WD40 repeat domain-containing protein
NZ_JH992893	718413	WP_017308394.1	25	351	473	hypothetical protein
NZ_JH992893	718413	WP_017308610.1	25	40	1097	anthranilate phosphoribosyltransferase
NZ_JH992893	718413	WP_017308686.1	25	307	983	decarboxylating 6-phosphogluconate dehydrogenase
NZ_JH992893	718413	WP_196797798.1	25	4	149	hypothetical protein
NZ_JH992898	5991344	WP_026081724.1	25	177	212	NAD(P)H-quinone oxidoreductase subunit L
NZ_JH992898	5991344	WP_017309399.1	25	668	3623	PAS domain S-box protein
NZ_JH992898	5991344	WP_017310221.1	25	106	3254	tubulin-like doman-containing protein
NZ_JH992898	5991344	WP_017310272.1	25	308	281	DUF3288 family protein
NZ_JH992898	5991344	WP_026081898.1	25	48	188	transposase
NZ_JH992898	5991344	WP_071524783.1	25	251	134	50S ribosomal protein L34
NZ_JH992898	5991344	WP_017312013.1	25	55	1172	glycosyltransferase
NZ_JH992898	5991344	WP_026082029.1	25	16	1286	ABC transporter ATP-binding protein
NZ_JH992898	5991344	WP_017312255.1	25	1219	1100	glycosyltransferase
NZ_JH992898	5991344	WP_017312626.1	25	31	620	Uma2 family endonuclease
NZ_JH992898	5991344	WP_017313768.1	25	292	2072	oligopeptidase B
NZ_JH992890	257338	WP_026081572.1	26	28	377	hypothetical protein
NZ_JH992893	718413	WP_017308552.1	26	22	1772	ABC transporter ATP-binding protein/permease
NZ_JH992897	5473	WP_017308828.1	26	152	779	hypothetical protein
NZ_JH992898	5991344	WP_017309200.1	26	935	953	fused MFS/spermidine synthase
NZ_JH992898	5991344	WP_017309671.1	26	103	974	transposase
NZ_JH992898	5991344	WP_017309787.1	26	276	695	DevA family ABC transporter ATP-binding protein
NZ_JH992898	5991344	WP_017310583.1	26	409	455	hypothetical protein
NZ_JH992898	5991344	WP_017311312.1	26	268	1778	glycosyltransferase
NZ_JH992898	5991344	WP_017311497.1	26	65	593	CRISPR-associated protein Cas4
NZ_JH992898	5991344	WP_017312151.1	26	767	1760	hypothetical protein
NZ_JH992898	5991344	WP_017312378.1	26	363	1160	glycosyltransferase
NZ_JH992898	5991344	WP_017312490.1	26	109	914	DUF4351 domain-containing protein
NZ_JH992898	5991344	WP_016859562.1	26	593	605	DUF3038 domain-containing protein
NZ_JH992898	5991344	WP_017313418.1	26	401	782	ABC transporter permease
NZ_JH992898	5991344	WP_017313466.1	26	127	1622	hypothetical protein
NZ_JH992888	77792	WP_017307466.1	27	176	566	hypothetical protein
NZ_JH992889	215478	WP_026081547.1	27	5	650	M23 family metallopeptidase
NZ_JH992891	190577	WP_196797751.1	27	186	824	sulfotransferase family protein
NZ_JH992891	190577	WP_026081584.1	27	108	749	SDR family oxidoreductase
NZ_JH992891	190577	WP_017307962.1	27	0	1100	hypothetical protein
NZ_JH992891	190577	WP_017308000.1	27	390	230	hypothetical protein
NZ_JH992892	427165	WP_196797773.1	27	298	2150	NACHT domain-containing protein
NZ_JH992898	5991344	WP_017310548.1	27	201	416	hypothetical protein
NZ_JH992898	5991344	WP_017310670.1	27	7	1016	hypothetical protein
NZ_JH992898	5991344	WP_017310681.1	27	45	1871	molybdate ABC transporter permease subunit
NZ_JH992898	5991344	WP_017311015.1	27	67	749	SDR family oxidoreductase
NZ_JH992898	5991344	WP_017311123.1	27	11	620	hypothetical protein
NZ_JH992898	5991344	WP_017311453.1	27	674	707	serine/threonine protein kinase
NZ_JH992898	5991344	WP_017312588.1	27	34	665	glutathione S-transferase family protein
NZ_JH992898	5991344	WP_017312962.1	27	277	1304	protein kinase
NZ_JH992898	5991344	WP_017313029.1	27	253	1040	polysaccharide pyruvyl transferase CsaB
NZ_JH992898	5991344	WP_017313682.1	27	74	254	SemiSWEET family sugar transporter
NZ_JH992889	215478	WP_017307545.1	28	37	221	DUF2933 domain-containing protein
NZ_JH992890	257338	WP_196797745.1	28	130	764	hypothetical protein
NZ_JH992893	718413	WP_017308578.1	28	206	1229	PAS domain-containing sensor histidine kinase
NZ_JH992893	718413	WP_035114278.1	28	689	731	DevA family ABC transporter ATP-binding protein
NZ_JH992898	5991344	WP_017310234.1	28	40	239	exodeoxyribonuclease VII small subunit
NZ_JH992898	5991344	WP_017310375.1	28	139	701	carbonic anhydrase
NZ_JH992898	5991344	WP_017310575.1	28	91	476	DUF4281 domain-containing protein
NZ_JH992898	5991344	WP_017310615.1	28	460	368	Lin0512 family protein
NZ_JH992898	5991344	WP_017312630.1	28	37	461	ATP-binding cassette domain-containing protein
NZ_JH992898	5991344	WP_017312881.1	28	163	1058	DMT family transporter
NZ_JH992898	5991344	WP_017313093.1	28	55	254	hypothetical protein
NZ_JH992898	5991344	WP_017313676.1	28	33	1157	DUF1822 family protein
NZ_JH992886	44134	WP_017307297.1	29	181	1358	magnesium transporter
NZ_JH992889	215478	WP_017307501.1	29	364	842	hypothetical protein
NZ_JH992890	257338	WP_035113689.1	29	586	6281	type I polyketide synthase
NZ_JH992892	427165	WP_035114016.1	29	12	1262	ABC transporter permease
NZ_JH992898	5991344	WP_017309305.1	29	192	1271	glycosyltransferase
NZ_JH992898	5991344	WP_017309314.1	29	446	827	ABC transporter permease
NZ_JH992898	5991344	WP_026081840.1	29	278	299	30S ribosomal protein PSRP-3
NZ_JH992898	5991344	WP_017310307.1	29	404	329	XRE family transcriptional regulator
NZ_JH992898	5991344	WP_017311492.1	29	72	3317	type I-D CRISPR-associated protein Cas10d/Csc3
NZ_JH992898	5991344	WP_017311648.1	29	392	965	acetamidase/formamidase family protein
NZ_JH992898	5991344	WP_017311789.1	29	22	827	SDR family oxidoreductase
NZ_JH992891	190577	WP_017307874.1	30	1279	851	pyrroline-5-carboxylate reductase
NZ_JH992893	718413	WP_155950602.1	30	105	992	iron-siderophore ABC transporter substrate-binding protein
NZ_JH992893	718413	WP_017308734.1	30	34	4403	type I polyketide synthase
NZ_JH992898	5991344	WP_017308984.1	30	185	371	roadblock/LC7 domain-containing protein
NZ_JH992898	5991344	WP_017309242.1	30	265	740	DUF2993 domain-containing protein
NZ_JH992898	5991344	WP_196797810.1	30	120	935	alpha/beta fold hydrolase
NZ_JH992898	5991344	WP_017309307.1	30	97	1013	hypothetical protein
NZ_JH992898	5991344	WP_017309407.1	30	371	1172	formate-dependent phosphoribosylglycinamide formyltransferase
NZ_JH992898	5991344	WP_017309773.1	30	54	1001	NAD-dependent epimerase/dehydratase family protein
NZ_JH992898	5991344	WP_017310028.1	30	698	1031	AI-2E family transporter
NZ_JH992898	5991344	WP_017310077.1	30	472	1721	iron uptake porin
NZ_JH992898	5991344	WP_017310276.1	30	187	1094	AI-2E family transporter
NZ_JH992898	5991344	WP_017310284.1	30	567	1718	ferredoxin--nitrite reductase
NZ_JH992898	5991344	WP_017311590.1	30	181	662	ribonuclease HII
NZ_JH992898	5991344	WP_017312021.1	30	203	1697	glycosyltransferase family 4 protein
NZ_JH992898	5991344	WP_017312080.1	30	78	1436	hopanoid biosynthesis associated radical SAM protein HpnJ
NZ_JH992898	5991344	WP_017312508.1	30	138	914	ABC transporter permease
NZ_JH992898	5991344	WP_009457351.1	30	729	284	HU family DNA-binding protein
NZ_JH992898	5991344	WP_017313234.1	30	-28	1409	hypothetical protein
NZ_JH992893	718413	WP_155950585.1	31	36	692	hypothetical protein
NZ_JH992893	718413	WP_196797802.1	31	224	1004	IS1634 family transposase
NZ_JH992898	5991344	WP_155950626.1	31	598	152	hypothetical protein
NZ_JH992898	5991344	WP_155950631.1	31	-10	176	hypothetical protein
NZ_JH992898	5991344	WP_017309677.1	31	530	1562	AAA-like domain-containing protein
NZ_JH992898	5991344	WP_017310491.1	31	258	863	50S ribosomal protein L2
NZ_JH992898	5991344	WP_017311229.1	31	191	2720	CBS domain-containing protein
NZ_JH992898	5991344	WP_017311978.1	31	213	839	DUF1838 family protein
NZ_JH992898	5991344	WP_017312558.1	31	95	479	GNAT family N-acetyltransferase
NZ_JH992898	5991344	WP_155950688.1	31	1	140	hypothetical protein
NZ_JH992898	5991344	WP_017312666.1	31	51	662	hypothetical protein
NZ_JH992898	5991344	WP_071524815.1	31	-20	224	hypothetical protein
NZ_JH992888	77792	WP_155950511.1	32	397	140	hypothetical protein
NZ_JH992889	215478	WP_026081537.1	32	287	485	DUF2808 domain-containing protein
NZ_JH992891	190577	WP_196797759.1	32	59	1874	tetratricopeptide repeat protein
NZ_JH992892	427165	WP_017308233.1	32	80	3143	hypothetical protein
NZ_JH992892	427165	WP_155950573.1	32	104	512	tyrosine-type recombinase/integrase
NZ_JH992893	718413	WP_017308503.1	32	221	563	GNAT family N-acetyltransferase
NZ_JH992893	718413	WP_017308750.1	32	314	2984	LLM class flavin-dependent oxidoreductase
NZ_JH992898	5991344	WP_017309025.1	32	293	719	cyanoexosortase B system-associated protein
NZ_JH992898	5991344	WP_017309063.1	32	50	806	septum site-determining protein MinD
NZ_JH992898	5991344	WP_017309206.1	32	463	437	transcriptional repressor
NZ_JH992898	5991344	WP_017309370.1	32	952	677	response regulator transcription factor
NZ_JH992898	5991344	WP_026081780.1	32	32	410	heme utilization protein HuvX
NZ_JH992898	5991344	WP_017309457.1	32	237	953	PhoH family protein
NZ_JH992898	5991344	WP_017309577.1	32	334	671	DUF3120 domain-containing protein
NZ_JH992898	5991344	WP_017310348.1	32	233	623	prepilin-type N-terminal cleavage/methylation domain-containing protein
NZ_JH992898	5991344	WP_017310408.1	32	388	866	NAD(P)-dependent oxidoreductase
NZ_JH992898	5991344	WP_017310702.1	32	34	1391	O-antigen ligase family protein
NZ_JH992898	5991344	WP_017311380.1	32	246	863	tetratricopeptide repeat protein
NZ_JH992898	5991344	WP_017312111.1	32	148	512	CDP-diacylglycerol--glycerol-3-phosphate 3-phosphatidyltransferase
NZ_JH992898	5991344	WP_017313773.1	32	13	803	FkbM family methyltransferase
NZ_JH992898	5991344	WP_017313792.1	32	455	326	winged helix-turn-helix transcriptional regulator
NZ_JH992886	44134	WP_017307294.1	33	470	647	hypothetical protein
NZ_JH992889	215478	WP_017307494.1	33	7	788	hypothetical protein
NZ_JH992890	257338	WP_017307798.1	33	126	4709	type I polyketide synthase
NZ_JH992896	18110	WP_017308822.1	33	1080	461	hypothetical protein
NZ_JH992898	5991344	WP_017309617.1	33	594	668	phosphoribosyltransferase
NZ_JH992898	5991344	WP_017310202.1	33	164	1877	protein kinase
NZ_JH992898	5991344	WP_017310352.1	33	89	692	type II secretion system protein
NZ_JH992898	5991344	WP_017310793.1	33	311	2888	excinuclease ABC subunit UvrA
NZ_JH992898	5991344	WP_017311217.1	33	-3	770	MBL fold metallo-hydrolase
NZ_JH992898	5991344	WP_017312885.1	33	91	1439	glycosyltransferase
NZ_JH992898	5991344	WP_017313174.1	33	281	1100	alkene reductase
NZ_JH992898	5991344	WP_026082198.1	33	-3	3707	ABC transporter substrate-binding protein
NZ_JH992890	257338	WP_017307729.1	34	1782	161	hypothetical protein
NZ_JH992891	190577	WP_017308010.1	34	118	1094	ATP-binding protein
NZ_JH992891	190577	WP_017308021.1	34	383	1487	phytoene desaturase
NZ_JH992893	718413	WP_017308735.1	34	53	4619	type I polyketide synthase
NZ_JH992898	5991344	WP_017309138.1	34	109	662	class I SAM-dependent methyltransferase
NZ_JH992898	5991344	WP_017309184.1	34	314	1382	nicotinate phosphoribosyltransferase
NZ_JH992898	5991344	WP_017310703.1	34	91	2138	polysaccharide biosynthesis tyrosine autokinase
NZ_JH992898	5991344	WP_017310926.1	34	754	413	hypothetical protein
NZ_JH992898	5991344	WP_017311237.1	34	72	1088	hypothetical protein
NZ_JH992898	5991344	WP_017311846.1	34	83	1271	O-antigen ligase family protein
NZ_JH992898	5991344	WP_017312589.1	34	230	167	hypothetical protein
NZ_JH992898	5991344	WP_017312863.1	34	8	1922	hypothetical protein
NZ_JH992898	5991344	WP_017313498.1	34	134	839	ATP-dependent sacrificial sulfur transferase LarE
NZ_JH992898	5991344	WP_017313623.1	34	166	635	ThiF family adenylyltransferase
NZ_JH992893	718413	WP_051040559.1	35	492	1184	SpoIIE family protein phosphatase
NZ_JH992893	718413	WP_017308451.1	35	-3	986	glycosyltransferase family 2 protein
NZ_JH992893	718413	WP_017308733.1	35	30	1679	putative pyridoxal-dependent aspartate 1-decarboxylase
NZ_JH992898	5991344	WP_017310699.1	35	22	971	glycosyltransferase family 2 protein
NZ_JH992898	5991344	WP_017311185.1	35	244	365	VOC family protein
NZ_JH992898	5991344	WP_017312527.1	35	-3	773	GTP-binding protein
NZ_JH992890	257338	WP_017307673.1	36	160	356	hypothetical protein
NZ_JH992893	718413	WP_017308379.1	36	140	818	hypothetical protein
NZ_JH992893	718413	WP_017308411.1	36	171	6953	type I polyketide synthase
NZ_JH992893	718413	WP_017308598.1	36	207	779	hypothetical protein
NZ_JH992898	5991344	WP_017310947.1	36	535	932	hypothetical protein
NZ_JH992898	5991344	WP_017311443.1	36	400	788	helix-turn-helix domain-containing protein
NZ_JH992898	5991344	WP_017312289.1	36	371	917	flippase-like domain-containing protein
NZ_JH992898	5991344	WP_016861040.1	36	45	278	50S ribosomal protein L27
NZ_JH992898	5991344	WP_017313372.1	36	165	533	hypothetical protein
NZ_JH992898	5991344	WP_017313852.1	36	96	3272	efflux RND transporter permease subunit
NZ_JH992889	215478	WP_071524689.1	37	17	2174	heavy metal translocating P-type ATPase
NZ_JH992891	190577	WP_017307866.1	37	-3	2840	non-ribosomal peptide synthetase
NZ_JH992893	718413	WP_017308538.1	37	172	1595	pentapeptide repeat-containing protein
NZ_JH992898	5991344	WP_017308942.1	37	113	1985	hypothetical protein
NZ_JH992898	5991344	WP_016864476.1	37	167	449	hypothetical protein
NZ_JH992898	5991344	WP_017309869.1	37	331	1151	DUF711 family protein
NZ_JH992898	5991344	WP_017310647.1	37	145	347	hypothetical protein
NZ_JH992898	5991344	WP_017312516.1	37	473	989	NAD-dependent epimerase/dehydratase family protein
NZ_JH992898	5991344	WP_017312631.1	37	-8	569	hypothetical protein
NZ_JH992898	5991344	WP_196797846.1	37	57	887	phosphate ABC transporter permease PstA
NZ_JH992888	77792	WP_017307397.1	38	-18	365	hypothetical protein
NZ_JH992892	427165	WP_051040541.1	38	24	2381	WD40 repeat domain-containing protein
NZ_JH992898	5991344	WP_017310060.1	38	120	1487	hypothetical protein
NZ_JH992898	5991344	WP_017310088.1	38	546	497	photosystem I reaction center subunit III
NZ_JH992898	5991344	WP_017311297.1	38	226	953	alcohol dehydrogenase catalytic domain-containing protein
NZ_JH992898	5991344	WP_017311562.1	38	61	572	ureidoglycolate lyase
NZ_JH992898	5991344	WP_017312246.1	38	298	884	glycosyltransferase family 2 protein
NZ_JH992898	5991344	WP_017313257.1	38	326	245	HNH endonuclease
NZ_JH992886	44134	WP_017307300.1	39	220	677	response regulator transcription factor
NZ_JH992887	56812	WP_017307354.1	39	41	500	hypothetical protein
NZ_JH992889	215478	WP_017307583.1	39	189	425	DUF4363 family protein
NZ_JH992893	718413	WP_017308742.1	39	18	227	MbtH family protein
NZ_JH992893	718413	WP_017308792.1	39	-7	299	hypothetical protein
NZ_JH992898	5991344	WP_017308920.1	39	887	1187	ArsA family ATPase
NZ_JH992898	5991344	WP_017309022.1	39	367	2147	polysaccharide biosynthesis tyrosine autokinase
NZ_JH992898	5991344	WP_017309423.1	39	202	491	hypothetical protein
NZ_JH992898	5991344	WP_017309676.1	39	31	2747	AAA-like domain-containing protein
NZ_JH992898	5991344	WP_017309679.1	39	272	818	class I SAM-dependent methyltransferase
NZ_JH992898	5991344	WP_017310677.1	39	194	6239	AAA family ATPase
NZ_JH992898	5991344	WP_017310843.1	39	217	557	peroxiredoxin
NZ_JH992898	5991344	WP_017311013.1	39	109	1124	hypothetical protein
NZ_JH992898	5991344	WP_017311157.1	39	-25	1055	hypothetical protein
NZ_JH992898	5991344	WP_017311726.1	39	168	236	tetratricopeptide repeat protein
NZ_JH992898	5991344	WP_017312690.1	39	187	950	RnfABCDGE type electron transport complex subunit D
NZ_JH992898	5991344	WP_017312718.1	39	358	365	phage holin family protein
NZ_JH992898	5991344	WP_026082128.1	39	162	3323	DNA-directed RNA polymerase subunit beta
NZ_JH992890	257338	WP_017307707.1	40	98	290	hypothetical protein
NZ_JH992890	257338	WP_196797750.1	40	1646	467	hypothetical protein
NZ_JH992891	190577	WP_017307939.1	40	-3	437	hypothetical protein
NZ_JH992892	427165	WP_155950563.1	40	-76	1481	PQQ-binding-like beta-propeller repeat protein
NZ_JH992893	718413	WP_017308611.1	40	56	1247	tryptophan synthase subunit beta
NZ_JH992898	5991344	WP_017309117.1	40	-3	578	HdeD family acid-resistance protein
NZ_JH992898	5991344	WP_017309293.1	40	3	1823	ABC transporter ATP-binding protein
NZ_JH992898	5991344	WP_196797855.1	40	641	470	response regulator
NZ_JH992898	5991344	WP_017309956.1	40	254	572	Uma2 family endonuclease
NZ_JH992898	5991344	WP_017310235.1	40	263	1232	exodeoxyribonuclease VII large subunit
NZ_JH992898	5991344	WP_017310856.1	40	140	1544	mercuric reductase
NZ_JH992898	5991344	WP_026082003.1	40	17	770	class I SAM-dependent methyltransferase
NZ_JH992898	5991344	WP_017311818.1	40	13	602	site-2 protease family protein
NZ_JH992898	5991344	WP_017312116.1	40	122	710	rhomboid family intramembrane serine protease
NZ_JH992898	5991344	WP_017312398.1	40	84	506	hypothetical protein
NZ_JH992898	5991344	WP_017313076.1	40	157	395	VOC family protein
NZ_JH992898	5991344	WP_017313077.1	40	110	1784	FAD-dependent oxidoreductase
NZ_JH992898	5991344	WP_017313361.1	40	259	3179	S-layer family protein
NZ_JH992898	5991344	WP_017313528.1	40	162	320	YnfA family protein
NZ_JH992898	5991344	WP_017313795.1	40	265	395	arsenate reductase, glutathione/glutaredoxin type
NZ_JH992887	56812	WP_035113564.1	41	197	572	hypothetical protein
NZ_JH992888	77792	WP_017307409.1	41	18	1475	TIR domain-containing protein
NZ_JH992898	5991344	WP_017308932.1	41	512	1169	DNA polymerase III subunit beta
NZ_JH992898	5991344	WP_017310333.1	41	252	443	DUF4278 domain-containing protein
NZ_JH992898	5991344	WP_017310371.1	41	593	965	phosphatase PAP2 family protein
NZ_JH992898	5991344	WP_017311221.1	41	281	155	DUF3285 domain-containing protein
NZ_JH992898	5991344	WP_017313020.1	41	289	1574	iron uptake porin
NZ_JH992898	5991344	WP_017313772.1	41	32	743	class I SAM-dependent methyltransferase
NZ_JH992889	215478	WP_026081532.1	42	236	1175	hypothetical protein
NZ_JH992889	215478	WP_017307567.1	42	156	800	hypothetical protein
NZ_JH992892	427165	WP_017308036.1	42	148	155	hypothetical protein
NZ_JH992892	427165	WP_017308208.1	42	72	1472	tryptophanase
NZ_JH992893	718413	WP_017308656.1	42	381	2105	acylase
NZ_JH992898	5991344	WP_016862542.1	42	622	380	sensory rhodopsin transducer
NZ_JH992898	5991344	WP_017309791.1	42	74	1205	DUF4336 domain-containing protein
NZ_JH992898	5991344	WP_017310669.1	42	27	341	hypothetical protein
NZ_JH992898	5991344	WP_017311099.1	42	164	497	DUF427 domain-containing protein
NZ_JH992898	5991344	WP_017311843.1	42	95	2183	polysaccharide biosynthesis tyrosine autokinase
NZ_JH992898	5991344	WP_017311944.1	42	310	1184	NAD(P)H-quinone oxidoreductase subunit H
NZ_JH992898	5991344	WP_017311947.1	42	407	752	response regulator transcription factor
NZ_JH992889	215478	WP_017307489.1	43	113	2828	hypothetical protein
NZ_JH992890	257338	WP_017307701.1	43	103	353	hypothetical protein
NZ_JH992892	427165	WP_081594411.1	43	2452	2102	NACHT domain-containing protein
NZ_JH992898	5991344	WP_017308874.1	43	143	350	FHA domain-containing protein
NZ_JH992898	5991344	WP_017309695.1	43	129	695	carbonic anhydrase
NZ_JH992898	5991344	WP_017310212.1	43	194	5051	hypothetical protein
NZ_JH992898	5991344	WP_017310968.1	43	69	380	hypothetical protein
NZ_JH992898	5991344	WP_017311089.1	43	339	224	hypothetical protein
NZ_JH992898	5991344	WP_026081975.1	43	244	194	heavy-metal-associated domain-containing protein
NZ_JH992898	5991344	WP_017311905.1	43	95	227	UPF0175 family protein
NZ_JH992898	5991344	WP_017312391.1	43	150	386	nuclear transport factor 2 family protein
NZ_JH992898	5991344	WP_017313017.1	43	219	305	glutaredoxin family protein
NZ_JH992898	5991344	WP_035115332.1	43	419	323	transposase
NZ_JH992898	5991344	WP_017313455.1	43	163	1082	ABC transporter ATP-binding protein
NZ_JH992898	5991344	WP_155950714.1	43	-12	152	hypothetical protein
NZ_JH992889	215478	WP_017307515.1	44	-3	728	hypothetical protein
NZ_JH992892	427165	WP_017308157.1	44	-19	1088	FAD-dependent oxidoreductase
NZ_JH992892	427165	WP_017308163.1	44	311	194	DUF4278 domain-containing protein
NZ_JH992898	5991344	WP_017308917.1	44	251	545	RDD family protein
NZ_JH992898	5991344	WP_017309342.1	44	86	434	DUF202 domain-containing protein
NZ_JH992898	5991344	WP_017309471.1	44	3	308	hypothetical protein
NZ_JH992898	5991344	WP_017309683.1	44	297	872	NAD(P)-dependent oxidoreductase
NZ_JH992898	5991344	WP_017310137.1	44	-9	887	hydrogenase nickel incorporation protein HypB
NZ_JH992898	5991344	WP_017311170.1	44	192	1007	tRNA dihydrouridine synthase DusB
NZ_JH992898	5991344	WP_017311268.1	44	83	860	dihydropteroate synthase
NZ_JH992898	5991344	WP_017311817.1	44	40	929	glycosyltransferase family 2 protein
NZ_JH992898	5991344	WP_196797837.1	44	259	359	hypothetical protein
NZ_JH992898	5991344	WP_017312752.1	44	260	734	lipoate--protein ligase family protein
NZ_JH992898	5991344	WP_017312803.1	44	257	1346	TldD/PmbA family protein
NZ_JH992898	5991344	WP_026082116.1	44	-11	140	hypothetical protein
NZ_JH992898	5991344	WP_017312987.1	44	0	386	DUF1257 domain-containing protein
NZ_JH992898	5991344	WP_017313799.1	44	6	431	DUF1634 domain-containing protein
NZ_JH992888	77792	WP_017307435.1	45	-18	365	hypothetical protein
NZ_JH992889	215478	WP_017307519.1	45	-3	683	hypothetical protein
NZ_JH992892	427165	WP_017308328.1	45	110	2621	ATP-dependent chaperone ClpB
NZ_JH992893	718413	WP_017308554.1	45	48	770	aspartate/glutamate racemase family protein
NZ_JH992893	718413	WP_017308659.1	45	56	1106	zinc-binding dehydrogenase
NZ_JH992898	5991344	WP_017309108.1	45	236	389	hypothetical protein
NZ_JH992898	5991344	WP_017309163.1	45	73	1091	3-dehydroquinate synthase
NZ_JH992898	5991344	WP_026081903.1	45	259	209	hypothetical protein
NZ_JH992898	5991344	WP_017310764.1	45	4	197	hypothetical protein
NZ_JH992898	5991344	WP_017311399.1	45	523	884	zinc metalloprotease HtpX
NZ_JH992898	5991344	WP_017311829.1	45	-3	1217	ABC transporter permease
NZ_JH992898	5991344	WP_017311914.1	45	51	278	hypothetical protein
NZ_JH992898	5991344	WP_017312015.1	45	-3	1013	glycosyltransferase
NZ_JH992898	5991344	WP_026082077.1	45	989	407	50S ribosomal protein L21
NZ_JH992898	5991344	WP_017312879.1	45	210	599	Crp/Fnr family transcriptional regulator
NZ_JH992886	44134	WP_017307299.1	46	39	614	hypothetical protein
NZ_JH992887	56812	WP_017307380.1	46	47	1388	MATE family efflux transporter
NZ_JH992889	215478	WP_017307562.1	46	193	788	hypothetical protein
NZ_JH992892	427165	WP_017308254.1	46	55	485	hypothetical protein
NZ_JH992892	427165	WP_017308300.1	46	192	245	helix-turn-helix domain-containing protein
NZ_JH992892	427165	WP_017308316.1	46	421	542	thioredoxin domain-containing protein
NZ_JH992893	718413	WP_017308458.1	46	1613	1280	capsular polysaccharide biosynthesis protein
NZ_JH992893	718413	WP_017308752.1	46	86	233	hypothetical protein
NZ_JH992898	5991344	WP_017309503.1	46	225	386	hypothetical protein
NZ_JH992898	5991344	WP_017310250.1	46	113	920	hypothetical protein
NZ_JH992898	5991344	WP_017310304.1	46	332	470	tetratricopeptide repeat protein
NZ_JH992898	5991344	WP_017310555.1	46	129	230	DUF433 domain-containing protein
NZ_JH992898	5991344	WP_017310692.1	46	67	1832	glycosyltransferase family 2 protein
NZ_JH992898	5991344	WP_017310713.1	46	67	1229	4Fe-4S binding protein
NZ_JH992898	5991344	WP_017310728.1	46	113	302	DUF2288 family protein
NZ_JH992898	5991344	WP_017311206.1	46	514	986	decaprenyl-phosphate phosphoribosyltransferase
NZ_JH992898	5991344	WP_026081974.1	46	89	692	hypothetical protein
NZ_JH992898	5991344	WP_017311496.1	46	26	851	CRISPR-associated endoribonuclease Cas6
NZ_JH992898	5991344	WP_017311966.1	46	124	959	isoaspartyl peptidase/L-asparaginase
NZ_JH992898	5991344	WP_017312507.1	46	30	1085	spermidine/putrescine ABC transporter substrate-binding protein
NZ_JH992887	56812	WP_017307381.1	47	1656	1421	hypothetical protein
NZ_JH992891	190577	WP_155950537.1	47	24	389	hypothetical protein
NZ_JH992892	427165	WP_017308062.1	47	213	482	cytochrome b6-f complex subunit IV
NZ_JH992893	718413	WP_017308741.1	47	39	1373	MATE family efflux transporter
NZ_JH992898	5991344	WP_017309567.1	47	519	1187	esterase-like activity of phytase family protein
NZ_JH992898	5991344	WP_017310673.1	47	458	662	hypothetical protein
NZ_JH992898	5991344	WP_026081922.1	47	34	1124	transposase
NZ_JH992898	5991344	WP_017311035.1	47	97	701	hypothetical protein
NZ_JH992898	5991344	WP_017311125.1	47	15	1316	TIGR02710 family CRISPR-associated protein
NZ_JH992898	5991344	WP_113698377.1	47	25	254	hypothetical protein
NZ_JH992898	5991344	WP_017312761.1	47	100	665	response regulator transcription factor
NZ_JH992898	5991344	WP_017313851.1	47	36	578	Uma2 family endonuclease
NZ_JH992890	257338	WP_017307815.1	48	1745	1844	ABC transporter ATP-binding protein
NZ_JH992893	718413	WP_017308555.1	48	53	10535	type I polyketide synthase
NZ_JH992898	5991344	WP_017309776.1	48	319	1871	hypothetical protein
NZ_JH992898	5991344	WP_017310143.1	48	190	254	HypC/HybG/HupF family hydrogenase formation chaperone
NZ_JH992898	5991344	WP_017310218.1	48	248	242	hypothetical protein
NZ_JH992898	5991344	WP_071524759.1	48	70	104	transposase
NZ_JH992898	5991344	WP_017310757.1	48	21	164	hypothetical protein
NZ_JH992898	5991344	WP_017311988.1	48	222	1565	glycosyltransferase family 39 protein
NZ_JH992898	5991344	WP_017312211.1	48	50	929	histone deacetylase
NZ_JH992898	5991344	WP_017313119.1	48	365	647	tRNA (guanosine(46)-N7)-methyltransferase TrmB
NZ_JH992898	5991344	WP_017313675.1	48	28	647	sigma-70 family RNA polymerase sigma factor
NZ_JH992889	215478	WP_017307479.1	49	301	221	hypothetical protein
NZ_JH992890	257338	WP_017307757.1	49	64	1607	FAD-dependent monooxygenase
NZ_JH992892	427165	WP_017308232.1	49	32	974	caspase family protein
NZ_JH992892	427165	WP_155950583.1	49	455	1010	hypothetical protein
NZ_JH992893	718413	WP_017308375.1	49	256	1043	oxygen-dependent coproporphyrinogen oxidase
NZ_JH992893	718413	WP_081594424.1	49	1594	6683	non-ribosomal peptide synthetase
NZ_JH992893	718413	WP_017308731.1	49	22	2765	non-ribosomal peptide synthetase
NZ_JH992898	5991344	WP_035114644.1	49	172	2702	cyanophycin synthetase
NZ_JH992898	5991344	WP_017310489.1	49	91	362	50S ribosomal protein L22
NZ_JH992898	5991344	WP_017310694.1	49	12	1181	glycosyltransferase
NZ_JH992898	5991344	WP_017310998.1	49	23	632	DUF938 domain-containing protein
NZ_JH992898	5991344	WP_017312860.1	49	413	2615	hypothetical protein
NZ_JH992898	5991344	WP_017312888.1	49	425	677	hypothetical protein
NZ_JH992898	5991344	WP_155950706.1	49	242	278	hypothetical protein
NZ_JH992898	5991344	WP_017313348.1	49	354	293	hypothetical protein
NZ_JH992898	5991344	WP_017313460.1	49	-46	371	hypothetical protein
NZ_JH992898	5991344	WP_017309064.1	50	464	1103	septum site-determining protein MinC
NZ_JH992898	5991344	WP_017309081.1	50	416	398	hypothetical protein
NZ_JH992898	5991344	WP_017309520.1	50	189	893	ABC transporter ATP-binding protein
NZ_JH992898	5991344	WP_017310020.1	50	294	1181	FtsX-like permease family protein
NZ_JH992898	5991344	WP_017310159.1	50	167	836	ATP-binding cassette domain-containing protein
NZ_JH992898	5991344	WP_017310640.1	50	237	941	methylenetetrahydrofolate reductase
NZ_JH992898	5991344	WP_017310921.1	50	0	263	DUF4212 domain-containing protein
NZ_JH992898	5991344	WP_017311321.1	50	280	2612	HD family phosphohydrolase
NZ_JH992898	5991344	WP_017312212.1	50	289	242	hypothetical protein
NZ_JH992898	5991344	WP_196797834.1	50	487	209	CopG family transcriptional regulator
NZ_JH992898	5991344	WP_026082112.1	50	1429	809	class I SAM-dependent methyltransferase
NZ_JH992898	5991344	WP_017312984.1	50	105	1022	hypothetical protein
NZ_JH992898	5991344	WP_017313435.1	50	79	1343	serine/threonine protein kinase
NZ_JH992888	77792	WP_017307411.1	51	409	167	hypothetical protein
NZ_JH992892	427165	WP_196797768.1	51	101	713	hypothetical protein
NZ_JH992892	427165	WP_017308251.1	51	-3	758	DUF1822 family protein
NZ_JH992898	5991344	WP_017309104.1	51	20	212	type II toxin-antitoxin system HicB family antitoxin
NZ_JH992898	5991344	WP_026081794.1	51	1896	278	hypothetical protein
NZ_JH992898	5991344	WP_017309986.1	51	299	2198	DHH family phosphoesterase
NZ_JH992898	5991344	WP_017310399.1	51	163	2246	hypothetical protein
NZ_JH992898	5991344	WP_017311062.1	51	89	947	molecular chaperone
NZ_JH992898	5991344	WP_017311227.1	51	333	491	TerB family tellurite resistance protein
NZ_JH992898	5991344	WP_017311845.1	51	34	1211	glycosyltransferase
NZ_JH992898	5991344	WP_017311915.1	51	499	455	anti-sigma regulatory factor
NZ_JH992898	5991344	WP_017312326.1	51	138	287	TMEM165/GDT1 family protein
NZ_JH992898	5991344	WP_017312531.1	51	240	1043	GTP-binding protein
NZ_JH992898	5991344	WP_017312667.1	51	494	245	SDR family NAD(P)-dependent oxidoreductase
NZ_JH992898	5991344	WP_017312909.1	51	5	830	class I SAM-dependent methyltransferase
NZ_JH992898	5991344	WP_155950711.1	51	40	302	hypothetical protein
NZ_JH992887	56812	WP_017307352.1	52	22	761	CRISPR system precrRNA processing endoribonuclease RAMP protein Cas6
NZ_JH992893	718413	WP_017308563.1	52	1679	941	methyltransferase domain-containing protein
NZ_JH992893	718413	WP_017308717.1	52	5	377	DUF1636 family protein
NZ_JH992898	5991344	WP_017309473.1	52	-3	1679	tetratricopeptide repeat protein
NZ_JH992898	5991344	WP_017310972.1	52	-34	212	thiamine biosynthesis protein ThiS
NZ_JH992898	5991344	WP_017311205.1	52	46	629	YqeG family HAD IIIA-type phosphatase
NZ_JH992898	5991344	WP_017312264.1	52	602	674	VWA domain-containing protein
NZ_JH992898	5991344	WP_017312409.1	52	399	464	hypothetical protein
NZ_JH992889	215478	WP_017307602.1	53	319	1394	MFS transporter
NZ_JH992889	215478	WP_017307627.1	53	24	806	hypothetical protein
NZ_JH992893	718413	WP_017308556.1	53	205	11618	type I polyketide synthase
NZ_JH992893	718413	WP_017308736.1	53	152	758	class I SAM-dependent methyltransferase
NZ_JH992898	5991344	WP_017310316.1	53	114	1166	IscS subfamily cysteine desulfurase
NZ_JH992898	5991344	WP_017310346.1	53	79	827	hypothetical protein
NZ_JH992898	5991344	WP_017310705.1	53	1307	1199	glycosyltransferase family 4 protein
NZ_JH992898	5991344	WP_017312479.1	53	79	2663	SUMF1/EgtB/PvdO family nonheme iron enzyme
NZ_JH992898	5991344	WP_017312655.1	53	396	488	hydrogenase maturation protease
NZ_JH992898	5991344	WP_017313341.1	53	339	989	aspartate carbamoyltransferase catalytic subunit
NZ_JH992898	5991344	WP_155950717.1	53	227	179	hypothetical protein
NZ_JH992893	718413	WP_017308615.1	54	215	905	3-deoxy-7-phosphoheptulonate synthase
NZ_JH992897	5473	WP_017308827.1	54	26	224	hypothetical protein
NZ_JH992898	5991344	WP_017309116.1	54	40	341	cupin domain-containing protein
NZ_JH992898	5991344	WP_017309774.1	54	77	1388	hypothetical protein
NZ_JH992898	5991344	WP_017310068.1	54	192	2639	trans-splicing intein-formed DNA polymerase III subunit alpha N-terminal partner DnaE-N
NZ_JH992898	5991344	WP_026081871.1	54	83	875	uroporphyrinogen-III synthase
NZ_JH992898	5991344	WP_017313681.1	54	27	1643	radical SAM protein
NZ_JH992898	5991344	WP_017313735.1	54	88	1355	(Fe-S)-binding protein
NZ_JH992889	215478	WP_196797740.1	55	-102	365	hypothetical protein
NZ_JH992892	427165	WP_017308227.1	55	96	425	hypothetical protein
NZ_JH992892	427165	WP_017308255.1	55	-3	563	hypothetical protein
NZ_JH992893	718413	WP_017308613.1	55	247	851	indole-3-glycerol phosphate synthase TrpC
NZ_JH992898	5991344	WP_017308986.1	55	92	956	DUF4388 domain-containing protein
NZ_JH992898	5991344	WP_017309012.1	55	1279	746	Mut7-C ubiquitin/RNAse domain-containing protein
NZ_JH992898	5991344	WP_017310014.1	55	412	779	DUF4437 domain-containing protein
NZ_JH992898	5991344	WP_017310245.1	55	93	596	sulfite oxidase-like oxidoreductase
NZ_JH992898	5991344	WP_017310474.1	55	108	380	30S ribosomal protein S13
NZ_JH992898	5991344	WP_017311525.1	55	124	446	SRPBCC family protein
NZ_JH992898	5991344	WP_017311635.1	55	249	1598	Hsp70 family protein
NZ_JH992898	5991344	WP_017311751.1	55	246	842	prohibitin family protein
NZ_JH992898	5991344	WP_017311949.1	55	447	1367	amino acid permease
NZ_JH992898	5991344	WP_017312014.1	55	45	1148	glycosyltransferase family 4 protein
NZ_JH992898	5991344	WP_017312185.1	55	87	1175	DNA cytosine methyltransferase
NZ_JH992898	5991344	WP_017312855.1	55	154	149	hypothetical protein
NZ_JH992898	5991344	WP_017313094.1	55	112	1175	GNAT family N-acetyltransferase
NZ_JH992898	5991344	WP_017313171.1	55	80	338	helix-turn-helix transcriptional regulator
NZ_JH992898	5991344	WP_071524860.1	55	160	104	rubredoxin
NZ_JH992898	5991344	WP_026082220.1	55	687	2531	glycogen/starch/alpha-glucan phosphorylase
NZ_JH992887	56812	WP_017307387.1	56	463	1613	serine hydrolase
NZ_JH992888	77792	WP_081594375.1	56	769	266	nuclear transport factor 2 family protein
NZ_JH992890	257338	WP_017307688.1	56	172	185	DUF4278 domain-containing protein
NZ_JH992890	257338	WP_017307705.1	56	111	395	hypothetical protein
NZ_JH992890	257338	WP_017307781.1	56	101	326	hypothetical protein
NZ_JH992890	257338	WP_051040532.1	56	114	1007	ABC transporter substrate-binding protein
NZ_JH992892	427165	WP_017308180.1	56	751	2486	hypothetical protein
NZ_JH992893	718413	WP_017308612.1	56	55	812	tryptophan synthase subunit alpha
NZ_JH992893	718413	WP_017308660.1	56	108	797	hypothetical protein
NZ_JH992898	5991344	WP_016859922.1	56	239	194	30S ribosomal protein S21
NZ_JH992898	5991344	WP_017309582.1	56	2606	1205	EAL domain-containing response regulator
NZ_JH992898	5991344	WP_017309928.1	56	643	1067	glycosyltransferase family 4 protein
NZ_JH992898	5991344	WP_135107660.1	56	99	416	GNAT family N-acetyltransferase
NZ_JH992898	5991344	WP_017310183.1	56	66	1214	glycosyltransferase family 4 protein
NZ_JH992898	5991344	WP_017310207.1	56	468	968	glutathione synthase
NZ_JH992898	5991344	WP_017310260.1	56	299	983	GntR family transcriptional regulator
NZ_JH992898	5991344	WP_017310571.1	56	598	179	hypothetical protein
NZ_JH992898	5991344	WP_051040580.1	56	237	215	hypothetical protein
NZ_JH992898	5991344	WP_017312683.1	56	232	1709	CHASE2 domain-containing protein
NZ_JH992898	5991344	WP_017312867.1	56	6	905	cyanoexosortase B
NZ_JH992898	5991344	WP_017313236.1	56	-3	644	chromate transporter
NZ_JH992898	5991344	WP_017313244.1	56	22	1067	chemotaxis-specific protein-glutamate methyltransferase CheB
NZ_JH992898	5991344	WP_017313374.1	56	465	926	polyprenyl synthetase family protein
NZ_JH992898	5991344	WP_017313698.1	56	11	1049	glycosyltransferase
NZ_JH992898	5991344	WP_017313842.1	56	63	548	2'-5' RNA ligase family protein
NZ_JH992891	190577	WP_026081581.1	57	30	1109	zinc-binding dehydrogenase
NZ_JH992891	190577	WP_026081586.1	57	423	1286	kynureninase
NZ_JH992892	427165	WP_017308204.1	57	138	1652	cyclic peptide export ABC transporter
NZ_JH992892	427165	WP_017308215.1	57	394	692	DUF928 domain-containing protein
NZ_JH992892	427165	WP_017308240.1	57	25	2318	WD40 repeat domain-containing protein
NZ_JH992893	718413	WP_017308755.1	57	365	959	acyl-CoA desaturase
NZ_JH992898	5991344	WP_017309304.1	57	29	1172	glycosyltransferase family 4 protein
NZ_JH992898	5991344	WP_196797816.1	57	-3	209	hypothetical protein
NZ_JH992898	5991344	WP_017310123.1	57	115	488	GNAT family N-acetyltransferase
NZ_JH992898	5991344	WP_081594449.1	57	3	218	Uma2 family endonuclease
NZ_JH992898	5991344	WP_017310209.1	57	795	287	hypothetical protein
NZ_JH992898	5991344	WP_017310965.1	57	514	707	serine O-acetyltransferase
NZ_JH992898	5991344	WP_017311114.1	57	0	416	type II toxin-antitoxin system VapC family toxin
NZ_JH992898	5991344	WP_017312511.1	57	116	2150	pentapeptide repeat-containing protein
NZ_JH992898	5991344	WP_016858737.1	57	138	806	phosphate ABC transporter ATP-binding protein
NZ_JH992898	5991344	WP_017313822.1	57	241	836	4-hydroxy-tetrahydrodipicolinate reductase
NZ_JH992889	215478	WP_017307575.1	58	254	698	phosphatase PAP2 family protein
NZ_JH992890	257338	WP_017307832.1	58	22	1328	DUF2254 domain-containing protein
NZ_JH992892	427165	WP_017308335.1	58	-21	1160	XdhC family protein
NZ_JH992898	5991344	WP_026081735.1	58	328	3689	chromosome segregation protein SMC
NZ_JH992898	5991344	WP_017309263.1	58	342	1025	multicopper oxidase domain-containing protein
NZ_JH992898	5991344	WP_026081770.1	58	57	1133	glycosyltransferase family 4 protein
NZ_JH992898	5991344	WP_017309360.1	58	107	503	peptide deformylase
NZ_JH992898	5991344	WP_196797863.1	58	691	215	hypothetical protein
NZ_JH992898	5991344	WP_017310623.1	58	93	425	TerB family tellurite resistance protein
NZ_JH992898	5991344	WP_017312612.1	58	-3	323	HAMP domain-containing histidine kinase
NZ_JH992890	257338	WP_017307695.1	59	254	3599	NACHT domain-containing protein
NZ_JH992890	257338	WP_017307787.1	59	109	1994	hypothetical protein
NZ_JH992891	190577	WP_017307997.1	59	617	1337	ATP-binding protein
NZ_JH992892	427165	WP_017308267.1	59	3	551	relaxase/mobilization nuclease domain-containing protein
NZ_JH992892	427165	WP_017308356.1	59	86	959	orange carotenoid-binding protein
NZ_JH992898	5991344	WP_017309699.1	59	305	1322	CO2 hydration protein
NZ_JH992898	5991344	WP_017310320.1	59	-3	335	NADH-quinone oxidoreductase subunit K
NZ_JH992898	5991344	WP_017311234.1	59	16	377	YtxH domain-containing protein
NZ_JH992898	5991344	WP_017311391.1	59	152	1253	O-antigen ligase family protein
NZ_JH992898	5991344	WP_017312004.1	59	296	587	YdcF family protein
NZ_JH992898	5991344	WP_017312104.1	59	633	428	cyclic nucleotide-binding domain-containing protein
NZ_JH992898	5991344	WP_017312849.1	59	84	617	heme-copper oxidase subunit III
NZ_JH992898	5991344	WP_017313548.1	59	864	872	aldo/keto reductase
NZ_JH992889	215478	WP_026081544.1	60	108	743	membrane protein
NZ_JH992892	427165	WP_017308088.1	60	88	821	NADPH-dependent oxidoreductase
NZ_JH992893	718413	WP_017308404.1	60	504	344	hypothetical protein
NZ_JH992893	718413	WP_026081708.1	60	49	1256	diaminobutyrate--2-oxoglutarate transaminase
NZ_JH992896	18110	WP_017308815.1	60	245	2330	hypothetical protein
NZ_JH992898	5991344	WP_017309979.1	60	834	1160	GUN4 domain-containing protein
NZ_JH992898	5991344	WP_017311083.1	60	93	524	hypothetical protein
NZ_JH992898	5991344	WP_017311394.1	60	128	2195	polysaccharide biosynthesis tyrosine autokinase
NZ_JH992898	5991344	WP_051040610.1	60	161	776	peptidase
NZ_JH992898	5991344	WP_026082038.1	60	389	1406	ammonium transporter
NZ_JH992898	5991344	WP_026082079.1	60	1109	1475	cation:proton antiporter
NZ_JH992898	5991344	WP_016862633.1	60	1109	209	molybdopterin-binding protein
NZ_JH992898	5991344	WP_017313327.1	60	341	1616	response regulator
NZ_JH992898	5991344	WP_017313402.1	60	96	521	acetolactate synthase small subunit
NZ_JH992889	215478	WP_017307556.1	61	239	1328	Nramp family divalent metal transporter
NZ_JH992889	215478	WP_017307620.1	61	172	677	hypothetical protein
NZ_JH992891	190577	WP_196797752.1	61	47	1301	oligosaccharide flippase family protein
NZ_JH992893	718413	WP_017308529.1	61	434	701	cadmium resistance transporter
NZ_JH992893	718413	WP_017308649.1	61	392	1157	sulfate ABC transporter substrate-binding protein
NZ_JH992893	718413	WP_026081697.1	61	89	1166	low temperature requirement protein A
NZ_JH992893	718413	WP_017308688.1	61	221	929	Cof-type HAD-IIB family hydrolase
NZ_JH992898	5991344	WP_017309015.1	61	474	1280	histidinol dehydrogenase
NZ_JH992898	5991344	WP_017309877.1	61	206	821	SDR family oxidoreductase
NZ_JH992898	5991344	WP_017309889.1	61	167	1052	M42 family peptidase
NZ_JH992898	5991344	WP_017309948.1	61	321	986	LysR family transcriptional regulator
NZ_JH992898	5991344	WP_017309999.1	61	990	443	response regulator
NZ_JH992898	5991344	WP_017310661.1	61	144	479	BON domain-containing protein
NZ_JH992898	5991344	WP_017311563.1	61	-15	812	FAD binding domain-containing protein
NZ_JH992898	5991344	WP_017312345.1	61	64	458	hypothetical protein
NZ_JH992887	56812	WP_196797730.1	62	52	938	DUF4435 domain-containing protein
NZ_JH992888	77792	WP_017307454.1	62	147	668	hypothetical protein
NZ_JH992892	427165	WP_017308093.1	62	274	1502	hypothetical protein
NZ_JH992892	427165	WP_196797769.1	62	244	281	transposase family protein
NZ_JH992893	718413	WP_017308697.1	62	450	398	nuclear transport factor 2 family protein
NZ_JH992898	5991344	WP_017309295.1	62	493	1130	nucleotidyltransferase family protein
NZ_JH992898	5991344	WP_017309379.1	62	198	845	hypothetical protein
NZ_JH992898	5991344	WP_017309436.1	62	133	284	YggT family protein
NZ_JH992898	5991344	WP_017310064.1	62	-43	467	hypothetical protein
NZ_JH992898	5991344	WP_017310504.1	62	852	1502	hypothetical protein
NZ_JH992898	5991344	WP_017311488.1	62	398	3008	MFS transporter
NZ_JH992898	5991344	WP_017311615.1	62	73	983	alpha/beta hydrolase
NZ_JH992898	5991344	WP_017311904.1	62	43	407	IS200/IS605 family transposase
NZ_JH992898	5991344	WP_017311981.1	62	-3	260	hypothetical protein
NZ_JH992898	5991344	WP_026082051.1	62	126	302	urease subunit gamma
NZ_JH992898	5991344	WP_017312934.1	62	121	1628	peptide ABC transporter substrate-binding protein
NZ_JH992898	5991344	WP_017312941.1	62	475	1250	CCA tRNA nucleotidyltransferase
NZ_JH992898	5991344	WP_026082127.1	62	151	1190	transposase
NZ_JH992898	5991344	WP_017313484.1	62	170	278	hypothetical protein
NZ_JH992898	5991344	WP_017313516.1	62	137	734	2-phosphosulfolactate phosphatase family protein
NZ_JH992890	257338	WP_155950522.1	63	29	539	hypothetical protein
NZ_JH992890	257338	WP_026081576.1	63	458	1280	fasciclin domain-containing protein
NZ_JH992893	718413	WP_017308714.1	63	180	668	hypothetical protein
NZ_JH992898	5991344	WP_017309972.1	63	244	1121	ABC transporter ATP-binding protein
NZ_JH992898	5991344	WP_017311311.1	63	26	1301	glycosyltransferase
NZ_JH992898	5991344	WP_017311425.1	63	409	374	NINE protein
NZ_JH992898	5991344	WP_017312263.1	63	52	782	protein phosphatase 2C domain-containing protein
NZ_JH992898	5991344	WP_017312403.1	63	486	1487	NYN domain-containing protein
NZ_JH992898	5991344	WP_017312830.1	63	-16	296	hypothetical protein
NZ_JH992898	5991344	WP_017313128.1	63	127	560	TolB family protein
NZ_JH992898	5991344	WP_017313507.1	63	122	1406	hypothetical protein
NZ_JH992898	5991344	WP_017313566.1	63	174	2654	efflux RND transporter periplasmic adaptor subunit
NZ_JH992898	5991344	WP_026082201.1	63	77	1184	hypothetical protein
NZ_JH992898	5991344	WP_017313722.1	63	370	425	GxxExxY protein
NZ_JH992898	5991344	WP_026082222.1	63	161	266	hypothetical protein
NZ_JH992886	44134	WP_017307327.1	64	236	782	IS5 family transposase
NZ_JH992890	257338	WP_017307758.1	64	194	3464	hypothetical protein
NZ_JH992891	190577	WP_017307930.1	64	115	572	NYN domain-containing protein
NZ_JH992898	5991344	WP_017308935.1	64	96	533	peptide deformylase
NZ_JH992898	5991344	WP_017309414.1	64	-3	2906	glycerol-3-phosphate acyltransferase
NZ_JH992898	5991344	WP_017310831.1	64	790	527	cofactor assembly of complex C subunit B
NZ_JH992898	5991344	WP_017311937.1	64	328	764	3-oxoacyl-[acyl-carrier-protein] reductase
NZ_JH992898	5991344	WP_017312207.1	64	191	1358	HlyC/CorC family transporter
NZ_JH992898	5991344	WP_017312222.1	64	213	2849	GAF domain-containing protein
NZ_JH992898	5991344	WP_017312346.1	64	93	260	hypothetical protein
NZ_JH992898	5991344	WP_017312758.1	64	973	1739	potassium-transporting ATPase subunit A
NZ_JH992898	5991344	WP_017313023.1	64	615	1514	anion permease
NZ_JH992898	5991344	WP_017313378.1	64	275	719	ester cyclase
NZ_JH992898	5991344	WP_017313597.1	64	116	908	restriction endonuclease
NZ_JH992898	5991344	WP_017313733.1	64	141	524	pentapeptide repeat-containing protein
NZ_JH992889	215478	WP_017307526.1	65	157	1289	DNA polymerase III subunit gamma/tau
NZ_JH992892	427165	WP_017308028.1	65	16	155	hypothetical protein
NZ_JH992892	427165	WP_017308202.1	65	131	1613	tryptophan 7-halogenase
NZ_JH992893	718413	WP_081594415.1	65	21	719	pentapeptide repeat-containing protein
NZ_JH992893	718413	WP_017308585.1	65	179	239	hypothetical protein
NZ_JH992893	718413	WP_017308623.1	65	1495	578	AAA family ATPase
NZ_JH992893	718413	WP_017308684.1	65	344	1046	hypothetical protein
NZ_JH992898	5991344	WP_155950641.1	65	166	158	hypothetical protein
NZ_JH992898	5991344	WP_017310185.1	65	-3	848	glycosyltransferase
NZ_JH992898	5991344	WP_017310542.1	65	22	890	AMIN domain-containing protein
NZ_JH992898	5991344	WP_017310860.1	65	75	518	pentapeptide repeat-containing protein
NZ_JH992898	5991344	WP_017311213.1	65	256	512	hypothetical protein
NZ_JH992898	5991344	WP_017311498.1	65	1388	1004	type I-D CRISPR-associated endonuclease Cas1
NZ_JH992898	5991344	WP_196797833.1	65	272	518	low molecular weight phosphotyrosine protein phosphatase
NZ_JH992898	5991344	WP_017312065.1	65	144	1505	ABC transporter permease subunit
NZ_JH992898	5991344	WP_017312183.1	65	169	1088	chorismate synthase
NZ_JH992898	5991344	WP_017312319.1	65	149	1478	D-alanyl-D-alanine carboxypeptidase/D-alanyl-D-alanine-endopeptidase
NZ_JH992890	257338	WP_017307723.1	66	617	431	methyltransferase domain-containing protein
NZ_JH992890	257338	WP_017307802.1	66	161	1250	diaminobutyrate--2-oxoglutarate transaminase
NZ_JH992898	5991344	WP_017309052.1	66	3	335	hypothetical protein
NZ_JH992898	5991344	WP_017309055.1	66	837	761	hypothetical protein
NZ_JH992898	5991344	WP_017309130.1	66	398	2726	polynucleotide kinase-phosphatase
NZ_JH992898	5991344	WP_016859040.1	66	-15	188	hypothetical protein
NZ_JH992898	5991344	WP_017309874.1	66	162	1328	50S ribosome-binding GTPase
NZ_JH992898	5991344	WP_017310184.1	66	65	212	Uma2 family endonuclease
NZ_JH992898	5991344	WP_017310982.1	66	179	305	hypothetical protein
NZ_JH992898	5991344	WP_016863338.1	66	546	485	allophycocyanin subunit alpha
NZ_JH992898	5991344	WP_017312275.1	66	183	515	pantetheine-phosphate adenylyltransferase
NZ_JH992898	5991344	WP_017312336.1	66	1149	470	hypothetical protein
NZ_JH992898	5991344	WP_017312382.1	66	319	341	heterocyst frequency control protein PatD
NZ_JH992898	5991344	WP_017312744.1	66	374	2297	TolC family protein
NZ_JH992898	5991344	WP_017312836.1	66	224	5744	PAS domain S-box protein
NZ_JH992898	5991344	WP_017313465.1	66	26	677	hypothetical protein
NZ_JH992898	5991344	WP_017313542.1	66	94	260	hypothetical protein
NZ_JH992889	215478	WP_017307558.1	67	-22	1400	two-component sensor histidine kinase
NZ_JH992891	190577	WP_051040534.1	67	7	821	hypothetical protein
NZ_JH992891	190577	WP_017307925.1	67	143	725	gamma-glutamyl-gamma-aminobutyrate hydrolase family protein
NZ_JH992892	427165	WP_017308030.1	67	155	263	hypothetical protein
NZ_JH992892	427165	WP_017308115.1	67	1414	3947	N-6 DNA methylase
NZ_JH992898	5991344	WP_017310693.1	67	49	1349	glycosyltransferase
NZ_JH992898	5991344	WP_017310714.1	67	100	1736	AAA family ATPase
NZ_JH992898	5991344	WP_017310870.1	67	103	1637	CTP synthase
NZ_JH992898	5991344	WP_017311016.1	67	435	3527	NACHT domain-containing protein
NZ_JH992898	5991344	WP_017311357.1	67	117	917	hypothetical protein
NZ_JH992898	5991344	WP_017311825.1	67	1789	233	Nif11 family protein
NZ_JH992898	5991344	WP_017312529.1	67	-3	764	hypothetical protein
NZ_JH992898	5991344	WP_017313440.1	67	196	1124	DegT/DnrJ/EryC1/StrS family aminotransferase
NZ_JH992892	427165	WP_017308273.1	68	749	1199	PAS domain-containing sensor histidine kinase
NZ_JH992893	718413	WP_017308426.1	68	95	914	chlorinating enzyme
NZ_JH992898	5991344	WP_017308972.1	68	303	968	TIGR03885 family FMN-dependent LLM class oxidoreductase
NZ_JH992898	5991344	WP_026081771.1	68	130	2033	HAD hydrolase-like protein
NZ_JH992898	5991344	WP_017311248.1	68	1883	1085	hypothetical protein
NZ_JH992898	5991344	WP_016863560.1	68	464	2468	ATP-dependent Clp protease ATP-binding subunit
NZ_JH992898	5991344	WP_017311540.1	68	133	647	DUF3318 domain-containing protein
NZ_JH992898	5991344	WP_017311863.1	68	261	2102	CHAT domain-containing protein
NZ_JH992898	5991344	WP_017312006.1	68	334	679	tetratricopeptide repeat protein
NZ_JH992898	5991344	WP_017312269.1	68	427	815	DUF1838 domain-containing protein
NZ_JH992898	5991344	WP_017312434.1	68	100	869	tRNA pseudouridine(55) synthase TruB
NZ_JH992898	5991344	WP_017312439.1	68	356	446	VOC family protein
NZ_JH992898	5991344	WP_017312749.1	68	-19	191	hypothetical protein
NZ_JH992898	5991344	WP_155950694.1	68	128	389	hypothetical protein
NZ_JH992898	5991344	WP_017313141.1	68	929	3029	exonuclease subunit SbcC
NZ_JH992898	5991344	WP_017313168.1	68	200	1124	UDP-galactopyranose mutase
NZ_JH992890	257338	WP_017307770.1	69	-7	986	hypothetical protein
NZ_JH992891	190577	WP_081594396.1	69	716	1052	GDP-mannose 4,6-dehydratase
NZ_JH992891	190577	WP_017307973.1	69	-3	1196	hypothetical protein
NZ_JH992891	190577	WP_017307999.1	69	27	1154	hypothetical protein
NZ_JH992892	427165	WP_071524704.1	69	163	968	formylglycine-generating enzyme family protein
NZ_JH992893	718413	WP_017308680.1	69	193	566	hypothetical protein
NZ_JH992898	5991344	WP_017308997.1	69	8	761	hypothetical protein
NZ_JH992898	5991344	WP_017309273.1	69	79	344	helix-turn-helix transcriptional regulator
NZ_JH992898	5991344	WP_017310874.1	69	82	500	hypothetical protein
NZ_JH992898	5991344	WP_017310969.1	69	263	1214	trypsin-like peptidase domain-containing protein
NZ_JH992898	5991344	WP_017311538.1	69	245	1163	hypothetical protein
NZ_JH992898	5991344	WP_017311972.1	69	487	1436	hypothetical protein
NZ_JH992898	5991344	WP_017312220.1	69	7	377	response regulator
NZ_JH992898	5991344	WP_017312930.1	69	138	1682	serine protease
NZ_JH992898	5991344	WP_017313046.1	69	5	1508	UbiD family decarboxylase
NZ_JH992898	5991344	WP_017313750.1	69	74	1064	glycosyltransferase family 4 protein
NZ_JH992889	215478	WP_017307491.1	70	14	1151	hypothetical protein
NZ_JH992890	257338	WP_026081555.1	70	272	548	transposase
NZ_JH992890	257338	WP_017307793.1	70	71	1184	acyl-CoA dehydrogenase family protein
NZ_JH992891	190577	WP_017307956.1	70	1	179	tetratricopeptide repeat protein
NZ_JH992893	718413	WP_017308478.1	70	9	6401	non-ribosomal peptide synthetase
NZ_JH992896	18110	WP_017308819.1	70	-3	485	GIY-YIG nuclease family protein
NZ_JH992898	5991344	WP_017309275.1	70	391	800	DUF2993 domain-containing protein
NZ_JH992898	5991344	WP_017310550.1	70	82	917	glutaminase
NZ_JH992898	5991344	WP_081594454.1	70	194	329	transposase family protein
NZ_JH992898	5991344	WP_017310840.1	70	1393	1007	methionyl-tRNA formyltransferase
NZ_JH992898	5991344	WP_017312499.1	70	105	335	XisI protein
NZ_JH992898	5991344	WP_017313033.1	70	984	878	HlyD family secretion protein
NZ_JH992898	5991344	WP_017313197.1	70	141	467	DUF29 domain-containing protein
NZ_JH992890	257338	WP_155950533.1	71	228	911	cupin-like domain-containing protein
NZ_JH992891	190577	WP_017307992.1	71	-48	1634	ShlB/FhaC/HecB family hemolysin secretion/activation protein
NZ_JH992892	427165	WP_196797779.1	71	321	491	thioredoxin domain-containing protein
NZ_JH992893	718413	WP_017308545.1	71	287	935	LysR family transcriptional regulator
NZ_JH992893	718413	WP_017308631.1	71	167	1076	aromatic ring-hydroxylating dioxygenase subunit alpha
NZ_JH992893	718413	WP_035114520.1	71	304	1145	transposase
NZ_JH992898	5991344	WP_017309365.1	71	6	563	DUF3124 domain-containing protein
NZ_JH992898	5991344	WP_026081804.1	71	179	542	photosystem II oxygen evolving complex protein PsbP
NZ_JH992898	5991344	WP_017309849.1	71	94	626	transposase
NZ_JH992898	5991344	WP_009457290.1	71	509	203	high light inducible protein
NZ_JH992898	5991344	WP_017310194.1	71	409	812	pyrroline-5-carboxylate reductase
NZ_JH992898	5991344	WP_017312261.1	71	546	773	glucose-1-phosphate cytidylyltransferase
NZ_JH992898	5991344	WP_017312413.1	71	218	818	metal ABC transporter ATP-binding protein
NZ_JH992898	5991344	WP_017312827.1	71	183	2609	NACHT domain-containing NTPase
NZ_JH992898	5991344	WP_017312842.1	71	202	968	23S rRNA (guanosine(2251)-2'-O)-methyltransferase RlmB
NZ_JH992898	5991344	WP_017312871.1	71	243	1199	serine/threonine protein kinase
NZ_JH992898	5991344	WP_196797843.1	71	273	1076	transposase
NZ_JH992890	257338	WP_017307796.1	72	133	5912	SDR family oxidoreductase
NZ_JH992892	427165	WP_196797778.1	72	305	671	DJ-1/PfpI family protein
NZ_JH992892	427165	WP_017308209.1	72	93	1433	cytochrome P450
NZ_JH992893	718413	WP_017308511.1	72	131	431	hypothetical protein
NZ_JH992896	18110	WP_016862909.1	72	246	209	helix-turn-helix transcriptional regulator
NZ_JH992896	18110	WP_017308814.1	72	60	800	hypothetical protein
NZ_JH992897	5473	WP_196797806.1	72	1410	1082	trypsin-like peptidase domain-containing protein
NZ_JH992898	5991344	WP_017309135.1	72	172	1742	IS1634 family transposase
NZ_JH992898	5991344	WP_026081822.1	72	583	236	hypothetical protein
NZ_JH992898	5991344	WP_017311067.1	72	120	1136	glycosyltransferase family 4 protein
NZ_JH992898	5991344	WP_017311081.1	72	-3	221	type II toxin-antitoxin system HicA family toxin
NZ_JH992898	5991344	WP_026081942.1	72	241	557	glutathione S-transferase family protein
NZ_JH992898	5991344	WP_017311238.1	72	94	446	acyl-CoA thioesterase
NZ_JH992898	5991344	WP_017311452.1	72	27	1151	AI-2E family transporter
NZ_JH992898	5991344	WP_017311493.1	72	6	1013	type I-D CRISPR-associated protein Cas7/Csc2
NZ_JH992898	5991344	WP_017311728.1	72	329	257	hypothetical protein
NZ_JH992898	5991344	WP_026082024.1	72	437	791	COP23 domain-containing protein
NZ_JH992898	5991344	WP_017312103.1	72	59	2930	ATP-binding protein
NZ_JH992898	5991344	WP_017312232.1	72	206	1418	aminotransferase class V-fold PLP-dependent enzyme
NZ_JH992898	5991344	WP_017313218.1	72	416	134	hypothetical protein
NZ_JH992898	5991344	WP_017313238.1	72	338	866	TauD/TfdA family dioxygenase
NZ_JH992892	427165	WP_196797767.1	73	279	173	hypothetical protein
NZ_JH992892	427165	WP_017308338.1	73	170	296	hypothetical protein
NZ_JH992893	718413	WP_017308617.1	73	257	1943	1-deoxy-D-xylulose-5-phosphate synthase
NZ_JH992893	718413	WP_017308629.1	73	73	1202	4-hydroxy-3-methylbut-2-enyl diphosphate reductase
NZ_JH992893	718413	WP_017308630.1	73	71	686	hypothetical protein
NZ_JH992893	718413	WP_017308768.1	73	13	1160	FtsX-like permease family protein
NZ_JH992898	5991344	WP_017309164.1	73	380	509	superoxide dismutase family protein
NZ_JH992898	5991344	WP_017309737.1	73	247	569	colanic acid biosynthesis acetyltransferase WcaF
NZ_JH992898	5991344	WP_081594446.1	73	202	182	hypothetical protein
NZ_JH992898	5991344	WP_017311159.1	73	-3	1268	restriction endonuclease subunit S
NZ_JH992898	5991344	WP_017311292.1	73	86	1553	DEAD/DEAH box helicase
NZ_JH992898	5991344	WP_026081981.1	73	200	1394	transposase
NZ_JH992898	5991344	WP_017311616.1	73	177	440	YjbQ family protein
NZ_JH992898	5991344	WP_016858682.1	73	86	131	photosystem II reaction center protein PsbN
NZ_JH992898	5991344	WP_017312372.1	73	268	656	DUF2301 domain-containing membrane protein
NZ_JH992898	5991344	WP_017313841.1	73	56	1136	Gfo/Idh/MocA family oxidoreductase
NZ_JH992889	215478	WP_017307500.1	74	29	1418	hypothetical protein
NZ_JH992889	215478	WP_017307535.1	74	138	419	hypothetical protein
NZ_JH992891	190577	WP_026081600.1	74	23	1019	hypothetical protein
NZ_JH992892	427165	WP_155950579.1	74	80	338	salicylate esterase
NZ_JH992893	718413	WP_017308754.1	74	57	1007	acyl-CoA desaturase
NZ_JH992898	5991344	WP_026081762.1	74	257	512	hypothetical protein
NZ_JH992898	5991344	WP_017309551.1	74	-3	965	threo-3-hydroxy-L-aspartate ammonia-lyase
NZ_JH992898	5991344	WP_017309792.1	74	14	389	transcriptional repressor
NZ_JH992898	5991344	WP_017310766.1	74	294	1184	amidohydrolase
NZ_JH992898	5991344	WP_035115806.1	74	227	251	HigA family addiction module antidote protein
NZ_JH992898	5991344	WP_017311131.1	74	302	650	hypothetical protein
NZ_JH992898	5991344	WP_017312018.1	74	76	1016	glycosyltransferase family 1 protein
NZ_JH992898	5991344	WP_017312077.1	74	502	266	hypothetical protein
NZ_JH992898	5991344	WP_071524806.1	74	366	134	CopG family transcriptional regulator
NZ_JH992898	5991344	WP_017313683.1	74	158	839	DUF4351 domain-containing protein
NZ_JH992898	5991344	WP_026082207.1	74	244	968	glycosyltransferase
NZ_JH992886	44134	WP_035113538.1	75	294	350	phage holin family protein
NZ_JH992891	190577	WP_017307954.1	75	4638	272	hypothetical protein
NZ_JH992893	718413	WP_017308739.1	75	172	1352	cytochrome P450
NZ_JH992898	5991344	WP_017309439.1	75	643	650	uracil phosphoribosyltransferase
NZ_JH992898	5991344	WP_017309653.1	75	213	329	DUF2973 domain-containing protein
NZ_JH992898	5991344	WP_026081813.1	75	86	917	hypothetical protein
NZ_JH992898	5991344	WP_017310087.1	75	516	518	photosystem I reaction center subunit XI
NZ_JH992898	5991344	WP_017310265.1	75	182	635	phosphatase PAP2 family protein
NZ_JH992898	5991344	WP_017310481.1	75	22	401	30S ribosomal protein S8
NZ_JH992898	5991344	WP_017310511.1	75	342	1463	MFS transporter
NZ_JH992898	5991344	WP_026081918.1	75	6	482	hypothetical protein
NZ_JH992898	5991344	WP_017311657.1	75	116	773	1-acyl-sn-glycerol-3-phosphate acyltransferase
NZ_JH992898	5991344	WP_017311732.1	75	7	230	hypothetical protein
NZ_JH992898	5991344	WP_017313012.1	75	343	1628	TAXI family TRAP transporter solute-binding subunit
NZ_JH992888	77792	WP_017307449.1	76	-3	761	hypothetical protein
NZ_JH992890	257338	WP_017307760.1	76	84	1103	anthranilate phosphoribosyltransferase
NZ_JH992891	190577	WP_081594388.1	76	57	146	hypothetical protein
NZ_JH992898	5991344	WP_017308975.1	76	108	626	TenA family protein
NZ_JH992898	5991344	WP_155950624.1	76	420	875	alpha/beta hydrolase
NZ_JH992898	5991344	WP_026081859.1	76	211	272	DUF3303 family protein
NZ_JH992898	5991344	WP_017310370.1	76	41	617	Uma2 family endonuclease
NZ_JH992898	5991344	WP_017310847.1	76	189	554	Hsp20/alpha crystallin family protein
NZ_JH992898	5991344	WP_017310967.1	76	43	428	hypothetical protein
NZ_JH992898	5991344	WP_196797828.1	76	252	179	hypothetical protein
NZ_JH992898	5991344	WP_017311545.1	76	313	749	cell division ATP-binding protein FtsE
NZ_JH992898	5991344	WP_017311551.1	76	333	425	nuclear transport factor 2 family protein
NZ_JH992898	5991344	WP_026082027.1	76	123	1073	NAD-dependent epimerase/dehydratase family protein
NZ_JH992898	5991344	WP_017312618.1	76	152	1214	cysteine desulfurase NifS
NZ_JH992898	5991344	WP_017312869.1	76	474	656	peptide-methionine (S)-S-oxide reductase MsrA
NZ_JH992898	5991344	WP_017313062.1	76	383	854	tetratricopeptide repeat protein
NZ_JH992898	5991344	WP_017313363.1	76	145	251	hypothetical protein
NZ_JH992898	5991344	WP_017313401.1	76	60	590	molybdenum cofactor guanylyltransferase
NZ_JH992898	5991344	WP_017313405.1	76	249	680	ATP-dependent dethiobiotin synthetase BioD
NZ_JH992898	5991344	WP_017313533.1	76	126	686	magnesium protoporphyrin IX methyltransferase
NZ_JH992898	5991344	WP_017313593.1	76	101	1172	glycosyltransferase
NZ_JH992898	5991344	WP_017313833.1	76	19	584	Uma2 family endonuclease
NZ_JH992887	56812	WP_026081512.1	77	62	863	ATP-binding protein
NZ_JH992889	215478	WP_196797737.1	77	221	941	SAM-dependent DNA methyltransferase
NZ_JH992892	427165	WP_017308124.1	77	543	1115	hypothetical protein
NZ_JH992893	718413	WP_017308541.1	77	762	1577	HlyD family efflux transporter periplasmic adaptor subunit
NZ_JH992893	718413	WP_017308600.1	77	186	356	hypothetical protein
NZ_JH992898	5991344	WP_017309031.1	77	404	1004	NAD-dependent epimerase/dehydratase family protein
NZ_JH992898	5991344	WP_026081779.1	77	123	992	phenylalanine--tRNA ligase subunit alpha
NZ_JH992898	5991344	WP_017309775.1	77	48	1403	hypothetical protein
NZ_JH992898	5991344	WP_017310287.1	77	175	1079	anthranilate phosphoribosyltransferase family protein
NZ_JH992898	5991344	WP_017310930.1	77	468	185	hypothetical protein
NZ_JH992898	5991344	WP_017311052.1	77	206	809	peptidoglycan editing factor PgeF
NZ_JH992898	5991344	WP_017312330.1	77	10	476	chemotaxis protein CheW
NZ_JH992898	5991344	WP_017312708.1	77	163	2243	hypothetical protein
NZ_JH992898	5991344	WP_017312927.1	77	138	980	trypsin-like peptidase domain-containing protein
NZ_JH992898	5991344	WP_017313039.1	77	471	785	TatD family hydrolase
NZ_JH992898	5991344	WP_051040595.1	77	263	1220	glycosyl transferase
NZ_JH992891	190577	WP_155950544.1	78	246	431	hypothetical protein
NZ_JH992898	5991344	WP_017309043.1	78	78	1007	NAD(P)-dependent oxidoreductase
NZ_JH992898	5991344	WP_017309044.1	78	115	470	DUF2141 domain-containing protein
NZ_JH992898	5991344	WP_017309074.1	78	319	503	FHA domain-containing protein
NZ_JH992898	5991344	WP_017310059.1	78	38	1070	glycosyltransferase
NZ_JH992898	5991344	WP_017310315.1	78	53	554	Uma2 family endonuclease
NZ_JH992898	5991344	WP_017310431.1	78	408	2528	NTP transferase domain-containing protein
NZ_JH992898	5991344	WP_017310441.1	78	551	494	GNAT family N-acetyltransferase
NZ_JH992898	5991344	WP_017310649.1	78	392	1028	alcohol dehydrogenase catalytic domain-containing protein
NZ_JH992898	5991344	WP_017310750.1	78	100	323	hypothetical protein
NZ_JH992898	5991344	WP_016861929.1	78	356	410	hypothetical protein
NZ_JH992898	5991344	WP_017311191.1	78	260	314	2Fe-2S iron-sulfur cluster binding domain-containing protein
NZ_JH992898	5991344	WP_155950675.1	78	146	137	hypothetical protein
NZ_JH992898	5991344	WP_017312452.1	78	372	1007	rod shape-determining protein
NZ_JH992898	5991344	WP_017312519.1	78	2	1373	CHASE3 domain-containing protein
NZ_JH992898	5991344	WP_017313616.1	78	0	299	hypothetical protein
NZ_JH992889	215478	WP_071524688.1	79	95	833	glycosyltransferase family 2 protein
NZ_JH992889	215478	WP_017307531.1	79	4	671	hypothetical protein
NZ_JH992893	718413	WP_017308400.1	79	1520	1766	fatty acyl-AMP ligase
NZ_JH992893	718413	WP_026081716.1	79	334	992	iron-siderophore ABC transporter substrate-binding protein
NZ_JH992898	5991344	WP_017308923.1	79	119	1193	MFS transporter
NZ_JH992898	5991344	WP_017309112.1	79	324	338	hypothetical protein
NZ_JH992898	5991344	WP_017309274.1	79	70	608	GerMN domain-containing protein
NZ_JH992898	5991344	WP_017309475.1	79	100	401	tetratricopeptide repeat protein
NZ_JH992898	5991344	WP_081594442.1	79	32	902	pentapeptide repeat-containing protein
NZ_JH992898	5991344	WP_017310145.1	79	121	1226	hypothetical protein
NZ_JH992898	5991344	WP_017310347.1	79	32	659	TIGR04282 family arsenosugar biosynthesis glycosyltransferase
NZ_JH992898	5991344	WP_017310451.1	79	143	1982	DNA sulfur modification protein DndD
NZ_JH992898	5991344	WP_017310776.1	79	270	1880	ABC transporter ATP-binding protein
NZ_JH992898	5991344	WP_017311253.1	79	239	647	histidine phosphatase family protein
NZ_JH992898	5991344	WP_017311719.1	79	192	1475	bifunctional metallophosphatase/5'-nucleotidase
NZ_JH992898	5991344	WP_017311759.1	79	166	782	putative hydro-lyase
NZ_JH992898	5991344	WP_026082014.1	79	784	773	adenosylcobinamide-GDP ribazoletransferase
NZ_JH992898	5991344	WP_017312102.1	79	72	1487	cobyrinate a,c-diamide synthase
NZ_JH992898	5991344	WP_017312480.1	79	197	710	hypothetical protein
NZ_JH992898	5991344	WP_017313184.1	79	256	2666	U32 family peptidase
NZ_JH992898	5991344	WP_017313436.1	79	198	881	CoA-binding protein
NZ_JH992888	77792	WP_155950512.1	80	233	170	hypothetical protein
NZ_JH992889	215478	WP_017307525.1	80	65	1334	DNA polymerase III subunit beta
NZ_JH992892	427165	WP_017308159.1	80	390	1538	GMC family oxidoreductase N-terminal domain-containing protein
NZ_JH992892	427165	WP_017308234.1	80	-7	1412	ATP-binding protein
NZ_JH992892	427165	WP_026081651.1	80	159	653	DUF1211 domain-containing protein
NZ_JH992893	718413	WP_017308597.1	80	36	1844	tryptophan 7-halogenase
NZ_JH992893	718413	WP_026081693.1	80	136	476	lipocalin-like domain-containing protein
NZ_JH992898	5991344	WP_017308956.1	80	112	365	AAA family ATPase
NZ_JH992898	5991344	WP_017309237.1	80	203	674	SOS response-associated peptidase
NZ_JH992898	5991344	WP_017309441.1	80	-18	353	hypothetical protein
NZ_JH992898	5991344	WP_016864247.1	80	645	218	DUF4327 family protein
NZ_JH992898	5991344	WP_035114769.1	80	712	1367	serine hydrolase
NZ_JH992898	5991344	WP_017310597.1	80	651	518	phycocyanin subunit beta
NZ_JH992898	5991344	WP_017311388.1	80	138	1100	exostosin family protein
NZ_JH992898	5991344	WP_017311411.1	80	349	857	hypothetical protein
NZ_JH992898	5991344	WP_017311535.1	80	323	794	Tab2/Atab2 family RNA-binding protein
NZ_JH992898	5991344	WP_017311709.1	80	275	743	tetratricopeptide repeat protein
NZ_JH992898	5991344	WP_017312424.1	80	257	2702	tetratricopeptide repeat protein
NZ_JH992898	5991344	WP_017312768.1	80	636	1241	DUF4912 domain-containing protein
NZ_JH992898	5991344	WP_016859985.1	80	270	323	thioredoxin
NZ_JH992898	5991344	WP_026082206.1	80	213	455	Holliday junction resolvase RuvX
NZ_JH992887	56812	WP_017307374.1	81	111	398	hypothetical protein
NZ_JH992888	77792	WP_081594376.1	81	2111	239	hypothetical protein
NZ_JH992890	257338	WP_017307683.1	81	94	404	nuclease A inhibitor family protein
NZ_JH992890	257338	WP_017307763.1	81	158	890	indole-3-glycerol phosphate synthase TrpC
NZ_JH992893	718413	WP_017308488.1	81	469	260	transposase
NZ_JH992898	5991344	WP_017309083.1	81	162	479	2-C-methyl-D-erythritol 2,4-cyclodiphosphate synthase
NZ_JH992898	5991344	WP_017309151.1	81	815	1172	molybdopterin-synthase adenylyltransferase MoeB
NZ_JH992898	5991344	WP_196797809.1	81	169	1535	ATP-dependent DNA helicase
NZ_JH992898	5991344	WP_017310329.1	81	362	395	phosphomannose isomerase type II C-terminal cupin domain
NZ_JH992898	5991344	WP_017310427.1	81	14	641	microcompartments protein
NZ_JH992898	5991344	WP_017313603.1	81	242	1802	S8 family peptidase
NZ_JH992898	5991344	WP_017313824.1	81	184	830	bifunctional hydroxymethylpyrimidine kinase/phosphomethylpyrimidine kinase
NZ_JH992889	215478	WP_017307564.1	82	406	551	hypothetical protein
NZ_JH992892	427165	WP_017308101.1	82	2424	1376	nitrogenase iron-molybdenum cofactor biosynthesis protein NifE
NZ_JH992892	427165	WP_017308230.1	82	365	3167	hypothetical protein
NZ_JH992898	5991344	WP_017309431.1	82	272	197	hypothetical protein
NZ_JH992898	5991344	WP_017309526.1	82	170	638	1-acyl-sn-glycerol-3-phosphate acyltransferase
NZ_JH992898	5991344	WP_035114835.1	82	575	1415	hypothetical protein
NZ_JH992898	5991344	WP_017310866.1	82	426	554	methylmalonic aciduria and homocystinuria type D protein
NZ_JH992898	5991344	WP_016859203.1	82	302	380	hypothetical protein
NZ_JH992898	5991344	WP_017311040.1	82	545	1211	AI-2E family transporter
NZ_JH992898	5991344	WP_017312956.1	82	411	413	transcriptional regulator
NZ_JH992898	5991344	WP_017313685.1	82	151	1595	insulinase family protein
NZ_JH992898	5991344	WP_035116271.1	82	156	1466	DHA2 family efflux MFS transporter permease subunit
NZ_JH992887	56812	WP_017307372.1	83	12	446	hypothetical protein
NZ_JH992889	215478	WP_017307634.1	83	279	506	hypothetical protein
NZ_JH992890	257338	WP_026081570.1	83	735	335	hypothetical protein
NZ_JH992893	718413	WP_155950594.1	83	124	137	hypothetical protein
NZ_JH992893	718413	WP_017308584.1	83	65	473	hypothetical protein
NZ_JH992898	5991344	WP_017310305.1	83	1	581	dephospho-CoA kinase
NZ_JH992898	5991344	WP_017310586.1	83	696	347	HIT domain-containing protein
NZ_JH992898	5991344	WP_017311269.1	83	349	839	SPFH/Band 7/PHB domain protein
NZ_JH992898	5991344	WP_017311686.1	83	404	317	multidrug efflux SMR transporter
NZ_JH992898	5991344	WP_017311841.1	83	131	758	WecB/TagA/CpsF family glycosyltransferase
NZ_JH992898	5991344	WP_017311847.1	83	0	995	glycosyltransferase family 2 protein
NZ_JH992898	5991344	WP_017311898.1	83	719	854	universal stress protein
NZ_JH992898	5991344	WP_017312563.1	83	159	1013	type I glyceraldehyde-3-phosphate dehydrogenase
NZ_JH992898	5991344	WP_017312575.1	83	187	1631	cyclic peptide export ABC transporter
NZ_JH992898	5991344	WP_026082097.1	83	27	773	glutathione S-transferase family protein
NZ_JH992898	5991344	WP_017313037.1	83	308	542	GIY-YIG nuclease family protein
NZ_JH992898	5991344	WP_017313511.1	83	450	2636	EAL domain-containing protein
NZ_JH992898	5991344	WP_026082216.1	83	40	671	arsenical resistance protein ArsH
NZ_JH992890	257338	WP_017307761.1	84	135	1271	tryptophan synthase subunit beta
NZ_JH992893	718413	WP_017308528.1	84	61	959	prohibitin family protein
NZ_JH992898	5991344	WP_017309478.1	84	95	1397	amidohydrolase
NZ_JH992898	5991344	WP_017310547.1	84	27	911	sugar ABC transporter permease
NZ_JH992898	5991344	WP_017310753.1	84	268	161	hypothetical protein
NZ_JH992898	5991344	WP_196797822.1	84	17	419	hypothetical protein
NZ_JH992898	5991344	WP_017310944.1	84	108	656	hypothetical protein
NZ_JH992898	5991344	WP_017311654.1	84	196	254	BolA family transcriptional regulator
NZ_JH992898	5991344	WP_017312002.1	84	511	1691	GUN4 domain-containing protein
NZ_JH992898	5991344	WP_017312399.1	84	259	365	DUF1818 family protein
NZ_JH992898	5991344	WP_017312646.1	84	-3	203	hypothetical protein
NZ_JH992898	5991344	WP_155950743.1	84	1530	248	hypothetical protein
NZ_JH992898	5991344	WP_017312850.1	84	96	1745	cytochrome c oxidase subunit I
NZ_JH992898	5991344	WP_017312914.1	84	307	1844	ATP-dependent zinc metalloprotease FtsH3
NZ_JH992890	257338	WP_017307675.1	85	63	1772	hypothetical protein
NZ_JH992898	5991344	WP_017309388.1	85	539	1370	hypothetical protein
NZ_JH992898	5991344	WP_017309500.1	85	179	848	fatty acid desaturase
NZ_JH992898	5991344	WP_017310108.1	85	393	2315	M48 family metalloprotease
NZ_JH992898	5991344	WP_017310118.1	85	697	869	metal ABC transporter permease
NZ_JH992898	5991344	WP_017310241.1	85	231	1460	UDP-N-acetylmuramoyl-L-alanine--D-glutamate ligase
NZ_JH992898	5991344	WP_017310498.1	85	325	1538	SulP family inorganic anion transporter
NZ_JH992898	5991344	WP_017311031.1	85	603	527	hypothetical protein
NZ_JH992898	5991344	WP_017311360.1	85	239	548	TetR/AcrR family transcriptional regulator
NZ_JH992898	5991344	WP_017311960.1	85	1098	1127	sodium-dependent bicarbonate transport family permease
NZ_JH992898	5991344	WP_017312041.1	85	247	341	c-type cytochrome
NZ_JH992898	5991344	WP_017312460.1	85	864	260	hypothetical protein
NZ_JH992898	5991344	WP_017312605.1	85	154	482	pyridoxamine 5'-phosphate oxidase family protein
NZ_JH992898	5991344	WP_017313757.1	85	246	1811	serine/threonine protein kinase
NZ_JH992892	427165	WP_017308357.1	86	463	356	Rieske (2Fe-2S) protein
NZ_JH992893	718413	WP_017308753.1	86	74	344	acyl carrier protein
NZ_JH992898	5991344	WP_017308926.1	86	6	569	hypothetical protein
NZ_JH992898	5991344	WP_035115502.1	86	123	284	acylphosphatase
NZ_JH992898	5991344	WP_017309343.1	86	237	410	DUF202 domain-containing protein
NZ_JH992898	5991344	WP_017309512.1	86	-11	1232	methionine gamma-lyase family protein
NZ_JH992898	5991344	WP_017309723.1	86	391	3125	hypothetical protein
NZ_JH992898	5991344	WP_017309781.1	86	118	1649	PfaD family polyunsaturated fatty acid/polyketide biosynthesis protein
NZ_JH992898	5991344	WP_017309891.1	86	441	665	HEAT repeat domain-containing protein
NZ_JH992898	5991344	WP_017310192.1	86	379	275	hypothetical protein
NZ_JH992898	5991344	WP_017310411.1	86	5	677	Uma2 family endonuclease
NZ_JH992898	5991344	WP_017310419.1	86	105	251	hypothetical protein
NZ_JH992898	5991344	WP_017310811.1	86	167	1289	glucose-1-phosphate adenylyltransferase
NZ_JH992898	5991344	WP_071524772.1	86	358	437	DUF4079 domain-containing protein
NZ_JH992898	5991344	WP_017311293.1	86	160	950	aldo/keto reductase
NZ_JH992898	5991344	WP_017311347.1	86	68	1166	2,3-diketo-5-methylthiopentyl-1-phosphate enolase
NZ_JH992898	5991344	WP_017311580.1	86	102	638	pentapeptide repeat-containing protein
NZ_JH992898	5991344	WP_016858681.1	86	156	188	photosystem II reaction center protein PsbH
NZ_JH992898	5991344	WP_017311764.1	86	317	1148	glycosyltransferase family 4 protein
NZ_JH992898	5991344	WP_017311808.1	86	98	1235	sulfite exporter TauE/SafE family protein
NZ_JH992898	5991344	WP_081594473.1	86	613	1193	two-component system response regulator
NZ_JH992898	5991344	WP_017313849.1	86	672	2000	protein kinase
NZ_JH992889	215478	WP_017307497.1	87	302	2405	hypothetical protein
NZ_JH992890	257338	WP_017307725.1	87	245	539	hypothetical protein
NZ_JH992890	257338	WP_017307848.1	87	339	275	WGxxGxxG-CTERM domain-containing protein
NZ_JH992891	190577	WP_017307952.1	87	-3	542	hypothetical protein
NZ_JH992898	5991344	WP_017309007.1	87	134	1451	serine/threonine protein kinase
NZ_JH992898	5991344	WP_017309174.1	87	225	1436	Fe-S cluster assembly protein SufB
NZ_JH992898	5991344	WP_026082030.1	87	344	1127	peptidylprolyl isomerase
NZ_JH992898	5991344	WP_017312186.1	87	119	188	hypothetical protein
NZ_JH992898	5991344	WP_026082058.1	87	208	269	YciI family protein
NZ_JH992898	5991344	WP_017312522.1	87	20	509	DUF4112 domain-containing protein
NZ_JH992898	5991344	WP_017312948.1	87	306	386	VOC family protein
NZ_JH992898	5991344	WP_017312970.1	87	-3	1151	small ribosomal subunit biogenesis GTPase RsgA
NZ_JH992898	5991344	WP_017313222.1	87	280	488	hypothetical protein
NZ_JH992898	5991344	WP_017313662.1	87	18	956	hypothetical protein
NZ_JH992898	5991344	WP_026082221.1	87	526	605	VWA domain-containing protein
NZ_JH992892	427165	WP_017308076.1	88	154	1307	cupin-like domain-containing protein
NZ_JH992892	427165	WP_017308089.1	88	148	143	hypothetical protein
NZ_JH992892	427165	WP_196797780.1	88	29	659	ATP-binding cassette domain-containing protein
NZ_JH992893	718413	WP_017308408.1	88	286	263	DUF3102 domain-containing protein
NZ_JH992898	5991344	WP_017309096.1	88	-60	935	hypothetical protein
NZ_JH992898	5991344	WP_017310095.1	88	218	914	peptide chain release factor N(5)-glutamine methyltransferase
NZ_JH992898	5991344	WP_017310393.1	88	89	773	TIGR03943 family protein
NZ_JH992898	5991344	WP_017310697.1	88	90	956	glycosyltransferase family 2 protein
NZ_JH992898	5991344	WP_017310718.1	88	235	335	hypothetical protein
NZ_JH992898	5991344	WP_017310788.1	88	4	740	prolipoprotein diacylglyceryl transferase
NZ_JH992898	5991344	WP_017311251.1	88	122	602	hypothetical protein
NZ_JH992898	5991344	WP_017311317.1	88	718	1109	serine/threonine protein kinase
NZ_JH992898	5991344	WP_017311328.1	88	390	545	DUF1349 domain-containing protein
NZ_JH992898	5991344	WP_017311410.1	88	80	239	DUF3825 domain-containing protein
NZ_JH992898	5991344	WP_026081990.1	88	101	1364	tRNA (N6-isopentenyl adenosine(37)-C2)-methylthiotransferase MiaB
NZ_JH992898	5991344	WP_017312148.1	88	491	197	hypothetical protein
NZ_JH992898	5991344	WP_017312291.1	88	159	527	hypothetical protein
NZ_JH992898	5991344	WP_017312451.1	88	78	788	rod shape-determining protein MreC
NZ_JH992898	5991344	WP_017312743.1	88	66	1568	circadian clock protein KaiC
NZ_JH992898	5991344	WP_017312773.1	88	211	443	gamma-glutamylcyclotransferase
NZ_JH992898	5991344	WP_017313011.1	88	75	512	hypothetical protein
NZ_JH992898	5991344	WP_017313736.1	88	426	893	phosphodiester glycosidase family protein
NZ_JH992898	5991344	WP_017313782.1	88	223	311	hypothetical protein
NZ_JH992892	427165	WP_017308074.1	89	374	1403	cytochrome P450
NZ_JH992893	718413	WP_026081698.1	89	-3	308	transposase
NZ_JH992898	5991344	WP_017309492.1	89	109	275	MoaD/ThiS family protein
NZ_JH992898	5991344	WP_026081876.1	89	527	4922	hypothetical protein
NZ_JH992898	5991344	WP_017310394.1	89	1	1547	hypothetical protein
NZ_JH992898	5991344	WP_017311063.1	89	358	3023	carboxypeptidase regulatory-like domain-containing protein
NZ_JH992898	5991344	WP_017311465.1	89	344	1076	magnesium-protoporphyrin IX monomethyl ester (oxidative) cyclase
NZ_JH992898	5991344	WP_155950674.1	89	166	194	hypothetical protein
NZ_JH992898	5991344	WP_017312591.1	89	1167	320	hypothetical protein
NZ_JH992898	5991344	WP_026082122.1	89	118	971	cobalamin biosynthesis protein
NZ_JH992898	5991344	WP_026082165.1	89	352	374	cyclic nucleotide-binding domain-containing protein
NZ_JH992898	5991344	WP_017313520.1	89	1342	1844	penicillin-binding protein 2
NZ_JH992898	5991344	WP_017313717.1	89	190	836	sulfite exporter TauE/SafE family protein
NZ_JH992893	718413	WP_017308696.1	90	2098	836	hypothetical protein
NZ_JH992893	718413	WP_017308766.1	90	684	1637	cyclic peptide export ABC transporter
NZ_JH992898	5991344	WP_017308884.1	90	732	986	arsenosugar biosynthesis radical SAM protein ArsS
NZ_JH992898	5991344	WP_017308899.1	90	385	2210	tetratricopeptide repeat protein
NZ_JH992898	5991344	WP_017308904.1	90	164	395	IS200/IS605 family transposase
NZ_JH992898	5991344	WP_017309594.1	90	95	335	ribulose bisphosphate carboxylase small subunit
NZ_JH992898	5991344	WP_017310473.1	90	328	947	DNA-directed RNA polymerase subunit alpha
NZ_JH992898	5991344	WP_017310653.1	90	392	1178	cysteine desulfurase
NZ_JH992898	5991344	WP_017310698.1	90	35	1181	glycosyltransferase family 4 protein
NZ_JH992898	5991344	WP_017311371.1	90	374	899	heterocyst differentiation master regulator HetR
NZ_JH992898	5991344	WP_017311629.1	90	-12	335	XisI protein
NZ_JH992898	5991344	WP_017311858.1	90	222	1079	peptidoglycan-binding protein
NZ_JH992898	5991344	WP_017311865.1	90	272	1001	phosphate ABC transporter permease subunit PstC
NZ_JH992898	5991344	WP_026082035.1	90	7	968	aldo/keto reductase
NZ_JH992898	5991344	WP_017312217.1	90	365	983	hypothetical protein
NZ_JH992898	5991344	WP_017312454.1	90	314	746	SIMPL domain-containing protein
NZ_JH992898	5991344	WP_017313369.1	90	119	698	urea ABC transporter ATP-binding subunit UrtE
NZ_JH992889	215478	WP_017307528.1	91	124	782	hypothetical protein
NZ_JH992895	2843	WP_017308803.1	91	419	1295	cupin-like domain-containing protein
NZ_JH992898	5991344	WP_017309404.1	91	305	563	hypothetical protein
NZ_JH992898	5991344	WP_017309603.1	91	395	1298	hypothetical protein
NZ_JH992898	5991344	WP_017309619.1	91	-3	872	lipid kinase
NZ_JH992898	5991344	WP_017309901.1	91	344	2429	ATP-binding cassette domain-containing protein
NZ_JH992898	5991344	WP_026081852.1	91	108	1595	nickel-dependent hydrogenase large subunit
NZ_JH992898	5991344	WP_017310351.1	91	33	1001	hypothetical protein
NZ_JH992898	5991344	WP_017310490.1	91	31	275	30S ribosomal protein S19
NZ_JH992898	5991344	WP_017310576.1	91	5	803	SDR family oxidoreductase
NZ_JH992898	5991344	WP_017310704.1	91	53	1172	glycosyltransferase family 4 protein
NZ_JH992898	5991344	WP_017311447.1	91	567	1088	glycosyltransferase family 9 protein
NZ_JH992898	5991344	WP_017311713.1	91	300	632	Vat family streptogramin A O-acetyltransferase
NZ_JH992898	5991344	WP_017311722.1	91	1608	548	GAF domain-containing protein
NZ_JH992898	5991344	WP_017311762.1	91	176	470	hypothetical protein
NZ_JH992898	5991344	WP_035115912.1	91	93	380	helix-turn-helix transcriptional regulator
NZ_JH992898	5991344	WP_017311976.1	91	120	1604	2-isopropylmalate synthase
NZ_JH992898	5991344	WP_017311992.1	91	511	1118	NADH-quinone oxidoreductase subunit NuoH
NZ_JH992898	5991344	WP_017312130.1	91	180	1043	tetratricopeptide repeat protein
NZ_JH992898	5991344	WP_017312411.1	91	272	299	hypothetical protein
NZ_JH992898	5991344	WP_017312695.1	91	105	347	hypothetical protein
NZ_JH992898	5991344	WP_196797840.1	91	240	221	hypothetical protein
NZ_JH992898	5991344	WP_017313058.1	91	796	959	glycosyltransferase family 9 protein
NZ_JH992898	5991344	WP_017313525.1	91	402	1751	GAF domain-containing protein
NZ_JH992898	5991344	WP_017313554.1	91	9	1013	cytochrome d ubiquinol oxidase subunit II
NZ_JH992889	215478	WP_017307570.1	92	163	686	YdcF family protein
NZ_JH992890	257338	WP_155950526.1	92	134	1694	hypothetical protein
NZ_JH992891	190577	WP_017307880.1	92	103	272	acyl carrier protein
NZ_JH992892	427165	WP_017308070.1	92	246	1337	cupin-like domain-containing protein
NZ_JH992892	427165	WP_017308073.1	92	89	1295	cupin-like domain-containing protein
NZ_JH992892	427165	WP_196797765.1	92	4631	413	hypothetical protein
NZ_JH992892	427165	WP_196797771.1	92	134	2366	sulfatase-like hydrolase/transferase
NZ_JH992892	427165	WP_017308309.1	92	12	1169	glutathione-dependent formaldehyde dehydrogenase
NZ_JH992896	18110	WP_017308805.1	92	4	320	hypothetical protein
NZ_JH992898	5991344	WP_017308987.1	92	813	1127	hypothetical protein
NZ_JH992898	5991344	WP_026081753.1	92	315	401	DUF2267 domain-containing protein
NZ_JH992898	5991344	WP_017309153.1	92	100	1190	transposase
NZ_JH992898	5991344	WP_017309158.1	92	157	206	hypothetical protein
NZ_JH992898	5991344	WP_017309707.1	92	238	779	class I SAM-dependent methyltransferase
NZ_JH992898	5991344	WP_017309730.1	92	209	236	hypothetical protein
NZ_JH992898	5991344	WP_051040577.1	92	13	239	hypothetical protein
NZ_JH992898	5991344	WP_017310478.1	92	143	524	30S ribosomal protein S5
NZ_JH992898	5991344	WP_155950647.1	92	287	206	hypothetical protein
NZ_JH992898	5991344	WP_017312946.1	92	93	191	hypothetical protein
NZ_JH992898	5991344	WP_017313596.1	92	64	1343	alkaline phosphatase
NZ_JH992892	427165	WP_017308210.1	93	201	1433	cytochrome P450
NZ_JH992898	5991344	WP_017309325.1	93	3	695	hypothetical protein
NZ_JH992898	5991344	WP_017309353.1	93	-3	2789	S-layer family protein
NZ_JH992898	5991344	WP_017309596.1	93	908	1430	form I ribulose bisphosphate carboxylase large subunit
NZ_JH992898	5991344	WP_026081798.1	93	367	704	HAD family hydrolase
NZ_JH992898	5991344	WP_017309783.1	93	548	7133	type I polyketide synthase
NZ_JH992898	5991344	WP_017309955.1	93	40	1025	isochorismatase hydrolase
NZ_JH992898	5991344	WP_016862721.1	93	200	176	50S ribosomal protein L32
NZ_JH992898	5991344	WP_017310624.1	93	220	209	hypothetical protein
NZ_JH992898	5991344	WP_017311084.1	93	199	467	winged helix-turn-helix transcriptional regulator
NZ_JH992898	5991344	WP_026081979.1	93	126	398	hypothetical protein
NZ_JH992898	5991344	WP_017311890.1	93	204	221	helix-turn-helix transcriptional regulator
NZ_JH992898	5991344	WP_017312347.1	93	135	1145	GTP-binding protein
NZ_JH992898	5991344	WP_026082074.1	93	8	293	hypothetical protein
NZ_JH992898	5991344	WP_026082120.1	93	87	1244	VWA domain-containing protein
NZ_JH992898	5991344	WP_017312979.1	93	249	569	hypothetical protein
NZ_JH992898	5991344	WP_017313099.1	93	31	1742	flavin reductase
NZ_JH992898	5991344	WP_017313276.1	93	142	2111	TIGR00300 family protein
NZ_JH992886	44134	WP_155950507.1	94	4	278	four helix bundle protein
NZ_JH992889	215478	WP_017307488.1	94	43	335	hypothetical protein
NZ_JH992889	215478	WP_017307615.1	94	757	1244	ParM/StbA family protein
NZ_JH992890	257338	WP_081594379.1	94	134	359	hypothetical protein
NZ_JH992890	257338	WP_196797747.1	94	354	188	hypothetical protein
NZ_JH992898	5991344	WP_017308881.1	94	115	578	RdgB/HAM1 family non-canonical purine NTP pyrophosphatase
NZ_JH992898	5991344	WP_017309850.1	94	459	2381	DEAD/DEAH box helicase family protein
NZ_JH992898	5991344	WP_017310007.1	94	129	830	DNA/RNA nuclease SfsA
NZ_JH992898	5991344	WP_017310097.1	94	56	902	HAMP domain-containing histidine kinase
NZ_JH992898	5991344	WP_017310494.1	94	998	632	50S ribosomal protein L3
NZ_JH992898	5991344	WP_017310592.1	94	153	638	HEAT repeat domain-containing protein
NZ_JH992898	5991344	WP_017310820.1	94	13	806	DUF3598 family protein
NZ_JH992898	5991344	WP_017311239.1	94	97	1379	2-succinylbenzoate--CoA ligase
NZ_JH992898	5991344	WP_017311393.1	94	60	1352	flippase
NZ_JH992898	5991344	WP_017311695.1	94	231	1535	AAA family ATPase
NZ_JH992898	5991344	WP_016863373.1	94	198	137	photosystem II reaction center protein K
NZ_JH992898	5991344	WP_026082078.1	94	88	620	rod shape-determining protein MreD
NZ_JH992898	5991344	WP_017312594.1	94	108	944	hypothetical protein
NZ_JH992898	5991344	WP_155950686.1	94	1197	155	hypothetical protein
NZ_JH992898	5991344	WP_017312662.1	94	13	980	cytochrome c oxidase subunit II
NZ_JH992898	5991344	WP_017313002.1	94	181	1736	ABC transporter ATP-binding protein
NZ_JH992898	5991344	WP_017313543.1	94	298	419	hypothetical protein
NZ_JH992886	44134	WP_017307306.1	95	254	1022	AI-2E family transporter
NZ_JH992889	215478	WP_017307509.1	95	101	2720	DEAD/DEAH box helicase
NZ_JH992891	190577	WP_196797753.1	95	812	272	hypothetical protein
NZ_JH992893	718413	WP_017308427.1	95	22	311	helix-turn-helix domain-containing protein
NZ_JH992898	5991344	WP_017309132.1	95	1254	659	translation elongation factor Ts
NZ_JH992898	5991344	WP_017309142.1	95	311	1058	hypothetical protein
NZ_JH992898	5991344	WP_017309260.1	95	229	434	bacterioferritin
NZ_JH992898	5991344	WP_017309479.1	95	165	983	class A beta-lactamase, subclass A2
NZ_JH992898	5991344	WP_017309595.1	95	93	404	chaperonin family protein RbcX
NZ_JH992898	5991344	WP_017309739.1	95	241	644	class I SAM-dependent methyltransferase
NZ_JH992898	5991344	WP_017309786.1	95	26	1172	FtsX-like permease family protein
NZ_JH992898	5991344	WP_017310082.1	95	80	1100	phospho-N-acetylmuramoyl-pentapeptide- transferase
NZ_JH992898	5991344	WP_026081905.1	95	489	533	YdcF family protein
NZ_JH992898	5991344	WP_155950668.1	95	98	182	hypothetical protein
NZ_JH992898	5991344	WP_017311711.1	95	97	914	alpha/beta hydrolase
NZ_JH992898	5991344	WP_017311756.1	95	220	875	sugar kinase
NZ_JH992898	5991344	WP_017311844.1	95	51	557	serine acetyltransferase
NZ_JH992898	5991344	WP_017311906.1	95	948	2876	isoleucine--tRNA ligase
NZ_JH992898	5991344	WP_017312134.1	95	127	260	hypothetical protein
NZ_JH992898	5991344	WP_017312559.1	95	126	995	UDP-N-acetylmuramate dehydrogenase
NZ_JH992898	5991344	WP_017313299.1	95	151	4235	filamentous hemagglutinin N-terminal domain-containing protein
NZ_JH992890	257338	WP_196797749.1	96	18	7901	amino acid adenylation domain-containing protein
NZ_JH992892	427165	WP_017308228.1	96	249	1532	ATP-binding cassette domain-containing protein
NZ_JH992892	427165	WP_017308321.1	96	80	671	BON domain-containing protein
NZ_JH992898	5991344	WP_017308936.1	96	16	1205	hypothetical protein
NZ_JH992898	5991344	WP_017309285.1	96	1195	2210	polysaccharide biosynthesis tyrosine autokinase
NZ_JH992898	5991344	WP_017311146.1	96	1171	947	F0F1 ATP synthase subunit gamma
NZ_JH992898	5991344	WP_017311409.1	96	88	974	quinolinate synthase NadA
NZ_JH992898	5991344	WP_026081978.1	96	228	1406	NAD(P)(+) transhydrogenase (Re/Si-specific) subunit beta
NZ_JH992898	5991344	WP_017312182.1	96	65	854	ferritin-like domain-containing protein
NZ_JH992898	5991344	WP_017312293.1	96	358	659	threonylcarbamoyl-AMP synthase
[truncated: 4,320 more rows]

## Sheet: NIES3754Intergenic
Scaffold_id	Scaffold_len	GeneId	5UTR	3UTR	GeneLength	Annotation
AP017305	5821603	BAU05407.1	-185	196	554	hypothetical protein
AP017305	5821603	BAU05264.1	-156	451	584	hypothetical protein
AP017305	5821603	BAU07964.1	-132	129	1169	permease YjgP/YjgQ family protein
AP017305	5821603	BAU07406.1	-123	73	272	hypothetical protein
AP017305	5821603	BAU05293.1	-118	28	347	hypothetical protein
AP017305	5821603	BAU06761.1	-117	3	326	hypothetical protein
AP017305	5821603	BAU06918.1	-113	498	248	hypothetical protein
AP017305	5821603	BAU08659.1	-111	169	224	hypothetical protein
AP017305	5821603	BAU08319.1	-99	45	194	hypothetical protein
AP017305	5821603	BAU07700.1	-97	157	230	hypothetical protein
AP017305	5821603	BAU04205.1	-93	126	302	acylphosphatase
AP017305	5821603	BAU04505.1	-91	36	413	unknown protein
AP017305	5821603	BAU06368.1	-90	351	197	hypothetical protein
AP017305	5821603	BAU06506.1	-87	122	194	30S ribosomal protein S21
AP017305	5821603	BAU04462.1	-84	173	3875	TPR repeat-containing protein
AP017305	5821603	BAU06877.1	-73	235	1238	glycosyl transferase, group 1
AP017305	5821603	BAU06242.1	-72	239	233	helicase-like protein
AP017305	5821603	BAU06149.1	-70	290	1103	anthranilate phosphoribosyltransferase
AP017305	5821603	BAU04989.1	-69	68	212	hypothetical protein
AP017305	5821603	BAU05072.1	-61	361	1949	ABC transporter-like protein
AP017305	5821603	BAU06002.1	-61	10	1067	Fe(3+)-transporting ATPase
AP017305	5821603	BAU07774.1	-58	176	155	hypothetical protein
AP017305	5821603	BAU08845.1	-58	350	731	ABC transporter related
AP017305	5821603	BAU05430.1	-56	97	152	hypothetical protein
AP017305	5821603	BAU06268.1	-55	91	629	two component transcriptional regulator, winged helix family
AP017305	5821603	BAU07176.1	-55	340	164	tetratricopeptide TPR_3
AP017305	5821603	BAU07759.1	-55	381	515	efflux transporter, RND family, MFP subunit
AP017305	5821603	BAU04137.1	-54	43	692	hypothetical protein
AP017305	5821603	BAU08405.1	-54	464	596	ABC transporter-like protein
AP017305	5821603	BAU06105.1	-52	522	2303	multi-sensor signal transduction histidine kinase
AP017305	5821603	BAU07135.1	-51	220	1556	glycerol kinase
AP017305	5821603	BAU08150.1	-51	283	1121	CRISPR-associated protein Cas6
AP017305	5821603	BAU08276.1	-51	294	758	hypothetical protein
AP017305	5821603	BAU05892.1	-49	-19	569	hypothetical protein
AP017305	5821603	BAU06031.1	-49	385	2411	heavy metal translocating P-type ATPase
AP017305	5821603	BAU07419.1	-49	106	428	glyoxalase/bleomycin resistance protein/dioxygenase
AP017305	5821603	BAU07954.1	-49	299	680	hypothetical protein
AP017305	5821603	BAU06335.1	-48	373	782	FliA/WhiG family RNA polymerase sigma factor
AP017305	5821603	BAU04441.1	-46	360	398	unknown protein
AP017305	5821603	BAU04812.1	-46	386	974	hypothetical protein
AP017305	5821603	BAU05104.1	-46	-28	125	hypothetical protein
AP017305	5821603	BAU05901.1	-46	65	134	hypothetical protein
AP017305	5821603	BAU08366.1	-46	91	2744	hypothetical protein
AP017305	5821603	BAU08373.1	-46	-19	1619	apolipoprotein N-acyltransferase
AP017305	5821603	BAU08392.1	-46	4	797	two-component response regulator
AP017305	5821603	BAU05820.1	-45	142	167	hypothetical protein
AP017305	5821603	BAU08695.1	-45	360	359	hypothetical protein
AP017305	5821603	BAU04367.1	-43	90	917	putative esterase
AP017305	5821603	BAU04942.1	-43	234	224	hypothetical protein
AP017305	5821603	BAU05406.1	-43	-185	449	hypothetical protein
AP017305	5821603	BAU05701.1	-43	818	605	adenylyl-sulfate kinase
AP017305	5821603	BAU06567.1	-43	57	893	ABC transporter (ATP-binding protein)
AP017305	5821603	BAU07444.1	-43	98	389	putative poly-gamma-glutamate biosynthesis protein
AP017305	5821603	BAU05984.1	-42	-7	1838	beta-ketoacyl synthase
AP017305	5821603	BAU04521.1	-40	15	1055	DNA-methyltransferase-like protein
AP017305	5821603	BAU05043.1	-40	31	248	hypothetical protein
AP017305	5821603	BAU08060.1	-40	145	662	hypothetical protein
AP017305	5821603	BAU08231.1	-39	25	599	nicotinic acid mononucleotide adenyltransferase
AP017305	5821603	BAU08382.1	-39	24	137	hypothetical protein
AP017305	5821603	BAU06642.1	-37	463	260	ribosomal protein S16
AP017305	5821603	BAU08116.1	-37	122	140	hypothetical protein
AP017305	5821603	BAU08941.1	-37	489	149	hypothetical protein
AP017305	5821603	BAU05214.1	-34	220	158	hypothetical protein
AP017305	5821603	BAU05932.1	-34	540	212	thiamine biosynthesis protein ThiS
AP017305	5821603	BAU04809.1	-33	100	839	hypothetical protein
AP017305	5821603	BAU06428.1	-33	326	662	cytochrome b/b6 domain-containing protein
AP017305	5821603	BAU04551.1	-32	471	95	hypothetical protein
AP017305	5821603	BAU04959.1	-31	614	125	hypothetical protein
AP017305	5821603	BAU06621.1	-31	223	467	hypothetical protein
AP017305	5821603	BAU08535.1	-31	92	1031	phosphate ABC transporter, periplasmic phosphate-binding protein
AP017305	5821603	BAU08694.1	-31	-45	551	hypothetical protein
AP017305	5821603	BAU05105.1	-28	238	419	hypothetical protein
AP017305	5821603	BAU06318.1	-28	97	305	hypothetical protein
AP017305	5821603	BAU07227.1	-25	143	227	hypothetical protein
AP017305	5821603	BAU07826.1	-25	213	1289	hypothetical protein
AP017305	5821603	BAU08028.1	-25	39	1121	ABC transporter, permease protein
AP017305	5821603	BAU08087.1	-25	582	833	cobalt transport protein ATP-binding subunit
AP017305	5821603	BAU08515.1	-25	306	1109	pyridoxal-dependent decarboxylase
AP017305	5821603	BAU04445.1	-24	165	863	hypothetical protein
AP017305	5821603	BAU06409.1	-24	338	254	hypothetical protein
AP017305	5821603	BAU06999.1	-24	118	794	hypothetical protein
AP017305	5821603	BAU08254.1	-24	129	518	band 7 protein
AP017305	5821603	BAU04564.1	-22	32	737	two-component response regulator
AP017305	5821603	BAU05320.1	-22	59	866	binding-protein-dependent transport systems inner membrane component
AP017305	5821603	BAU05432.1	-22	245	227	hypothetical protein
AP017305	5821603	BAU06491.1	-22	89	497	3-dehydroquinate dehydratase, type II
AP017305	5821603	BAU06920.1	-22	18	689	urease accessory protein UreF
AP017305	5821603	BAU05958.1	-21	176	479	transposase IS4
AP017305	5821603	BAU06020.1	-21	664	200	hypothetical protein
AP017305	5821603	BAU08026.1	-21	143	698	urea ABC transporter, ATPase subunit UrtE
AP017305	5821603	BAU05893.1	-19	7	329	unknown protein
AP017305	5821603	BAU07392.1	-19	22	887	nucleotidyl transferase
AP017305	5821603	BAU07636.1	-19	11	131	hypothetical protein
AP017305	5821603	BAU07745.1	-19	345	698	hypothetical protein
AP017305	5821603	BAU08185.1	-19	220	299	hypothetical protein
AP017305	5821603	BAU08374.1	-19	254	2582	DNA gyrase subunit A
AP017305	5821603	BAU06623.1	-18	16	368	pentapeptide repeat-containing protein
AP017305	5821603	BAU06052.1	-17	4	104	hypothetical protein
AP017305	5821603	BAU07477.1	-17	100	389	chorismate mutase
AP017305	5821603	BAU04434.1	-16	0	341	hypothetical protein
AP017305	5821603	BAU04620.1	-16	-16	233	hypothetical protein
AP017305	5821603	BAU04621.1	-16	-16	341	hypothetical protein
AP017305	5821603	BAU04622.1	-16	277	233	hypothetical protein
AP017305	5821603	BAU04905.1	-16	304	1040	hypothetical protein
AP017305	5821603	BAU05092.1	-16	256	437	hypothetical protein
AP017305	5821603	BAU05806.1	-16	532	314	hypothetical protein
AP017305	5821603	BAU06128.1	-16	54	251	hypothetical protein
AP017305	5821603	BAU06750.1	-16	136	2231	two-component sensor histidine kinase
AP017305	5821603	BAU06928.1	-16	293	653	MotA/TolQ/ExbB proton channel
AP017305	5821603	BAU07717.1	-16	474	692	hydrogenase accessory protein HypB
AP017305	5821603	BAU07985.1	-16	145	386	hypothetical protein
AP017305	5821603	BAU08086.1	-16	-25	812	cobalt transport protein CbiQ
AP017305	5821603	BAU08107.1	-16	415	932	phytoene synthase Pys
AP017305	5821603	BAU08416.1	-16	13	371	relaxase/mobilization nuclease family protein
AP017305	5821603	BAU08481.1	-16	74	1025	hypothetical protein
AP017305	5821603	BAU08813.1	-16	454	1385	photosystem II 44 kDa subunit reaction center protein
AP017305	5821603	BAU04878.1	-15	-3	392	hypothetical protein
AP017305	5821603	BAU05088.1	-15	611	1298	major facilitator superfamily protein
AP017305	5821603	BAU05272.1	-15	-3	242	hypothetical protein
AP017305	5821603	BAU07850.1	-15	198	299	plasmid stabilization system protein
AP017305	5821603	BAU08919.1	-14	508	809	hypothetical protein
AP017305	5821603	BAU09050.1	-14	408	263	hypothetical protein
AP017305	5821603	BAU04540.1	-13	480	704	two-component response regulator
AP017305	5821603	BAU05095.1	-13	182	1448	hypothetical protein
AP017305	5821603	BAU05166.1	-13	325	392	hypothetical protein
AP017305	5821603	BAU05186.1	-13	283	509	hypothetical protein
AP017305	5821603	BAU05376.1	-13	148	194	hypothetical protein
AP017305	5821603	BAU05801.1	-13	273	110	hypothetical protein
AP017305	5821603	BAU05895.1	-13	218	752	two-component response regulator
AP017305	5821603	BAU06338.1	-13	50	884	Sulfate ABC transporter, permease protein CysT
AP017305	5821603	BAU06436.1	-13	325	1163	two-component response regulator
AP017305	5821603	BAU06821.1	-13	242	1262	Major facilitator superfamily MFS_1
AP017305	5821603	BAU07558.1	-13	217	1133	homocitrate synthase
AP017305	5821603	BAU08124.1	-13	787	548	ribosome recycling factor
AP017305	5821603	BAU04518.1	-12	45	857	UBA/THIF-type NAD/FAD binding fold protein
AP017305	5821603	BAU05719.1	-12	104	248	hypothetical protein
AP017305	5821603	BAU07394.1	-12	23	179	hypothetical protein
AP017305	5821603	BAU05903.1	-11	1069	2327	unknown protein
AP017305	5821603	BAU04191.1	-10	209	1121	inner-membrane translocator
AP017305	5821603	BAU04431.1	-10	10	2180	cell division protein FtsK/SpoIIIE
AP017305	5821603	BAU04475.1	-10	213	980	unknown protein
AP017305	5821603	BAU05023.1	-10	146	1166	endo-1,4-beta-xylanase
AP017305	5821603	BAU05245.1	-10	1	707	transferase hexapeptide repeat containing protein
AP017305	5821603	BAU06679.1	-10	72	233	hypothetical protein
AP017305	5821603	BAU07417.1	-10	-3	242	hypothetical protein
AP017305	5821603	BAU07502.1	-10	227	179	hypothetical protein
AP017305	5821603	BAU08446.1	-10	601	1088	trehalose synthase
AP017305	5821603	BAU04752.1	-9	139	341	hydrogenase nickel insertion protein HypA
AP017305	5821603	BAU05267.1	-9	74	374	PilT domain-containing protein
AP017305	5821603	BAU05784.1	-9	27	989	putative glycosyl transferase
AP017305	5821603	BAU08979.1	-9	-7	746	NADH-quinone oxidoreductase subunit B
AP017305	5821603	BAU04782.1	-8	279	806	hypothetical protein
AP017305	5821603	BAU04979.1	-8	175	599	heat shock protein DnaJ domain-containing protein
AP017305	5821603	BAU05008.1	-8	579	854	hypothetical protein
AP017305	5821603	BAU08731.1	-8	408	1364	tRNA-i(6)A37 modification enzyme MiaB
AP017305	5821603	BAU04807.1	-7	65	605	hypothetical protein
AP017305	5821603	BAU05137.1	-7	118	632	50S ribosomal protein L4/L1e
AP017305	5821603	BAU05224.1	-7	70	1193	hypothetical protein
AP017305	5821603	BAU05244.1	-7	-10	974	NAD-dependent epimerase/dehydratase
AP017305	5821603	BAU05522.1	-7	261	980	hypothetical protein
AP017305	5821603	BAU05729.1	-7	143	1415	aldehyde dehydrogenase
AP017305	5821603	BAU05961.1	-7	869	842	D12 class N6 adenine-specific DNA methyltransferase
AP017305	5821603	BAU05985.1	-7	111	4598	beta-ketoacyl synthase
AP017305	5821603	BAU06054.1	-7	243	251	hypothetical protein
AP017305	5821603	BAU06170.1	-7	264	1397	exodeoxyribonuclease VII large subunit
AP017305	5821603	BAU06426.1	-7	589	563	cyclase/dehydrase
AP017305	5821603	BAU06510.1	-7	83	962	hypothetical protein
AP017305	5821603	BAU06613.1	-7	107	1826	hypothetical protein
AP017305	5821603	BAU07888.1	-7	143	1586	putative ATP-binding protein of sugar ABC transporter
AP017305	5821603	BAU08089.1	-7	509	656	cobalt transport protein
AP017305	5821603	BAU08218.1	-7	46	1268	SufS subfamily cysteine desulfurase
AP017305	5821603	BAU08509.1	-7	16	161	hypothetical protein
AP017305	5821603	BAU08522.1	-7	155	398	hypothetical protein
AP017305	5821603	BAU08727.1	-7	327	3524	WD-40 repeat-containing protein
AP017305	5821603	BAU08753.1	-7	198	974	hypothetical protein
AP017305	5821603	BAU08844.1	-7	-58	164	hypothetical protein
AP017305	5821603	BAU08980.1	-7	255	527	NADH dehydrogenase (ubiquinone), 30 kDa subunit
AP017305	5821603	BAU05207.1	-6	318	1808	surface antigen
AP017305	5821603	BAU07641.1	-6	284	1028	response regulator receiver modulated diguanylate cyclase
AP017305	5821603	BAU07741.1	-6	37	980	unknown protein
AP017305	5821603	BAU08002.1	-6	3	770	CRISPR-associated protein Cas6
AP017305	5821603	BAU08538.1	-6	358	791	phosphate ABC transporter, ATPase subunit
AP017305	5821603	BAU04916.1	-5	116	860	Baf family transcriptional activator
AP017305	5821603	BAU06767.1	-5	1057	1796	diguanylate cyclase/phosphodiesterase
AP017305	5821603	BAU04219.1	-3	169	632	precorrin-8X methylmutase CbiC/CobH
AP017305	5821603	BAU04230.1	-3	15	206	Methylated-DNA-(protein)-cysteine S-methyltransferase DNA binding protein
AP017305	5821603	BAU04382.1	-3	-3	194	hypothetical protein
AP017305	5821603	BAU04383.1	-3	16	1244	integral membrane sensor signal transduction histidine kinase
AP017305	5821603	BAU04468.1	-3	323	539	unknown protein
AP017305	5821603	BAU04478.1	-3	101	410	hypothetical protein
AP017305	5821603	BAU04493.1	-3	6	824	unknown protein
AP017305	5821603	BAU04508.1	-3	95	833	hypothetical protein
AP017305	5821603	BAU04516.1	-3	3	722	unknown protein
AP017305	5821603	BAU04520.1	-3	-40	350	unknown protein
AP017305	5821603	BAU04531.1	-3	79	875	DNA polymerase III subunit delta'
AP017305	5821603	BAU04538.1	-3	158	947	chromosome partitioning protein, ParB family
AP017305	5821603	BAU04583.1	-3	16	1244	integral membrane sensor signal transduction histidine kinase
AP017305	5821603	BAU04722.1	-3	91	446	hypothetical protein
AP017305	5821603	BAU04727.1	-3	90	227	addiction module component
AP017305	5821603	BAU04795.1	-3	302	1940	S-layer region-like protein
AP017305	5821603	BAU04837.1	-3	91	719	orotidine 5' monophosphate decarboxylase
AP017305	5821603	BAU04863.1	-3	166	749	undecaprenyl pyrophosphate synthetase
AP017305	5821603	BAU04877.1	-3	-15	1436	putative monovalent cation/H+ antiporter subunit D
AP017305	5821603	BAU04879.1	-3	353	263	hypothetical protein
AP017305	5821603	BAU04887.1	-3	475	470	hypothetical protein
AP017305	5821603	BAU04929.1	-3	7	638	transcription antitermination protein NusG
AP017305	5821603	BAU04935.1	-3	461	1481	serine/threonine protein kinase
AP017305	5821603	BAU05001.1	-3	83	767	hypothetical protein
AP017305	5821603	BAU05094.1	-3	-13	2174	hypothetical protein
AP017305	5821603	BAU05158.1	-3	338	773	hypothetical protein
AP017305	5821603	BAU05184.1	-3	-3	383	hypothetical protein
AP017305	5821603	BAU05185.1	-3	-13	260	hypothetical protein
AP017305	5821603	BAU05217.1	-3	224	545	dTDP-4-dehydrorhamnose 3,5-epimerase
AP017305	5821603	BAU05223.1	-3	-7	986	hypothetical protein
AP017305	5821603	BAU05247.1	-3	163	1037	oxidoreductase domain protein
AP017305	5821603	BAU05273.1	-3	261	2387	single-stranded-DNA-specific exonuclease RecJ
AP017305	5821603	BAU05324.1	-3	151	614	TetR family transcriptional regulator
AP017305	5821603	BAU05332.1	-3	398	1241	hypothetical protein
AP017305	5821603	BAU05353.1	-3	149	1118	aminoglycoside phosphotransferase
AP017305	5821603	BAU05544.1	-3	89	5852	two-component hybrid sensor and regulator
AP017305	5821603	BAU05608.1	-3	114	1412	protein-export membrane protein SecD
AP017305	5821603	BAU05613.1	-3	376	209	hypothetical protein
AP017305	5821603	BAU05704.1	-3	51	5063	putative glycolipid synthase
AP017305	5821603	BAU05738.1	-3	3	2489	ATP-dependent protease Lon
AP017305	5821603	BAU05788.1	-3	122	1130	UDP-galactopyranose mutase
AP017305	5821603	BAU05800.1	-3	-13	905	hypothetical protein
AP017305	5821603	BAU05805.1	-3	-16	440	hypothetical protein
AP017305	5821603	BAU05825.1	-3	65	251	unknown protein
AP017305	5821603	BAU05890.1	-3	118	539	redoxin domain protein
AP017305	5821603	BAU05942.1	-3	196	689	two-component response regulator
AP017305	5821603	BAU05996.1	-3	199	938	phosphate ABC transporter
AP017305	5821603	BAU06043.1	-3	400	1172	hypothetical protein
AP017305	5821603	BAU06045.1	-3	81	248	hypothetical protein
AP017305	5821603	BAU06103.1	-3	153	1175	response regulator receiver sensor signal transduction histidine kinase
AP017305	5821603	BAU06214.1	-3	171	290	hypothetical protein
AP017305	5821603	BAU06382.1	-3	129	230	hypothetical protein
AP017305	5821603	BAU06384.1	-3	84	203	hypothetical protein
AP017305	5821603	BAU06390.1	-3	137	872	hemolysin A
AP017305	5821603	BAU06535.1	-3	84	476	hypothetical protein
AP017305	5821603	BAU06537.1	-3	11	317	Nitrogen fixation protein NifW
AP017305	5821603	BAU06548.1	-3	141	608	hypothetical protein
AP017305	5821603	BAU06723.1	-3	144	791	uroporphyrin-III C-methyltransferase
AP017305	5821603	BAU06801.1	-3	163	437	pyridoxal-5'-phosphate-dependent enzyme, beta subunit
AP017305	5821603	BAU06903.1	-3	148	3620	hypothetical protein
AP017305	5821603	BAU06993.1	-3	158	2087	hypothetical protein
AP017305	5821603	BAU07006.1	-3	88	479	hypothetical protein
AP017305	5821603	BAU07152.1	-3	278	1253	hypothetical protein
AP017305	5821603	BAU07154.1	-3	8	377	hypothetical protein
AP017305	5821603	BAU07196.1	-3	908	728	HAD family hydrolase
AP017305	5821603	BAU07266.1	-3	516	626	hypothetical protein
AP017305	5821603	BAU07315.1	-3	435	755	hypothetical protein
AP017305	5821603	BAU07418.1	-3	-49	182	hypothetical protein
AP017305	5821603	BAU07442.1	-3	37	1166	hypothetical protein
AP017305	5821603	BAU07466.1	-3	8	212	hypothetical protein
AP017305	5821603	BAU07516.1	-3	755	770	methyltransferase type 11
AP017305	5821603	BAU07528.1	-3	108	554	ATP synthase F1, delta subunit
AP017305	5821603	BAU07543.1	-3	208	1391	amidase
AP017305	5821603	BAU07587.1	-3	89	1535	hypothetical protein
AP017305	5821603	BAU07594.1	-3	466	506	hypothetical protein
AP017305	5821603	BAU07687.1	-3	-3	257	hypothetical protein
AP017305	5821603	BAU07688.1	-3	662	1130	chaperone protein DnaJ
AP017305	5821603	BAU07720.1	-3	14	857	nitrate transport protein nrtB like protein
AP017305	5821603	BAU07761.1	-3	-3	3266	putative helicase
AP017305	5821603	BAU07762.1	-3	211	134	hypothetical protein
AP017305	5821603	BAU07891.1	-3	47	2120	protein kinase
AP017305	5821603	BAU08070.1	-3	92	635	phosphoglycolate phosphatase
AP017305	5821603	BAU08076.1	-3	168	1040	iron(III) dicitrate transport system permease protein
AP017305	5821603	BAU08113.1	-3	198	1016	glycosyl transferase family protein
AP017305	5821603	BAU08245.1	-3	33	1091	glycosyl transferase group 1
AP017305	5821603	BAU08312.1	-3	52	383	PilT protein-like protein
AP017305	5821603	BAU08325.1	-3	29	200	unknown protein
AP017305	5821603	BAU08378.1	-3	2781	1034	hypothetical protein
AP017305	5821603	BAU08403.1	-3	21	890	binding-protein-dependent transport systems inner membrane component
AP017305	5821603	BAU08420.1	-3	353	812	hypothetical protein
AP017305	5821603	BAU08505.1	-3	44	113	hypothetical protein
AP017305	5821603	BAU08519.1	-3	155	269	hypothetical protein
AP017305	5821603	BAU08568.1	-3	274	650	hypothetical protein
AP017305	5821603	BAU08672.1	-3	166	968	glycosyl transferase
AP017305	5821603	BAU08785.1	-3	628	2663	multi-sensor signal transduction histidine kinase
AP017305	5821603	BAU08797.1	-3	130	1013	ABC transporter-like protein
AP017305	5821603	BAU08927.1	-3	78	428	PilT domain-containing protein
AP017305	5821603	BAU08989.1	-3	85	449	hypothetical protein
AP017305	5821603	BAU04435.1	0	19	488	unknown protein
AP017305	5821603	BAU04700.1	0	598	1691	SSS family solute/sodium (Na+) symporter
AP017305	5821603	BAU04881.1	0	141	659	putative monovalent cation/H+ antiporter subunit B
AP017305	5821603	BAU04947.1	0	83	1106	glycosyl transferase family 2
AP017305	5821603	BAU05112.1	0	3	455	50S ribosomal protein L13
AP017305	5821603	BAU05128.1	0	100	368	50S ribosomal protein L14
AP017305	5821603	BAU05168.1	0	163	518	single-stranded nucleic acid binding R3H domain-containing protein
AP017305	5821603	BAU05269.1	0	133	197	unknown protein
AP017305	5821603	BAU05271.1	0	-15	218	hypothetical protein
AP017305	5821603	BAU05379.1	0	358	1217	integral membrane sensor signal transduction histidine kinase
AP017305	5821603	BAU05402.1	0	77	638	Holliday junction DNA helicase RuvA
AP017305	5821603	BAU05685.1	0	132	236	hypothetical protein
AP017305	5821603	BAU05703.1	0	-3	2456	putative modular polyketide synthase
AP017305	5821603	BAU05706.1	0	229	1598	unknown protein
AP017305	5821603	BAU05840.1	0	248	257	plasmid stabilization system protein
AP017305	5821603	BAU06001.1	0	-61	737	molybdate ABC transporter, inner membrane subunit
AP017305	5821603	BAU06327.1	0	290	278	hypothetical protein
AP017305	5821603	BAU06533.1	0	108	1322	nitrogenase molybdenum-iron cofactor biosynthesis protein NifN
AP017305	5821603	BAU06634.1	0	131	548	protein of unknown function ATP binding protein
AP017305	5821603	BAU06862.1	0	300	1208	oxidoreductase domain protein
AP017305	5821603	BAU06934.1	0	297	518	GCN5-related N-acetyltransferase
AP017305	5821603	BAU07129.1	0	450	113	hypothetical protein
AP017305	5821603	BAU07187.1	0	178	1868	two-component sensor histidine kinase
AP017305	5821603	BAU07204.1	0	21	779	phosphonate ABC transporter, ATP-binding protein PhnC
AP017305	5821603	BAU07510.1	0	78	140	hypothetical protein
AP017305	5821603	BAU07768.1	0	4	173	hypothetical protein
AP017305	5821603	BAU07997.1	0	6	2363	Csm1 family CRISPR-associated protein
AP017305	5821603	BAU08073.1	0	392	1469	RND family efflux transporter subunit MFP
AP017305	5821603	BAU08220.1	0	109	788	FeS assembly ATPase SufC
AP017305	5821603	BAU08397.1	0	161	152	long-chain-fatty-acid-CoA ligase
AP017305	5821603	BAU08796.1	0	-3	1085	transport system permease protein
AP017305	5821603	BAU04264.1	1	89	812	putative ABC-2 type transport system permease protein
AP017305	5821603	BAU04481.1	1	86	1004	manganese transport protein
AP017305	5821603	BAU05226.1	1	112	1169	putative glycosyltransferase
AP017305	5821603	BAU05235.1	1	41	1190	glycosyl transferase group 1
AP017305	5821603	BAU05246.1	1	-3	1094	glutamine--scyllo-inositol transaminase
AP017305	5821603	BAU05515.1	1	293	167	hypothetical protein
AP017305	5821603	BAU05796.1	1	167	1163	glycosyl transferase, group 1 family protein
AP017305	5821603	BAU07699.1	1	-97	461	hypothetical protein
AP017305	5821603	BAU08065.1	1	388	425	Putative Anti-Sigma regulatory factor
AP017305	5821603	BAU08369.1	1	142	824	hypothetical protein
AP017305	5821603	BAU08521.1	1	-7	119	hypothetical protein
AP017305	5821603	BAU09026.1	1	473	137	hypothetical protein
AP017305	5821603	BAU04369.1	2	4	917	hypothetical protein
AP017305	5821603	BAU04417.1	2	257	245	unknown protein
AP017305	5821603	BAU05190.1	2	295	164	hypothetical protein
AP017305	5821603	BAU05238.1	2	177	995	putative glycosyl transferase
AP017305	5821603	BAU05976.1	2	3	6545	amino acid adenylation domain protein
AP017305	5821603	BAU06631.1	2	301	137	hypothetical protein
AP017305	5821603	BAU06860.1	2	51	1295	O-antigen polymerase
AP017305	5821603	BAU07470.1	2	84	848	glycosyl transferase
AP017305	5821603	BAU08000.1	2	5	1037	Csm4 family CRISPR-associated RAMP protein
AP017305	5821603	BAU08402.1	2	-3	1217	extracellular solute-binding protein, family 5
AP017305	5821603	BAU08457.1	2	106	812	hypothetical protein
AP017305	5821603	BAU08537.1	2	-6	923	phosphate ABC transporter, inner membrane subunit PstA
AP017305	5821603	BAU04391.1	3	236	1682	hypothetical protein
AP017305	5821603	BAU04439.1	3	9	248	hypothetical protein
AP017305	5821603	BAU04502.1	3	153	827	unknown protein
AP017305	5821603	BAU04513.1	3	6	482	hypothetical protein
AP017305	5821603	BAU04517.1	3	-12	596	unknown protein
AP017305	5821603	BAU04523.1	3	112	287	hypothetical protein
AP017305	5821603	BAU04614.1	3	201	2216	ABC transporter related
AP017305	5821603	BAU04634.1	3	19	266	hypothetical protein
AP017305	5821603	BAU04797.1	3	373	218	hypothetical protein
AP017305	5821603	BAU05113.1	3	83	863	tRNA pseudouridine synthase A
AP017305	5821603	BAU05120.1	3	156	1322	preprotein translocase SecY subunit
AP017305	5821603	BAU05124.1	3	142	548	50S ribosomal protein L6
AP017305	5821603	BAU05739.1	3	181	407	16.6 kDa small heat shock protein, molecular chaperon
AP017305	5821603	BAU05780.1	3	81	1313	ABC transporter related
AP017305	5821603	BAU05795.1	3	1	1253	putative glycosyl transferase
AP017305	5821603	BAU05899.1	3	235	557	RNA polymerase sigma factor
AP017305	5821603	BAU05977.1	3	50	4712	beta-ketoacyl synthase
AP017305	5821603	BAU06166.1	3	143	1277	ABC transporter ATP binding subunit
AP017305	5821603	BAU06186.1	3	306	1361	small GTP-binding protein
AP017305	5821603	BAU06762.1	3	158	707	peptidase M15D, vanX D-ala-D-ala dipeptidase
AP017305	5821603	BAU07035.1	3	175	839	hypothetical protein
AP017305	5821603	BAU07118.1	3	408	551	acireductone dioxygenase, ARD
AP017305	5821603	BAU07429.1	3	200	1661	2-nitropropane dioxygenase, NPD
AP017305	5821603	BAU07999.1	3	2	977	Csm3 family CRISPR-associated RAMP protein
AP017305	5821603	BAU08003.1	3	25	1250	unknown protein
AP017305	5821603	BAU08228.1	3	411	851	ABC transporter
AP017305	5821603	BAU08401.1	3	2	839	UDP-glucuronosyltransferase-like glycosyl transferase
AP017305	5821603	BAU04370.1	4	86	641	hypothetical protein
AP017305	5821603	BAU05479.1	4	733	1385	aldehyde dehydrogenase
AP017305	5821603	BAU05920.1	4	45	1631	peptidase S15
AP017305	5821603	BAU06053.1	4	-7	485	hypothetical protein
AP017305	5821603	BAU06122.1	4	795	254	hypothetical protein
AP017305	5821603	BAU06353.1	4	103	3302	multi-sensor signal transduction histidine kinase
AP017305	5821603	BAU06815.1	4	556	3617	ferredoxin oxidoreductase
AP017305	5821603	BAU06909.1	4	245	1031	hypothetical protein
AP017305	5821603	BAU06922.1	4	61	740	prolipoprotein diacylglyceryl transferase
AP017305	5821603	BAU07167.1	4	808	548	hypothetical protein
AP017305	5821603	BAU07374.1	4	274	605	glutamine amidotransferase of anthranilate synthase
AP017305	5821603	BAU07433.1	4	278	5489	polyketide synthase phosphopantetheine-binding HglE
AP017305	5821603	BAU07769.1	4	207	230	hypothetical protein
AP017305	5821603	BAU08039.1	4	224	179	hypothetical protein
AP017305	5821603	BAU08047.1	4	89	590	pyridoxamine 5'-phosphate oxidase-related, FMN-binding
AP017305	5821603	BAU08393.1	4	269	398	ribonucleoside-diphosphate reductase alpha subunit
AP017305	5821603	BAU08418.1	4	4	641	hypothetical protein
AP017305	5821603	BAU08419.1	4	-3	2057	replicative DNA helicase
AP017305	5821603	BAU08602.1	4	295	731	hypothetical protein
AP017305	5821603	BAU08628.1	4	23	356	ribosomal protein L20
AP017305	5821603	BAU04185.1	5	89	1034	hypothetical protein
AP017305	5821603	BAU04419.1	5	56	620	unknown protein
AP017305	5821603	BAU04437.1	5	8	845	hypothetical protein
AP017305	5821603	BAU04498.1	5	74	200	unknown protein
AP017305	5821603	BAU04611.1	5	5	1010	nucleotide-diphospho-sugar transferases superfamily protein
AP017305	5821603	BAU04612.1	5	109	950	putative glycosyl transferase
AP017305	5821603	BAU04659.1	5	6	1238	hypothetical protein
AP017305	5821603	BAU05849.1	5	25	143	hypothetical protein
AP017305	5821603	BAU05864.1	5	134	1196	glycosyl transferase group 1
AP017305	5821603	BAU05940.1	5	30	338	hypothetical protein
AP017305	5821603	BAU06038.1	5	331	968	hypothetical protein
AP017305	5821603	BAU06466.1	5	226	311	nitrogen regulatory protein P-II
AP017305	5821603	BAU06498.1	5	204	1262	hypothetical protein
AP017305	5821603	BAU06629.1	5	640	1166	integrase family protein
AP017305	5821603	BAU06937.1	5	255	2870	hypothetical protein
AP017305	5821603	BAU07062.1	5	81	305	NADH-ubiquinone oxidoreductase subunit 4L
AP017305	5821603	BAU07117.1	5	3	635	HAD-superfamily hydrolase
AP017305	5821603	BAU07494.1	5	107	644	pyridoxamine 5'-phosphate oxidase
AP017305	5821603	BAU07822.1	5	57	1265	gamma-glutamyl phosphate reductase
AP017305	5821603	BAU07938.1	5	279	917	polar amino acid ABC transporter inner membrane subunit
AP017305	5821603	BAU08001.1	5	-6	1295	Csm5 family CRISPR-associated RAMP protein
AP017305	5821603	BAU08314.1	5	228	239	hypothetical protein
AP017305	5821603	BAU04494.1	6	123	1412	hypothetical protein
AP017305	5821603	BAU04514.1	6	44	422	unknown protein
AP017305	5821603	BAU04660.1	6	488	2342	hypothetical protein
AP017305	5821603	BAU04719.1	6	114	326	ATP-dependent Clp protease adaptor protein ClpS
AP017305	5821603	BAU04952.1	6	26	185	hypothetical protein
AP017305	5821603	BAU05182.1	6	63	1028	hypothetical protein
AP017305	5821603	BAU05306.1	6	1131	125	hypothetical protein
AP017305	5821603	BAU05371.1	6	486	398	hypothetical protein
AP017305	5821603	BAU05757.1	6	35	1145	ABC-2 type transporter
AP017305	5821603	BAU05967.1	6	925	2687	ferrichrome iron receptor
AP017305	5821603	BAU06136.1	6	542	560	cyclase/dehydrase
AP017305	5821603	BAU07080.1	6	63	497	putative CheW protein
AP017305	5821603	BAU07819.1	6	237	509	hypothetical protein
AP017305	5821603	BAU07998.1	6	3	479	Csm2 family CRISPR-associated protein
AP017305	5821603	BAU08485.1	6	79	632	hypothetical protein
AP017305	5821603	BAU04779.1	7	558	1097	hypothetical protein
AP017305	5821603	BAU04930.1	7	110	425	50S ribosomal protein L11
AP017305	5821603	BAU05003.1	7	372	1589	penicillin-binding protein
AP017305	5821603	BAU05077.1	7	115	452	hypothetical protein
AP017305	5821603	BAU05130.1	7	10	227	ribosomal protein L29
AP017305	5821603	BAU05338.1	7	30	179	hypothetical protein
AP017305	5821603	BAU05642.1	7	104	1202	aminotransferase, class I and II
AP017305	5821603	BAU05676.1	7	97	1406	monooxygenase FAD-binding protein
AP017305	5821603	BAU05687.1	7	428	983	NAD-binding homoserine dehydrogenase
AP017305	5821603	BAU05880.1	7	43	1814	dynamin-like protein
AP017305	5821603	BAU05894.1	7	-13	1343	two-component sensor histidine kinase
AP017305	5821603	BAU05975.1	7	2	4832	amino acid adenylation domain-containing protein
AP017305	5821603	BAU06270.1	7	282	680	hypothetical protein
AP017305	5821603	BAU06359.1	7	262	215	30S ribosomal protein S18
AP017305	5821603	BAU07299.1	7	231	344	microcompartments protein
AP017305	5821603	BAU07684.1	7	174	245	hypothetical protein
AP017305	5821603	BAU07907.1	7	130	1610	unknown protein
AP017305	5821603	BAU07982.1	7	34	374	hypothetical protein
AP017305	5821603	BAU08092.1	7	72	224	hypothetical protein
AP017305	5821603	BAU08247.1	7	100	1322	ATPase
AP017305	5821603	BAU08307.1	7	699	1028	diguanylate cyclase
AP017305	5821603	BAU08588.1	7	465	827	lipolytic enzyme
AP017305	5821603	BAU09006.1	7	488	2213	alpha-glucan phosphorylase
AP017305	5821603	BAU04416.1	8	2	770	unknown protein
AP017305	5821603	BAU04438.1	8	3	218	hypothetical protein
AP017305	5821603	BAU05234.1	8	1	1061	hypothetical protein
AP017305	5821603	BAU05793.1	8	10	1160	glycosyl transferase, group 1
AP017305	5821603	BAU05914.1	8	264	680	hypothetical protein
AP017305	5821603	BAU06320.1	8	224	290	unknown protein
AP017305	5821603	BAU06661.1	8	180	1133	Periplasmic Sensor Signal Transduction histidine kinase
AP017305	5821603	BAU07155.1	8	443	1322	peptidase S13, D-Ala-D-Ala carboxypeptidase C
AP017305	5821603	BAU07184.1	8	43	656	unknown protein
AP017305	5821603	BAU07467.1	8	490	197	hypothetical protein
AP017305	5821603	BAU07808.1	8	53	1427	cytochrome P450
AP017305	5821603	BAU07961.1	8	227	1076	hypothetical protein
AP017305	5821603	BAU08380.1	8	303	1718	hypothetical protein
AP017305	5821603	BAU08553.1	8	131	1100	CheW protein
AP017305	5821603	BAU04440.1	9	-46	620	hypothetical protein
AP017305	5821603	BAU04760.1	9	20	239	hypothetical protein
AP017305	5821603	BAU05254.1	9	138	1019	Aldo/keto reductase
AP017305	5821603	BAU05718.1	9	-12	1013	cytochrome d ubiquinol oxidase subunit II
AP017305	5821603	BAU05763.1	9	23	236	hypothetical protein
AP017305	5821603	BAU06188.1	9	377	104	hypothetical protein
AP017305	5821603	BAU06217.1	9	79	182	hypothetical protein
AP017305	5821603	BAU06312.1	9	14	1076	methyltransferase type 11
AP017305	5821603	BAU06806.1	9	1178	1202	hypothetical protein
AP017305	5821603	BAU08239.1	9	334	98	hypothetical protein
AP017305	5821603	BAU08965.1	9	234	1097	PAS/PAC sensor signal transduction histidine kinase
AP017305	5821603	BAU04432.1	10	27	827	similar to phage endolysin
AP017305	5821603	BAU04800.1	10	119	782	hypothetical protein
AP017305	5821603	BAU05131.1	10	86	425	50S ribosomal protein L16
AP017305	5821603	BAU05466.1	10	221	695	ATP-dependent Clp protease, proteolytic subunit ClpP
AP017305	5821603	BAU05794.1	10	3	1154	glycosyl transferase, group 1
AP017305	5821603	BAU05991.1	10	124	1376	MATE efflux family protein
AP017305	5821603	BAU06003.1	10	100	965	arsenical-resistance protein
AP017305	5821603	BAU06939.1	10	216	326	hypothetical protein
AP017305	5821603	BAU08428.1	10	36	791	ABC transporter related
AP017305	5821603	BAU08975.1	10	241	248	cytochrome b559 subunit alpha
AP017305	5821603	BAU04287.1	11	316	809	creatininase
AP017305	5821603	BAU04569.1	11	34	359	hypothetical protein
AP017305	5821603	BAU04997.1	11	160	269	Ycf66 family protein
AP017305	5821603	BAU05230.1	11	55	683	putative glycosyl transferase
AP017305	5821603	BAU05399.1	11	44	1499	NAD(P)H-quinone oxidoreductase subunit M
AP017305	5821603	BAU05414.1	11	167	401	two-component response regulator
AP017305	5821603	BAU05450.1	11	261	1424	hypothetical protein
AP017305	5821603	BAU05472.1	11	315	164	hypothetical protein
AP017305	5821603	BAU05871.1	11	34	1421	unknown protein
AP017305	5821603	BAU05889.1	11	-3	449	unknown protein
AP017305	5821603	BAU06158.1	11	695	1229	transaldolase/EF-hand domain-containing protein
AP017305	5821603	BAU06190.1	11	138	1340	dihydroorotase
AP017305	5821603	BAU06387.1	11	421	227	hypothetical protein
AP017305	5821603	BAU06538.1	11	100	788	MoeZ/MoeB
AP017305	5821603	BAU07637.1	11	149	179	hypothetical protein
AP017305	5821603	BAU08194.1	11	155	1103	Holliday junction DNA helicase RuvB
AP017305	5821603	BAU08836.1	11	156	659	pentapeptide repeat-containing protein
AP017305	5821603	BAU04395.1	12	110	905	unknown protein
AP017305	5821603	BAU04632.1	12	347	341	hypothetical protein
AP017305	5821603	BAU05659.1	12	75	2747	ATPase, E1-E2 type
AP017305	5821603	BAU05756.1	12	6	1991	ABC transporter related
AP017305	5821603	BAU05828.1	12	67	533	K+ channel inward rectifier domain-containing protein
AP017305	5821603	BAU06193.1	12	175	347	hypothetical protein
AP017305	5821603	BAU06283.1	12	130	680	two-component response regulator
AP017305	5821603	BAU06401.1	12	585	608	hypothetical protein
AP017305	5821603	BAU06656.1	12	119	383	aspartate 1-decarboxylase
AP017305	5821603	BAU07048.1	12	102	569	ribosomal-protein-alanine acetyltransferase
AP017305	5821603	BAU07514.1	12	193	551	heme NO binding domain-containing protein
AP017305	5821603	BAU07624.1	12	110	545	hypothetical protein
AP017305	5821603	BAU08491.1	12	43	566	hypothetical protein
AP017305	5821603	BAU08984.1	12	481	464	hypothetical protein
AP017305	5821603	BAU04865.1	13	262	512	heat shock protein DnaJ domain-containing protein
AP017305	5821603	BAU05193.1	13	167	428	cyclic nucleotide-binding protein
AP017305	5821603	BAU05445.1	13	43	203	unknown protein
AP017305	5821603	BAU05846.1	13	65	566	hypothetical protein
AP017305	5821603	BAU05922.1	13	62	638	hypothetical protein
AP017305	5821603	BAU06309.1	13	194	602	peptidase M50
AP017305	5821603	BAU06342.1	13	108	1073	dihydroxyacetone kinase, DhaK subunit
AP017305	5821603	BAU07255.1	13	313	503	small GTP-binding protein
AP017305	5821603	BAU07557.1	13	-13	278	NifZ protein family protein
AP017305	5821603	BAU07855.1	13	247	812	transcriptional regulator
AP017305	5821603	BAU07861.1	13	338	290	hypothetical protein
AP017305	5821603	BAU07944.1	13	77	818	ABC transporter, ATP-binding protein
AP017305	5821603	BAU08417.1	13	4	674	relaxase/mobilization nuclease family protein
AP017305	5821603	BAU08460.1	13	519	209	hypothetical protein
AP017305	5821603	BAU04460.1	14	104	1523	hypothetical protein
AP017305	5821603	BAU04491.1	14	25	776	unknown protein
AP017305	5821603	BAU04774.1	14	111	296	hypothetical protein
AP017305	5821603	BAU05221.1	14	167	1172	hypothetical protein
AP017305	5821603	BAU05288.1	14	86	3839	cobaltochelatase
AP017305	5821603	BAU05854.1	14	235	1586	NAD(P) transhydrogenase, alpha subunit
AP017305	5821603	BAU06313.1	14	881	1286	ABC transporter related
AP017305	5821603	BAU06681.1	14	209	938	Putative GTPases (G3E family)
AP017305	5821603	BAU06882.1	14	136	2549	cell divisionFtsK/SpoIIIE
AP017305	5821603	BAU07016.1	14	169	365	response regulator receiver, CheY
AP017305	5821603	BAU07721.1	14	114	815	ABC transporter
AP017305	5821603	BAU08201.1	14	53	239	ferredoxin
AP017305	5821603	BAU08415.1	14	-16	347	hypothetical protein
AP017305	5821603	BAU08504.1	14	-3	785	peptidase S1 and S6, chymotrypsin/Hap
AP017305	5821603	BAU04231.1	15	38	1037	arginase/agmatinase/formiminoglutamase
AP017305	5821603	BAU04449.1	15	21	800	hypothetical protein
AP017305	5821603	BAU04522.1	15	3	203	hypothetical protein
AP017305	5821603	BAU05341.1	15	509	1472	hypothetical protein
AP017305	5821603	BAU05897.1	15	358	1328	unknown protein
AP017305	5821603	BAU06348.1	15	96	1175	hypothetical protein
AP017305	5821603	BAU06550.1	15	110	1703	cytochrome c oxidase subunit I
AP017305	5821603	BAU07159.1	15	294	245	phosphate-binding protein PstS-like protein
AP017305	5821603	BAU07193.1	15	524	377	Multi-sensor Signal Transduction histidine kinase
AP017305	5821603	BAU07929.1	15	547	986	unknown protein
AP017305	5821603	BAU07995.1	15	353	1364	hypothetical protein
AP017305	5821603	BAU08368.1	15	1	1073	hypothetical protein
AP017305	5821603	BAU04353.1	16	108	1085	extracellular solute-binding protein family 1
AP017305	5821603	BAU04384.1	16	60	674	two component transcriptional regulator
AP017305	5821603	BAU04584.1	16	60	674	two component transcriptional regulator
AP017305	5821603	BAU04706.1	16	131	446	response regulator
AP017305	5821603	BAU05054.1	16	183	1685	ABC-1 domain-containing protein
AP017305	5821603	BAU05671.1	16	553	272	hypothetical protein
AP017305	5821603	BAU05716.1	16	385	824	hypothetical protein
AP017305	5821603	BAU05868.1	16	168	1220	glycosyl transferase
AP017305	5821603	BAU06056.1	16	233	1091	Mannan endo-1,4-beta-mannosidase
AP017305	5821603	BAU06624.1	16	360	149	hypothetical protein
AP017305	5821603	BAU07071.1	16	420	1298	phosphoesterase domain-containing protein
AP017305	5821603	BAU07357.1	16	225	1310	hypothetical protein
AP017305	5821603	BAU08112.1	16	-3	725	NLP/P60 protein
AP017305	5821603	BAU08172.1	16	107	509	rfrA pentapeptide repeat-containing protein
AP017305	5821603	BAU08176.1	16	103	710	hypothetical protein
AP017305	5821603	BAU08452.1	16	60	830	phosphomethylpyrimidine kinase
AP017305	5821603	BAU08510.1	16	36	866	urease accessory protein D
AP017305	5821603	BAU04444.1	17	-24	677	hypothetical protein
AP017305	5821603	BAU05057.1	17	180	179	ABC transporter related
AP017305	5821603	BAU05250.1	17	93	842	ABC-2 type transporter
AP017305	5821603	BAU05439.1	17	1148	218	hypothetical protein
AP017305	5821603	BAU05690.1	17	54	212	hypothetical protein
AP017305	5821603	BAU05887.1	17	64	806	hypothetical protein
AP017305	5821603	BAU06006.1	17	81	116	hypothetical protein
AP017305	5821603	BAU06423.1	17	403	518	HNH endonuclease
AP017305	5821603	BAU06598.1	17	418	1004	Na+/Ca+ antiporter, CaCA family
AP017305	5821603	BAU06616.1	17	90	1862	DNA topoisomerase I
AP017305	5821603	BAU06738.1	17	64	830	PBS lyase HEAT domain-containing protein repeat-containing protein
AP017305	5821603	BAU06804.1	17	164	839	hypothetical protein
AP017305	5821603	BAU07015.1	17	14	530	putative CheW protein
AP017305	5821603	BAU07582.1	17	658	875	hypothetical protein
AP017305	5821603	BAU07779.1	17	528	239	ferrous iron transport protein A
AP017305	5821603	BAU08244.1	17	-3	1193	glycosyl transferase
AP017305	5821603	BAU08268.1	17	59	377	hypothetical protein
AP017305	5821603	BAU04543.1	18	23	1343	unknown protein
AP017305	5821603	BAU04546.1	18	54	653	unknown protein
AP017305	5821603	BAU05330.1	18	502	449	cyclase/dehydrase
AP017305	5821603	BAU05394.1	18	170	452	hypothetical protein
AP017305	5821603	BAU06012.1	18	663	923	inosine/uridine-preferring nucleoside hydrolase
AP017305	5821603	BAU06107.1	18	713	2528	phosphoenolpyruvate synthase
AP017305	5821603	BAU06607.1	18	99	3503	hypothetical protein
AP017305	5821603	BAU06921.1	18	4	575	nitrate transport protein NrtB
AP017305	5821603	BAU07102.1	18	194	608	hypothetical protein
AP017305	5821603	BAU07400.1	18	527	167	hypothetical protein
AP017305	5821603	BAU04436.1	19	5	566	hypothetical protein
AP017305	5821603	BAU04635.1	19	979	455	hypothetical protein
AP017305	5821603	BAU04729.1	19	250	2126	hydantoinase/oxoprolinase
AP017305	5821603	BAU05067.1	19	295	986	malate dehydrogenase, NAD-dependent
AP017305	5821603	BAU05698.1	19	1117	788	hypothetical protein
AP017305	5821603	BAU05737.1	19	-3	638	multiple antibiotic resistance (MarC)-related protein
AP017305	5821603	BAU05790.1	19	65	1109	putative glucosyltransferase
AP017305	5821603	BAU05798.1	19	32	1115	hypothetical protein
AP017305	5821603	BAU07029.1	19	326	242	XRE family transcriptional regulator
AP017305	5821603	BAU07052.1	19	411	446	hypothetical protein
AP017305	5821603	BAU07899.1	19	380	437	mutator MutT
AP017305	5821603	BAU08241.1	19	116	1307	putative glycosyl transferase
AP017305	5821603	BAU08265.1	19	34	1088	hypothetical protein
AP017305	5821603	BAU08692.1	19	372	1028	hypothetical protein
AP017305	5821603	BAU04285.1	20	285	107	UV-endonuclease UvdE
AP017305	5821603	BAU04761.1	20	755	950	hypothetical protein
AP017305	5821603	BAU05237.1	20	2	1343	glycosyl transferase group 1
AP017305	5821603	BAU05728.1	20	-7	587	hypothetical protein
AP017305	5821603	BAU07676.1	20	658	215	hypothetical protein
AP017305	5821603	BAU08525.1	20	667	242	hypothetical protein
AP017305	5821603	BAU08722.1	20	1402	935	alpha/beta hydrolase fold protein
AP017305	5821603	BAU04365.1	21	210	614	hypothetical protein
AP017305	5821603	BAU04399.1	21	127	878	hypothetical protein
AP017305	5821603	BAU04450.1	21	306	944	hypothetical protein
AP017305	5821603	BAU06412.1	21	602	404	hypothetical protein
AP017305	5821603	BAU06794.1	21	834	725	phosphoadenylylsulfate reductase
AP017305	5821603	BAU06977.1	21	88	416	hypothetical protein
AP017305	5821603	BAU06982.1	21	243	410	hypothetical protein
AP017305	5821603	BAU07205.1	21	107	491	hypothetical protein
AP017305	5821603	BAU07925.1	21	79	851	hypothetical protein
AP017305	5821603	BAU07928.1	21	15	179	LSU ribosomal protein L11P methyltransferase
AP017305	5821603	BAU07980.1	21	412	1235	N-acyl-L-amino acid amidohydrolase
AP017305	5821603	BAU08178.1	21	155	182	hypothetical protein
AP017305	5821603	BAU08404.1	21	-54	662	Oligopeptide/dipeptide ABC transporter, ATP-binding protein-like
AP017305	5821603	BAU08545.1	21	83	884	hypothetical protein
AP017305	5821603	BAU08580.1	21	104	485	hypothetical protein
AP017305	5821603	BAU04430.1	22	-10	464	hypothetical protein
AP017305	5821603	BAU05122.1	22	148	524	30S ribosomal protein S5
AP017305	5821603	BAU05126.1	22	124	545	50S ribosomal protein L5
AP017305	5821603	BAU05242.1	22	143	3023	Ig domain protein group 1 domain protein
AP017305	5821603	BAU05249.1	22	17	1283	ABC transporter related
AP017305	5821603	BAU06601.1	22	55	1115	binding-protein-dependent transport systems inner membrane component
AP017305	5821603	BAU06829.1	22	874	359	Mo-dependent nitrogenase family protein
AP017305	5821603	BAU07246.1	22	58	644	phosphoribosylglycinamide formyltransferase
AP017305	5821603	BAU07393.1	22	-12	677	hypothetical protein
AP017305	5821603	BAU08552.1	22	8	848	MCP methyltransferase, CheR-type with Tpr repeats
AP017305	5821603	BAU08864.1	22	109	860	sugar fermentation stimulation protein
AP017305	5821603	BAU08886.1	22	334	188	hypothetical protein
AP017305	5821603	BAU09053.1	22	240	911	hypothetical protein
AP017305	5821603	BAU04130.1	23	987	179	hypothetical protein
AP017305	5821603	BAU04280.1	23	172	863	cyanophycinase
AP017305	5821603	BAU04316.1	23	224	1229	translation elongation factor Tu
AP017305	5821603	BAU04544.1	23	251	473	hypothetical protein
AP017305	5821603	BAU05649.1	23	136	926	hypothetical protein
AP017305	5821603	BAU05764.1	23	203	548	hypothetical protein
AP017305	5821603	BAU06238.1	23	588	1079	GDP-mannose 4,6-dehydratase
AP017305	5821603	BAU07395.1	23	217	428	hypothetical protein
AP017305	5821603	BAU07408.1	23	79	251	hypothetical protein
AP017305	5821603	BAU07719.1	23	-3	1040	aliphatic sulfonates family ABC transporter, periplsmic ligand-binding protein
AP017305	5821603	BAU08099.1	23	87	1043	adenosine/AMP deaminase
AP017305	5821603	BAU08317.1	23	681	389	hypothetical protein
AP017305	5821603	BAU08389.1	23	221	308	unknown protein
AP017305	5821603	BAU08440.1	23	208	107	hypothetical protein
AP017305	5821603	BAU08629.1	23	318	197	50S ribosomal protein L35
AP017305	5821603	BAU08911.1	23	126	329	hypothetical protein
AP017305	5821603	BAU04421.1	24	316	908	hypothetical protein
AP017305	5821603	BAU05086.1	24	85	275	hypothetical protein
AP017305	5821603	BAU05165.1	24	-13	404	ribonuclease P
AP017305	5821603	BAU05680.1	24	742	743	TPR repeat-containing protein
AP017305	5821603	BAU06138.1	24	283	6869	multi-sensor hybrid histidine kinase
AP017305	5821603	BAU06995.1	24	94	947	4-diphosphocytidyl-2C-methyl-D-erythritol kinase
AP017305	5821603	BAU08383.1	24	826	3737	unknown protein
AP017305	5821603	BAU04322.1	25	563	2039	ribonuclease E and G
AP017305	5821603	BAU04492.1	25	-3	1826	unknown protein
AP017305	5821603	BAU04683.1	25	252	260	hypothetical protein
AP017305	5821603	BAU05174.1	25	147	119	exonuclease
AP017305	5821603	BAU05349.1	25	624	527	putative FAD dependent oxidoreductase
AP017305	5821603	BAU05850.1	25	520	185	hypothetical protein
AP017305	5821603	BAU06076.1	25	151	2375	integral membrane sensor hybrid histidine kinase
AP017305	5821603	BAU06260.1	25	157	1091	chlorophyll synthase 33 kD subunit
AP017305	5821603	BAU06857.1	25	236	557	transferase hexapeptide repeat containing protein
AP017305	5821603	BAU07056.1	25	285	1400	unknown protein
AP017305	5821603	BAU07201.1	25	763	2069	sodium/hydrogen exchanger
AP017305	5821603	BAU07371.1	25	83	713	hypothetical protein
AP017305	5821603	BAU07530.1	25	775	1022	ATP synthase F1, gamma subunit
AP017305	5821603	BAU08004.1	25	259	497	hypothetical protein
AP017305	5821603	BAU08232.1	25	462	1379	nicotinate phosphoribosyltransferase
AP017305	5821603	BAU08663.1	25	1087	2231	lipopolysaccharide biosynthesis protein
AP017305	5821603	BAU08685.1	25	164	1262	hypothetical protein
AP017305	5821603	BAU04140.1	26	323	782	hypothetical protein
AP017305	5821603	BAU04944.1	26	76	2072	oligopeptidase B. Serine peptidase. MEROPS family S09A
AP017305	5821603	BAU04953.1	26	189	665	two-component response regulator
AP017305	5821603	BAU05000.1	26	-3	197	hypothetical protein
AP017305	5821603	BAU05462.1	26	311	746	dienelactone hydrolase
AP017305	5821603	BAU05525.1	26	81	254	ribulose-bisphosphate carboxylase
AP017305	5821603	BAU05843.1	26	221	398	unknown protein
AP017305	5821603	BAU06374.1	26	68	461	hypothetical protein
AP017305	5821603	BAU06772.1	26	361	449	S-adenosylmethionine decarboxylase proenzyme
AP017305	5821603	BAU06899.1	26	103	311	hypothetical protein
AP017305	5821603	BAU07012.1	26	329	89	hypothetical protein
AP017305	5821603	BAU07109.1	26	885	848	alpha/beta hydrolase fold protein
AP017305	5821603	BAU07705.1	26	504	605	hypothetical protein
AP017305	5821603	BAU08371.1	26	406	1607	hypothetical protein
AP017305	5821603	BAU08612.1	26	368	524	hypothetical protein
AP017305	5821603	BAU08680.1	26	131	2081	unknown protein
AP017305	5821603	BAU08950.1	26	699	866	protochlorophyllide reductase iron-sulfur ATP-binding protein ChlL
AP017305	5821603	BAU04225.1	27	698	449	hypothetical protein
AP017305	5821603	BAU04433.1	27	-16	671	peptidase M23B
AP017305	5821603	BAU04619.1	27	-16	230	hypothetical protein
AP017305	5821603	BAU05048.1	27	71	137	hypothetical protein
AP017305	5821603	BAU05161.1	27	227	290	nicotinamide nucleotide transhydrogenase, subunit alpha
AP017305	5821603	BAU05228.1	27	109	182	hypothetical protein
AP017305	5821603	BAU05240.1	27	87	1658	glycosyl transferase, group 1
AP017305	5821603	BAU05785.1	27	61	1268	glycosyl transferase, group 1 family
AP017305	5821603	BAU07122.1	27	140	227	hypothetical protein
AP017305	5821603	BAU07211.1	27	199	641	UBA/THIF-type NAD/FAD binding protein
AP017305	5821603	BAU05294.1	28	753	959	aldo/keto reductase
AP017305	5821603	BAU05334.1	28	57	647	hypothetical protein
AP017305	5821603	BAU05507.1	28	203	734	hypothetical protein
AP017305	5821603	BAU06078.1	28	328	2780	integral membrane sensor hybrid histidine kinase
AP017305	5821603	BAU07090.1	28	299	1835	response regulator receiver modulated diguanylate cyclase/phosphodiesterase
AP017305	5821603	BAU07993.1	28	487	194	hypothetical protein
AP017305	5821603	BAU08512.1	28	65	305	urease, beta subunit UreB
AP017305	5821603	BAU08861.1	28	48	755	biotin/lipoate A/B protein ligase
AP017305	5821603	BAU04233.1	29	40	587	dephospho-CoA kinase
AP017305	5821603	BAU04412.1	29	62	194	hypothetical protein
AP017305	5821603	BAU04500.1	29	365	842	hypothetical protein
AP017305	5821603	BAU04511.1	29	77	215	hypothetical protein
AP017305	5821603	BAU05356.1	29	165	590	hypothetical protein
AP017305	5821603	BAU05655.1	29	374	266	integral membrane sensor signal transduction histidine kinase
AP017305	5821603	BAU05722.1	29	112	404	hypothetical protein
AP017305	5821603	BAU06224.1	29	469	686	phosphate regulon transcriptional regulator
AP017305	5821603	BAU06971.1	29	501	560	hypothetical protein
AP017305	5821603	BAU07604.1	29	321	137	hypothetical protein
AP017305	5821603	BAU07732.1	29	167	1718	S-layer domain-containing protein
AP017305	5821603	BAU08293.1	29	76	239	DegT/DnrJ/EryC1/StrS aminotransferase
AP017305	5821603	BAU08326.1	29	132	1442	cysteinyl-tRNA synthetase CysS
AP017305	5821603	BAU08932.1	29	30	1172	DevC protein
AP017305	5821603	BAU05339.1	30	118	1334	band 7 protein
AP017305	5821603	BAU05941.1	30	-3	605	hypothetical protein
AP017305	5821603	BAU06288.1	30	177	1349	glycosyl transferase, group 1 family protein
AP017305	5821603	BAU07318.1	30	74	1088	putative L-threonine-O-3-phosphate decarboxylase
AP017305	5821603	BAU07577.1	30	594	3740	glycosyl transferase
AP017305	5821603	BAU08933.1	30	306	1208	secretion protein HlyD family protein
AP017305	5821603	BAU04240.1	31	146	1892	integral membrane sensor hybrid histidine kinase
AP017305	5821603	BAU05044.1	31	453	1727	flavin reductase domain protein FMN-binding protein
AP017305	5821603	BAU05192.1	31	13	389	S23 ribosomal protein
AP017305	5821603	BAU06008.1	31	844	260	hypothetical protein
AP017305	5821603	BAU06236.1	31	88	176	hypothetical protein
AP017305	5821603	BAU06439.1	31	203	1085	photosystem q(b) protein
AP017305	5821603	BAU07838.1	31	648	713	GUN4 domain-containing protein
AP017305	5821603	BAU08341.1	31	153	179	hypothetical protein
AP017305	5821603	BAU08721.1	31	20	662	hypothetical protein
AP017305	5821603	BAU08747.1	31	266	1259	hypothetical protein
AP017305	5821603	BAU08794.1	31	32	872	unknown protein
AP017305	5821603	BAU08802.1	31	50	806	septum site-determining protein MinD
AP017305	5821603	BAU04565.1	32	291	485	unknown protein
AP017305	5821603	BAU04711.1	32	72	506	hypothetical protein
AP017305	5821603	BAU04969.1	32	400	326	transcriptional regulator
AP017305	5821603	BAU05743.1	32	45	488	hypothetical protein
AP017305	5821603	BAU05799.1	32	-3	1862	ABC transporter related
AP017305	5821603	BAU06445.1	32	75	1061	photosystem II protein D2
AP017305	5821603	BAU07696.1	32	621	1187	transposase, IS605 OrfB family
AP017305	5821603	BAU08530.1	32	497	1616	hypothetical protein
AP017305	5821603	BAU08616.1	32	71	875	hypothetical protein
AP017305	5821603	BAU08795.1	32	0	1202	periplasmic binding protein
AP017305	5821603	BAU06942.1	33	280	1115	hypothetical protein
AP017305	5821603	BAU08246.1	33	7	1421	putative methyltransferase
AP017305	5821603	BAU08423.1	33	178	605	hypothetical protein
AP017305	5821603	BAU04561.1	34	306	191	unknown protein
AP017305	5821603	BAU04570.1	34	36	542	unknown protein
AP017305	5821603	BAU05369.1	34	148	146	hypothetical protein
AP017305	5821603	BAU05872.1	34	164	2144	lipopolysaccharide biosynthesis
AP017305	5821603	BAU06036.1	34	373	1667	Sulfate transporter/antisigma-factor antagonist STAS
AP017305	5821603	BAU06732.1	34	53	692	bilin biosynthesis protein PecF
AP017305	5821603	BAU07921.1	34	111	482	hypothetical protein
AP017305	5821603	BAU07983.1	34	84	521	acetolactate synthase, small subunit
AP017305	5821603	BAU08118.1	34	87	1229	hypothetical protein
AP017305	5821603	BAU08266.1	34	926	1244	aminoglycoside phosphotransferase
AP017305	5821603	BAU08843.1	34	-7	770	branched-chain amino acid ABC transporter, ATP-binding protein
AP017305	5821603	BAU04826.1	35	165	755	pseudouridine synthase
AP017305	5821603	BAU05219.1	35	142	551	unknown protein
AP017305	5821603	BAU05758.1	35	310	1145	ABC-2 type transporter
AP017305	5821603	BAU06637.1	35	222	554	hypothetical protein
AP017305	5821603	BAU07162.1	35	521	278	hypothetical protein
AP017305	5821603	BAU07948.1	35	77	266	hypothetical protein
AP017305	5821603	BAU07950.1	35	419	1289	peptidase S41
AP017305	5821603	BAU08726.1	35	-7	761	peptidase C26
AP017305	5821603	BAU04506.1	36	64	242	hypothetical protein
AP017305	5821603	BAU04571.1	36	333	3119	cation efflux system protein
AP017305	5821603	BAU04922.1	36	139	578	hypothetical protein
AP017305	5821603	BAU05982.1	36	343	4682	beta-ketoacyl synthase
AP017305	5821603	BAU06286.1	36	151	1247	hypothetical protein
AP017305	5821603	BAU07037.1	36	183	458	PEBP family protein
AP017305	5821603	BAU07597.1	36	78	191	hypothetical protein
AP017305	5821603	BAU08422.1	36	33	323	hypothetical protein
AP017305	5821603	BAU08429.1	36	375	1004	periplasmic solute binding protein
AP017305	5821603	BAU08511.1	36	28	302	urease subunit gamma
AP017305	5821603	BAU04125.1	37	167	1685	dihydroxyacid dehydratase
AP017305	5821603	BAU05409.1	37	80	293	hypothetical protein
AP017305	5821603	BAU06164.1	37	152	1490	hypothetical protein
AP017305	5821603	BAU06204.1	37	407	170	hypothetical protein
AP017305	5821603	BAU06757.1	37	97	1211	cobalamin biosynthesis protein D
AP017305	5821603	BAU07443.1	37	-43	245	hypothetical protein
AP017305	5821603	BAU07606.1	37	63	446	TIM-barrel protein, nifR3 family
AP017305	5821603	BAU07668.1	37	127	1304	hypothetical protein
AP017305	5821603	BAU07742.1	37	55	713	hypothetical protein
AP017305	5821603	BAU07882.1	37	175	449	hypothetical protein
AP017305	5821603	BAU04232.1	38	29	905	LysR family transcriptional regulator
AP017305	5821603	BAU04237.1	38	315	239	hypothetical protein
AP017305	5821603	BAU05596.1	38	488	497	photosystem I reaction center protein PsaF subunit III
AP017305	5821603	BAU06263.1	38	444	1025	hypothetical protein
AP017305	5821603	BAU08085.1	38	-16	329	cobalt transport protein CbiN
AP017305	5821603	BAU08097.1	38	312	1343	adenylosuccinate synthetase
AP017305	5821603	BAU04235.1	39	128	716	uroporphyrinogen-III synthase / uroporphyrinogen-III C-methyltransferase
AP017305	5821603	BAU04375.1	39	143	425	hypothetical protein
AP017305	5821603	BAU05886.1	39	17	716	hypothetical protein
AP017305	5821603	BAU07735.1	39	338	1178	glycosyl transferase group 1
AP017305	5821603	BAU07805.1	39	210	875	lipoic acid synthetase
AP017305	5821603	BAU07916.1	39	168	245	hypothetical protein
AP017305	5821603	BAU08029.1	39	103	1160	urea ABC transporter, inner-membrane subunit UrtB
AP017305	5821603	BAU08365.1	39	-46	371	hypothetical protein
AP017305	5821603	BAU08582.1	39	90	686	magnesium protoporphyrin O-methyltransferase
AP017305	5821603	BAU04234.1	40	39	863	uroporphyrin-III C-methyltransferase
AP017305	5821603	BAU05762.1	40	9	401	hypothetical protein
AP017305	5821603	BAU05834.1	40	253	1631	cyclic peptide transporter
AP017305	5821603	BAU07919.1	40	478	383	unknown protein
AP017305	5821603	BAU08236.1	40	59	710	phosphatidate cytidylyltransferase
AP017305	5821603	BAU08291.1	40	374	875	dTDP-4-dehydrorhamnose reductase
AP017305	5821603	BAU09008.1	40	246	755	putative esterase
AP017305	5821603	BAU09041.1	40	143	521	hypothetical protein
AP017305	5821603	BAU04351.1	41	360	164	penicillin-binding protein, transpeptidase
AP017305	5821603	BAU05236.1	41	20	869	FkbM family methyltransferase
AP017305	5821603	BAU05636.1	41	326	1859	hypothetical protein
AP017305	5821603	BAU06272.1	41	185	938	hypothetical protein
AP017305	5821603	BAU07596.1	41	36	266	hypothetical protein
AP017305	5821603	BAU08346.1	41	147	527	hypothetical protein
AP017305	5821603	BAU08391.1	41	-46	1400	two-component sensor histidine kinase
AP017305	5821603	BAU08969.1	41	198	173	hypothetical protein
AP017305	5821603	BAU04190.1	42	-10	782	ABC transporter related
AP017305	5821603	BAU04227.1	42	221	1013	MscS mechanosensitive ion channel
AP017305	5821603	BAU04567.1	42	356	788	similar to heme binding protein CemA
AP017305	5821603	BAU04858.1	42	169	206	hypothetical protein
AP017305	5821603	BAU05576.1	42	45	242	hypothetical protein
AP017305	5821603	BAU05816.1	42	292	1379	phospholipid/glycerol acyltransferase
AP017305	5821603	BAU06223.1	42	29	1316	histidine kinase
AP017305	5821603	BAU06376.1	42	395	722	hypothetical protein
AP017305	5821603	BAU06796.1	42	115	887	hypothetical protein
AP017305	5821603	BAU06853.1	42	73	533	glycosyl transferase, WecB/TagA/CpsF family
AP017305	5821603	BAU08666.1	42	199	827	methyltransferase type 11
AP017305	5821603	BAU04138.1	43	221	812	nitrilase/cyanide hydratase and apolipoprotein n-acyltransferase
AP017305	5821603	BAU04157.1	43	231	869	Cof-like hydrolase
AP017305	5821603	BAU04407.1	43	267	1508	hypothetical protein
AP017305	5821603	BAU04488.1	43	113	2828	unknown protein
AP017305	5821603	BAU04642.1	43	142	911	FHA domain-containing protein
AP017305	5821603	BAU04671.1	43	81	254	hypothetical protein
AP017305	5821603	BAU04704.1	43	192	386	hypothetical protein
AP017305	5821603	BAU04850.1	43	200	830	hypothetical protein
AP017305	5821603	BAU05446.1	43	79	1199	phosphoribosylglycinamide formyltransferase 2
AP017305	5821603	BAU05486.1	43	404	1109	oxidoreductase domain-containing protein
AP017305	5821603	BAU05881.1	43	61	1823	protein kinase
AP017305	5821603	BAU05938.1	43	406	1151	hypothetical protein
AP017305	5821603	BAU06152.1	43	321	212	hypothetical protein
AP017305	5821603	BAU07185.1	43	257	701	unknown protein
AP017305	5821603	BAU07249.1	43	109	203	hypothetical protein
AP017305	5821603	BAU07397.1	43	258	2258	cation-transporting ATPase
AP017305	5821603	BAU07698.1	43	1	386	hypothetical protein
AP017305	5821603	BAU08492.1	43	102	257	hypothetical protein
AP017305	5821603	BAU04515.1	44	-3	728	unknown protein
AP017305	5821603	BAU04639.1	44	108	467	bacterioferritin comigratory protein
AP017305	5821603	BAU05081.1	44	346	788	phosphonate ABC transport permease protein PhnE
AP017305	5821603	BAU05400.1	44	437	1868	NAD(P)H-quinone oxidoreductase subunit F
AP017305	5821603	BAU05505.1	44	477	446	hypothetical protein
AP017305	5821603	BAU05622.1	44	130	182	hypothetical protein
AP017305	5821603	BAU05631.1	44	161	446	thioesterase superfamily protein
AP017305	5821603	BAU06111.1	44	81	845	dihydropteroate synthase
AP017305	5821603	BAU06182.1	44	189	722	haloacid dehalogenase-like hydrolase
AP017305	5821603	BAU06358.1	44	7	194	50S ribosomal protein L33
AP017305	5821603	BAU08287.1	44	283	1109	unknown protein
AP017305	5821603	BAU08355.1	44	102	797	similar to D,D-carboxypeptidase
AP017305	5821603	BAU08506.1	44	472	146	TPR repeat protein
AP017305	5821603	BAU08824.1	44	2207	263	hypothetical protein
AP017305	5821603	BAU04217.1	45	294	1760	cobalamin biosynthesis precorrin-3 methylase
AP017305	5821603	BAU04519.1	45	-3	683	hypothetical protein
AP017305	5821603	BAU04742.1	45	494	695	hypothetical protein
AP017305	5821603	BAU04787.1	45	107	368	hypothetical protein
AP017305	5821603	BAU05133.1	45	81	362	50S ribosomal protein L22
AP017305	5821603	BAU05577.1	45	188	932	tetratricopeptide TPR_2
AP017305	5821603	BAU05744.1	45	109	467	CBS domain protein
AP017305	5821603	BAU05853.1	45	14	1484	NAD(P) transhydrogenase beta subunit
AP017305	5821603	BAU05921.1	45	13	371	hypothetical protein
AP017305	5821603	BAU07296.1	45	112	662	hexapaptide repeat-containing transferase
AP017305	5821603	BAU08320.1	45	151	1889	ABC transporter related
AP017305	5821603	BAU08474.1	45	144	323	S-layer domain-containing protein
AP017305	5821603	BAU04874.1	46	418	1187	hypothetical protein
AP017305	5821603	BAU05989.1	46	124	890	short-chain dehydrogenase/reductase SDR
AP017305	5821603	BAU05993.1	46	444	878	short-chain dehydrogenase/reductase SDR
AP017305	5821603	BAU07088.1	46	143	1319	response regulator receiver sensor signal transduction histidine kinase
AP017305	5821603	BAU08158.1	46	284	410	hypothetical protein
AP017305	5821603	BAU08219.1	46	0	1340	FeS assembly protein SufD
AP017305	5821603	BAU04180.1	47	237	908	DNA methylase N-4/N-6 domain protein
AP017305	5821603	BAU04456.1	47	279	4046	WD-40 repeat protein
AP017305	5821603	BAU04577.1	47	58	2621	cation-transporting ATPase
AP017305	5821603	BAU04758.1	47	306	293	similar to NifU protein
AP017305	5821603	BAU05782.1	47	138	1226	putative polysaccharide pyruvyl transferase
AP017305	5821603	BAU06169.1	47	-7	239	exodeoxyribonuclease VII small subunit
AP017305	5821603	BAU06876.1	47	-73	203	hypothetical protein
AP017305	5821603	BAU07225.1	47	419	170	hypothetical protein
AP017305	5821603	BAU07260.1	47	463	308	phosphate ABC transporter
AP017305	5821603	BAU07333.1	47	199	101	hypothetical protein
AP017305	5821603	BAU07561.1	47	96	251	hypothetical protein
AP017305	5821603	BAU07892.1	47	322	1142	basic membrane lipoprotein
AP017305	5821603	BAU08479.1	47	317	1148	group 1 glycosyl transferase
AP017305	5821603	BAU04474.1	48	-10	221	hypothetical protein
AP017305	5821603	BAU04805.1	48	265	383	hypothetical protein
AP017305	5821603	BAU06050.1	48	541	536	arabinofuranosidase
AP017305	5821603	BAU06092.1	48	208	923	hypothetical protein (ycf66)
AP017305	5821603	BAU06219.1	48	492	980	hypothetical protein
AP017305	5821603	BAU06955.1	48	544	716	rhomboid family protein
AP017305	5821603	BAU07115.1	48	161	296	antibiotic biosynthesis monooxygenase
AP017305	5821603	BAU07399.1	48	18	413	transcriptional regulator
AP017305	5821603	BAU07451.1	48	80	95	hypothetical protein
AP017305	5821603	BAU08203.1	48	209	1439	amine oxidase
AP017305	5821603	BAU08862.1	48	90	176	K+ transporting ATPase, KdpC subunit
AP017305	5821603	BAU08944.1	48	368	1343	hypothetical protein
AP017305	5821603	BAU05916.1	49	125	314	hypothetical protein
AP017305	5821603	BAU07172.1	49	302	914	ribosomal protein L11 methyltransferase
AP017305	5821603	BAU07437.1	49	95	1178	DevC protein
AP017305	5821603	BAU07787.1	49	73	575	RdgB/HAM1 family non-canonical purine NTP pyrophosphatase
AP017305	5821603	BAU07815.1	49	554	704	exsB protein
AP017305	5821603	BAU07942.1	49	293	788	hypothetical protein
AP017305	5821603	BAU08653.1	49	54	782	hypothetical protein
AP017305	5821603	BAU08787.1	49	146	830	hypothetical protein
AP017305	5821603	BAU08999.1	49	332	1160	hypothetical protein
AP017305	5821603	BAU04155.1	50	540	836	hypothetical protein
AP017305	5821603	BAU04699.1	50	0	263	hypothetical protein
AP017305	5821603	BAU05326.1	50	337	1475	processing proteinase
AP017305	5821603	BAU05761.1	50	40	2624	ATPase
AP017305	5821603	BAU05978.1	50	86	281	hypothetical protein
AP017305	5821603	BAU06339.1	50	312	1157	sulfate-binding protein SbpA
AP017305	5821603	BAU08803.1	50	550	1076	septum formation inhibitor MinC
AP017305	5821603	BAU08947.1	50	623	473	hypothetical protein
AP017305	5821603	BAU04648.1	51	113	473	hypothetical protein
AP017305	5821603	BAU05512.1	51	212	1241	styrene monooxygenase StyA
AP017305	5821603	BAU05705.1	51	0	287	putative acyl carrier protein
AP017305	5821603	BAU05760.1	51	50	296	hypothetical protein
AP017305	5821603	BAU06668.1	51	141	185	hypothetical protein
AP017305	5821603	BAU06861.1	51	0	1043	glycosyl transferase family 2
AP017305	5821603	BAU08388.1	51	23	674	hypothetical protein
AP017305	5821603	BAU08395.1	51	63	1004	putative delta(24)-sterol C-methyltransferase
AP017305	5821603	BAU08855.1	51	260	368	S23 ribosomal protein
AP017305	5821603	BAU04239.1	52	31	1277	response regulator receiver sensor signal transduction histidine kinase
AP017305	5821603	BAU04388.1	52	688	1007	nickel resistance protein
AP017305	5821603	BAU04781.1	52	-8	1334	hypothetical protein
AP017305	5821603	BAU06985.1	52	317	449	unknown protein
AP017305	5821603	BAU07189.1	52	299	1091	GTP-binding protein YchF
AP017305	5821603	BAU07498.1	52	198	2018	arginine decarboxylase
AP017305	5821603	BAU08313.1	52	5	419	hypothetical protein
AP017305	5821603	BAU08767.1	52	234	947	methanol dehydrogenase regulatory protein
AP017305	5821603	BAU08779.1	52	179	161	hypothetical protein
AP017305	5821603	BAU08898.1	52	328	461	hypothetical protein
AP017305	5821603	BAU04169.1	53	66	773	hypothetical protein
AP017305	5821603	BAU04448.1	53	15	851	hypothetical protein
AP017305	5821603	BAU05375.1	53	-13	200	hypothetical protein
AP017305	5821603	BAU05555.1	53	530	158	ferrichrome ABC transporter, ATP-binding protein
AP017305	5821603	BAU06482.1	53	658	302	hypothetical protein
AP017305	5821603	BAU06733.1	53	495	134	hypothetical protein
AP017305	5821603	BAU06952.1	53	122	1529	inorganic carbon transporter
AP017305	5821603	BAU07460.1	53	410	983	glycine cleavage T protein (aminomethyl transferase)
AP017305	5821603	BAU07809.1	53	1321	986	terpene synthase metal-binding domain-containing protein
AP017305	5821603	BAU08202.1	53	48	446	cyclase/dehydrase
AP017305	5821603	BAU04357.1	54	129	2159	RDD domain-containing protein
AP017305	5821603	BAU04467.1	54	-3	563	hypothetical protein
AP017305	5821603	BAU04547.1	54	326	233	hypothetical protein
AP017305	5821603	BAU04692.1	54	227	209	coproporphyrinogen III oxidase
AP017305	5821603	BAU04738.1	54	605	137	multi-sensor signal transduction multi-kinase
AP017305	5821603	BAU05459.1	54	199	212	XRE family transcriptional regulator
AP017305	5821603	BAU05691.1	54	150	1631	SpoIID/LytB domain-containing protein
AP017305	5821603	BAU06129.1	54	929	1427	serine/threonine protein kinase
AP017305	5821603	BAU06356.1	54	178	392	hypothetical protein
AP017305	5821603	BAU06546.1	54	525	476	hydrogenase maturation protease
AP017305	5821603	BAU07740.1	54	-6	671	hypothetical protein
AP017305	5821603	BAU08138.1	54	225	920	unknown protein
AP017305	5821603	BAU08654.1	54	484	2180	TPR repeat protein
AP017305	5821603	BAU04122.1	55	288	809	glucose 1-dehydrogenase
AP017305	5821603	BAU04459.1	55	14	467	hypothetical protein
AP017305	5821603	BAU04908.1	55	276	908	hypothetical protein
AP017305	5821603	BAU05019.1	55	107	896	glycosyl transferase family protein
AP017305	5821603	BAU05117.1	55	317	380	30S ribosomal protein S13
AP017305	5821603	BAU05231.1	55	56	953	putative glycosyl transferase
AP017305	5821603	BAU05909.1	55	533	2186	glycyl-tRNA synthetase subunit beta
AP017305	5821603	BAU06102.1	55	-3	584	hypothetical protein
AP017305	5821603	BAU06602.1	55	554	899	hypothetical protein
AP017305	5821603	BAU06670.1	55	122	173	menaquinone-specific isochorismate synthase
AP017305	5821603	BAU06687.1	55	101	950	protoheme IX farnesyltransferase
AP017305	5821603	BAU07410.1	55	608	746	hypothetical protein
AP017305	5821603	BAU07639.1	55	434	260	hypothetical protein
AP017305	5821603	BAU07663.1	55	144	398	ferric uptake regulation protein
AP017305	5821603	BAU07743.1	55	271	1022	glycosyl transferase family protein
AP017305	5821603	BAU07796.1	55	560	530	hypothetical protein
AP017305	5821603	BAU07952.1	55	839	1355	glycolate oxidase subunit, (Fe-S) protein
AP017305	5821603	BAU08032.1	55	172	785	HAD family hydrolase
AP017305	5821603	BAU04420.1	56	24	806	hypothetical protein
AP017305	5821603	BAU04958.1	56	-31	260	hypothetical protein
AP017305	5821603	BAU05232.1	56	57	1187	glycosyl transferase
AP017305	5821603	BAU05862.1	56	95	1166	glycosyl transferase group 1
AP017305	5821603	BAU06395.1	56	583	1055	UbiE/COQ5 methyltransferase
AP017305	5821603	BAU06949.1	56	133	896	hypothetical protein
AP017305	5821603	BAU07140.1	56	557	1067	glycosyl transferase, group 1
AP017305	5821603	BAU07368.1	56	494	443	hypothetical protein
AP017305	5821603	BAU08024.1	56	212	443	NUDIX hydrolase
AP017305	5821603	BAU05148.1	57	582	1532	unknown protein
AP017305	5821603	BAU05233.1	57	8	1145	glycosyl transferase, group 1 family protein
AP017305	5821603	BAU05335.1	57	124	1277	band 7 protein
AP017305	5821603	BAU06543.1	57	834	209	molybdo-pterin binding protein Mop
AP017305	5821603	BAU06568.1	57	527	773	hypothetical protein
AP017305	5821603	BAU06813.1	57	175	968	ribokinase
AP017305	5821603	BAU07675.1	57	20	191	hypothetical protein
AP017305	5821603	BAU07823.1	57	84	815	stearoyl-CoA 9-desaturase
AP017305	5821603	BAU07890.1	57	-3	440	hypothetical protein
AP017305	5821603	BAU07963.1	57	-132	296	hypothetical protein
AP017305	5821603	BAU08141.1	57	93	1514	hypothetical protein
AP017305	5821603	BAU08181.1	57	331	404	hypothetical protein
AP017305	5821603	BAU04344.1	58	181	485	CMP/dCMP deaminase, zinc-binding
AP017305	5821603	BAU04578.1	58	472	272	hypothetical protein
AP017305	5821603	BAU06048.1	58	113	572	SCP-like extracellular
AP017305	5821603	BAU06554.1	58	86	461	hypothetical protein
AP017305	5821603	BAU06712.1	58	620	1475	Fmu, rRNA SAM-dependent methyltransferase
AP017305	5821603	BAU07247.1	58	92	581	abortive infection protein
AP017305	5821603	BAU07659.1	58	194	863	hypothetical protein
AP017305	5821603	BAU07829.1	58	267	98	hypothetical protein
AP017305	5821603	BAU08410.1	58	396	503	DEF_FREDI RecName: Full=Peptide deformylase Short=PDF; AltName: Full=Polypeptide deformylase
AP017305	5821603	BAU08640.1	58	118	629	3'-5' exonuclease
AP017305	5821603	BAU08816.1	58	148	386	anti-sigma-factor antagonist
AP017305	5821603	BAU08921.1	58	78	182	high light inducible protein
AP017305	5821603	BAU04736.1	59	100	3689	chromosome segregation protein
AP017305	5821603	BAU05321.1	59	139	587	isochorismatase hydrolase
AP017305	5821603	BAU05661.1	59	104	716	ABC transporter-like protein
AP017305	5821603	BAU05725.1	59	738	995	ketol-acid reductoisomerase
AP017305	5821603	BAU06140.1	59	562	176	unknown protein
AP017305	5821603	BAU06323.1	59	344	1457	small GTP-binding protein domain protein
AP017305	5821603	BAU08237.1	59	918	221	hypothetical protein
AP017305	5821603	BAU08269.1	59	199	308	hypothetical protein
AP017305	5821603	BAU08705.1	59	59	2873	filamentous haemagglutinin outer membrane protein
AP017305	5821603	BAU08706.1	59	753	3083	filamentous haemagglutinin outer membrane protein
AP017305	5821603	BAU08903.1	59	274	368	histidine triad protein
AP017305	5821603	BAU08917.1	59	474	1034	hypothetical protein
AP017305	5821603	BAU04193.1	60	106	329	hypothetical protein
AP017305	5821603	BAU04385.1	60	108	743	hypothetical protein
AP017305	5821603	BAU04585.1	60	175	743	hypothetical protein
AP017305	5821603	BAU04754.1	60	164	119	3-oxoacyl-[acyl-carrier-protein] reductase like protein
AP017305	5821603	BAU05423.1	60	292	200	hypothetical protein
AP017305	5821603	BAU05509.1	60	399	914	ribonuclease H
AP017305	5821603	BAU06774.1	60	78	2201	protein kinase
AP017305	5821603	BAU08057.1	60	102	1181	DevC protein
AP017305	5821603	BAU08453.1	60	71	302	30S ribosomal protein S14
AP017305	5821603	BAU08762.1	60	158	413	7-cyano-7-deazaguanine reductase
AP017305	5821603	BAU08805.1	60	173	1346	hypothetical protein
AP017305	5821603	BAU09045.1	60	152	1028	cobalamin synthesis protein P47K
AP017305	5821603	BAU04558.1	61	541	1328	manganese transport protein
AP017305	5821603	BAU05144.1	61	473	827	sugar transport system permease protein
AP017305	5821603	BAU05754.1	61	288	995	heat shock protein DnaJ-like protein
AP017305	5821603	BAU05786.1	61	70	2033	hypothetical protein
AP017305	5821603	BAU05882.1	61	696	173	hypothetical protein
AP017305	5821603	BAU06575.1	61	160	1073	UDP-N-acetylglucosamine--N-acetylmuramyl- (pentapeptide) pyrophosphoryl-undecaprenol N-acetylglucosamine transferase
AP017305	5821603	BAU06923.1	61	538	605	hypothetical protein
AP017305	5821603	BAU04293.1	62	227	677	NAD-dependent epimerase/dehydratase
AP017305	5821603	BAU04380.1	62	373	218	hypothetical protein
AP017305	5821603	BAU04413.1	62	316	680	hypothetical protein
AP017305	5821603	BAU05708.1	62	215	530	hypothetical protein
AP017305	5821603	BAU05815.1	62	42	584	hypothetical protein
AP017305	5821603	BAU05923.1	62	71	452	TonB box-like protein
AP017305	5821603	BAU06881.1	62	14	2138	hypothetical protein
AP017305	5821603	BAU07565.1	62	156	761	LmbE-like protein
AP017305	5821603	BAU07871.1	62	333	260	hypothetical protein
AP017305	5821603	BAU08210.1	62	264	920	hypothetical protein
AP017305	5821603	BAU08925.1	62	438	929	hypothetical protein
AP017305	5821603	BAU04731.1	63	557	359	dihydroneopterin aldolase
AP017305	5821603	BAU04776.1	63	84	3002	valyl-tRNA synthetase
AP017305	5821603	BAU05183.1	63	-3	3350	hypothetical protein
AP017305	5821603	BAU05328.1	63	68	1643	radical SAM domain-containing protein
AP017305	5821603	BAU05385.1	63	327	347	hypothetical protein
AP017305	5821603	BAU06606.1	63	18	410	hypothetical protein
AP017305	5821603	BAU06926.1	63	187	1553	pyridine nucleotide-disulphide oxidoreductase dimerisation region
AP017305	5821603	BAU07081.1	63	184	2849	methyl-accepting chemotaxis sensory transducer with phytochrome sensor
AP017305	5821603	BAU07607.1	63	266	491	hypothetical protein
AP017305	5821603	BAU08109.1	63	479	785	hypothetical protein
AP017305	5821603	BAU08396.1	63	0	299	amino acid adenylation domain-containing protein
AP017305	5821603	BAU04176.1	64	169	344	unknown protein
AP017305	5821603	BAU04507.1	64	-3	1190	tetrahydrofolate dehydrogenase/cyclohydrolase
AP017305	5821603	BAU05792.1	64	8	788	putative methyltransferase
AP017305	5821603	BAU05888.1	64	11	224	hypothetical protein
AP017305	5821603	BAU05925.1	64	321	1397	amidohydrolase
AP017305	5821603	BAU06168.1	64	47	173	hypothetical protein
AP017305	5821603	BAU06407.1	64	566	1433	hypothetical protein
AP017305	5821603	BAU06461.1	64	251	977	Aldo/keto reductase
AP017305	5821603	BAU06739.1	64	105	617	phycocyanobilin lyase beta subunit CpcF
AP017305	5821603	BAU07799.1	64	686	1247	S-layer domain-containing protein
AP017305	5821603	BAU08008.1	64	136	371	hypothetical protein
AP017305	5821603	BAU08193.1	64	11	941	hypothetical protein
AP017305	5821603	BAU04134.1	65	245	806	precorrin-3 methylase
AP017305	5821603	BAU04526.1	65	186	1289	ATPase
AP017305	5821603	BAU04808.1	65	-33	2309	putative Chase2 sensor protein
AP017305	5821603	BAU05441.1	65	283	443	response regulator receiver protein
AP017305	5821603	BAU05538.1	65	557	389	sensor protein
AP017305	5821603	BAU05589.1	65	776	218	hypothetical protein
AP017305	5821603	BAU05791.1	65	64	680	glycosyl transferase, group 1
AP017305	5821603	BAU05826.1	65	82	224	hypothetical protein
AP017305	5821603	BAU05847.1	65	429	896	hypothetical protein
AP017305	5821603	BAU05902.1	65	-11	266	hypothetical protein
AP017305	5821603	BAU06175.1	65	109	1298	glutamate-1-semialdehyde-2,1-aminomutase
AP017305	5821603	BAU06452.1	65	114	866	hypothetical protein
AP017305	5821603	BAU06714.1	65	119	1064	nucleotidyl transferase
AP017305	5821603	BAU07551.1	65	225	842	hypothetical protein
AP017305	5821603	BAU08324.1	65	-3	260	plasmid stabilization system
AP017305	5821603	BAU08513.1	65	284	1730	urease, alpha subunit UreC
AP017305	5821603	BAU08576.1	65	270	824	MCP methyltransferase, CheR-type
AP017305	5821603	BAU04170.1	66	248	1553	hypothetical protein
AP017305	5821603	BAU04343.1	66	58	833	phospholipid/glycerol acyltransferase
AP017305	5821603	BAU04770.1	66	88	779	RNA-binding S4 domain-containing protein
AP017305	5821603	BAU04919.1	66	786	536	hypothetical protein
AP017305	5821603	BAU06143.1	66	83	302	hypothetical protein
AP017305	5821603	BAU06609.1	66	679	878	hypothetical protein
AP017305	5821603	BAU07520.1	66	484	485	allophycocyanin alpha subunit
AP017305	5821603	BAU07564.1	66	62	284	hypothetical protein
AP017305	5821603	BAU07849.1	66	-15	188	hypothetical protein
AP017305	5821603	BAU08782.1	66	167	2207	outer membrane efflux protein
AP017305	5821603	BAU08819.1	66	84	641	imidazoleglycerol-phosphate dehydratase
AP017305	5821603	BAU04319.1	67	631	866	prephenate dehydratase
AP017305	5821603	BAU04674.1	67	133	2150	ABC transporter
AP017305	5821603	BAU04680.1	67	498	2621	TPR repeat protein
AP017305	5821603	BAU04756.1	67	77	242	hydrogenase assembly chaperone HypC/HupF
AP017305	5821603	BAU04786.1	67	45	278	hypothetical protein
AP017305	5821603	BAU04844.1	67	260	1112	TPR repeat-containing protein
AP017305	5821603	BAU04950.1	67	250	197	hypothetical protein
AP017305	5821603	BAU05298.1	67	297	236	hypothetical protein
AP017305	5821603	BAU05541.1	67	1506	257	hypothetical protein
AP017305	5821603	BAU05829.1	67	132	1682	carbohydrate kinase, YjeF related protein
AP017305	5821603	BAU05842.1	67	26	749	cell division inhibitor MinD
AP017305	5821603	BAU06304.1	67	320	734	GDSL family lipase
AP017305	5821603	BAU07050.1	67	251	404	hypothetical protein
AP017305	5821603	BAU07241.1	67	115	707	hypothetical protein
AP017305	5821603	BAU07911.1	67	531	236	hypothetical protein
AP017305	5821603	BAU08067.1	67	455	422	nuclear transport factor 2
AP017305	5821603	BAU08675.1	67	174	1388	cytochrome P450
AP017305	5821603	BAU04373.1	68	153	371	hypothetical protein
AP017305	5821603	BAU04990.1	68	553	200	hypothetical protein
AP017305	5821603	BAU05329.1	68	18	188	hypothetical protein
AP017305	5821603	BAU05493.1	68	122	803	3-oxoacyl-[acyl-carrier protein] reductase
AP017305	5821603	BAU05721.1	68	29	689	two component transcriptional regulator
AP017305	5821603	BAU06375.1	68	42	419	hypothetical protein
AP017305	5821603	BAU06450.1	68	146	479	photosystem I reaction center protein PsaF subunit III
AP017305	5821603	BAU07033.1	68	280	794	hypothetical protein
AP017305	5821603	BAU07213.1	68	439	401	hypothetical protein
AP017305	5821603	BAU07262.1	68	222	494	lipoprotein signal peptidase
AP017305	5821603	BAU07402.1	68	87	911	RimK-like ATP-grasp domain protein
AP017305	5821603	BAU07485.1	68	120	137	hypothetical protein
AP017305	5821603	BAU08167.1	68	460	1151	hypothetical protein
AP017305	5821603	BAU08646.1	68	331	1235	putative ammonia monooxygenase
AP017305	5821603	BAU05143.1	69	61	905	periplasmic binding protein
AP017305	5821603	BAU05355.1	69	29	254	hypothetical protein
AP017305	5821603	BAU05474.1	69	261	1844	peptidase C14, caspase catalytic subunit p20
AP017305	5821603	BAU05604.1	69	115	920	histidine kinase
AP017305	5821603	BAU05819.1	69	-45	524	hypothetical protein
AP017305	5821603	BAU06033.1	69	595	467	UspA protein
AP017305	5821603	BAU06199.1	69	222	818	rhodanese domain-containing protein
AP017305	5821603	BAU06435.1	69	-13	2651	two-component hybrid sensor and regulator
AP017305	5821603	BAU06457.1	69	198	380	hypothetical protein
AP017305	5821603	BAU07751.1	69	407	206	transposase IS701 family protein
AP017305	5821603	BAU08012.1	69	198	1661	ABC transporter-like protein
AP017305	5821603	BAU08056.1	69	60	683	ABC transporter related
AP017305	5821603	BAU08562.1	69	517	758	unknown protein
AP017305	5821603	BAU04229.1	70	-3	149	transposase
AP017305	5821603	BAU04423.1	70	122	281	hypothetical protein
AP017305	5821603	BAU04443.1	70	17	488	unknown protein
AP017305	5821603	BAU04485.1	70	120	182	hypothetical protein
AP017305	5821603	BAU04608.1	70	189	1181	aldo/keto reductase
AP017305	5821603	BAU05225.1	70	1	1814	asparagine synthase (glutamine-hydrolyzing)
AP017305	5821603	BAU05465.1	70	10	1340	ATP-dependent Clp protease, ATP-binding subunit ClpX
AP017305	5821603	BAU05626.1	70	586	1310	gamma-glutamyl phosphate reductase
AP017305	5821603	BAU05787.1	70	-3	389	hypothetical protein
AP017305	5821603	BAU05822.1	70	264	551	acetyl-CoA carboxylase biotin carboxyl carrier protein
AP017305	5821603	BAU07087.1	70	46	1154	4Fe-4S ferredoxin, iron-sulfur binding
AP017305	5821603	BAU07218.1	70	196	779	ABC-2 type transporter
AP017305	5821603	BAU07376.1	70	353	365	hypothetical protein
AP017305	5821603	BAU08134.1	70	349	149	hypothetical protein
AP017305	5821603	BAU08828.1	70	537	929	putative iron transport system substrate-binding protein
AP017305	5821603	BAU04245.1	71	76	695	TrkA protein domain-containing protein
AP017305	5821603	BAU04490.1	71	14	1151	hypothetical protein
AP017305	5821603	BAU04937.1	71	173	1061	aIF-2BI family translation initiation factor
AP017305	5821603	BAU04946.1	71	0	653	family 2 glycosyl transferase
AP017305	5821603	BAU04994.1	71	183	965	cobalamin biosynthesis protein CobD
AP017305	5821603	BAU05049.1	71	122	1178	hypothetical protein
AP017305	5821603	BAU05924.1	71	64	788	isochorismatase hydrolase
AP017305	5821603	BAU07350.1	71	160	1532	secretion protein HlyD family protein
AP017305	5821603	BAU07537.1	71	222	821	peptidase A24A domain-containing protein
AP017305	5821603	BAU08454.1	71	155	329	hypothetical protein
AP017305	5821603	BAU08617.1	71	651	617	hypothetical protein
AP017305	5821603	BAU08881.1	71	277	1217	serine protease
AP017305	5821603	BAU04575.1	72	646	1685	hypothetical protein
AP017305	5821603	BAU04712.1	72	258	365	hypothetical protein
AP017305	5821603	BAU05010.1	72	274	398	hypothetical protein
AP017305	5821603	BAU05489.1	72	96	1139	putative cation transporter
AP017305	5821603	BAU05573.1	72	363	377	unknown protein
AP017305	5821603	BAU05995.1	72	-3	932	phosphate ABC transporter, permease protein
AP017305	5821603	BAU06680.1	72	14	431	hypothetical protein
AP017305	5821603	BAU07106.1	72	177	701	hypothetical protein
AP017305	5821603	BAU07131.1	72	527	287	hypothetical protein
AP017305	5821603	BAU07589.1	72	815	2498	unknown protein
AP017305	5821603	BAU07727.1	72	77	1016	thiamine-monophosphate kinase
AP017305	5821603	BAU07897.1	72	85	596	urease accessory protein UreG
AP017305	5821603	BAU08093.1	72	76	794	hypothetical protein
AP017305	5821603	BAU08329.1	72	105	452	D-tyrosyl-tRNA(Tyr) deacylase
AP017305	5821603	BAU08570.1	72	103	233	preprotein translocase, SecG subunit
AP017305	5821603	BAU04625.1	73	150	524	peptidylprolyl isomerase FKBP-type
AP017305	5821603	BAU04747.1	73	106	629	N-(5'-phosphoribosyl)anthranilate isomerase
AP017305	5821603	BAU06431.1	73	282	524	photosystem I reaction center protein subunit XI
AP017305	5821603	BAU06516.1	73	198	248	Sec-independent protein translocase TatA
AP017305	5821603	BAU06527.1	73	214	920	Fe-S cluster assembly protein NifU
AP017305	5821603	BAU06754.1	73	342	299	glycosyl transferase, group 1
AP017305	5821603	BAU06854.1	73	480	1427	sugar transferase
AP017305	5821603	BAU07098.1	73	181	1274	peptidase M16 domain-containing protein
AP017305	5821603	BAU07407.1	73	23	311	hypothetical protein
AP017305	5821603	BAU07586.1	73	-3	3824	hypothetical protein
AP017305	5821603	BAU07619.1	73	280	1238	multidrug resistance efflux pump
AP017305	5821603	BAU07652.1	73	168	986	ABC transporter-like protein
AP017305	5821603	BAU07764.1	73	108	1253	hypothetical protein
AP017305	5821603	BAU07788.1	73	245	338	nitrogen regulatory protein P-II
AP017305	5821603	BAU08190.1	73	139	329	ribulose-bisphosphate carboxylase
AP017305	5821603	BAU08719.1	73	159	578	6,7-dimethyl-8-ribityllumazine synthase
AP017305	5821603	BAU04499.1	74	29	1418	unknown protein
AP017305	5821603	BAU04536.1	74	139	419	unknown protein
AP017305	5821603	BAU05268.1	74	0	398	hypothetical protein
AP017305	5821603	BAU05464.1	74	70	962	alpha/beta hydrolase fold protein
AP017305	5821603	BAU05646.1	74	170	1244	hypothetical protein
AP017305	5821603	BAU05810.1	74	193	479	hypothetical protein
AP017305	5821603	BAU05874.1	74	628	1199	putative glycosyl transferase
AP017305	5821603	BAU05972.1	74	80	5462	amino acid adenylation
AP017305	5821603	BAU06448.1	74	125	206	photosystem II reaction center protein PsbH
AP017305	5821603	BAU06526.1	74	73	1208	aromatic amino acid beta-eliminating lyase/threonine aldolase
AP017305	5821603	BAU06665.1	74	340	347	hypothetical protein
AP017305	5821603	BAU07252.1	74	341	191	hypothetical protein
AP017305	5821603	BAU07319.1	74	247	1550	pyridine nucleotide-disulphide oxidoreductase dimerisation region
AP017305	5821603	BAU07832.1	74	329	416	hypothetical protein
AP017305	5821603	BAU08304.1	74	200	881	hypothetical protein
AP017305	5821603	BAU08482.1	74	452	689	deoxyribose-phosphate aldolase
AP017305	5821603	BAU08633.1	74	345	686	two component transcriptional regulator
AP017305	5821603	BAU08656.1	74	269	1211	FAD dependent oxidoreductase
AP017305	5821603	BAU04599.1	75	281	428	Fe-S metabolism associated SufE
AP017305	5821603	BAU04986.1	75	227	1493	hypothetical protein
AP017305	5821603	BAU05176.1	75	8943	959	alpha/beta hydrolase fold protein
AP017305	5821603	BAU05660.1	75	59	1211	hypothetical protein
AP017305	5821603	BAU06446.1	75	309	1424	photosystem II 44 kDa subunit reaction center protein
AP017305	5821603	BAU06756.1	75	37	146	deoxyhypusine synthase-like protein
AP017305	5821603	BAU06895.1	75	346	176	hypothetical protein
AP017305	5821603	BAU06897.1	75	944	1307	hypothetical protein
AP017305	5821603	BAU06988.1	75	463	2222	hypothetical protein
AP017305	5821603	BAU07065.1	75	314	1118	NADH dehydrogenase subunit H
AP017305	5821603	BAU07286.1	75	442	1079	6-phosphofructokinase
AP017305	5821603	BAU07440.1	75	303	1259	glycosyl transferase family protein
AP017305	5821603	BAU08281.1	75	169	353	hypothetical protein
AP017305	5821603	BAU09016.1	75	85	308	ThiJ family protein
AP017305	5821603	BAU04246.1	76	500	1073	tetratricopeptide TPR_4
AP017305	5821603	BAU04390.1	76	3	3125	heavy metal efflux pump, CzcA family
AP017305	5821603	BAU04891.1	76	395	1322	tRNA (uracil-5-)-methyltransferase Gid
AP017305	5821603	BAU04945.1	76	71	1268	extracellular solute-binding protein
AP017305	5821603	BAU05160.1	76	27	167	hypothetical protein
AP017305	5821603	BAU05454.1	76	922	956	putative transcripton factor for heterocyst differentiation DevT
AP017305	5821603	BAU05572.1	76	72	1154	nicotinate-nucleotide-dimethylbenzimidazole phosphoribosyltransferase
AP017305	5821603	BAU06649.1	76	388	842	Nitrate transport permease
AP017305	5821603	BAU07055.1	76	25	386	ABC transporter
AP017305	5821603	BAU08094.1	76	237	515	hypothetical protein
AP017305	5821603	BAU08294.1	76	147	704	hypothetical protein
AP017305	5821603	BAU08358.1	76	257	1472	sugar (Glycoside-Pentoside-Hexuronide) transporter
AP017305	5821603	BAU08532.1	76	457	1079	peptidoglycan-binding domain 1 protein
AP017305	5821603	BAU08669.1	76	230	884	glycosyl transferase
AP017305	5821603	BAU08874.1	76	411	620	hypothetical protein
AP017305	5821603	BAU04337.1	77	560	767	winged helix family two component transcriptional regulator
AP017305	5821603	BAU04512.1	77	3	992	hypothetical protein
AP017305	5821603	BAU04757.1	77	47	2393	hydrogenase maturation protein HypF
AP017305	5821603	BAU05403.1	77	491	566	hypothetical protein
AP017305	5821603	BAU05482.1	77	101	383	hypothetical protein
AP017305	5821603	BAU06023.1	77	95	665	hypothetical protein
AP017305	5821603	BAU06267.1	77	-55	260	two component transcriptional regulator, winged helix family
AP017305	5821603	BAU06394.1	77	56	182	hypothetical protein
AP017305	5821603	BAU06777.1	77	746	449	unknown protein
AP017305	5821603	BAU06839.1	77	135	488	hypothetical protein
AP017305	5821603	BAU06866.1	77	133	878	hypothetical protein
AP017305	5821603	BAU07728.1	77	151	572	hypothetical protein
AP017305	5821603	BAU07945.1	77	412	1070	adhesin precursor
AP017305	5821603	BAU07947.1	77	35	2225	two-component sensor histidine kinase
AP017305	5821603	BAU07949.1	77	35	1166	aromatic amino acid beta-eliminating lyase/threonine aldolase
AP017305	5821603	BAU08036.1	77	528	185	hypothetical protein
AP017305	5821603	BAU08131.1	77	704	797	hypothetical protein
AP017305	5821603	BAU08702.1	77	253	2819	tetratricopeptide region
AP017305	5821603	BAU09011.1	77	105	647	hypothetical protein
AP017305	5821603	BAU05016.1	78	157	1352	putative polysaccharide biosynthesis protein
AP017305	5821603	BAU05085.1	78	24	497	GCN5-related N-acetyltransferase
AP017305	5821603	BAU05316.1	78	402	452	hypothetical protein
AP017305	5821603	BAU05696.1	78	127	1136	response regulator receiver modulated serine phosphatase
AP017305	5821603	BAU06163.1	78	37	1073	putative glycosyl transferase
AP017305	5821603	BAU06775.1	78	190	1709	serine/threonine protein kinase
AP017305	5821603	BAU07290.1	78	277	1382	tRNA modification GTPase TrmE
AP017305	5821603	BAU07493.1	78	5	368	hypothetical protein
AP017305	5821603	BAU07511.1	78	232	590	unknown protein
AP017305	5821603	BAU07598.1	78	451	461	glyoxalase/bleomycin resistance protein/dioxygenase
AP017305	5821603	BAU08467.1	78	229	551	putative thiol-specific antioxidant protein
AP017305	5821603	BAU08883.1	78	408	1082	hypothetical protein
AP017305	5821603	BAU08922.1	78	87	959	orange carotenoid protein
AP017305	5821603	BAU08928.1	78	286	1205	hypothetical protein
AP017305	5821603	BAU08940.1	78	-37	731	hypothetical protein
AP017305	5821603	BAU04532.1	79	287	674	unknown protein
AP017305	5821603	BAU04718.1	79	6	323	hypothetical protein
AP017305	5821603	BAU05196.1	79	114	1370	OpcA protein protein
AP017305	5821603	BAU05447.1	79	188	1016	sulfate ABC transporter, ATPase subunit
AP017305	5821603	BAU06218.1	79	48	1085	hypothetical protein
AP017305	5821603	BAU06365.1	79	84	461	Mov34/MPN/PAD-1 family protein
AP017305	5821603	BAU06468.1	79	576	3566	transcription-repair coupling factor
AP017305	5821603	BAU06690.1	79	81	1742	cytochrome c oxidase, subunit I
AP017305	5821603	BAU06735.1	79	151	488	phycocyanin alpha subunit
AP017305	5821603	BAU06933.1	79	0	551	putative acetyltransferase
AP017305	5821603	BAU07385.1	79	508	674	ErfK/YbiS/YcfS/YnhG
AP017305	5821603	BAU07409.1	79	55	578	glucokinase
AP017305	5821603	BAU07926.1	79	130	959	hypothetical protein
AP017305	5821603	BAU08466.1	79	78	248	glutathione S-transferase
AP017305	5821603	BAU08486.1	79	185	911	branched-chain amino acid aminotransferase
AP017305	5821603	BAU08823.1	79	44	443	resolvase domain-containing protein
AP017305	5821603	BAU09052.1	79	22	827	NAD-dependent epimerase/dehydratase
AP017305	5821603	BAU04243.1	80	90	95	hypothetical protein
AP017305	5821603	BAU04248.1	80	363	647	hydrolase
AP017305	5821603	BAU04254.1	80	338	752	hypothetical protein
AP017305	5821603	BAU04525.1	80	65	1334	DNA polymerase III beta subunit family protein
AP017305	5821603	BAU04766.1	80	352	191	hypothetical protein
AP017305	5821603	BAU05410.1	80	263	440	hypothetical protein
AP017305	5821603	BAU05498.1	80	189	776	rod shape-determining protein MreC
AP017305	5821603	BAU05934.1	80	120	323	thioredoxin
AP017305	5821603	BAU05973.1	80	174	4637	beta-ketoacyl synthase
AP017305	5821603	BAU06157.1	80	11	638	phosphoglycerate mutase
AP017305	5821603	BAU06203.1	80	37	959	asparaginase
AP017305	5821603	BAU06275.1	80	950	1316	MiaB-like tRNA modifying enzyme YliG
AP017305	5821603	BAU07020.1	80	178	338	hypothetical protein
AP017305	5821603	BAU07271.1	80	85	2024	cellulose-binding domain-containing protein
AP017305	5821603	BAU07452.1	80	225	413	hypothetical protein
AP017305	5821603	BAU07592.1	80	248	353	hypothetical protein
AP017305	5821603	BAU07601.1	80	421	323	putative divalent cation tolerance protein CutA
AP017305	5821603	BAU08427.1	80	10	329	hypothetical protein
AP017305	5821603	BAU08810.1	80	149	830	peptidyl-prolyl cis-trans isomerase cyclophilin type
AP017305	5821603	BAU04329.1	81	101	2024	serine/threonine protein kinase
AP017305	5821603	BAU04672.1	81	182	248	hypothetical protein
AP017305	5821603	BAU04992.1	81	394	413	transcriptional regulator AbrB
AP017305	5821603	BAU04996.1	81	11	1502	NADH:ubiquinone oxidoreductase complex I intermediate-associated protein 30
AP017305	5821603	BAU05134.1	81	82	275	ribosomal protein S19
AP017305	5821603	BAU05457.1	81	127	257	phosphoesterase, PA-phosphatase related
AP017305	5821603	BAU05520.1	81	205	473	hypothetical protein
AP017305	5821603	BAU05526.1	81	165	344	cytochrome c class I
AP017305	5821603	BAU05781.1	81	47	1439	hypothetical protein
AP017305	5821603	BAU06007.1	81	31	182	hypothetical protein
AP017305	5821603	BAU06046.1	81	144	383	hypothetical protein
AP017305	5821603	BAU06112.1	81	435	839	SPFH domain, Band 7 family protein
AP017305	5821603	BAU06691.1	81	177	617	cytochrome c oxidase subunit III
AP017305	5821603	BAU06852.1	81	42	182	hypothetical protein
AP017305	5821603	BAU07047.1	81	12	569	pentapeptide repeat family protein
AP017305	5821603	BAU07063.1	81	103	608	NADH dehydrogenase subunit J
AP017305	5821603	BAU07379.1	81	99	425	hypothetical protein
AP017305	5821603	BAU07382.1	81	584	2339	putative potassium/proton antiporter
AP017305	5821603	BAU07758.1	81	-55	539	two-component sensor histidine kinase
AP017305	5821603	BAU08328.1	81	72	794	hypothetical protein
AP017305	5821603	BAU08624.1	81	529	527	hypothetical protein
AP017305	5821603	BAU04364.1	82	21	305	hypothetical protein
AP017305	5821603	BAU05135.1	82	171	863	50S ribosomal protein L2
AP017305	5821603	BAU05496.1	82	368	362	single-strand-binding protein
AP017305	5821603	BAU05827.1	82	12	215	hypothetical protein
AP017305	5821603	BAU06016.1	82	121	959	hypothetical protein
AP017305	5821603	BAU06060.1	82	108	2120	TonB-dependent receptor
AP017305	5821603	BAU06072.1	82	156	602	K+ transporting ATPase, KdpC subunit
AP017305	5821603	BAU06235.1	82	31	557	5-formyltetrahydrofolate cyclo-ligase
AP017305	5821603	BAU06828.1	82	22	272	hypothetical protein
AP017305	5821603	BAU07914.1	82	95	206	hypothetical protein
AP017305	5821603	BAU08148.1	82	144	1001	glycosyl transferase, group 1
AP017305	5821603	BAU04197.1	83	122	1508	hypothetical protein
AP017305	5821603	BAU04213.1	83	114	1643	acetolactate synthase
AP017305	5821603	BAU04948.1	83	235	1013	hypothetical protein
AP017305	5821603	BAU05002.1	83	7	365	photosystem II protein PsbW
AP017305	5821603	BAU05062.1	83	371	242	hypothetical protein
AP017305	5821603	BAU05114.1	83	94	350	50S ribosomal protein L17
AP017305	5821603	BAU05436.1	83	179	290	glutamyl-tRNA (Gln) amidotransferase subunit C
AP017305	5821603	BAU05456.1	83	81	245	unknown protein
AP017305	5821603	BAU05879.1	83	7	968	hypothetical protein
AP017305	5821603	BAU06144.1	83	278	944	TrmA family RNA methyltransferase
AP017305	5821603	BAU06258.1	83	111	194	hypothetical protein
AP017305	5821603	BAU06511.1	83	130	860	inositol monophosphatase
AP017305	5821603	BAU06518.1	83	273	134	photosystem II protein
AP017305	5821603	BAU06639.1	83	255	953	PhoH family protein
AP017305	5821603	BAU06792.1	83	258	1481	WD-40 repeat-containing protein
AP017305	5821603	BAU06809.1	83	378	989	aspartate carbamoyltransferase catalytic subunit
AP017305	5821603	BAU07372.1	83	130	515	hypothetical protein
AP017305	5821603	BAU07473.1	83	483	1769	pyruvate kinase
AP017305	5821603	BAU08546.1	83	146	1616	carbohydrate-selective porin OprB
AP017305	5821603	BAU09021.1	83	86	299	hypothetical protein
AP017305	5821603	BAU04678.1	84	503	1886	putative Sensor with Chase2 domain protein
AP017305	5821603	BAU04777.1	84	109	443	hypothetical protein
AP017305	5821603	BAU05564.1	84	114	197	hypothetical protein
AP017305	5821603	BAU06280.1	84	122	443	hypothetical protein
AP017305	5821603	BAU06366.1	84	232	401	S23 ribosomal protein
AP017305	5821603	BAU06385.1	84	398	860	hypothetical protein
AP017305	5821603	BAU06443.1	84	126	2258	phycobilisome core-membrane linker polypeptide
AP017305	5821603	BAU06536.1	84	-3	203	hypothetical protein
AP017305	5821603	BAU06648.1	84	76	1985	nitrate transport ATP-binding protein NrtC
AP017305	5821603	BAU07471.1	84	140	1160	group 1 glycosyl transferase
AP017305	5821603	BAU07824.1	84	698	1232	Cys/Met metabolism pyridoxal-phosphate-dependent enzyme
AP017305	5821603	BAU07853.1	84	158	998	homoserine kinase
AP017305	5821603	BAU07984.1	84	-16	611	molybdopterin-guanine dinucleotide biosynthesis protein A
AP017305	5821603	BAU08020.1	84	160	458	acid phosphatase/vanadium-dependent haloperoxidase related
AP017305	5821603	BAU08102.1	84	818	317	small multidrug resistance protein
AP017305	5821603	BAU08500.1	84	305	1499	membrane bound O-acyl transferase, MBOAT family protein
AP017305	5821603	BAU08698.1	84	190	269	hypothetical protein
AP017305	5821603	BAU08781.1	84	66	1568	circadian clock protein KaiC
AP017305	5821603	BAU08820.1	84	594	776	enoyl-(acyl carrier protein) reductase
AP017305	5821603	BAU08907.1	84	135	167	hypothetical protein
AP017305	5821603	BAU05087.1	85	-15	446	hypothetical protein
AP017305	5821603	BAU05101.1	85	208	194	hypothetical protein
AP017305	5821603	BAU05693.1	85	374	479	ferritin
AP017305	5821603	BAU05742.1	85	32	209	6-phosphogluconate dehydrogenase-like protein
AP017305	5821603	BAU05905.1	85	250	1139	glycosyl transferase, group 1
AP017305	5821603	BAU06300.1	85	193	2177	sodium/hydrogen exchanger
AP017305	5821603	BAU06711.1	85	58	425	hypothetical protein
AP017305	5821603	BAU06811.1	85	340	587	transcriptional regulator
AP017305	5821603	BAU07181.1	85	630	527	hypothetical protein
AP017305	5821603	BAU07272.1	85	825	1892	cellulose-binding domain-containing protein
AP017305	5821603	BAU07454.1	85	571	383	CrcB protein
AP017305	5821603	BAU07667.1	85	37	236	hypothetical protein
AP017305	5821603	BAU07864.1	85	462	266	hypothetical protein
AP017305	5821603	BAU07898.1	85	19	812	inositol monophosphatase
AP017305	5821603	BAU08224.1	85	112	629	hypothetical protein
AP017305	5821603	BAU08833.1	85	182	440	GCN5-related N-acetyltransferase
AP017305	5821603	BAU08990.1	85	171	845	prephenate dehydrogenase
AP017305	5821603	BAU09017.1	85	322	266	transcriptional regulator
AP017305	5821603	BAU04371.1	86	113	794	forkhead-associated protein
AP017305	5821603	BAU04482.1	86	200	578	unknown protein
AP017305	5821603	BAU04631.1	86	12	1010	luciferase-like protein
AP017305	5821603	BAU04804.1	86	48	1883	putative asparagine synthase
AP017305	5821603	BAU04901.1	86	133	305	transcriptional regulator
AP017305	5821603	BAU05132.1	86	45	752	30S ribosomal protein S3
AP017305	5821603	BAU05289.1	86	377	2063	GAF sensor signal transduction histidine kinase
AP017305	5821603	BAU05413.1	86	11	476	purine-binding chemotaxis protein cheW
AP017305	5821603	BAU05979.1	86	138	1070	putative luciferase-like protein
AP017305	5821603	BAU06311.1	86	9	1274	glycosyl transferase family 2
AP017305	5821603	BAU06555.1	86	156	482	hypothetical protein
AP017305	5821603	BAU06561.1	86	125	839	Nitrate transport permease
AP017305	5821603	BAU06976.1	86	21	350	hypothetical protein
AP017305	5821603	BAU06979.1	86	153	350	hypothetical protein
AP017305	5821603	BAU07220.1	86	443	536	filament integrity protein
AP017305	5821603	BAU08189.1	86	73	401	Chaperonin-like RbcX
AP017305	5821603	BAU08230.1	86	-39	746	NUDIX hydrolase
AP017305	5821603	BAU08704.1	86	59	2366	filamentous haemagglutinin outer membrane protein
AP017305	5821603	BAU08848.1	86	277	1250	polynucleotide adenylyltransferase region
AP017305	5821603	BAU08872.1	86	392	1046	hypothetical protein
AP017305	5821603	BAU09022.1	86	290	3515	WD-40 repeat-containing protein
AP017305	5821603	BAU04496.1	87	302	2507	hypothetical protein
AP017305	5821603	BAU04592.1	87	430	905	hypothetical protein
AP017305	5821603	BAU05241.1	87	22	986	hypothetical protein
AP017305	5821603	BAU05504.1	87	44	278	50S ribosomal protein L27
AP017305	5821603	BAU06083.1	87	561	1058	N-acetyl-gamma-glutamyl-phosphate reductase
AP017305	5821603	BAU06856.1	87	25	956	methyltransferase putative
AP017305	5821603	BAU07108.1	87	26	653	glycoside hydrolase
AP017305	5821603	BAU07384.1	87	79	554	hypothetical protein
AP017305	5821603	BAU07403.1	87	242	2537	hypothetical protein
AP017305	5821603	BAU07837.1	87	31	644	hypothetical protein
AP017305	5821603	BAU08100.1	87	226	320	rhodanese domain-containing protein
AP017305	5821603	BAU08119.1	87	284	473	hypothetical protein
AP017305	5821603	BAU08209.1	87	62	242	hypothetical protein
AP017305	5821603	BAU08764.1	87	343	731	cytochrome c biogenesis protein
AP017305	5821603	BAU08923.1	87	867	1580	putative methyltransferase
AP017305	5821603	BAU08994.1	87	310	2696	hypothetical protein
AP017305	5821603	BAU04771.1	88	126	494	hypothetical protein
[truncated: 3,466 more rows]

## Sheet: PCC7120Intergenic
Scaffold_id	Scaffold_len	GeneId	5UTR	3UTR	GeneLength	Annotation
[truncated: 6,124 more rows]
