# Supplementary material for: Genome Analysis Coupled With Transcriptomics Reveals the Reduced Fitness of a Hot Spring Cyanobacterium Mastigocladus laminosus UU774 Under Exogenous Nitrogen Supplement
Source: Front Microbiol. 2022 Jul 1;13:909289. doi: 10.3389/fmicb.2022.909289 (PMC9284123; doi:10.3389/fmicb.2022.909289)
Supplement: Supplementary Table 3 — Predicted plasmids, genome islands, and phage elements. Sheet 1. PlasFlow prediction results for UU774. Sheet 2. PlasFlow prediction results for PCC 9339. Sheet 3. Genomic islands predicted from UU774. Sheet 4. Phaster-predicted phage elements from UU774. [file Table_3.XLSX]

## Sheet: UU774plasmids
	contig_id	contig_name	contig_length	id	label	chromosome.Acidobacteria	chromosome.Actinobacteria	chromosome.Bacteroidetes	chromosome.Chlamydiae	chromosome.Chlorobi	chromosome.Chloroflexi	chromosome.Cyanobacteria	chromosome.DeinococcusThermus	chromosome.Firmicutes	chromosome.Fusobacteria	chromosome.Nitrospirae	chromosome.other	chromosome.Planctomycetes	chromosome.Proteobacteria	chromosome.Spirochaetes	chromosome.Tenericutes	chromosome.Thermotogae	chromosome.Verrucomicrobia	plasmid.Actinobacteria	plasmid.Bacteroidetes	plasmid.Chlamydiae	plasmid.Cyanobacteria	plasmid.DeinococcusThermus	plasmid.Firmicutes	plasmid.Fusobacteria	plasmid.other	plasmid.Proteobacteria	plasmid.Spirochaetes
0	0	scaffold_0	631313	6	chromosome.Cyanobacteria	2.78743e-06	3.9808e-07	7.4674e-07	9.49787e-05	2.24727e-07	9.28902e-05	0.764567	9.49741e-06	1.17046e-05	1.26333e-07	5.05353e-07	1.48727e-06	0.000138921	0.000107512	3.73347e-06	0.000183448	2.64361e-07	1.01658e-05	3.75749e-07	5.27867e-05	4.13179e-05	0.234663	3.43228e-06	4.46753e-08	3.11571e-08	1.10807e-05	3.28547e-07	1.04813e-06
1	1	scaffold_1	338129	6	chromosome.Cyanobacteria	3.25403e-06	3.95612e-07	6.14435e-07	7.14717e-05	2.13592e-07	0.00013021	0.72512	8.17638e-06	4.73237e-06	7.68287e-08	3.9159e-07	1.04305e-06	0.000133469	0.000100872	3.00288e-06	0.000106409	1.9205e-07	8.80893e-06	5.65964e-07	3.04213e-05	3.29302e-05	0.274228	3.21632e-06	2.74428e-08	2.28241e-08	1.06854e-05	4.3311e-07	5.71298e-07
2	2	scaffold_2	209352	6	unclassified.Cyanobacteria	2.246e-06	1.22653e-07	2.11975e-07	8.8965e-05	1.82979e-07	0.000101494	0.6702	7.00295e-06	3.25913e-06	7.6483e-08	4.33535e-07	7.52151e-07	0.000136614	0.000155265	2.25312e-06	0.000158628	1.76069e-07	8.265e-06	2.16408e-07	1.45259e-05	4.57111e-05	0.329057	2.48574e-06	1.462e-08	2.49166e-08	1.21165e-05	9.00773e-07	7.38427e-07
3	3	scaffold_3	208243	6	unclassified.Cyanobacteria	1.66068e-05	9.36532e-07	2.66849e-06	0.000385356	2.20518e-06	0.000588534	0.668636	3.1414e-05	1.50197e-05	5.43873e-07	3.09074e-06	7.26152e-06	0.000379094	0.00105058	1.96938e-05	0.000250042	1.56956e-06	5.27213e-05	7.04794e-07	7.4598e-05	0.000125487	0.328283	8.30139e-06	3.31067e-08	2.28124e-07	5.42854e-05	8.58344e-06	1.27853e-06
4	4	scaffold_4	270237	21	unclassified.Cyanobacteria	7.31477e-05	1.07352e-05	3.79951e-05	0.00184513	2.18854e-05	0.00166797	0.364947	3.91768e-05	9.36534e-05	2.89287e-06	2.44496e-05	4.45323e-05	0.00110684	0.00328398	7.72022e-05	0.00047998	1.41131e-05	0.000284941	6.97339e-06	0.000547135	0.000464596	0.6246	1.22266e-05	1.13559e-06	1.39998e-06	0.000245537	6.48088e-05	1.0644e-06
5	5	scaffold_5	199022	21	unclassified.Cyanobacteria	0.000110234	3.60446e-06	1.06056e-05	0.000845568	9.33162e-06	0.00178955	0.395231	3.84162e-05	2.17509e-05	1.09362e-06	1.22664e-05	2.94945e-05	0.00120285	0.000471348	4.18378e-05	0.000108591	9.14774e-06	0.000138242	6.44943e-06	0.000194613	0.00022983	0.599211	2.3793e-05	3.39516e-08	6.72153e-07	0.000235612	2.26657e-05	3.23847e-07
6	6	scaffold_6	202762	6	chromosome.Cyanobacteria	8.10827e-06	8.1191e-07	1.77167e-06	0.000107959	4.7395e-07	0.000247857	0.708077	1.36251e-05	2.13513e-05	1.59938e-07	7.74076e-07	2.53283e-06	0.000191496	0.000113008	5.8433e-06	0.00011755	4.44799e-07	1.56136e-05	1.14561e-06	5.7716e-05	4.36459e-05	0.290943	5.99382e-06	4.94294e-08	5.33013e-08	2.03324e-05	8.38805e-07	5.93625e-07
7	7	scaffold_7	276066	6	unclassified.Cyanobacteria	8.80515e-06	1.09007e-06	1.43405e-06	0.000244482	9.11096e-07	0.00024378	0.670795	1.25748e-05	1.49195e-05	3.71162e-07	2.09643e-06	4.28351e-06	0.000287187	0.000481301	7.39855e-06	0.000362606	7.75936e-07	3.50953e-05	9.25295e-07	7.12797e-05	8.30463e-05	0.327297	3.89047e-06	4.52786e-08	1.15369e-07	3.57597e-05	2.85139e-06	8.94466e-07
8	8	scaffold_8	76054	21	unclassified.Cyanobacteria	7.23043e-06	1.92593e-07	4.36885e-06	0.00147452	3.59615e-06	0.000201402	0.554838	1.08147e-05	5.655e-05	2.5829e-06	1.37006e-05	8.75705e-06	0.000846966	0.00125382	1.71861e-05	0.00203295	7.40361e-06	8.01875e-05	2.83048e-07	0.000165876	0.000912986	0.437822	5.93049e-06	1.3441e-06	1.15603e-06	0.000175661	5.01717e-05	4.24196e-06
9	9	scaffold_9	69075	6	chromosome.Cyanobacteria	9.23784e-06	7.42522e-06	1.00676e-06	3.76195e-05	2.86643e-07	0.000296915	0.821672	3.05644e-05	5.65369e-06	5.52879e-08	2.2064e-07	2.48881e-06	8.63205e-05	0.000209735	6.07135e-06	4.39837e-05	8.3531e-08	1.33741e-05	1.24152e-06	4.03736e-05	5.61246e-06	0.177522	3.59847e-06	3.70312e-09	1.2244e-08	3.68138e-06	5.71384e-08	2.45645e-07
10	10	scaffold_10	138860	6	chromosome.Cyanobacteria	3.22642e-06	2.63502e-07	6.54695e-07	0.000178426	3.63738e-07	0.000112629	0.718471	1.06432e-05	1.06605e-05	2.7914e-07	9.90551e-07	2.19336e-06	0.00019556	0.000284793	4.73307e-06	0.000443981	4.72134e-07	1.66841e-05	1.81034e-07	4.4912e-05	7.21239e-05	0.280119	2.95685e-06	1.90019e-08	8.52623e-08	1.98606e-05	1.1221e-06	1.76119e-06
11	11	scaffold_11	31151	6	chromosome.Cyanobacteria	2.64832e-06	1.01843e-07	4.24092e-07	2.89693e-05	1.17124e-07	0.000144185	0.714555	9.22645e-06	3.7541e-07	7.6125e-08	1.64394e-07	4.65748e-07	7.10299e-05	3.53586e-05	1.9015e-06	2.77371e-05	1.28204e-07	3.06981e-06	2.7321e-07	1.11545e-05	1.86819e-05	0.285075	6.01156e-06	3.49004e-09	4.51716e-08	7.4115e-06	2.4403e-07	5.30043e-07
12	12	scaffold_12	33471	6	unclassified.Cyanobacteria	3.71789e-06	3.10018e-07	7.66452e-07	0.000116009	3.08791e-07	0.000111306	0.621899	9.1825e-06	2.25728e-06	1.8858e-07	8.2517e-07	1.82862e-06	0.000237853	5.29973e-05	3.55657e-06	9.98701e-05	6.99432e-07	1.08988e-05	6.88967e-07	4.16344e-05	6.87207e-05	0.377306	6.41617e-06	1.01832e-07	8.83064e-08	2.34888e-05	6.11718e-07	1.1214e-06
13	13	scaffold_13	533658	6	unclassified.Cyanobacteria	8.47445e-06	7.68703e-07	2.67792e-06	0.00023687	1.06752e-06	0.000298312	0.654901	1.76215e-05	6.3489e-06	3.15601e-07	1.61749e-06	4.05445e-06	0.000255513	0.000336835	1.12497e-05	0.000176095	9.5859e-07	2.79578e-05	7.61808e-07	9.53799e-05	9.39275e-05	0.343484	6.05393e-06	3.12979e-08	1.09333e-07	2.91586e-05	2.09535e-06	1.09083e-06
14	14	scaffold_14	531444	6	chromosome.Cyanobacteria	3.05829e-06	2.82052e-07	7.77484e-07	7.30676e-05	1.94485e-07	0.000106032	0.702613	8.65677e-06	2.79905e-06	8.54784e-08	3.73126e-07	1.16687e-06	0.000126942	5.21218e-05	3.28983e-06	8.9687e-05	2.46873e-07	7.47163e-06	4.441e-07	4.48479e-05	3.69447e-05	0.296814	4.10614e-06	1.98008e-08	2.45872e-08	9.92808e-06	2.46576e-07	7.19707e-07
15	15	scaffold_15	444848	6	unclassified.Cyanobacteria	5.88452e-06	8.7952e-07	1.69064e-06	0.000139348	5.52945e-07	0.000217258	0.645248	1.08886e-05	1.25621e-05	1.64472e-07	8.51398e-07	2.22595e-06	0.000177875	0.00022288	5.83697e-06	0.000158768	4.19784e-07	1.77301e-05	1.013e-06	6.35122e-05	5.61466e-05	0.353631	3.72751e-06	7.16665e-08	5.04174e-08	1.84182e-05	1.24663e-06	7.03309e-07
16	16	scaffold_16	352099	6	unclassified.Cyanobacteria	2.92866e-05	3.74383e-06	5.4835e-06	0.000328711	2.77353e-06	0.000901	0.599425	2.17528e-05	2.0796e-05	4.07017e-07	3.24522e-06	8.96569e-06	0.00039671	0.000882301	1.77205e-05	0.000194256	1.50625e-06	6.6483e-05	3.65645e-06	9.44876e-05	9.49016e-05	0.397419	6.04432e-06	1.12106e-07	1.66513e-07	6.16987e-05	9.27077e-06	4.86048e-07
17	17	scaffold_17	210018	6	unclassified.Cyanobacteria	1.71908e-05	2.61706e-06	4.35115e-06	0.000612324	2.72132e-06	0.00036516	0.608574	1.77531e-05	3.77441e-05	9.17019e-07	6.46681e-06	1.16183e-05	0.000716409	0.000650543	1.74328e-05	0.000446055	3.26866e-06	8.15222e-05	1.97924e-06	0.00019687	0.000197249	0.387933	6.88547e-06	2.49399e-07	3.30167e-07	8.88019e-05	5.49952e-06	9.16393e-07
18	18	scaffold_18	192304	6	unclassified.Cyanobacteria	8.87907e-06	3.56205e-07	1.72996e-06	0.000263958	1.02015e-06	0.000316761	0.658373	1.46051e-05	2.38564e-05	3.57209e-07	1.92776e-06	3.58051e-06	0.000296777	0.000377923	8.9386e-06	0.000278464	1.03617e-06	2.79299e-05	4.87992e-07	5.23354e-05	0.00011324	0.339778	5.63889e-06	8.47385e-08	1.47053e-07	4.28075e-05	4.93493e-06	1.11464e-06
19	19	scaffold_19	136801	6	unclassified.Cyanobacteria	3.1031e-05	2.24061e-06	6.65559e-06	0.000390206	2.54911e-06	0.000688631	0.591718	3.14257e-05	3.80458e-05	5.52536e-07	3.5822e-06	1.11437e-05	0.000521341	0.000276667	2.17518e-05	0.000118846	2.63439e-06	5.35026e-05	2.527e-06	0.000157706	0.000122409	0.405706	1.5422e-05	2.94725e-07	2.45303e-07	7.11114e-05	4.28245e-06	6.33071e-07
20	20	scaffold_20	129351	13	chromosome.Proteobacteria	3.80476e-05	5.73158e-07	4.8549e-12	7.21823e-08	3.23905e-06	3.39399e-05	1.45564e-08	9.9641e-09	1.2904e-07	7.47123e-11	1.36218e-05	3.91923e-06	7.6027e-07	0.824013	1.04102e-06	2.50549e-11	2.22913e-10	0.000113785	8.88831e-10	5.69351e-12	3.24057e-10	1.07408e-09	1.44801e-10	2.85115e-12	1.13588e-09	1.8651e-05	0.17576	3.18921e-16
21	21	scaffold_21	127123	6	chromosome.Cyanobacteria	1.33487e-05	3.41019e-06	8.5205e-06	0.00020696	1.22273e-06	0.000368452	0.817354	4.81684e-05	3.84552e-05	5.87182e-07	1.2274e-06	1.11289e-05	0.000177836	0.000273325	2.33138e-05	0.000139462	1.20786e-06	3.13109e-05	6.23598e-07	0.000239524	4.38566e-05	0.180984	9.54638e-06	2.96117e-08	1.95287e-07	1.79486e-05	4.23569e-07	1.8759e-06
22	22	scaffold_22	112492	6	chromosome.Cyanobacteria	1.17483e-05	1.8801e-06	4.42873e-06	0.000124924	9.16099e-07	0.00046795	0.74164	2.32014e-05	9.48678e-06	2.09997e-07	8.54756e-07	3.91427e-06	0.000154709	0.000302179	1.16075e-05	9.14272e-05	5.13537e-07	2.28742e-05	1.48194e-06	8.45866e-05	3.99769e-05	0.256976	6.16211e-06	1.25896e-08	7.29485e-08	1.74978e-05	1.15275e-06	7.54865e-07
23	23	scaffold_23	108770	21	unclassified.Cyanobacteria	8.86575e-06	1.62721e-06	1.85324e-06	0.000135695	1.00812e-06	0.000387363	0.380178	5.47724e-06	2.34869e-06	1.17139e-07	1.20427e-06	1.66765e-06	0.00019612	0.000365505	4.67791e-06	9.97831e-05	4.48378e-07	2.32212e-05	6.43827e-06	3.60393e-05	6.82342e-05	0.618434	2.37504e-06	4.83726e-08	4.75748e-08	2.96333e-05	7.86817e-06	2.33748e-07
24	24	scaffold_24	96029	6	chromosome.Cyanobacteria	5.72825e-06	9.96072e-07	1.69861e-06	0.000188645	6.78171e-07	0.000185997	0.732329	1.736e-05	1.09443e-05	3.21746e-07	1.27329e-06	3.59544e-06	0.000249199	0.000377826	8.79263e-06	0.000276847	6.81086e-07	2.44098e-05	5.97231e-07	8.13822e-05	7.12573e-05	0.266132	4.84195e-06	8.28424e-08	9.90461e-08	2.28464e-05	1.15923e-06	1.6381e-06
25	25	scaffold_25	95792	6	chromosome.Cyanobacteria	2.47511e-06	1.12326e-07	2.69885e-06	0.000221891	6.13542e-07	0.000136021	0.713596	1.14022e-05	1.55433e-05	4.10163e-07	9.9825e-07	1.96267e-06	0.00013577	0.000292523	7.67374e-06	0.000404317	7.42314e-07	1.41131e-05	1.13649e-07	7.52818e-05	0.000125419	0.284927	3.73977e-06	2.34094e-08	1.36719e-07	1.72373e-05	1.73232e-06	4.22698e-06
26	26	scaffold_26	86563	6	chromosome.Cyanobacteria	3.66341e-07	9.73372e-09	6.67597e-08	2.27689e-05	2.89067e-08	2.27102e-05	0.74166	3.76818e-06	1.45928e-07	2.39927e-08	7.35928e-08	1.23168e-07	4.63108e-05	1.3295e-05	6.59586e-07	4.87538e-05	5.11045e-08	1.26158e-06	3.28499e-08	7.40378e-06	2.00342e-05	0.258146	2.42419e-06	3.17048e-10	7.9414e-09	2.4253e-06	4.58468e-08	1.13877e-06
27	27	scaffold_27	85956	6	chromosome.Cyanobacteria	3.13916e-05	3.64075e-06	3.27371e-05	0.000716784	4.58784e-06	0.000650236	0.701609	2.41024e-05	0.000301253	1.97917e-06	7.07153e-06	2.45075e-05	0.000480224	0.000611914	3.4745e-05	0.000769164	5.87374e-06	9.24941e-05	2.08774e-06	0.000584038	0.000230027	0.293661	8.7913e-06	4.02269e-07	7.1097e-07	9.97329e-05	8.76513e-06	2.29635e-06
28	28	scaffold_28	82896	6	unclassified.Cyanobacteria	1.71589e-05	2.2843e-06	3.74326e-06	0.000179957	1.21167e-06	0.000638438	0.689062	2.99401e-05	2.63768e-05	2.61413e-07	1.11033e-06	4.65507e-06	0.000245967	0.000602501	1.33019e-05	0.000125929	7.18971e-07	2.95352e-05	1.60672e-06	7.2485e-05	5.35285e-05	0.308841	8.39563e-06	1.97053e-07	1.1271e-07	3.16876e-05	5.71738e-06	5.4362e-07
29	29	scaffold_29	77493	6	unclassified.Cyanobacteria	1.34351e-06	2.7111e-07	3.69953e-07	9.92024e-05	1.00623e-07	2.56975e-05	0.693866	2.55304e-06	1.22058e-05	1.49626e-07	6.50316e-07	1.03915e-06	0.000179281	2.92687e-05	1.18665e-06	0.000427027	3.09621e-07	7.48612e-06	5.51736e-07	6.84157e-05	6.5623e-05	0.305194	2.01881e-06	3.27123e-08	3.22385e-08	1.43876e-05	1.89866e-07	9.96372e-07
30	30	scaffold_30	75684	6	chromosome.Cyanobacteria	5.80763e-06	5.05336e-06	1.24592e-05	0.000264124	1.20654e-06	0.000184011	0.736049	2.16789e-05	0.000226899	6.04675e-07	1.59546e-06	6.52815e-06	0.000216581	0.000386867	1.69137e-05	0.000399812	1.11358e-06	3.15982e-05	1.40335e-06	0.000440778	8.93385e-05	0.261602	5.68133e-06	2.82854e-06	1.61047e-07	2.14052e-05	8.68417e-07	3.12045e-06
31	31	scaffold_31	74969	6	unclassified.Cyanobacteria	4.51703e-06	2.152e-07	2.9307e-06	0.00013162	5.36101e-07	0.000189719	0.651186	1.20274e-05	6.96291e-06	2.22389e-07	8.08683e-07	1.76177e-06	0.000164049	9.85692e-05	6.41353e-06	9.28419e-05	6.42493e-07	1.17845e-05	5.10126e-07	5.95304e-05	7.95248e-05	0.347921	6.72409e-06	2.40453e-08	9.28657e-08	1.88666e-05	1.10153e-06	1.23135e-06
32	32	scaffold_32	73607	6	unclassified.Cyanobacteria	3.26284e-06	1.9489e-06	2.43489e-06	8.85813e-05	4.23314e-07	0.000220725	0.532965	8.34366e-06	9.96477e-06	9.51267e-08	3.81784e-07	1.00445e-06	0.000108628	0.000214175	4.13082e-06	9.2934e-05	2.64613e-07	9.49931e-06	1.31629e-06	4.53521e-05	4.38026e-05	0.466157	3.03509e-06	2.69053e-07	3.79667e-08	1.41905e-05	1.7027e-06	9.58383e-07
33	33	scaffold_33	67351	21	unclassified.Cyanobacteria	0.000434449	0.000171824	0.0011408	0.0168821	0.000396876	0.00623424	0.202184	4.64051e-05	0.0195142	5.40858e-05	0.00040566	0.000587186	0.00333694	0.0704781	0.000403914	0.00588482	0.000217506	0.00310935	3.60565e-05	0.00338459	0.00256419	0.653702	8.53922e-06	0.000423484	3.20332e-05	0.00233632	0.00602789	2.2198e-06
34	34	scaffold_34	66093	6	chromosome.Cyanobacteria	6.38494e-06	1.01543e-06	5.75119e-07	0.000156912	4.52977e-07	0.000146223	0.764227	1.85338e-05	1.03282e-05	3.15811e-07	1.32152e-06	3.80242e-06	0.000229559	0.00043659	5.81873e-06	0.00036871	4.25729e-07	2.61674e-05	4.32252e-07	4.3087e-05	4.35749e-05	0.234244	4.39632e-06	4.61107e-09	8.87771e-08	2.23832e-05	9.19616e-07	1.32206e-06
35	35	scaffold_35	56874	21	plasmid.Cyanobacteria	0.000922535	0.000224382	0.00217605	0.0139623	0.000836406	0.0161154	0.0696266	7.9392e-05	0.000925794	2.54937e-05	0.00036479	0.000543267	0.00350119	0.0375555	0.000790342	0.000721008	0.000274833	0.00299279	0.000126342	0.00416701	0.00225189	0.833705	2.35188e-05	0.000136861	2.06211e-05	0.00242415	0.00550604	7.43455e-07
36	36	scaffold_36	53978	6	chromosome.Cyanobacteria	2.62983e-06	6.68642e-07	2.01037e-05	8.63811e-05	6.16269e-07	0.000249757	0.814015	2.91191e-05	1.30956e-05	3.10772e-07	3.35926e-07	1.88696e-06	5.01557e-05	0.000157323	1.3547e-05	7.17679e-05	3.60662e-07	8.94814e-06	1.7581e-07	0.000181895	3.15485e-05	0.185048	6.13139e-06	4.08961e-08	1.308e-07	6.51441e-06	2.06568e-07	3.1817e-06
37	37	scaffold_37	45644	6	chromosome.Cyanobacteria	3.51495e-06	2.26209e-07	1.23397e-06	5.9161e-05	2.62539e-07	0.000150405	0.824568	2.85647e-05	2.95489e-06	1.75582e-07	2.49382e-07	1.65203e-06	7.87098e-05	3.84643e-05	6.26055e-06	3.04497e-05	2.99856e-07	5.58857e-06	1.19183e-07	5.02933e-05	2.09956e-05	0.174937	9.10166e-06	2.96735e-09	7.82166e-08	5.01598e-06	8.55601e-08	1.02931e-06
38	38	scaffold_38	44716	23	unclassified.unclassified	0.000689165	0.327351	0.0366187	0.00275876	0.00382543	0.00173233	7.38036e-05	8.75724e-07	0.00554882	1.1888e-05	0.00159364	0.000715588	0.000989375	0.00418544	0.000255252	1.33021e-05	0.00150113	0.00281321	0.070769	0.0104566	0.000762676	0.0262623	1.62537e-06	0.426613	2.79015e-05	0.00346164	0.0709669	1.00803e-08
39	39	scaffold_39	42550	6	chromosome.Cyanobacteria	1.49761e-06	2.39225e-07	4.06039e-07	5.8525e-05	1.59149e-07	8.79996e-05	0.74037	1.00105e-05	1.26352e-06	9.03741e-08	2.71527e-07	6.57554e-07	8.56392e-05	0.000200117	2.68746e-06	0.000125867	1.28101e-07	6.71298e-06	2.47562e-07	1.78471e-05	2.76072e-05	0.258992	2.49369e-06	2.81606e-09	3.31919e-08	6.22764e-06	3.10753e-07	1.17051e-06
40	40	scaffold_40	42252	6	unclassified.Cyanobacteria	6.08989e-06	6.25591e-07	3.29322e-06	0.000214085	7.65286e-07	0.000178733	0.626126	1.64946e-05	6.29798e-06	4.63011e-07	1.46936e-06	4.05201e-06	0.000248935	0.000162125	1.01142e-05	0.000229702	1.13769e-06	2.16552e-05	6.03007e-07	0.000150085	9.9213e-05	0.372479	7.35267e-06	8.24709e-08	1.58893e-07	2.8533e-05	1.0515e-06	1.78645e-06
41	41	scaffold_41	38275	6	unclassified.Cyanobacteria	7.11729e-06	4.34015e-07	2.94836e-05	0.000381821	2.88881e-06	0.000378739	0.666733	2.95591e-05	1.10243e-05	1.74573e-06	3.10695e-06	7.10451e-06	0.000219883	0.000200267	3.10611e-05	0.000195274	3.78755e-06	3.34067e-05	3.39496e-07	0.000475092	0.000213482	0.330978	1.47841e-05	9.7321e-08	9.24067e-07	3.97664e-05	1.78698e-06	5.77719e-06
42	42	scaffold_42	33952	21	plasmid.Cyanobacteria	4.97698e-06	3.19501e-06	1.31061e-06	7.8092e-05	6.74972e-07	0.000178327	0.156692	3.6226e-06	1.4317e-06	6.64171e-08	8.27449e-07	9.03327e-07	0.000176634	0.000160803	1.90777e-06	8.00644e-05	3.28303e-07	1.28528e-05	2.40804e-05	3.14243e-05	5.075e-05	0.842467	2.95372e-06	7.59334e-08	2.56307e-08	2.00637e-05	4.92677e-06	2.87833e-07
43	43	scaffold_43	29306	6	unclassified.Cyanobacteria	1.13682e-05	8.68532e-07	1.7472e-06	0.000119345	3.74197e-07	0.000200095	0.601096	7.3074e-06	7.84139e-05	2.00127e-07	9.52173e-07	2.48443e-06	0.000331591	2.85282e-05	3.42875e-06	0.000121098	7.91513e-07	1.17685e-05	3.48527e-06	7.78374e-05	6.26043e-05	0.39778	1.20789e-05	5.8946e-07	9.49352e-08	4.52241e-05	1.08189e-06	2.93194e-07
44	44	scaffold_44	28870	21	unclassified.Cyanobacteria	2.58429e-05	1.58075e-06	3.14326e-06	0.000472792	1.44065e-06	0.000246381	0.537905	5.23895e-06	0.000165343	1.0703e-06	9.46365e-06	1.04167e-05	0.00119713	8.12724e-05	5.34018e-06	0.000468889	5.49812e-06	5.825e-05	8.55751e-06	0.000107544	0.000288133	0.458591	8.53285e-06	2.47188e-06	5.54248e-07	0.000308229	2.02084e-05	3.70019e-07
45	45	scaffold_45	27477	6	chromosome.unclassified	3.09231e-05	9.39314e-07	1.88865e-06	0.000571963	3.27642e-06	0.00062555	0.699908	6.52436e-05	0.000156251	1.70531e-06	5.07653e-06	2.06343e-05	0.00059909	0.000603595	2.11264e-05	0.000203991	3.39965e-06	6.40956e-05	5.89147e-07	5.82853e-05	0.000139262	0.296778	2.57232e-05	5.43158e-08	8.73266e-07	9.79634e-05	1.01476e-05	1.7608e-06
46	46	scaffold_46	24645	21	plasmid.Cyanobacteria	4.1153e-05	2.95547e-05	2.50773e-06	0.000134386	3.49107e-06	0.0010104	0.126972	1.64979e-05	6.92414e-07	1.24635e-07	3.32427e-06	3.86962e-06	0.000484404	0.000733145	9.71524e-06	2.98942e-05	8.15241e-07	6.08557e-05	0.000218205	4.72125e-05	5.94655e-05	0.870012	1.13867e-05	5.50677e-09	6.19084e-08	7.55227e-05	3.98455e-05	9.63429e-08
47	47	scaffold_47	23252	6	chromosome.Cyanobacteria	3.3632e-05	2.53588e-06	6.00105e-06	0.000779189	1.00987e-05	0.00137535	0.748179	0.000214197	0.000200105	2.15189e-06	8.26671e-06	2.87875e-05	0.000962115	0.00707019	9.868e-05	0.000899081	5.39791e-06	0.00015556	1.88399e-07	0.000151269	0.000139272	0.239558	2.0889e-05	3.79944e-07	9.16206e-07	8.2692e-05	1.09383e-05	4.65557e-06
48	48	scaffold_48	22946	21	plasmid.Cyanobacteria	5.12475e-06	8.48271e-07	9.69841e-08	7.10493e-05	5.02349e-07	0.000199471	0.144074	2.74425e-06	1.31563e-07	4.41587e-08	1.32848e-06	5.94292e-07	0.000285818	0.000557976	9.8829e-07	9.84461e-05	2.28136e-07	1.73678e-05	1.23517e-05	3.2337e-06	6.65706e-05	0.854422	1.98483e-06	3.98536e-09	2.72147e-08	5.60503e-05	0.000120514	1.8508e-07
49	49	scaffold_49	22596	6	unclassified.Cyanobacteria	0.000188227	8.74281e-05	0.00219521	0.00660083	0.000132008	0.00506756	0.400939	0.000138775	0.00382608	2.3398e-05	5.42575e-05	0.000288115	0.000916476	0.0297891	0.000601055	0.00361811	6.83399e-05	0.000770332	9.18002e-06	0.00761029	0.00114548	0.533615	2.15105e-05	0.000216874	1.06342e-05	0.000564239	0.00149131	1.11704e-05
50	50	scaffold_50	20804	6	unclassified.Cyanobacteria	2.1871e-05	3.43313e-07	0.000195058	0.00241174	9.2729e-06	0.000429728	0.556898	2.52559e-05	0.000295367	1.76126e-05	2.28953e-05	6.18716e-05	0.00093249	0.000132868	7.01922e-05	0.0026907	6.12362e-05	9.89173e-05	2.08849e-07	0.00352599	0.00152108	0.430029	2.79915e-05	7.86015e-06	8.69486e-06	0.000457458	1.59014e-05	3.10401e-05
51	51	scaffold_51	20220	6	chromosome.Cyanobacteria	1.37377e-06	2.17864e-06	6.55847e-06	4.30293e-05	2.30217e-07	6.61077e-05	0.75512	9.85895e-06	4.11884e-06	1.50906e-07	2.50199e-07	1.10017e-06	4.26399e-05	6.89405e-05	3.95278e-06	0.00010505	2.0661e-07	5.19695e-06	1.13842e-06	0.000223971	2.49776e-05	0.244257	3.14666e-06	6.58083e-08	5.31379e-08	3.3331e-06	5.36156e-08	5.28915e-06
52	52	scaffold_52	17031	21	plasmid.Cyanobacteria	0.0009348	9.1449e-05	0.000467757	0.0102643	0.000200839	0.00555647	0.209414	4.29874e-05	0.00195431	6.96405e-05	0.000415655	0.000755193	0.00622129	0.00442115	0.000279364	0.00391431	0.000445065	0.00204447	8.0834e-05	0.00285208	0.0027225	0.739118	2.86769e-05	1.25073e-05	4.29819e-05	0.00495521	0.00268989	3.5271e-06

## Sheet: PCC9339plasmids
	contig_id	contig_name	contig_length	id	label	chromosome.Acidobacteria	chromosome.Actinobacteria	chromosome.Bacteroidetes	chromosome.Chlamydiae	chromosome.Chlorobi	chromosome.Chloroflexi	chromosome.Cyanobacteria	chromosome.DeinococcusThermus	chromosome.Firmicutes	chromosome.Fusobacteria	chromosome.Nitrospirae	chromosome.other	chromosome.Planctomycetes	chromosome.Proteobacteria	chromosome.Spirochaetes	chromosome.Tenericutes	chromosome.Thermotogae	chromosome.Verrucomicrobia	plasmid.Actinobacteria	plasmid.Bacteroidetes	plasmid.Chlamydiae	plasmid.Cyanobacteria	plasmid.DeinococcusThermus	plasmid.Firmicutes	plasmid.Fusobacteria	plasmid.other	plasmid.Proteobacteria	plasmid.Spirochaetes
0	0	JH992886.1	44134	21	unclassified.Cyanobacteria	0.00027873	7.25e-05	0.000289146	0.0056168	0.000120034	0.00531643	0.362512	6.72e-05	0.0026477	1.36e-05	0.00010556	0.000208795	0.00228937	0.0199135	0.000251367	0.00182176	6.12e-05	0.00119846	2.63e-05	0.00126122	0.00103033	0.593313	1.47e-05	5.67e-05	7.36e-06	0.000855108	0.000649951	1.4e-06
1	1	JH992887.1	56812	21	unclassified.Cyanobacteria	0.000152513	6.51e-06	1.76e-05	0.00377971	3.29e-05	0.00197044	0.503516	7.61e-05	0.000132324	1.13e-05	8.76e-05	0.000124469	0.00330884	0.00515658	0.000128059	0.0011909	4.51e-05	0.000661081	3.83e-06	0.000475312	0.000895309	0.477093	2.94e-05	1.62e-07	6.13e-06	0.000929995	0.000166922	1.5e-06
2	2	JH992888.1	77792	21	plasmid.Cyanobacteria	0.000702739	2.94e-05	1.16e-05	0.0056019	0.000128914	0.00562709	0.0899707	6.15e-05	3.94e-05	5.94e-06	0.000280688	0.00018068	0.00782212	0.0103746	0.000130802	0.000386183	7.46e-05	0.00159313	6.55e-05	0.000272353	0.00111485	0.869853	4.3e-05	2.7e-07	5.33e-06	0.00324566	0.00237786	1.61e-07
3	3	JH992889.1	215478	21	unclassified.Cyanobacteria	5.98e-05	7.34e-06	6.01e-06	0.000523726	5.39e-06	0.00144246	0.375651	2.1e-05	4e-05	6.25e-07	7.63e-06	1.44e-05	0.00074765	0.00164248	1.81e-05	0.000193944	2.95e-06	0.000126095	1.19e-05	6.21e-05	0.000132962	0.619073	7.04e-06	5.43e-08	3.23e-07	0.00015619	4.53e-05	2.72e-07
4	4	JH992890.1	257338	21	plasmid.Cyanobacteria	0.000441721	8.06e-05	9.99e-05	0.00242297	6.63e-05	0.00558072	0.212151	5.79e-05	9.89e-05	3.63e-06	6.58e-05	0.000145275	0.00264014	0.00301274	0.000152756	0.000187276	3.82e-05	0.000740986	8.97e-05	0.000881381	0.000493216	0.769528	2.76e-05	6.41e-07	2.28e-06	0.0007946	0.000195844	2.51e-07
5	5	JH992891.1	190577	21	plasmid.Cyanobacteria	0.000841731	8.14e-05	4.99e-05	0.00967752	0.000260285	0.00667937	0.138373	8.84e-05	0.000495873	1.65e-05	0.000521861	0.000426887	0.00885305	0.0214241	0.000313365	0.000907806	0.000150953	0.00314912	6e-05	0.00099871	0.00158092	0.799399	3.96e-05	1.33e-06	1.22e-05	0.00353412	0.00206302	3.33e-07
6	6	JH992892.1	427165	21	plasmid.Cyanobacteria	0.000770816	5.1e-05	1.82e-05	0.00396922	9.56e-05	0.00612898	0.160612	6.55e-05	0.000167296	4.81e-06	0.000192842	0.000206785	0.00668375	0.00535224	0.000145354	0.000260204	6.45e-05	0.00141393	7.95e-05	0.000391509	0.000742455	0.809441	4.01e-05	2.91e-07	3.91e-06	0.00229723	0.000800802	1.42e-07
7	7	JH992893.1	718413	21	plasmid.Cyanobacteria	0.00014162	4.51e-05	6.13e-05	0.00249347	5.01e-05	0.00302734	0.267368	3.19e-05	0.000211332	4e-06	5.37e-05	7.07e-05	0.0015123	0.0128554	8.94e-05	0.000766716	1.85e-05	0.000655692	3.11e-05	0.000496869	0.000548545	0.708599	7.89e-06	2.3e-06	2.05e-06	0.000477688	0.000377947	5.82e-07
8	8	JH992894.1	2778	6	unclassified.unclassified	4.2e-05	2.95e-05	0.159618	0.0135205	0.000372303	0.00151163	0.0985385	3.51e-05	0.154853	0.00447417	0.000770205	0.00571731	0.000872811	0.000759692	0.00451115	0.0248909	0.00262338	0.00258238	1.13e-06	0.352624	0.00635278	0.0636615	6.55e-05	0.0580756	0.00208136	0.0315481	0.00468935	0.00517849
9	9	JH992895.1	2843	26	plasmid.Proteobacteria	0.00020468	0.000300338	0.00653775	0.0125459	0.00356572	0.00275087	0.00155522	1.93e-05	2.24e-05	0.000264087	0.00145152	0.00107056	0.00129706	0.0137672	0.00157358	0.000558887	0.00533868	0.00213412	1.03e-05	0.0108877	0.0139685	0.0701822	2.75e-05	0.00829246	0.00031967	0.00488752	0.83634	0.000126542
10	10	JH992896.1	18110	21	unclassified.unclassified	0.000239012	2.59e-05	0.0414474	0.0914506	0.00214287	0.00352936	0.071033	1.28e-05	0.132606	0.00132475	0.00244532	0.00153711	0.00348876	0.0710326	0.000933911	0.0330131	0.00429698	0.00523579	8.06e-06	0.0255438	0.0252827	0.374941	5.44e-06	0.045892	0.000767704	0.00722207	0.0545246	1.74e-05
11	11	JH992897.1	5473	21	plasmid.Cyanobacteria	8.36e-06	1.63e-06	4.74e-07	0.000470352	2.94e-06	0.000119426	0.137944	1.66e-06	1.95e-06	2.08e-06	6.92e-06	4.61e-06	0.000388877	8.1e-05	3.44e-06	0.000316699	6.59e-06	3.01e-05	5.82e-07	9.56e-06	0.000318999	0.859976	3.34e-06	4.39e-07	1.6e-06	0.00026114	3.45e-05	3.19e-06
12	12	JH992898.1	5991344	6	unclassified.Cyanobacteria	1.25e-05	1.89e-06	1.34e-06	0.000212985	1.01e-06	0.000323063	0.682829	1.64e-05	9.46e-06	2.72e-07	2.08e-06	4.75e-06	0.000341426	0.000459671	8.64e-06	0.000197524	7.6e-07	3.88e-05	1.91e-06	6.41e-05	7.05e-05	0.315353	5.44e-06	5.18e-08	8.75e-08	3.94e-05	2.83e-06	5.83e-07

## Sheet: Genome island UU774
Scaffold	Island start	Island end	Length	Method	Gene name	Gene ID	Locus	Genebank ID	Gene start	Gene end	Strand	Product	External Annotations
Scaffold_45	3420402	3428818	8416	Predicted by at least one method			KNPGNMGK_05880	BLD44_029500	3420402	3420641	1	hypothetical protein
Scaffold_45	3420402	3428818	8416	Predicted by at least one method			KNPGNMGK_05881	BLD44_029505	3420704	3421009	1	hypothetical protein
Scaffold_45	3420402	3428818	8416	Predicted by at least one method			KNPGNMGK_05882	BLD44_029510	3421369	3421935	-1	hypothetical protein
Scaffold_45	3420402	3428818	8416	Predicted by at least one method			KNPGNMGK_05883	BLD44_029520	3421986	3422885	-1	hypothetical protein
Scaffold_45	3420402	3428818	8416	Predicted by at least one method			KNPGNMGK_05884	BLD44_029525	3423132	3424487	-1	hypothetical protein
Scaffold_45	3420402	3428818	8416	Predicted by at least one method		afsR_3	KNPGNMGK_05885	BLD44_029525	3424494	3426095	-1	Regulatory protein AfsR
Scaffold_45	3420402	3428818	8416	Predicted by at least one method			KNPGNMGK_05886	BLD44_029530	3426121	3426519	-1	hypothetical protein
Scaffold_45	3420402	3428818	8416	Predicted by at least one method			KNPGNMGK_05887	BLD44_029540	3427005	3427430	1	hypothetical protein
Scaffold_45	3420402	3428818	8416	Predicted by at least one method			KNPGNMGK_05888	BLD44_029540	3427369	3427677	1	Putative pterin-4-alpha-carbinolamine dehydratase
Scaffold_45	3420402	3428818	8416	Predicted by at least one method			KNPGNMGK_05889	BLD44_029550	3428450	3428818	-1	hypothetical protein
scaffold_32	4792332	4803803	11471	Predicted by at least one method			KNPGNMGK_05361	BLD44_026930	4792332	4792973	-1	hypothetical protein
scaffold_32	4792332	4803803	11471	Predicted by at least one method			KNPGNMGK_05360	BLD44_026925	4792970	4796674	-1	hypothetical protein
scaffold_32	4792332	4803803	11471	Predicted by at least one method			KNPGNMGK_05359	BLD44_026925	4796671	4798206	-1	hypothetical protein
scaffold_32	4792332	4803803	11471	Predicted by at least one method			KNPGNMGK_05358	BLD44_026915	4798354	4798977	-1	hypothetical protein
scaffold_32	4792332	4803803	11471	Predicted by at least one method			KNPGNMGK_05357	BLD44_026910	4798998	4801496	-1	hypothetical protein
scaffold_32	4792332	4803803	11471	Predicted by at least one method		thrC_2	KNPGNMGK_05356	BLD44_026905	4802132	4803430	1	Threonine synthase
scaffold_32	4792332	4803803	11471	Predicted by at least one method		cysO	KNPGNMGK_05355	BLD44_026900	4803528	4803803	1	Sulfur carrier protein CysO
Scaffold_21	5519524	5539186	19662	Predicted by at least one method			KNPGNMGK_04636	BLD44_023260	5519524	5519754	1	hypothetical protein
Scaffold_21	5519524	5539186	19662	Predicted by at least one method			KNPGNMGK_04635	BLD44_023255	5519829	5520308	1	hypothetical protein
Scaffold_21	5519524	5539186	19662	Predicted by at least one method		yyaP_2	KNPGNMGK_04634	BLD44_023250	5520314	5520508	1	putative protein YyaP
Scaffold_21	5519524	5539186	19662	Predicted by at least one method		yyaP_1	KNPGNMGK_04633	BLD44_023250	5520486	5520857	1	putative protein YyaP
Scaffold_21	5519524	5539186	19662	Predicted by at least one method		comEC_2	KNPGNMGK_04632	BLD44_023245	5520973	5523309	1	ComE operon protein 3
Scaffold_21	5519524	5539186	19662	Predicted by at least one method		cpcT1	KNPGNMGK_04631	BLD44_023240	5523530	5524120	1	Phycocyanobilin lyase CpcT
Scaffold_21	5519524	5539186	19662	Predicted by at least one method		xerC_5	KNPGNMGK_04630	BLD44_023235	5524320	5525498	1	Tyrosine recombinase XerC
Scaffold_21	5519524	5539186	19662	Predicted by at least one method			KNPGNMGK_04629	BLD44_023230	5525622	5525960	1	hypothetical protein
Scaffold_21	5519524	5539186	19662	Predicted by at least one method			KNPGNMGK_04628	BLD44_023225	5526419	5528608	-1	hypothetical protein
Scaffold_21	5519524	5539186	19662	Predicted by at least one method			KNPGNMGK_04627	BLD44_023220	5528698	5529288	-1	hypothetical protein
Scaffold_21	5519524	5539186	19662	Predicted by at least one method			KNPGNMGK_04626	BLD44_023215	5529369	5529569	-1	hypothetical protein
Scaffold_21	5519524	5539186	19662	Predicted by at least one method			KNPGNMGK_04625	BLD44_023210	5529686	5530051	-1	hypothetical protein
Scaffold_21	5519524	5539186	19662	Predicted by at least one method			KNPGNMGK_04624	BLD44_023205	5530126	5531325	-1	hypothetical protein
Scaffold_21	5519524	5539186	19662	Predicted by at least one method			KNPGNMGK_04623	BLD44_023200	5531338	5531712	-1	hypothetical protein
Scaffold_21	5519524	5539186	19662	Predicted by at least one method			KNPGNMGK_04622	BLD44_023195	5531834	5532022	-1	hypothetical protein
Scaffold_21	5519524	5539186	19662	Predicted by at least one method			KNPGNMGK_04621	BLD44_023190	5532032	5532220	-1	hypothetical protein
Scaffold_21	5519524	5539186	19662	Predicted by at least one method			KNPGNMGK_04620	BLD44_023190	5532217	5532429	-1	hypothetical protein
Scaffold_21	5519524	5539186	19662	Predicted by at least one method			KNPGNMGK_04619	BLD44_023185	5532426	5532731	-1	hypothetical protein
Scaffold_21	5519524	5539186	19662	Predicted by at least one method			KNPGNMGK_04618		5532753	5532974	1	hypothetical protein
Scaffold_21	5519524	5539186	19662	Predicted by at least one method			KNPGNMGK_04617	BLD44_023175	5533177	5533632	1	hypothetical protein
Scaffold_21	5519524	5539186	19662	Predicted by at least one method		xerD	KNPGNMGK_04616	BLD44_023170	5534003	5534668	-1	Tyrosine recombinase XerD
Scaffold_21	5519524	5539186	19662	Predicted by at least one method			KNPGNMGK_04615	BLD44_023165	5534906	5535499	-1	hypothetical protein
Scaffold_21	5519524	5539186	19662	Predicted by at least one method			KNPGNMGK_04614	BLD44_023160	5535875	5536342	1	hypothetical protein
Scaffold_21	5519524	5539186	19662	Predicted by at least one method			KNPGNMGK_04613		5536422	5536703	-1	hypothetical protein
Scaffold_21	5519524	5539186	19662	Predicted by at least one method			KNPGNMGK_04612		5536778	5537002	-1	hypothetical protein
Scaffold_21	5519524	5539186	19662	Predicted by at least one method		merR1	KNPGNMGK_04610	BLD44_023150	5538791	5539186	1	Mercuric resistance operon regulatory protein

## Sheet: Phage-elements
Organism	Description as per PHASTER	Region	Region length	Completeness	Score	Total proteins	Region position	Most common phage	GC%
Fischerella sp. PCC 9339	JH992898.1 Fischerella sp. PCC 9339 genomic scaffold PCC9339DRAFT_scaffold1.1 whole genome shotgun sequence	1	5.1Kb	incomplete	10	6	43056-48170 info_outline	PHAGE_Synech_S_CRM01_NC_015569(1)	0.3887
Fischerella sp. PCC 9339	JH992898.1 Fischerella sp. PCC 9339 genomic scaffold PCC9339DRAFT_scaffold1.1 whole genome shotgun sequence	2	7.5Kb	incomplete	10	10	425337-432921 info_outline	PHAGE_Bacill_G_NC_023719(5)	0.3963
Fischerella sp. PCC 9339	JH992898.1 Fischerella sp. PCC 9339 genomic scaffold PCC9339DRAFT_scaffold1.1 whole genome shotgun sequence	3	8.8Kb	incomplete	20	10	2870299-2879121 info_outline	PHAGE_Synech_S_SKS1_NC_020851(2)	0.364
Fischerella sp. NIES-3754	AP017305.1 Fischerella sp. NIES-3754 DNA complete genome	1	7.5Kb	incomplete	10	9	4794355-4801866 info_outline	PHAGE_Bacill_G_NC_023719(4)	0.4092
Mastigocladus laminosus UU774	scaffold_0	1	8.9Kb	incomplete	20	11	68940-77915 info_outline	PHAGE_Synech_S_SKS1_NC_020851(2)	0.3641
Mastigocladus laminosus UU774	scaffold_6	2	6.1Kb	incomplete	30	7	61430-67557 info_outline	PHAGE_Lactoc_P087_NC_012663(1)	0.3685
