# Supplementary material for: Genome Analysis Coupled With Transcriptomics Reveals the Reduced Fitness of a Hot Spring Cyanobacterium Mastigocladus laminosus UU774 Under Exogenous Nitrogen Supplement
Source: Front Microbiol. 2022 Jul 1;13:909289. doi: 10.3389/fmicb.2022.909289 (PMC9284123; doi:10.3389/fmicb.2022.909289)
Supplement: Supplementary Table 4 — Master expression file. Sheet 1. Differential expression analysis results using Kalisto are presented for genes with their IDs and location along with their log 2-fold expression change and p-values. Sheet 2. Raw normalized read count for genes using R. Sheet 3. Genome size and total coding length. Sheets 4–8. Individual treatments and their expression values. Sheet 9. Annotation gff file for UU774 using Prokka. Sheet 10. Annotation gff file by the PGAP annotation present on Genbank. Sheets 11–14: Curated short-listed genes having a certain level of expression for further downstream data analysis. Sheet 15. Annotated features other than CDSs. [file Table_4.XLSX]

## Sheet: Master
	Supplementary Table S3: Master expression file: expression of all transcripts obtained after RNAseq analysis in all four experimental conditions
	GeneID		111AAAproduct	ctrl_HSK_6hr_log2FC	ctrl_HSK_6hr_pvalue	ctrl_HSK_24hr_log2FC	ctrl_ctrl_HSK_24hr_pvalue	Nitro_Nm12_vs_Np12_log2FC	Nitro_Nm12_vs_Np12_pvalue	Nm0-vs-NM12-log2FoldChange(Starvation)	TP_Nm0_vs_Nm12_pvalue
BLD44_000005	KNPGNMGK_00001	scaffold_0	hypothetical protein	0.0769504	0.59588	-0.01341	0.925927	0.0073626	0.987899	0.187266	0.507861
BLD44_000010	KNPGNMGK_00002	scaffold_0	Glutamyl endopeptidase	0.0757567	0.621821	0.103846	0.490485	-1.36804	0.00236854	0.329951	0.269784
BLD44_000015	KNPGNMGK_00003	scaffold_0	Phosphoserine aminotransferase	0.0882515	0.523746	0.00280421	0.983822	0.161471	0.863477	-0.0205301	0.947992
BLD44_000020	KNPGNMGK_00004	scaffold_0	GTP 3'	0.117795	0.44226	0.0736272	0.628523	0.966535	0.388865	-0.00887433	0.976599
BLD44_000025	KNPGNMGK_00005	scaffold_0	30S ribosomal protein S4	-0.0977078	0.605133	-0.0326363	0.861765	0.0401675	0.943585	-0.651807	0.00896663
BLD44_000030	KNPGNMGK_00006	scaffold_0	hypothetical protein	-0.13223	0.792612	-0.334149	0.520396	-0.65047	0.896316	-0.065768	0.937166
BLD44_000035	KNPGNMGK_00007	scaffold_0	hypothetical protein	-0.331662	0.0931688	-0.212327	0.254511	0.182663	0.758159	0.18763	0.506841
BLD44_000040	KNPGNMGK_00008	scaffold_0	Heterocyst differentiation control protein	0.0395408	0.836787	0.152611	0.414904	-1.76316	2.49259e-05	0.390017	0.120459
BLD44_000045	KNPGNMGK_00009	scaffold_0	hypothetical protein	-1.07944	0.000615695	-0.580496	0.0485316	-3.05085	0.124144	0.775081	0.012378
BLD44_000050	KNPGNMGK_00010	scaffold_0	hypothetical protein	0.256909	0.0101461	0.128286	0.198393	0.906157	0.0573711	-0.209124	0.433713
BLD44_000055	KNPGNMGK_00011	scaffold_0	Low-affinity inorganic phosphate transporter 1	0.486538	0.00150419	0.350944	0.0197259	1.73699	0.00814889	-0.104881	0.737294
BLD44_000065	KNPGNMGK_00012	scaffold_0	hypothetical protein	0.115117	0.645664	0.324209	0.169529	-1.06381	0.393536	-0.307733	0.317401
BLD44_000065	KNPGNMGK_00013	scaffold_0	Sorbitol dehydrogenase	0.0964303	0.530656	0.0926421	0.535566	1.34271	0.0102883	0.0728772	0.811684
BLD44_000070	KNPGNMGK_00014	scaffold_0	H(+)/Cl(-) exchange transporter ClcA	0.235227	0.0145212	0.13949	0.132885	0.666288	0.333883	-0.00743164	0.982025
BLD44_000080	KNPGNMGK_00015	scaffold_0	Serine protease Do-like HtrA	-0.251118	0.245138	-0.0870447	0.676376	-0.502384	0.567967	0.87616	0.0236804
BLD44_000080	KNPGNMGK_00016	scaffold_0	Serine/threonine-protein kinase B	0.186853	0.210539	0.177807	0.209841	0.930149	0.140027	-0.296603	0.381755
BLD44_000085	KNPGNMGK_00017	scaffold_0	hypothetical protein	-0.194148	0.206704	-0.13904	0.353136	-2.45749	0.252645	-0.166156	0.571917
BLD44_000090	KNPGNMGK_00018	scaffold_0	hypothetical protein	0.219082	0.222122	0.0149007	0.936783	-0.222047	0.866039	0.45953	0.29012
BLD44_000095	KNPGNMGK_00020	scaffold_0	Aminopeptidase YwaD	0.0250945	0.897316	0.0926549	0.617458	0.0501579	0.964486	0.00957216	0.981311
BLD44_000095	KNPGNMGK_00019	scaffold_0	hypothetical protein	6.02241	0.003097	4.52896	0.101123	NA	NA	NA	NA
BLD44_000100	KNPGNMGK_00021	scaffold_0	Chaperone protein dnaK2	0.190009	0.0798725	0.12577	0.233868	0.39585	0.342059	0.223391	0.456219
BLD44_000105	KNPGNMGK_00022	scaffold_0	Chaperone protein DnaJ	0.130681	0.397472	0.0616846	0.692012	-0.10872	0.8511	0.228393	0.431876
BLD44_000110	KNPGNMGK_00023	scaffold_0	Chaperone protein DnaJ	0.246277	0.290752	0.210801	0.357878	-0.279581	0.932439	-0.413501	0.284996
BLD44_000115	KNPGNMGK_00024	scaffold_0	hypothetical protein	0.872105	0.0907335	1.05121	0.0354338	0.856556	0.162711	0.0624844	0.848921
BLD44_000125	KNPGNMGK_00026	scaffold_0	Cyclic di-AMP synthase CdaA	0.105969	0.517653	0.0669968	0.683573	-0.336599	0.668908	0.175364	0.518412
BLD44_000125	KNPGNMGK_00025	scaffold_0	Ditrans	0.0618517	0.753561	-0.17644	0.379908	0.306766	0.782826	0.134771	0.657827
BLD44_000130	KNPGNMGK_00027	scaffold_0	Diaminopimelate decarboxylase	0.0604802	0.646242	0.139634	0.275435	1.55388	3.50386e-06	0.180368	0.518375
BLD44_000135	KNPGNMGK_00028	scaffold_0	Ribosomal-protein-alanine acetyltransferase	-0.363918	0.0767937	-0.233404	0.245848	0.594118	0.432678	-0.13403	0.697706
BLD44_000140	KNPGNMGK_00029	scaffold_0	Negative regulator of genetic competence ClpC/MecB	-0.201031	0.029363	-0.0860679	0.36446	0.0635598	0.804666	0.105936	0.783401
BLD44_000145	KNPGNMGK_00030	scaffold_0	2	0.186288	0.214877	0.282303	0.0618947	0.713554	0.544404	-0.277836	0.42603
BLD44_000150	KNPGNMGK_00031	scaffold_0	hypothetical protein	-0.425961	0.111811	-0.179982	0.482435	-2.07804	0.36322	0.0100835	0.976141
BLD44_000155	KNPGNMGK_00032	scaffold_0	Cytochrome b6-f complex subunit 5	-0.241889	0.525857	-0.121345	0.719328	1.07441	0.00404524	-0.000198788	0.99948
BLD44_000160	KNPGNMGK_00033	scaffold_0	Ribosomal RNA small subunit methyltransferase D	0.415939	0.0558127	0.296584	0.171764	0.585485	0.325453	-0.033932	0.914559
BLD44_000165	KNPGNMGK_00034	scaffold_0	Imidazole glycerol phosphate synthase subunit HisH	-0.0928435	0.660124	-0.163932	0.430554	0.330606	0.530359	-0.153705	0.580801
BLD44_000170	KNPGNMGK_00035	scaffold_0	hypothetical protein	-0.403348	0.229194	-0.324964	0.342915	-0.771761	0.876926	-0.139062	0.869212
BLD44_000175	KNPGNMGK_00036	scaffold_0	hypothetical protein	0.00330874	0.981253	-0.0670451	0.608587	1.61677	0.0198986	-0.441678	0.199661
BLD44_000180	KNPGNMGK_00037	scaffold_0	hypothetical protein	-0.299023	0.324746	-0.269722	0.369752	0.258246	0.750692	-0.344185	0.269315
BLD44_000190	KNPGNMGK_00038	scaffold_0	hypothetical protein	-0.0147385	0.970464	0.278594	0.466095	NA	NA	0.908286	0.139202
BLD44_000190	KNPGNMGK_00039	scaffold_0	hypothetical protein	0.13905	0.48944	0.148325	0.453591	1.16692	0.263235	0.573076	0.0948572
BLD44_000200	KNPGNMGK_00041	scaffold_0	hypothetical protein	-0.0158062	0.969412	0.343849	0.378601	-0.97606	0.728886	-0.726127	0.182305
BLD44_000200	KNPGNMGK_00040	scaffold_0	Ribonuclease toxin YhaV	-0.321306	0.223409	-0.483186	0.0714967	NA	NA	-0.846457	0.472461
BLD44_000205	KNPGNMGK_00042	scaffold_0	Cytochrome f	0.0862393	0.589017	0.14731	0.371621	0.637222	0.0533921	-0.619947	0.0118812
BLD44_000210	KNPGNMGK_00043	scaffold_0	Cytochrome b6-f complex iron-sulfur subunit 1	-0.645752	0.0009178	-0.563937	0.0028444	0.534661	0.0949468	-0.528306	0.0413964
BLD44_000215	KNPGNMGK_00044	scaffold_0	hypothetical protein	-0.62874	0.0322824	-0.580245	0.0325396	0.618855	0.729513	-0.430418	0.412258
BLD44_000225	KNPGNMGK_00045	scaffold_0	Amino-acid acetyltransferase	-0.335433	0.167263	-0.231351	0.328126	-0.331633	0.856933	0.126954	0.76118
BLD44_000225	KNPGNMGK_00046	scaffold_0	hypothetical protein	0.0205313	0.926133	0.0336492	0.877976	-0.195956	0.854707	-0.706672	0.0226331
BLD44_000230	KNPGNMGK_00047	scaffold_0	hypothetical protein	0.200445	0.427375	0.324769	0.158799	0.367816	0.67192	0.662151	0.0858991
BLD44_000235	KNPGNMGK_00048	scaffold_0	hypothetical protein	-0.000548596	0.998001	0.284165	0.1716	0.346363	0.644486	-0.0994783	0.750445
BLD44_000240	KNPGNMGK_00049	scaffold_0	hypothetical protein	-0.357619	0.240091	-0.10665	0.718168	0.625317	0.540921	2.10091	1.00177e-07
BLD44_000245	KNPGNMGK_00050	scaffold_0	NADH-quinone oxidoreductase subunit N	0.174589	0.169076	0.125647	0.316459	0.319223	0.325747	-0.92781	0.000267012
BLD44_000250	KNPGNMGK_00051	scaffold_0	hypothetical protein	-0.618238	0.00501741	-0.73456	0.00136525	0.586263	0.0289749	0.672721	0.00848595
BLD44_000255	KNPGNMGK_00052	scaffold_0	hypothetical protein	-0.409308	0.0816141	-0.223114	0.329747	0.596484	0.462392	0.124377	0.712344
BLD44_000265	KNPGNMGK_00053	scaffold_0	hypothetical protein	-0.03786	0.882874	-0.0346967	0.891895	1.83354	2.96704e-06	0.0582159	0.846504
BLD44_000270	KNPGNMGK_00054	scaffold_0	DNA topoisomerase 1	0.0895276	0.397513	0.144689	0.145811	0.715255	0.0119688	0.00831778	0.982473
BLD44_000275	KNPGNMGK_00056	scaffold_0	hypothetical protein	-0.228199	0.501366	-0.026348	0.936811	1.15037	0.00049833	0.633597	0.0553495
BLD44_000275	KNPGNMGK_00057	scaffold_0	hypothetical protein	3.38951	0.0756989	3.16565	0.117605	0.00649214	0.994481	1.03924	0.516533
BLD44_000280	KNPGNMGK_00058	scaffold_0	3-dehydroquinate dehydratase	-0.0282408	0.914324	0.0808419	0.744565	-0.315153	0.60125	0.24253	0.375515
BLD44_000285	KNPGNMGK_00059	scaffold_0	hypothetical protein	-0.0644905	0.689231	-0.0620287	0.695071	0.22347	0.683666	0.347029	0.246001
BLD44_000290	KNPGNMGK_00060	scaffold_0	Cyclic-di-AMP phosphodiesterase PgpH	0.237682	0.0150915	0.206387	0.0344689	-0.0415691	0.921127	0.152768	0.564772
BLD44_000295	KNPGNMGK_00061	scaffold_0	Glycogen synthase	-0.17654	0.236761	-0.0294877	0.832531	0.686864	0.0917703	-0.490166	0.0544258
BLD44_000300	KNPGNMGK_00062	scaffold_0	Porphobilinogen deaminase	-0.090243	0.543475	-0.169045	0.257689	0.713736	0.0439646	-0.590145	0.0358469
BLD44_000305	KNPGNMGK_00063	scaffold_0	Diacylglycerol kinase	-0.229209	0.116338	-0.21932	0.123672	-0.562138	0.133269	1.18808	5.9105e-06
BLD44_000310	KNPGNMGK_00064	scaffold_0	Serine/threonine-protein kinase C	-0.0396612	0.831405	-0.127132	0.491499	-0.76839	0.592191	0.516911	0.220303
BLD44_000315	KNPGNMGK_00065	scaffold_0	Phosphate-binding protein PstS 1	-0.055911	0.713517	-0.06497	0.683864	1.18822	0.126869	-0.0260733	0.942648
BLD44_000320	KNPGNMGK_00066	scaffold_0	hypothetical protein	-0.600817	0.0549986	-0.525645	0.0973927	-0.624591	0.467999	0.195666	0.535708
BLD44_000325	KNPGNMGK_00067	scaffold_0	Cellulosome-anchoring protein	-0.201086	0.346751	-0.107562	0.605824	-0.38647	0.438081	1.2396	9.61976e-06
BLD44_000330	KNPGNMGK_00068	scaffold_0	hypothetical protein	-0.31436	0.134083	-0.146804	0.457702	0.00366721	0.996804	-0.0777692	0.793392
BLD44_000335	KNPGNMGK_00069	scaffold_0	Putative glycosyltransferase EpsE	0.00104753	0.993942	-0.0330598	0.807564	-0.239749	0.832272	0.0885393	0.835666
BLD44_000340	KNPGNMGK_00070	scaffold_0	hypothetical protein	0.341865	0.0726599	0.0898582	0.643183	-0.274806	0.928525	-0.127256	0.794021
BLD44_000345	KNPGNMGK_00071	scaffold_0	GDP-mannose 4	0.095827	0.581514	0.132625	0.437528	-4.46337	0.0306391	-0.185335	0.593922
BLD44_000350	KNPGNMGK_00072	scaffold_0	hypothetical protein	0.0608371	0.87757	0.0153785	0.969051	-2.4225	0.264028	-0.344704	0.714051
BLD44_000360	KNPGNMGK_00074	scaffold_0	hypothetical protein	-0.00221924	0.982051	0.0789602	0.417602	-0.572578	0.534719	-0.194721	0.558923
BLD44_000360	KNPGNMGK_00073	scaffold_0	putative glycosyltransferase	0.114724	0.552651	0.0657309	0.729851	-2.2788	0.302219	0.243655	0.537356
BLD44_000365	KNPGNMGK_00075	scaffold_0	Putative mycofactocin biosynthesis glycosyltransferase MftF	-0.0831783	0.553311	-0.116718	0.399922	-1.59221	0.373553	0.375382	0.24722
BLD44_000375	KNPGNMGK_00076	scaffold_0	D-inositol 3-phosphate glycosyltransferase	-0.124183	0.546309	-0.206289	0.312142	1.07315	0.402994	0.360949	0.365551
BLD44_000375	KNPGNMGK_00077	scaffold_0	Trans-aconitate 2-methyltransferase	0.0791706	0.584095	-0.0125432	0.930565	-0.149749	0.821167	0.226543	0.506358
BLD44_000385	KNPGNMGK_00078	scaffold_0	Putative acetyltransferase	-0.0836502	0.77918	-0.0726712	0.805544	NA	NA	0.150536	0.816569
BLD44_000385	KNPGNMGK_00079	scaffold_0	Teichoic acids export ATP-binding protein TagH	0.148219	0.311885	0.102884	0.479937	-0.337862	0.770902	-0.391993	0.272631
BLD44_000390	KNPGNMGK_00080	scaffold_0	Teichoic acid translocation permease protein TagG	0.0250682	0.880714	-0.0972277	0.568837	1.05714	0.212572	-0.139039	0.666667
BLD44_000395	KNPGNMGK_00081	scaffold_0	hypothetical protein	-0.667253	0.0041142	-0.568989	0.0153079	-2.31686	0.49301	-0.179266	0.840866
BLD44_000400	KNPGNMGK_00082	scaffold_0	hypothetical protein	-0.660437	0.0238284	-0.385832	0.191526	1.41993	0.0956544	-0.43891	0.157309
BLD44_000405	KNPGNMGK_00083	scaffold_0	hypothetical protein	0.247995	0.169447	0.14536	0.424469	0.685757	0.154593	-0.224614	0.386478
BLD44_000410	KNPGNMGK_00084	scaffold_0	Homogentisate phytyltransferase	0.0872104	0.588117	0.211868	0.171437	1.08904	0.0170177	0.277332	0.424477
BLD44_000415	KNPGNMGK_00085	scaffold_0	hypothetical protein	-0.967481	0.000924552	-0.869368	0.00287048	0.162037	0.882785	0.170453	0.638283
BLD44_000420	KNPGNMGK_00087	scaffold_0	D-arabitol-phosphate dehydrogenase	-0.0315169	0.853339	-0.00764759	0.963679	1.16324	0.314916	0.0627786	0.842414
BLD44_000420	KNPGNMGK_00086	scaffold_0	hypothetical protein	-0.0224124	0.982878	0.308161	0.741432	4.18982	0.108978	2.14443	0.18524
BLD44_000425	KNPGNMGK_00088	scaffold_0	hypothetical protein	0.0341816	0.822282	-0.0535169	0.722333	1.17393	0.272035	0.150684	0.697591
BLD44_000435	KNPGNMGK_00089	scaffold_0	Fructose-1	-0.0156852	0.923892	0.00888102	0.95641	-0.881563	0.36849	0.0593945	0.844334
BLD44_000440	KNPGNMGK_00090	scaffold_0	Protein PucC	0.0102929	0.942757	0.11733	0.358718	-0.383904	0.729159	-0.30166	0.321438
BLD44_000445	KNPGNMGK_00091	scaffold_0	putative oxidoreductase	-0.0699081	0.675453	0.0425588	0.792909	0.221418	0.754732	-0.366194	0.232706
BLD44_000450	KNPGNMGK_00092	scaffold_0	RNA helicase CrhR	0.0494278	0.737338	0.135437	0.367071	0.335264	0.276748	-0.133053	0.712127
BLD44_000455	KNPGNMGK_00093	scaffold_0	Ribosomal protein S12 methylthiotransferase RimO	-0.0470902	0.752082	0.181736	0.203356	0.00992911	0.977914	-0.25157	0.389836
BLD44_000465	KNPGNMGK_00094	scaffold_0	hypothetical protein	0.00147568	0.99368	0.150885	0.399146	-0.447205	0.525662	-0.3295	0.240609
BLD44_000470	KNPGNMGK_00096	scaffold_0	hypothetical protein	0.243184	0.470539	0.551482	0.0928552	NA	NA	3.51918	0.00135942
BLD44_000470	KNPGNMGK_00095	scaffold_0	Vitamin K epoxide reductase	0.698298	0.000231245	0.595387	0.00177564	0.840685	0.115759	-0.158425	0.548222
BLD44_000475	KNPGNMGK_00097	scaffold_0	L-aspartate oxidase	0.0313816	0.801549	0.00504052	0.967597	0.716432	0.176503	0.505862	0.167892
BLD44_000485	KNPGNMGK_00098	scaffold_0	Sec-independent protein translocase protein TatC	-0.37222	0.0217526	-0.193378	0.216236	1.27296	0.0163141	0.249682	0.45182
BLD44_000490	KNPGNMGK_00099	scaffold_0	hypothetical protein	-0.567293	0.0138173	-0.447266	0.0476504	1.46397	0.17308	0.0236477	0.947053
BLD44_000495	KNPGNMGK_00100	scaffold_0	Proline iminopeptidase	-0.0685522	0.667059	-0.0769145	0.621535	0.0312245	0.983056	-0.394905	0.244833
BLD44_000500	KNPGNMGK_00101	scaffold_0	Holliday junction ATP-dependent DNA helicase RuvA	0.0746044	0.705519	-0.0133156	0.945379	-1.80052	0.46086	0.192639	0.573367
BLD44_000510	KNPGNMGK_00102	scaffold_0	8-amino-7-oxononanoate synthase	-0.0712043	0.65044	-0.119528	0.442608	-3.24576	0.00421013	-0.907745	0.013169
BLD44_000510	KNPGNMGK_00103	scaffold_0	hypothetical protein	0.144465	0.457331	0.0818357	0.672766	-2.19143	0.0627862	-1.2381	2.02065e-05
BLD44_000515	KNPGNMGK_00104	scaffold_0	Photosystem I reaction center subunit IX	-0.765009	0.018831	-0.506854	0.115089	-2.23647	0.517576	2.68805	0.000224263
BLD44_000520	KNPGNMGK_00107	scaffold_0	Global nitrogen regulator	-0.150983	0.332341	-0.160168	0.294216	-0.375774	0.711005	0.673627	0.0286119
BLD44_000525	KNPGNMGK_00108	scaffold_0	O-acetylserine sulfhydrylase	0.208271	0.179394	0.0731716	0.641139	-2.98579	0.132372	0.765931	0.0728261
BLD44_000530	KNPGNMGK_00109	scaffold_0	hypothetical protein	-0.307167	0.270122	-0.291746	0.284994	-4.11457	0.061453	0.694868	0.0463405
BLD44_000535	KNPGNMGK_00110	scaffold_0	hypothetical protein	0.157056	0.707824	0.181407	0.656353	-2.93968	0.310462	0.953754	0.00470028
BLD44_000540	KNPGNMGK_00111	scaffold_0	hypothetical protein	-0.353853	0.265546	-0.448259	0.173425	-0.65047	0.896316	1.07841	0.0038655
BLD44_000545	KNPGNMGK_00112	scaffold_0	hypothetical protein	-0.463642	0.0658007	-0.407981	0.101802	-0.0453285	0.942919	0.427207	0.140613
BLD44_000550	KNPGNMGK_00113	scaffold_0	hypothetical protein	-0.264848	0.357876	-0.175143	0.540163	-0.654998	0.579808	0.926395	0.00617086
BLD44_000555	KNPGNMGK_00114	scaffold_0	hypothetical protein	-0.516573	0.0536261	-0.399065	0.143136	-0.839645	0.462476	-0.765292	0.0603056
BLD44_000560	KNPGNMGK_00117	scaffold_0	hypothetical protein	0.0270665	0.839996	-0.0775192	0.56644	-0.470078	0.094295	0.648351	0.086355
BLD44_000565	KNPGNMGK_00118	scaffold_0	hypothetical protein	0.154352	0.371107	0.13854	0.412656	-1.39304	0.000153106	0.81165	0.105679
BLD44_000570	KNPGNMGK_00119	scaffold_0	hypothetical protein	0.169966	0.128083	0.128076	0.237447	-1.16933	0.0060891	0.781642	0.115709
BLD44_000575	KNPGNMGK_00120	scaffold_0	hypothetical protein	-0.119615	0.514908	-0.0700417	0.698461	-0.94366	0.362294	-0.355509	0.306576
BLD44_000580	KNPGNMGK_00121	scaffold_0	Demethylmenaquinone methyltransferase	0.139327	0.520976	0.169764	0.42679	0.0890788	0.897231	-0.249837	0.50351
BLD44_000585	KNPGNMGK_00122	scaffold_0	Ferrochelatase	0.114926	0.41312	0.103046	0.463138	-0.676195	0.218184	-0.0223873	0.93155
BLD44_000590	KNPGNMGK_00123	scaffold_0	Galactoside O-acetyltransferase	0.26274	0.198811	0.177417	0.38643	-1.8842	0.438351	-0.386829	0.422548
BLD44_000595	KNPGNMGK_00124	scaffold_0	hypothetical protein	0.0797093	0.627245	-0.0524402	0.747864	-4.33125	0.0432781	-1.27625	0.0080392
BLD44_000600	KNPGNMGK_00125	scaffold_0	Validoxylamine A glucosyltransferase	0.0764533	0.656497	0.167263	0.312496	-2.02511	0.231696	-0.587774	0.161587
BLD44_000605	KNPGNMGK_00126	scaffold_0	hypothetical protein	-0.451756	0.00883653	-0.321527	0.0494407	0.0431958	0.938976	-0.0187143	0.947751
BLD44_000610	KNPGNMGK_00127	scaffold_0	Bifunctional adenosylcobalamin biosynthesis protein CobU	0.110077	0.593784	0.0728188	0.720633	1.08172	0.337922	0.166474	0.622665
BLD44_000615	KNPGNMGK_00128	scaffold_0	hypothetical protein	-0.355917	0.101171	-0.295477	0.184262	-0.899176	0.171333	0.480994	0.187073
BLD44_000620	KNPGNMGK_00129	scaffold_0	hypothetical protein	-0.132068	0.684912	-0.243965	0.479462	1.54713	0.000378783	0.0815419	0.86302
BLD44_000625	KNPGNMGK_00130	scaffold_0	hypothetical protein	-0.57563	0.0391063	-0.405975	0.130603	-0.771761	0.876926	0.622954	0.246879
BLD44_000635	KNPGNMGK_00131	scaffold_0	hypothetical protein	-0.954679	0.0002493	-0.567657	0.0144287	NA	NA	-0.758029	0.472474
BLD44_000640	KNPGNMGK_00132	scaffold_0	hypothetical protein	0.327789	0.00113386	0.169294	0.077925	-1.60104	8.54219e-08	1.49121	3.36669e-07
BLD44_000645	KNPGNMGK_00133	scaffold_0	hypothetical protein	-0.568896	0.0185177	-0.61159	0.0108249	1.11583	0.0114452	0.726917	0.209824
BLD44_000650	KNPGNMGK_00134	scaffold_0	hypothetical protein	0.236362	0.0840806	0.00138763	0.992119	-0.412066	0.599457	0.545457	0.154988
BLD44_000655	KNPGNMGK_00135	scaffold_0	hypothetical protein	0.126295	0.602693	0.203505	0.386738	0.456855	0.735878	0.0601967	0.874965
BLD44_000660	KNPGNMGK_00136	scaffold_0	hypothetical protein	-0.110294	0.58516	-0.186653	0.353067	0.558442	0.39727	-0.301055	0.370177
BLD44_000665	KNPGNMGK_00137	scaffold_0	dTDP-4-dehydrorhamnose reductase	0.0937468	0.59885	0.0807017	0.643176	0.894578	0.283667	-0.437572	0.23896
BLD44_000670	KNPGNMGK_00138	scaffold_0	hypothetical protein	-0.0564186	0.817637	0.0215745	0.925525	1.26001	0.0482581	-0.943648	0.00424242
BLD44_000675	KNPGNMGK_00139	scaffold_0	GTPase Obg	0.350343	0.0654268	0.118399	0.537041	1.13701	0.0651654	0.164666	0.570679
BLD44_000680	KNPGNMGK_00141	scaffold_0	hypothetical protein	-0.00865115	0.964482	-0.0284035	0.881755	0.171803	0.798334	-0.190038	0.519132
BLD44_000685	KNPGNMGK_00142	scaffold_0	hypothetical protein	-0.256168	0.1456	-0.285715	0.0961472	-2.23487	0.518062	0.16436	0.798964
BLD44_000690	KNPGNMGK_00143	scaffold_0	hypothetical protein	0.181487	0.295198	0.139971	0.411575	-0.65047	0.896316	0.42196	0.493865
BLD44_000700	KNPGNMGK_00144	scaffold_0	hypothetical protein	0.0778516	0.589647	-0.00231863	0.986347	-1.77753	0.0478453	0.293711	0.364693
BLD44_000705	KNPGNMGK_00145	scaffold_0	Leu/Ile/Val-binding protein	-0.0897401	0.507754	-0.190692	0.150922	0.0776933	0.889925	0.602432	0.111519
BLD44_000710	KNPGNMGK_00146	scaffold_0	Sulfite reductase [ferredoxin]	-0.00847742	0.936068	-0.024857	0.818892	1.15141	0.00237773	-0.335278	0.2003
BLD44_000715	KNPGNMGK_00147	scaffold_0	Peptide methionine sulfoxide reductase MsrA	0.0509935	0.82748	0.124108	0.588394	1.39724	0.0661997	-0.0163401	0.949026
BLD44_000720	KNPGNMGK_00148	scaffold_0	Putative fluoride ion transporter CrcB	-0.0918967	0.804312	-0.0959342	0.796069	-1.68998	0.674447	-0.890867	0.3828
BLD44_000725	KNPGNMGK_00149	scaffold_0	hypothetical protein	0.144885	0.464481	0.136602	0.485023	-1.62505	0.510502	-0.692184	0.311488
BLD44_000730	KNPGNMGK_00150	scaffold_0	dTDP-3-amino-3	-0.220788	0.196999	-0.22405	0.1862	-4.325	0.0117298	-1.46523	0.0182381
BLD44_000735	KNPGNMGK_00151	scaffold_0	Phytochrome-like protein cph2	-0.17373	0.398791	-0.123808	0.524532	-1.68896	0.496648	0.358817	0.478764
BLD44_000740	KNPGNMGK_00152	scaffold_0	Voltage-gated potassium channel Kch	0.218148	0.133572	0.235327	0.102579	-2.54668	0.0402057	1.37409	7.30016e-06
BLD44_000745	KNPGNMGK_00153	scaffold_0	hypothetical protein	-0.0694073	0.595756	-0.144767	0.266831	-0.31818	0.618612	0.240186	0.476513
BLD44_000750	KNPGNMGK_00154	scaffold_0	hypothetical protein	0.380579	6.38e-06	0.262286	0.00179236	0.298175	0.466011	0.0911247	0.775215
BLD44_000755	KNPGNMGK_00155	scaffold_0	ComE operon protein 3	0.0763575	0.52869	0.104917	0.385222	0.193395	0.692148	-0.117385	0.699502
BLD44_000760	KNPGNMGK_00156	scaffold_0	hypothetical protein	0.0567696	0.596034	0.0833839	0.419868	0.484438	0.294436	-0.166939	0.538251
BLD44_000765	KNPGNMGK_00157	scaffold_0	hypothetical protein	0.204069	0.0202492	0.196095	0.0256941	-0.163061	0.902507	-0.714992	0.0131681
BLD44_000770	KNPGNMGK_00158	scaffold_0	hypothetical protein	-0.743788	0.00629993	-0.769781	0.0071412	-0.287925	0.925865	1.48934	0.0465325
BLD44_000775	KNPGNMGK_00159	scaffold_0	Aklanonic acid methyltransferase DnrC	0.078179	0.675214	0.121461	0.504444	0.0893009	0.957235	-0.0762249	0.804038
BLD44_000780	KNPGNMGK_00160	scaffold_0	hypothetical protein	-0.202512	0.588305	-0.0682395	0.854648	0.417531	0.631893	-0.0517552	0.856255
BLD44_000780	KNPGNMGK_00161	scaffold_0	hypothetical protein	0.338159	0.134118	0.141898	0.538771	-1.21808	0.453517	-0.559236	0.190946
BLD44_000785	KNPGNMGK_00163	scaffold_0	Protoheme IX farnesyltransferase	-0.165549	0.307532	-0.0021617	0.988981	0.047359	0.948383	0.0213489	0.938038
BLD44_000790	KNPGNMGK_00164	scaffold_0	Heme A synthase	0.084364	0.600693	0.0935545	0.554154	0.172702	0.780472	0.102469	0.705058
BLD44_000795	KNPGNMGK_00165	scaffold_0	Alternative cytochrome c oxidase subunit 2	-0.0702028	0.680836	0.149382	0.359862	1.88668	7.30416e-10	0.126383	0.770447
BLD44_000800	KNPGNMGK_00166	scaffold_0	Cytochrome c oxidase subunit 1	0.212955	0.0786716	0.195063	0.0962092	1.6693	5.59969e-07	0.336851	0.4663
BLD44_000805	KNPGNMGK_00167	scaffold_0	putative cytochrome c oxidase subunit 3	-0.0578945	0.771866	-0.00767657	0.968793	0.690321	0.282176	0.343437	0.292428
BLD44_000810	KNPGNMGK_00168	scaffold_0	Kynurenine formamidase	0.27263	0.0341108	0.197719	0.112419	0.310948	0.615689	0.302676	0.356206
BLD44_000820	KNPGNMGK_00169	scaffold_0	Anthranilate phosphoribosyltransferase 2	0.114524	0.510479	0.0358669	0.835025	-0.531565	0.480806	-0.290571	0.282874
BLD44_000820	KNPGNMGK_00170	scaffold_0	hypothetical protein	0.325293	0.0397553	0.251977	0.106091	0.558845	0.191299	-0.0750682	0.811123
BLD44_000830	KNPGNMGK_00171	scaffold_0	Carbamoyl-phosphate synthase small chain	0.0444791	0.74954	-0.00679025	0.960189	0.31831	0.39556	-0.446182	0.18014
BLD44_000835	KNPGNMGK_00172	scaffold_0	Anti-sigma-B factor antagonist	-0.685522	0.00234657	-0.450393	0.033513	0.410339	0.16619	-0.252935	0.332755
BLD44_000840	KNPGNMGK_00173	scaffold_0	Mini-ribonuclease 3	-0.0839795	0.710275	0.00863607	0.968589	0.0263188	0.952851	0.263584	0.337422
BLD44_000845	KNPGNMGK_00174	scaffold_0	Putative TrmH family tRNA/rRNA methyltransferase	0.187086	0.271264	0.0964641	0.571813	0.300507	0.407763	0.267321	0.3344
BLD44_000850	KNPGNMGK_00175	scaffold_0	hypothetical protein	-0.0447571	0.893595	-0.0320818	0.923583	0.550536	0.11482	0.473102	0.130942
BLD44_000855	KNPGNMGK_00176	scaffold_0	putative protein	0.198831	0.254472	0.150799	0.377124	0.192817	0.672411	0.386223	0.206665
BLD44_000860	KNPGNMGK_00177	scaffold_0	hypothetical protein	-0.126825	0.538414	-0.0666721	0.740084	-1.50077	0.0448397	1.18921	9.55346e-06
BLD44_000865	KNPGNMGK_00178	scaffold_0	hypothetical protein	-0.42447	0.0518447	-0.353044	0.103365	-0.599192	0.637858	-0.421607	0.28272
BLD44_000870	KNPGNMGK_00179	scaffold_0	hypothetical protein	0.1753	0.348323	0.217285	0.233222	0.421896	0.707768	-0.638997	0.164058
BLD44_000875	KNPGNMGK_00180	scaffold_0	Disulfide bond formation protein D	-0.371654	0.121553	-0.490492	0.0428924	-2.49292	0.246328	-0.0750971	0.844606
BLD44_000880	KNPGNMGK_00181	scaffold_0	Autoinducer 2 sensor kinase/phosphatase LuxQ	0.066573	0.380418	0.0327532	0.665017	-0.447024	0.394085	0.0276097	0.922426
BLD44_000885	KNPGNMGK_00182	scaffold_0	hypothetical protein	0.0632118	0.513566	-0.0792549	0.416613	-0.791111	0.501542	0.342945	0.304459
BLD44_000890	KNPGNMGK_00183	scaffold_0	Response regulator PleD	-0.133013	0.61647	-0.0469771	0.857318	-0.309517	0.920344	-0.0169287	0.9838
BLD44_000895	KNPGNMGK_00184	scaffold_0	hypothetical protein	-0.436554	0.216846	-0.238602	0.500168	-0.547356	0.465606	-0.251923	0.56027
BLD44_000900	KNPGNMGK_00185	scaffold_0	hypothetical protein	-0.0987026	0.642536	-0.109397	0.603925	-0.95586	0.0971119	0.630987	0.0260594
BLD44_000905	KNPGNMGK_00186	scaffold_0	hypothetical protein	-0.12167	0.574153	-0.157375	0.464058	-0.0676848	0.903675	0.263612	0.317758
BLD44_000915	KNPGNMGK_00187	scaffold_0	hypothetical protein	-0.493008	0.132885	-0.272179	0.398688	-2.14545	0.0393224	-0.85703	0.163075
BLD44_000915	KNPGNMGK_00188	scaffold_0	hypothetical protein	0.0923457	0.794203	-0.00906215	0.978538	-3.31136	0.000933779	-0.994342	0.0599448
BLD44_000925	KNPGNMGK_00189	scaffold_0	3-methyl-2-oxobutanoate hydroxymethyltransferase	0.149255	0.406509	0.235152	0.190823	-3.4992	6.97033e-09	-1.04367	0.00859706
BLD44_000935	KNPGNMGK_00190	scaffold_0	hypothetical protein	-0.000488565	0.996955	4.63e-05	0.99971	0.0472922	0.892745	0.435629	0.342333
BLD44_000935	KNPGNMGK_00191	scaffold_0	hypothetical protein	0.0582163	0.792175	0.186543	0.355456	-0.466221	0.374178	0.257073	0.393283
BLD44_000940	KNPGNMGK_00192	scaffold_0	Adenine phosphoribosyltransferase	-0.250372	0.253172	-0.11543	0.588594	1.17108	0.119592	-0.159072	0.601998
BLD44_000945	KNPGNMGK_00193	scaffold_0	Glutathione transport system permease protein GsiC	0.397695	0.0159131	0.19776	0.239531	-0.664108	0.325193	-0.0690285	0.804566
BLD44_000950	KNPGNMGK_00194	scaffold_0	hypothetical protein	-0.362413	0.175685	-0.272151	0.303292	1.74804	0.0302119	-0.0356507	0.936346
BLD44_000955	KNPGNMGK_00195	scaffold_0	Hemolysin secretion protein D	0.241015	0.0198016	0.200057	0.0504039	1.48415	0.0324682	-0.390057	0.209818
BLD44_000960	KNPGNMGK_00196	scaffold_0	Alpha-hemolysin translocation ATP-binding protein HlyB	0.0803281	0.373462	0.0590558	0.510818	0.0212178	0.983283	-1.08806	0.000397386
BLD44_000965	KNPGNMGK_00197	scaffold_0	Foldase protein PrsA	-0.256489	0.140324	-0.150849	0.372626	1.35608	0.348681	-1.34325	0.000157656
BLD44_000970	KNPGNMGK_00198	scaffold_0	hypothetical protein	-0.099044	0.467881	0.000796429	0.995245	2.48807	0.00709265	-1.52642	5.74095e-07
BLD44_000975	KNPGNMGK_00199	scaffold_0	hypothetical protein	-0.141464	0.295185	-0.072675	0.590909	0.103663	0.934386	-1.01051	0.0029395
BLD44_000980	KNPGNMGK_00201	scaffold_0	hypothetical protein	2.51332	0.0216171	2.3093	0.0495808	-0.65047	0.896316	NA	NA
BLD44_000980	KNPGNMGK_00200	scaffold_0	putative protein	-0.0314559	0.873443	0.149671	0.432279	-0.180854	0.956861	-0.429807	0.400767
BLD44_000985	KNPGNMGK_00202	scaffold_0	hypothetical protein	-0.357234	0.309148	-0.337825	0.336307	1.24505	0.439507	0.460829	0.250597
BLD44_000990	KNPGNMGK_00203	scaffold_0	Indole-3-glycerol phosphate synthase	0.0406194	0.815075	0.0881345	0.606062	0.685118	0.38053	0.279648	0.417026
BLD44_000995	KNPGNMGK_00204	scaffold_0	Dihydrolipoyl dehydrogenase	0.30443	0.0218614	0.146309	0.27454	1.06926	0.00661694	-0.179987	0.642972
BLD44_001000	KNPGNMGK_00205	scaffold_0	Pullulanase	0.121087	0.353239	0.0782828	0.545233	0.433579	0.129657	3.58853	2.47592e-13
BLD44_001005	KNPGNMGK_00206	scaffold_0	Protein hit	-0.492143	0.0199891	-0.465938	0.0276392	1.03112	0.258559	0.453338	0.239911
BLD44_001010	KNPGNMGK_00207	scaffold_0	Sensor histidine kinase TmoS	0.146824	0.0310505	0.137005	0.0442046	1.10101	0.00220057	0.99802	0.00453217
BLD44_001020	KNPGNMGK_00208	scaffold_0	DNA gyrase subunit A	0.146252	0.130534	0.131903	0.168292	0.586849	0.0657188	0.47384	0.161224
BLD44_001025	KNPGNMGK_00209	scaffold_0	Apolipoprotein N-acyltransferase	0.341185	0.0210073	0.224506	0.128766	-0.0989713	0.900202	0.166378	0.548131
BLD44_001025	KNPGNMGK_00210	scaffold_0	hypothetical protein	-0.405977	0.104207	-0.294911	0.225106	-0.0093264	0.992736	0.127086	0.702129
BLD44_001030	KNPGNMGK_00211	scaffold_0	hypothetical protein	0.311341	0.0154063	0.136985	0.268223	0.82773	0.0301504	0.269066	0.334192
BLD44_001035	KNPGNMGK_00212	scaffold_0	hypothetical protein	0.167584	0.414755	-0.0248006	0.905267	-0.469628	0.688831	0.688404	0.0685858
BLD44_001040	KNPGNMGK_00213	scaffold_0	hypothetical protein	0.285481	0.13609	0.208476	0.281482	-0.287144	0.926065	0.433373	0.281566
BLD44_001045	KNPGNMGK_00214	scaffold_0	hypothetical protein	0.143387	0.415068	0.0181207	0.920892	1.08855	0.556649	0.13117	0.717647
BLD44_001050	KNPGNMGK_00215	scaffold_0	hypothetical protein	-0.152489	0.37513	-0.358008	0.0363308	0.21675	0.822914	0.614322	0.111871
BLD44_001060	KNPGNMGK_00216	scaffold_0	hypothetical protein	0.252019	0.0118143	0.199539	0.040008	0.0874552	0.895703	0.131001	0.623371
BLD44_001060	KNPGNMGK_00217	scaffold_0	hypothetical protein	-0.135609	0.711634	-0.254099	0.482704	-2.31677	0.493038	0.233969	0.610665
BLD44_001065	KNPGNMGK_00218	scaffold_0	hypothetical protein	-0.146822	0.512429	-0.275665	0.22733	-0.280646	0.782801	0.131675	0.749443
BLD44_001070	KNPGNMGK_00219	scaffold_0	hypothetical protein	-0.0467126	0.750806	0.0686006	0.632841	1.10385	0.420492	3.40077	1.18408e-27
BLD44_001080	KNPGNMGK_00220	scaffold_0	Trehalose transport system permease protein SugB	-0.0201382	0.908172	0.00446856	0.979184	-0.106498	0.909545	-0.340396	0.270906
BLD44_001085	KNPGNMGK_00221	scaffold_0	Trehalose import ATP-binding protein SugC	0.358248	0.0223064	0.304802	0.0522431	0.530676	0.433435	0.067092	0.827854
BLD44_001090	KNPGNMGK_00222	scaffold_0	hypothetical protein	0.22137	0.306216	-0.00546147	0.980002	0.817851	0.323989	0.127725	0.717546
BLD44_001100	KNPGNMGK_00224	scaffold_0	Biuret hydrolase	0.234894	0.119809	0.205503	0.160317	-0.262502	0.888117	0.422874	0.233251
BLD44_001100	KNPGNMGK_00223	scaffold_0	hypothetical protein	1.12584	0.0465413	0.905502	0.130403	-1.52559	0.547922	2.68085	0.0158887
BLD44_001105	KNPGNMGK_00225	scaffold_0	hypothetical protein	-0.155223	0.435431	-0.140867	0.470992	-2.16289	0.573883	-0.28624	0.460629
BLD44_001110	KNPGNMGK_00226	scaffold_0	hypothetical protein	-0.936684	0.000785411	-0.615557	0.0124083	-0.771761	0.876926	-0.759572	0.0924502
BLD44_001115	KNPGNMGK_00227	scaffold_0	hypothetical protein	-0.457412	0.0836673	-0.128976	0.595817	0.117347	0.961621	-0.573556	0.140457
BLD44_001120	KNPGNMGK_00228	scaffold_0	tRNA-Leu(tag)	1.34514	0.000603704	0.805284	0.0524007	-0.771761	0.876926	0.14145	0.837282
BLD44_001125	KNPGNMGK_00229	scaffold_0	hypothetical protein	-0.397927	0.0366274	-0.247347	0.179327	0.416593	0.560656	-0.347282	0.277725
BLD44_001130	KNPGNMGK_00230	scaffold_0	dTDP-3-amino-3	0.0815491	0.613444	0.108154	0.494635	0.779682	0.140837	-0.224467	0.434132
BLD44_001135	KNPGNMGK_00231	scaffold_0	putative iron export permease protein FetB	0.201778	0.363844	0.246761	0.255672	0.0805151	0.946091	-0.121592	0.702698
BLD44_001140	KNPGNMGK_00232	scaffold_0	hypothetical protein	0.221059	0.0626919	0.188202	0.109647	-1.17571	0.293406	-0.114546	0.698832
BLD44_001145	KNPGNMGK_00233	scaffold_0	Succinate--CoA ligase [GDP-forming] subunit beta	-0.140418	0.419086	-0.207989	0.208869	0.384252	0.440915	0.284449	0.289531
BLD44_001150	KNPGNMGK_00234	scaffold_0	Succinate--CoA ligase [ADP-forming] subunit alpha	-0.0377198	0.823017	-0.0454729	0.783286	0.288642	0.656839	0.230202	0.417718
BLD44_001155	KNPGNMGK_00235	scaffold_0	Serine/threonine-protein kinase B	0.0670272	0.621986	-0.0503283	0.709899	-0.154178	0.905547	-0.144881	0.625959
BLD44_001160	KNPGNMGK_00236	scaffold_0	Serine/threonine-protein kinase B	0.164176	0.238409	0.101884	0.463077	-0.539939	0.50098	-0.142882	0.614899
BLD44_001165	KNPGNMGK_00237	scaffold_0	Acetylglutamate kinase	-0.0713923	0.673187	0.0285261	0.862426	0.610629	0.20393	0.121936	0.659209
BLD44_001170	KNPGNMGK_00238	scaffold_0	hypothetical protein	-0.274698	0.191023	-0.167462	0.416851	1.5407	0.0772239	0.0610582	0.829348
BLD44_001175	KNPGNMGK_00239	scaffold_0	hypothetical protein	0.0822978	0.637781	-0.118009	0.506565	0.264627	0.770695	0.141764	0.665412
BLD44_001180	KNPGNMGK_00240	scaffold_0	Nucleoside diphosphate kinase	-0.165308	0.44135	-0.344538	0.114296	-0.504429	0.535675	-0.711348	0.0302407
BLD44_001185	KNPGNMGK_00241	scaffold_0	Biosynthetic arginine decarboxylase	0.105967	0.335045	0.128849	0.228043	1.06575	0.103297	-0.188339	0.501619
BLD44_001190	KNPGNMGK_00242	scaffold_0	UTP--glucose-1-phosphate uridylyltransferase	0.136587	0.347573	0.0497489	0.728136	-0.0585951	0.86579	0.21218	0.392044
BLD44_001195	KNPGNMGK_00243	scaffold_0	Segregation and condensation protein A	0.111148	0.515393	0.127265	0.464334	0.725153	0.0694333	0.294422	0.253002
BLD44_001200	KNPGNMGK_00244	scaffold_0	hypothetical protein	-0.497067	0.0424452	-0.397456	0.100465	0.0155835	0.977598	-0.0545871	0.866196
BLD44_001205	KNPGNMGK_00245	scaffold_0	Sodium-lithium/proton antiporter	-0.171075	0.240493	-0.127007	0.375493	0.530333	0.658029	0.114401	0.701268
BLD44_001210	KNPGNMGK_00246	scaffold_0	Pyridoxine/pyridoxamine 5'-phosphate oxidase	0.243043	0.372588	0.257349	0.337222	0.622165	0.555224	0.354925	0.262685
BLD44_001215	KNPGNMGK_00247	scaffold_0	hypothetical protein	0.166921	0.497709	0.0391127	0.875351	-0.997383	0.331349	1.35345	1.17486e-05
BLD44_001220	KNPGNMGK_00248	scaffold_0	hypothetical protein	0.0698836	0.628417	0.107967	0.435807	0.9519	0.210776	0.068186	0.852344
BLD44_001225	KNPGNMGK_00249	scaffold_0	hypothetical protein	0.35676	0.000197071	0.174603	0.0519294	-0.24895	0.642592	0.720027	0.00690358
BLD44_001235	KNPGNMGK_00250	scaffold_0	hypothetical protein	0.474058	0.0978742	0.102929	0.736641	1.07989	0.263254	-0.220671	0.444047
BLD44_001235	KNPGNMGK_00251	scaffold_0	hypothetical protein	0.0368466	0.849898	-0.0164747	0.931987	1.03672	0.0746492	-0.403032	0.201285
BLD44_001240	KNPGNMGK_00252	scaffold_0	hypothetical protein	0.204357	0.309588	0.206619	0.287514	-0.162086	0.893879	0.00991406	0.976705
BLD44_001245	KNPGNMGK_00253	scaffold_0	hypothetical protein	0.0583835	0.770933	-0.140011	0.490502	-1.05278	0.250398	0.902361	0.00762821
BLD44_001250	KNPGNMGK_00254	scaffold_0	hypothetical protein	0.313884	0.190432	0.491306	0.0335887	0.696349	0.556035	0.618931	0.161978
BLD44_001260	KNPGNMGK_00255	scaffold_0	hypothetical protein	-0.0438151	0.705233	-0.0591179	0.609865	0.509786	0.363096	0.270557	0.398669
BLD44_001265	KNPGNMGK_00256	scaffold_0	hypothetical protein	-0.0214976	0.894157	0.0129916	0.935062	-1.58183	0.0304688	0.778992	0.0353117
BLD44_001270	KNPGNMGK_00257	scaffold_0	hypothetical protein	0.200937	0.0485208	0.154036	0.130469	-0.990294	0.122344	-0.521943	0.0623588
BLD44_001275	KNPGNMGK_00258	scaffold_0	hypothetical protein	-0.363757	0.0994556	-0.277411	0.188092	0.306405	0.844322	-0.38124	0.517509
BLD44_001285	KNPGNMGK_00259	scaffold_0	Isonitrile hydratase	-0.072944	0.740841	-0.114692	0.600635	-2.2429	0.169934	0.750374	0.0304137
BLD44_001300	KNPGNMGK_00260	scaffold_0	Putative glutamine amidotransferase YafJ	-0.234469	0.199978	-0.163138	0.357587	0.478129	0.770663	-0.228634	0.517309
BLD44_001305	KNPGNMGK_00261	scaffold_0	Epimerase family protein	-0.133623	0.409336	-0.0942066	0.556517	0.183142	0.793711	0.254462	0.355312
BLD44_001310	KNPGNMGK_00262	scaffold_0	hypothetical protein	-0.921948	0.000233874	-0.631747	0.00984383	0.277805	0.591772	-0.383955	0.221553
BLD44_001315	KNPGNMGK_00263	scaffold_0	hypothetical protein	-0.0323398	0.890783	0.0796576	0.724719	-0.582489	0.389125	-0.0118774	0.96461
BLD44_001320	KNPGNMGK_00264	scaffold_0	Copper-exporting P-type ATPase	0.178781	0.0973515	0.190972	0.0656558	1.27676	0.00273334	2.08119	1.6423e-05
BLD44_001330	KNPGNMGK_00266	scaffold_0	hypothetical protein	-0.698355	0.0128076	-0.485213	0.0832711	-1.26103	0.152396	-0.0816349	0.788425
BLD44_001335	KNPGNMGK_00267	scaffold_0	hypothetical protein	0.103514	0.449313	-0.00441722	0.974334	0.754261	0.316185	-0.00392903	0.989156
BLD44_001340	KNPGNMGK_00268	scaffold_0	Sec-independent protein translocase protein TatAy	-0.321009	0.339511	-0.325007	0.330126	-2.27753	0.302522	0.66629	0.286738
BLD44_001345	KNPGNMGK_00269	scaffold_0	Cyanophycin synthetase	0.107713	0.263339	0.118425	0.217584	-0.0851581	0.825864	0.34981	0.357937
BLD44_001350	KNPGNMGK_00270	scaffold_0	Cyanophycinase	-0.193539	0.305997	-0.0744487	0.672977	-0.061209	0.900908	0.33071	0.348315
BLD44_001355	KNPGNMGK_00271	scaffold_0	hypothetical protein	-0.197462	0.457262	-0.251677	0.331238	-0.38283	0.410697	0.362963	0.26241
BLD44_001360	KNPGNMGK_00272	scaffold_0	tRNA (guanine-N(1)-)-methyltransferase	-0.0519172	0.778361	0.0554941	0.758176	-0.338112	0.735921	-0.184154	0.571888
BLD44_001365	KNPGNMGK_00273	scaffold_0	2-C-methyl-D-erythritol 2	-0.455549	0.0318319	-0.364288	0.0879092	-0.984815	0.482219	0.58243	0.0728184
BLD44_001370	KNPGNMGK_00274	scaffold_0	putative ABC transporter-binding protein	0.0399907	0.727964	0.0154058	0.893028	-0.62356	0.42825	0.46528	0.116385
BLD44_001375	KNPGNMGK_00275	scaffold_0	Pyridinium-3	-0.0173117	0.920251	0.0157129	0.923075	-0.147291	0.843407	0.441171	0.123417
BLD44_001380	KNPGNMGK_00276	scaffold_0	hypothetical protein	-0.998285	0.00227842	-0.693803	0.0282705	-2.51314	0.246247	0.018992	0.970267
BLD44_001385	KNPGNMGK_00277	scaffold_0	Argininosuccinate lyase	0.16531	0.331472	0.299779	0.0678165	-1.22796	0.0663417	-0.227991	0.38973
BLD44_001390	KNPGNMGK_00279	scaffold_0	RNA pyrophosphohydrolase	-0.147227	0.525659	-0.252144	0.276802	-0.668373	0.403086	0.21244	0.423483
BLD44_001395	KNPGNMGK_00280	scaffold_0	putative protein	0.244939	0.214098	0.0408987	0.838101	-0.368827	0.869627	0.145147	0.73539
BLD44_001400	KNPGNMGK_00281	scaffold_0	Type III pantothenate kinase	0.411034	0.0313691	0.269621	0.162125	-0.821768	0.117155	1.17262	9.40704e-05
BLD44_001405	KNPGNMGK_00282	scaffold_0	Putative diflavin flavoprotein A 3	0.285614	0.0164672	0.240533	0.0430717	0.498405	0.330353	0.0220601	0.954326
BLD44_001410	KNPGNMGK_00283	scaffold_0	hypothetical protein	0.220952	0.499169	-0.466018	0.194231	1.67252	0.326908	0.366109	0.500898
BLD44_001410	KNPGNMGK_00284	scaffold_0	hypothetical protein	-0.26877	0.282654	-0.174325	0.475336	0.406062	0.690046	-0.194381	0.678051
BLD44_001415	KNPGNMGK_00285	scaffold_0	Putative diflavin flavoprotein A 5	0.234397	0.060151	0.215148	0.0846333	0.0822842	0.923057	0.544928	0.142821
BLD44_001420	KNPGNMGK_00286	scaffold_0	Putative phycocyanobilin lyase CpcS 2	0.279684	0.290525	0.196221	0.460422	-2.69678	0.00570128	1.11172	3.64859e-05
BLD44_001425	KNPGNMGK_00287	scaffold_0	Macrolide export protein MacA	0.0286475	0.826566	-0.00884551	0.945363	1.65458	0.00150467	0.58803	0.106619
BLD44_001430	KNPGNMGK_00288	scaffold_0	Multidrug resistance protein MdtB	0.210948	0.0149371	0.0776334	0.363434	0.891581	0.123685	0.00328956	0.99083
BLD44_001440	KNPGNMGK_00289	scaffold_0	hypothetical protein	0.35676	0.000197071	0.174603	0.0519294	-0.24895	0.642592	0.720027	0.00690358
BLD44_001445	KNPGNMGK_00290	scaffold_0	hypothetical protein	0.244266	0.148385	0.145449	0.381763	-0.0687254	0.933935	-1.01087	0.00242454
BLD44_001450	KNPGNMGK_00291	scaffold_0	hypothetical protein	-0.266408	0.335107	-0.207475	0.459228	-0.103275	0.933692	-0.950783	0.00742481
BLD44_001455	KNPGNMGK_00292	scaffold_0	Thiol:disulfide interchange protein DsbD	0.191409	0.430347	0.268419	0.254132	0.0346098	0.97235	-0.265581	0.317402
BLD44_001460	KNPGNMGK_00293	scaffold_0	Cytochrome c biogenesis protein CcsB	0.173284	0.162828	0.0963293	0.441559	1.14153	0.0535818	0.236775	0.369475
BLD44_001465	KNPGNMGK_00294	scaffold_0	NADPH-dependent 7-cyano-7-deazaguanine reductase	-0.225176	0.356363	-0.277726	0.253837	-1.07037	0.449782	-0.0898515	0.802635
BLD44_001470	KNPGNMGK_00295	scaffold_0	hypothetical protein	-0.135418	0.562851	-0.211329	0.366976	-1.56588	0.175347	-0.355741	0.33401
BLD44_001475	KNPGNMGK_00296	scaffold_0	hypothetical protein	-0.213133	0.429955	-0.270939	0.300299	-0.578622	0.392812	0.163655	0.581053
BLD44_001480	KNPGNMGK_00297	scaffold_0	Bacteria_small_SRP	1.78701	0.0142316	1.63465	0.0290537	-0.43176	0.853963	2.62972	0.0110165
BLD44_001485	KNPGNMGK_00298	scaffold_0	hypothetical protein	0.384731	0.307257	0.323834	0.381419	1.23034	0.121626	-0.160388	0.767766
BLD44_001490	KNPGNMGK_00299	scaffold_0	Putative phosphoesterase YjcG	0.115186	0.579664	0.0330661	0.873656	2.21566	0.240518	-0.06364	0.920769
BLD44_001495	KNPGNMGK_00300	scaffold_0	Putative UDP-kanosamine synthase oxidoreductase subunit	-0.0169525	0.916369	-0.0775433	0.627057	0.222547	0.927749	-0.16378	0.653638
BLD44_001500	KNPGNMGK_00301	scaffold_0	hypothetical protein	0.166982	0.470747	0.0853579	0.713348	0.592798	0.690691	0.64861	0.210006
BLD44_001505	KNPGNMGK_00302	scaffold_0	Tryptophan-rich protein TspO	-0.173088	0.423855	-0.242926	0.263806	-0.199275	0.768916	0.521686	0.109794
BLD44_001510	KNPGNMGK_00303	scaffold_0	hypothetical protein	-0.196014	0.380701	-0.110651	0.612068	0.289203	0.867968	1.22823	0.00152477
BLD44_001515	KNPGNMGK_00304	scaffold_0	D-alanyl-D-alanine dipeptidase	0.0486225	0.823887	0.0702726	0.743985	0.634234	0.700088	-0.578828	0.126222
BLD44_001520	KNPGNMGK_00305	scaffold_0	hypothetical protein	-0.32185	0.117089	-0.227171	0.253446	0.618454	0.308646	-0.464645	0.158087
BLD44_001525	KNPGNMGK_00306	scaffold_0	hypothetical protein	-0.0889531	0.676593	-0.0162835	0.937713	-1.43526	0.157838	-0.265271	0.39812
BLD44_001530	KNPGNMGK_00307	scaffold_0	hypothetical protein	-0.345615	0.171058	-0.343083	0.174639	-1.10364	0.26666	-0.0816735	0.824104
BLD44_001535	KNPGNMGK_00308	scaffold_0	hypothetical protein	-0.194259	0.445269	-0.23368	0.35054	0.665905	0.657302	-0.264728	0.486973
BLD44_001540	KNPGNMGK_00309	scaffold_0	HTH-type transcriptional activator HxlR	-0.42119	0.100729	-0.378469	0.136421	-0.971879	0.730015	-0.711823	0.14685
BLD44_001550	KNPGNMGK_00310	scaffold_0	Putative O-methyltransferase	0.0676649	0.743619	0.0558009	0.787436	3.00145	6.21026e-05	0.407931	0.320133
BLD44_001555	KNPGNMGK_00311	scaffold_0	Multidrug resistance protein Stp	0.189268	0.164205	0.150456	0.257031	-0.385651	0.690697	0.0713428	0.815044
BLD44_001560	KNPGNMGK_00312	scaffold_0	hypothetical protein	-0.492062	0.103626	-0.341957	0.249992	0.0496805	0.982615	-0.14921	0.700453
BLD44_001565	KNPGNMGK_00313	scaffold_0	Maltodextrin phosphorylase	0.165798	0.121526	0.0943378	0.378323	0.014527	0.98913	1.41866	2.57614e-05
BLD44_001570	KNPGNMGK_00314	scaffold_0	hypothetical protein	-0.321936	0.202108	-0.362308	0.137689	1.03397	0.0899356	0.735692	0.0190889
BLD44_001575	KNPGNMGK_00315	scaffold_0	hypothetical protein	-0.390685	0.066846	-0.421929	0.0453534	-1.43629	0.45102	1.55152	0.00412126
BLD44_001580	KNPGNMGK_00316	scaffold_0	Hydroxymethylpyrimidine/phosphomethylpyrimidine kinase	0.0228455	0.893232	-0.0528888	0.756955	0.123602	0.940573	0.00657618	0.988846
BLD44_001585	KNPGNMGK_00317	scaffold_0	hypothetical protein	-0.0293314	0.874062	-0.148837	0.423699	-0.960153	0.311788	-0.376854	0.255259
BLD44_001590	KNPGNMGK_00318	scaffold_0	4-hydroxy-tetrahydrodipicolinate reductase	-0.217352	0.249615	-0.114482	0.502525	1.22223	0.365028	-0.168768	0.605516
BLD44_001595	KNPGNMGK_00319	scaffold_0	hypothetical protein	0.361437	0.0584533	-0.0229339	0.903864	-0.410773	0.654382	-0.293924	0.296518
BLD44_001600	KNPGNMGK_00320	scaffold_0	Cobalt-precorrin-8 methylmutase	-0.219721	0.322345	-0.0861592	0.689525	-1.24724	0.417962	-0.905757	0.0104912
BLD44_001605	KNPGNMGK_00321	scaffold_0	hypothetical protein	-0.00935102	0.954254	-0.0331787	0.833445	-0.142753	0.864195	0.0735107	0.81777
BLD44_001610	KNPGNMGK_00322	scaffold_0	Ribosomal RNA small subunit methyltransferase G	-0.087643	0.634802	0.032258	0.857799	0.449247	0.603387	0.17459	0.546852
BLD44_001615	KNPGNMGK_00323	scaffold_0	Superoxide dismutase [Mn] 2	0.173755	0.318509	0.0527539	0.766498	0.95333	0.0457635	0.0091803	0.975672
BLD44_001620	KNPGNMGK_00324	scaffold_0	L-glyceraldehyde 3-phosphate reductase	-0.0671797	0.680407	-0.114069	0.4821	-1.23273	0.641088	-0.75952	0.0711427
BLD44_001625	KNPGNMGK_00325	scaffold_0	Myxobacterial hemagglutinin	-0.324933	0.0511626	-0.223056	0.165463	0.620385	0.0232501	-0.839633	0.0401746
BLD44_001630	KNPGNMGK_00326	scaffold_0	hypothetical protein	-0.576564	0.0127889	-0.558105	0.0148694	-0.310621	0.924945	-1.22982	0.0303215
BLD44_001635	KNPGNMGK_00327	scaffold_0	Ribose-5-phosphate isomerase A	0.179033	0.34611	0.115672	0.543085	-1.20661	0.434286	-0.54378	0.0467965
BLD44_001640	KNPGNMGK_00329	scaffold_0	Cobalt-precorrin-5B C(1)-methyltransferase	-0.045646	0.78158	-0.0517804	0.748194	-0.65047	0.896316	-0.358941	0.452693
BLD44_001645	KNPGNMGK_00330	scaffold_0	Precorrin-6A reductase	0.0386379	0.820217	-0.0653128	0.702317	-1.8414	0.448858	-0.388	0.41481
BLD44_001650	KNPGNMGK_00331	scaffold_0	hypothetical protein	0.177683	0.220711	0.0808699	0.575234	0.548015	0.527813	0.121506	0.703082
BLD44_001655	KNPGNMGK_00332	scaffold_0	Glutamine synthetase	0.127064	0.39303	0.146298	0.310705	-2.63234	0.399015	-0.403496	0.499188
BLD44_001660	KNPGNMGK_00333	scaffold_0	hypothetical protein	-0.805289	0.0451099	-0.33627	0.367569	-2.54506	0.0966945	2.71579	3.34912e-15
BLD44_001665	KNPGNMGK_00334	scaffold_0	hypothetical protein	-0.273396	0.22828	-0.240582	0.280994	-1.80938	0.000370201	2.47981	2.80955e-14
BLD44_001670	KNPGNMGK_00335	scaffold_0	TPR repeat-containing protein YrrB	-0.315252	0.00417799	-0.260359	0.0146176	-0.764839	0.177505	2.47019	1.27165e-06
BLD44_001675	KNPGNMGK_00336	scaffold_0	hypothetical protein	-0.36494	0.143767	-0.0993221	0.671067	0.254092	0.70161	-0.113357	0.656023
BLD44_001680	KNPGNMGK_00337	scaffold_0	Signal transduction histidine-protein kinase AtoS	-0.0255084	0.844208	-0.0684407	0.594995	1.13359	0.0529343	-0.258047	0.469542
BLD44_001685	KNPGNMGK_00338	scaffold_0	tRNA modification GTPase MnmE	0.377939	0.00877184	0.222136	0.105725	1.35422	0.00722866	0.920073	0.00277968
BLD44_001690	KNPGNMGK_00339	scaffold_0	hypothetical protein	0.135433	0.682335	0.234055	0.455792	3.201	0.33713	-0.319291	0.518476
BLD44_001695	KNPGNMGK_00340	scaffold_0	hypothetical protein	-0.995387	3.84e-05	-0.886981	0.000294947	-0.286133	0.926323	0.23723	0.756604
BLD44_001700	KNPGNMGK_00341	scaffold_0	hypothetical protein	-0.0073361	0.953493	-0.0385096	0.756449	0.0553943	0.914882	0.429113	0.105098
BLD44_001705	KNPGNMGK_00342	scaffold_0	putative protein	0.202607	0.22323	0.0657233	0.695776	0.179831	0.727836	0.92431	0.0118894
BLD44_001710	KNPGNMGK_00343	scaffold_0	Glutaredoxin arsenate reductase	-0.540465	0.016838	-0.503392	0.0234642	0.597376	0.810035	-0.856072	0.129867
BLD44_001715	KNPGNMGK_00344	scaffold_0	NADPH-dependent quinone reductase ArsH	0.0594664	0.756391	0.0143834	0.940168	2.24339	0.632698	-0.123849	0.800088
BLD44_001720	KNPGNMGK_00345	scaffold_0	Arsenical-resistance protein Acr3	0.0596618	0.701413	-0.00762979	0.960731	0.706284	0.612384	-0.664834	0.10974
BLD44_001730	KNPGNMGK_00346	scaffold_0	Transcriptional repressor SmtB	-0.453963	0.070088	-0.456013	0.0699126	0.275431	0.764555	-0.557368	0.127791
BLD44_001735	KNPGNMGK_00347	scaffold_0	LL-diaminopimelate aminotransferase	0.212374	0.16893	0.205198	0.152832	1.12296	0.02771	-0.0740306	0.819872
BLD44_001745	KNPGNMGK_00348	scaffold_0	Glycerol dehydrogenase	-0.207829	0.202331	-0.176134	0.269809	1.2426	0.0142577	-0.126468	0.701644
BLD44_001750	KNPGNMGK_00349	scaffold_0	N-acetylmuramoyl-L-alanine amidase CwlM	-0.267464	0.221285	-0.190532	0.381089	-0.782942	0.211922	0.528188	0.10192
BLD44_001755	KNPGNMGK_00350	scaffold_0	hypothetical protein	-0.127757	0.54832	-0.0306955	0.883227	1.05262	0.151427	-0.515104	0.0802657
BLD44_001760	KNPGNMGK_00351	scaffold_0	Isopenicillin N epimerase	0.142331	0.344052	0.113217	0.44653	0.215007	0.839681	0.0221682	0.947683
BLD44_001765	KNPGNMGK_00352	scaffold_0	hypothetical protein	0.210755	0.154231	0.1503	0.291931	-0.47652	0.679413	-0.247332	0.41868
BLD44_001770	KNPGNMGK_00353	scaffold_0	hypothetical protein	-0.202355	0.393496	-0.305536	0.190657	1.70157	0.0248646	-0.0614904	0.867913
BLD44_001775	KNPGNMGK_00354	scaffold_0	GTP cyclohydrolase 1 type 2	0.442796	0.0125072	0.172046	0.338985	-0.66225	0.467712	-0.278309	0.377856
BLD44_001780	KNPGNMGK_00355	scaffold_0	hypothetical protein	-0.0377462	0.925864	0.455154	0.233051	-0.655972	0.390189	0.289264	0.369357
BLD44_001785	KNPGNMGK_00357	scaffold_0	hypothetical protein	-0.524026	0.377254	-0.475275	0.417706	0.973378	0.0041237	0.485945	0.131878
BLD44_001785	KNPGNMGK_00358	scaffold_0	hypothetical protein	-0.0228724	0.949978	0.201793	0.564103	0.76688	0.11281	0.325016	0.223439
BLD44_001790	KNPGNMGK_00359	scaffold_0	hypothetical protein	0.186758	0.309482	0.197952	0.267933	1.27611	3.00224e-05	-0.0166325	0.95412
BLD44_001795	KNPGNMGK_00360	scaffold_0	Ribonuclease	0.236477	0.0115186	0.298974	0.00116289	-0.062233	0.884432	-0.250016	0.323695
BLD44_001805	KNPGNMGK_00361	scaffold_0	3-phosphoshikimate 1-carboxyvinyltransferase 1	0.264254	0.0741331	0.195674	0.183833	1.26266	0.146144	-0.0146713	0.96397
BLD44_001810	KNPGNMGK_00362	scaffold_0	hypothetical protein	-0.273625	0.247585	-0.118649	0.605305	-1.04917	0.190959	-0.0231584	0.937585
BLD44_001815	KNPGNMGK_00363	scaffold_0	Transcriptional regulatory protein LiaR	-0.155038	0.425552	-0.0485132	0.793994	-1.06751	0.4042	-0.0222485	0.941982
BLD44_001820	KNPGNMGK_00364	scaffold_0	GTPase Era	-0.170678	0.30089	-0.13771	0.394229	-0.458121	0.493368	0.12837	0.636213
BLD44_001825	KNPGNMGK_00365	scaffold_0	hypothetical protein	0.0426171	0.817263	-0.048221	0.793659	0.373166	0.726455	-0.288676	0.405929
BLD44_001830	KNPGNMGK_00366	scaffold_0	putative murein peptide carboxypeptidase	0.308237	0.0750845	0.249289	0.149496	1.33721	0.106291	-0.182209	0.546357
BLD44_001835	KNPGNMGK_00367	scaffold_0	hypothetical protein	-0.260347	0.252599	-0.239814	0.284741	-2.98763	0.290661	0.169216	0.634505
BLD44_001840	KNPGNMGK_00368	scaffold_0	tRNA (mo5U34)-methyltransferase	-0.0623091	0.765954	-0.0411124	0.841919	-1.20391	0.551202	0.371944	0.389564
BLD44_001845	KNPGNMGK_00369	scaffold_0	hypothetical protein	0.196583	0.614291	0.382965	0.307534	0.627547	0.866727	0.0906922	0.830338
BLD44_001850	KNPGNMGK_00370	scaffold_0	Zeaxanthin glucosyltransferase	0.168986	0.352259	0.188021	0.292125	0.30715	0.737279	0.162544	0.608953
BLD44_001855	KNPGNMGK_00371	scaffold_0	putative glycosyltransferase EpsJ	-0.164189	0.48637	-0.461197	0.0444707	1.65699	0.0530296	-0.136089	0.788819
BLD44_001860	KNPGNMGK_00372	scaffold_0	Maltose-binding periplasmic protein	0.358726	0.0152405	0.274794	0.0630435	1.63416	0.0601598	-0.237876	0.40343
BLD44_001870	KNPGNMGK_00373	scaffold_0	Protease 2	0.21661	0.0826326	0.120418	0.326114	1.48784	0.00179902	-0.417898	0.133617
BLD44_001875	KNPGNMGK_00374	scaffold_0	hypothetical protein	0.285044	0.135656	0.183029	0.33622	0.733324	0.61019	-0.672917	0.0844022
BLD44_001880	KNPGNMGK_00375	scaffold_0	Alpha-(1	0.157481	0.503445	0.246357	0.246508	-0.662946	0.506767	-0.590039	0.0945651
BLD44_001885	KNPGNMGK_00376	scaffold_0	Uroporphyrinogen decarboxylase	0.0797383	0.626104	0.157164	0.327112	0.63048	0.250497	-0.86073	0.00133507
BLD44_001890	KNPGNMGK_00377	scaffold_0	hypothetical protein	0.279752	0.0887649	0.313389	0.0526058	0.960757	0.294594	-0.425075	0.168465
BLD44_001895	KNPGNMGK_00378	scaffold_0	1-deoxy-D-xylulose-5-phosphate synthase	0.110409	0.333547	0.131723	0.240318	0.382697	0.301218	0.311884	0.355672
BLD44_001900	KNPGNMGK_00379	scaffold_0	Methylthioribose-1-phosphate isomerase	0.091831	0.619848	0.118618	0.514115	0.827999	0.0570548	-0.0534061	0.863762
BLD44_001905	KNPGNMGK_00380	scaffold_0	HTH-type transcriptional regulator BetI	0.0293216	0.887773	0.161303	0.414245	0.526465	0.439391	0.0421732	0.904384
BLD44_001910	KNPGNMGK_00381	scaffold_0	hypothetical protein	-0.273005	0.175539	-0.216801	0.273101	0.611099	0.679174	-0.66287	0.138765
BLD44_001915	KNPGNMGK_00382	scaffold_0	putative N-acetyltransferase YsnE	-0.615269	0.00283174	-0.45267	0.0235857	1.71635	0.15163	-0.441729	0.276727
BLD44_001920	KNPGNMGK_00383	scaffold_0	Serine/threonine-protein kinase C	0.176299	0.1898	0.0988302	0.452381	0.958298	0.0193895	0.0211013	0.951728
BLD44_001925	KNPGNMGK_00384	scaffold_0	Serine/threonine-protein kinase C	0.315152	0.00935381	0.1962	0.102458	0.478959	0.338791	-0.26014	0.382554
BLD44_001930	KNPGNMGK_00385	scaffold_0	50S ribosomal protein L7/L12	-0.249418	0.34883	-0.0554561	0.821773	-0.40724	0.604582	-1.61747	1.65982e-10
BLD44_001935	KNPGNMGK_00386	scaffold_0	50S ribosomal protein L10	-0.200138	0.33884	-0.0392096	0.842599	-0.688545	0.156674	-1.59989	1.84432e-10
BLD44_001940	KNPGNMGK_00388	scaffold_0	50S ribosomal protein L1	0.0184074	0.922637	0.237675	0.182157	0.0100139	0.977807	-0.77394	0.00182736
BLD44_001945	KNPGNMGK_00389	scaffold_0	50S ribosomal protein L11	0.120876	0.648925	-0.0592743	0.825962	0.433329	0.312473	-0.540019	0.0309638
BLD44_001955	KNPGNMGK_00391	scaffold_0	Protein translocase subunit SecE	-0.609967	0.0701549	-0.336229	0.318368	-0.823686	0.0371339	-0.353602	0.171151
BLD44_001955	KNPGNMGK_00390	scaffold_0	Transcription termination/antitermination protein NusG	0.180117	0.453849	0.313309	0.158058	-0.620874	0.211963	-0.102525	0.694982
BLD44_001960	KNPGNMGK_00392	scaffold_0	tRNA-Trp(cca)	0.475966	0.23308	0.253643	0.497846	0.355524	0.430211	-0.415095	0.179315
BLD44_001965	KNPGNMGK_00393	scaffold_0	50S ribosomal protein L19	-0.429625	0.178882	-0.226056	0.467709	1.0849	0.00199986	-0.679493	0.0108159
BLD44_001970	KNPGNMGK_00394	scaffold_0	GalNAc(5)-diNAcBac-PP-undecaprenol beta-1	0.148907	0.368323	0.139519	0.406821	-0.316515	0.848267	-0.585799	0.160489
BLD44_001975	KNPGNMGK_00395	scaffold_0	Phosphatidyl-myo-inositol mannosyltransferase	0.394864	0.0149415	0.285598	0.0791749	-2.23225	0.158747	-0.287237	0.366728
BLD44_001980	KNPGNMGK_00396	scaffold_0	putative FAD-linked oxidoreductase	0.266665	0.0511459	0.190368	0.163774	0.386775	0.706306	0.0118318	0.970814
BLD44_001985	KNPGNMGK_00397	scaffold_0	hypothetical protein	-0.38382	0.0954103	-0.319505	0.158023	-1.60491	0.518098	0.383941	0.271069
BLD44_001990	KNPGNMGK_00398	scaffold_0	Riboflavin biosynthesis protein	0.13529	0.309545	0.106731	0.419814	0.323993	0.389993	0.287497	0.381365
BLD44_001995	KNPGNMGK_00399	scaffold_0	hypothetical protein	0.0967	0.59287	0.156909	0.377479	1.20027	0.1026	0.0391418	0.924635
BLD44_001995	KNPGNMGK_00400	scaffold_0	hypothetical protein	1.08949	9.46e-05	0.377497	0.235596	-0.734278	0.543443	0.105261	0.811232
BLD44_002000	KNPGNMGK_00401	scaffold_0	Uracil phosphoribosyltransferase	0.0454529	0.833326	0.144415	0.489638	0.963641	0.5428	0.426112	0.176817
BLD44_002005	KNPGNMGK_00402	scaffold_0	hypothetical protein	0.14934	0.5715	0.234236	0.355943	1.62409	0.434525	-0.798083	0.12435
BLD44_002010	KNPGNMGK_00403	scaffold_0	Dihydroxyacetone phosphatase	-0.163666	0.470944	-0.133355	0.550842	-1.64647	0.504417	-0.306391	0.321378
BLD44_002015	KNPGNMGK_00404	scaffold_0	hypothetical protein	-0.272984	0.22706	-0.21831	0.317505	0.337988	0.521776	-0.134743	0.601387
BLD44_002020	KNPGNMGK_00405	scaffold_0	Putative pre-16S rRNA nuclease	-0.132627	0.567098	-0.0470771	0.833966	-0.482418	0.405925	-0.244432	0.358114
BLD44_002025	KNPGNMGK_00406	scaffold_0	hypothetical protein	0.0762304	0.60456	0.159281	0.274878	0.9226	0.0143126	0.544001	0.0570481
BLD44_002030	KNPGNMGK_00407	scaffold_0	hypothetical protein	-0.702954	0.00923224	-0.453964	0.0844732	-0.554934	0.299563	-0.718916	0.0136559
BLD44_002035	KNPGNMGK_00408	scaffold_0	Signal transduction histidine-protein kinase AtoS	0.209179	0.0742363	0.123457	0.292	0.655426	0.449599	-0.296603	0.33337
BLD44_002040	KNPGNMGK_00409	scaffold_0	hypothetical protein	-0.317845	0.24803	-0.162562	0.526621	-1.20722	0.0809831	0.98188	0.0189622
BLD44_002045	KNPGNMGK_00410	scaffold_0	hypothetical protein	0.0913628	0.602897	-0.0144189	0.934049	-0.334408	0.793247	-0.047055	0.90297
BLD44_002050	KNPGNMGK_00411	scaffold_0	Lactate utilization protein A	0.601515	1.9e-06	0.189642	0.150788	1.12225	0.00952708	0.587581	0.252167
BLD44_002055	KNPGNMGK_00412	scaffold_0	putative FAD-linked oxidoreductase	0.56442	2.02e-05	0.318148	0.0194292	2.37196	4.72112e-08	-0.0356155	0.92578
BLD44_002060	KNPGNMGK_00413	scaffold_0	Secreted effector protein PipB2	-0.142388	0.473422	-0.422594	0.0472811	0.317409	0.695362	0.0711894	0.828652
BLD44_002065	KNPGNMGK_00414	scaffold_0	GTP-binding protein TypA/BipA	0.0599059	0.596251	0.069565	0.536391	1.5312	2.51255e-06	0.930667	0.0778599
BLD44_002070	KNPGNMGK_00415	scaffold_0	hypothetical protein	0.0413885	0.765284	0.139583	0.29745	-1.91426	0.0304612	-0.460376	0.256099
BLD44_002075	KNPGNMGK_00416	scaffold_0	hypothetical protein	-0.538329	0.111449	-0.591269	0.0857822	-1.91492	0.416326	0.298194	0.44785
BLD44_002085	KNPGNMGK_00418	scaffold_0	hypothetical protein	-0.769062	0.00573584	-0.294916	0.267388	NA	NA	-0.286748	0.651018
BLD44_002100	KNPGNMGK_00420	scaffold_0	hypothetical protein	-0.288062	0.352039	0.0290802	0.920244	-0.0223743	0.98549	-0.138832	0.782957
BLD44_002100	KNPGNMGK_00419	scaffold_0	tRNA(fMet)-specific endonuclease VapC	0.0831024	0.735262	-0.0699508	0.781291	0.617321	0.8689	-0.33561	0.363804
BLD44_002105	KNPGNMGK_00421	scaffold_0	4-alpha-glucanotransferase	0.216038	0.0730997	0.100935	0.40077	0.165504	0.793854	0.109099	0.697153
BLD44_002110	KNPGNMGK_00422	scaffold_0	Trehalose synthase/amylase TreS	0.325623	0.00437741	0.392091	0.000513833	0.993679	0.0115081	-0.155497	0.691824
BLD44_002115	KNPGNMGK_00423	scaffold_0	hypothetical protein	0.109002	0.346502	0.0337613	0.769628	0.323345	0.712572	-0.636992	0.0452888
BLD44_002125	KNPGNMGK_00424	scaffold_0	hypothetical protein	-0.441295	0.0677848	-0.207503	0.367527	0.393411	0.552528	-0.0024883	0.994079
BLD44_002130	KNPGNMGK_00425	scaffold_0	Glucose-1-phosphate adenylyltransferase	-0.0946081	0.482598	0.0448237	0.730606	-0.0353676	0.914535	0.228847	0.471318
BLD44_002135	KNPGNMGK_00426	scaffold_0	hypothetical protein	-0.582519	0.0295649	-0.529634	0.0478929	-0.251221	0.585526	0.801654	0.0159356
BLD44_002140	KNPGNMGK_00427	scaffold_0	hypothetical protein	0.213269	0.0515273	0.136208	0.212604	-0.38422	0.402963	0.719716	0.155855
BLD44_002145	KNPGNMGK_00428	scaffold_0	hypothetical protein	0.18088	0.263304	0.162898	0.309521	-0.0988219	0.869055	0.997695	0.0904553
BLD44_002150	KNPGNMGK_00429	scaffold_0	hypothetical protein	0.408952	0.0116882	0.321552	0.0477255	-1.60986	0.121214	0.972001	0.0436401
BLD44_002155	KNPGNMGK_00430	scaffold_0	Serine protease AprX	0.179067	0.195238	0.197638	0.157034	0.0547857	0.851625	0.62176	0.119841
BLD44_002165	KNPGNMGK_00431	scaffold_0	hypothetical protein	0.143471	0.712473	0.0855634	0.826651	-0.770505	0.603076	-0.229173	0.428072
BLD44_002165	KNPGNMGK_00432	scaffold_0	Peptide deformylase	-0.307766	0.133571	-0.130752	0.507528	-0.0626567	0.917995	-0.246497	0.332376
BLD44_002170	KNPGNMGK_00433	scaffold_0	hypothetical protein	-0.0323661	0.861325	-0.0268189	0.883562	-0.736899	0.0284902	-0.532807	0.0750241
BLD44_002180	KNPGNMGK_00434	scaffold_0	Cell division protein FtsX	0.0639951	0.730834	-0.0402335	0.828877	-1.58952	0.286063	-0.180956	0.624415
BLD44_002180	KNPGNMGK_00435	scaffold_0	hypothetical protein	-0.181185	0.358942	-0.279859	0.149133	-0.989435	0.611386	-0.0169119	0.96218
BLD44_002185	KNPGNMGK_00436	scaffold_0	hypothetical protein	0.202016	0.198133	0.00993415	0.949576	-0.992017	0.193529	0.106149	0.740039
BLD44_002190	KNPGNMGK_00437	scaffold_0	hypothetical protein	-0.316155	0.252565	-0.181148	0.49354	-2.55443	0.236183	0.435604	0.237535
BLD44_002195	KNPGNMGK_00438	scaffold_0	hypothetical protein	0.00354972	0.984467	-0.0652446	0.70318	0.0152368	0.986649	0.310872	0.300926
BLD44_002200	KNPGNMGK_00439	scaffold_0	hypothetical protein	0.00702169	0.967781	-0.145577	0.404843	-1.81923	0.191412	0.827371	0.0103352
BLD44_002205	KNPGNMGK_00440	scaffold_0	Leucyl/phenylalanyl-tRNA--protein transferase	0.103857	0.626839	-0.0326686	0.8757	0.620651	0.868193	0.0456106	0.916795
BLD44_002210	KNPGNMGK_00441	scaffold_0	hypothetical protein	-0.283483	0.256879	-0.263831	0.287238	0.388848	0.602079	-0.367839	0.207285
BLD44_002215	KNPGNMGK_00442	scaffold_0	30S ribosomal protein S14	-0.166906	0.625594	0.275014	0.376119	0.0890605	0.849805	-0.711766	0.0232968
BLD44_002220	KNPGNMGK_00443	scaffold_0	Endonuclease III	0.0162477	0.938154	0.116482	0.568559	0.588427	0.246282	0.542404	0.0977824
BLD44_002225	KNPGNMGK_00444	scaffold_0	Metalloprotease MmpA	0.122384	0.39767	0.106459	0.459738	0.140509	0.771635	0.282143	0.266618
BLD44_002230	KNPGNMGK_00445	scaffold_0	hypothetical protein	-0.509596	0.025317	-0.434057	0.0463254	1.68896	0.566608	0.435968	0.218882
BLD44_002235	KNPGNMGK_00446	scaffold_0	Serine--tRNA ligase	0.388582	0.00648075	0.208358	0.150789	-0.27395	0.578021	0.968136	0.00169494
BLD44_002240	KNPGNMGK_00447	scaffold_0	hypothetical protein	-0.28573	0.474794	-0.0363205	0.925497	-1.79282	0.0349633	1.16835	0.000571803
BLD44_002245	KNPGNMGK_00448	scaffold_0	hypothetical protein	-0.205569	0.330673	-0.0092252	0.963712	1.4894	0.186572	-0.425116	0.183394
BLD44_002250	KNPGNMGK_00449	scaffold_0	hypothetical protein	-0.33283	0.178092	-0.240706	0.308534	-0.00340458	0.994653	-0.303682	0.43145
BLD44_002255	KNPGNMGK_00450	scaffold_0	hypothetical protein	-0.171449	0.402969	-0.180427	0.372811	-0.185555	0.74425	-0.263491	0.3698
BLD44_002260	KNPGNMGK_00452	scaffold_0	hypothetical protein	-0.68358	0.00169242	-0.568987	0.00759399	-1.27719	0.0112774	-0.195835	0.440988
BLD44_002265	KNPGNMGK_00453	scaffold_0	Sensor histidine kinase ResE	0.00539765	0.969648	0.00837178	0.952397	0.0887387	0.846222	0.16767	0.554179
BLD44_002270	KNPGNMGK_00454	scaffold_0	hypothetical protein	-0.0642474	0.750076	-0.153298	0.448873	0.25333	0.727983	0.0198203	0.944738
BLD44_002275	KNPGNMGK_00455	scaffold_0	hypothetical protein	-0.0163265	0.92146	-0.036056	0.824965	-0.175089	0.832682	-0.126611	0.683038
BLD44_002280	KNPGNMGK_00456	scaffold_0	putative protein YqeN	-0.207565	0.211264	-0.0736876	0.647238	-3.27399	0.213787	-0.373064	0.389709
BLD44_002285	KNPGNMGK_00457	scaffold_0	hypothetical protein	-0.0204234	0.940961	0.0435942	0.871916	-0.527945	0.59045	0.0916712	0.865371
BLD44_002290	KNPGNMGK_00458	scaffold_0	hypothetical protein	0.0426358	0.884191	0.0833727	0.771273	-2.61261	0.0167748	1.29394	0.00436305
BLD44_002295	KNPGNMGK_00459	scaffold_0	hypothetical protein	-0.386038	0.112295	-0.316744	0.183471	0.172263	0.881377	-0.278966	0.338932
BLD44_002300	KNPGNMGK_00460	scaffold_0	Methionyl-tRNA formyltransferase	0.173762	0.291148	0.145134	0.368136	0.456286	0.501946	-0.508726	0.068097
BLD44_002305	KNPGNMGK_00461	scaffold_0	hypothetical protein	0.0933646	0.525542	0.152371	0.285115	-0.737577	0.133296	-0.634852	0.028093
BLD44_002310	KNPGNMGK_00462	scaffold_0	hypothetical protein	0.0620119	0.848096	-0.0658297	0.839642	0.51168	0.734221	-0.470473	0.378673
BLD44_002315	KNPGNMGK_00464	scaffold_0	hypothetical protein	-0.699007	0.104021	-0.174649	0.65799	-3.08085	0.271918	-0.655892	0.451429
BLD44_002315	KNPGNMGK_00463	scaffold_0	Peroxiredoxin Bcp	0.256342	0.261558	0.150485	0.513166	-0.841639	0.441609	-0.0518187	0.895593
BLD44_002320	KNPGNMGK_00465	scaffold_0	hypothetical protein	-0.696363	0.0122271	-0.776505	0.00523065	-1.29218	0.0887425	-0.272771	0.425041
BLD44_002325	KNPGNMGK_00466	scaffold_0	hypothetical protein	-1.14361	0.000264913	-0.757918	0.00878022	-0.771028	0.0862417	-0.360692	0.269367
BLD44_002330	KNPGNMGK_00468	scaffold_0	Spore protein SP21	-0.205206	0.335598	-0.0826978	0.688073	-0.860465	0.005194	-0.109931	0.787435
BLD44_002335	KNPGNMGK_00469	scaffold_0	Alkaline phosphatase synthesis transcriptional regulatory protein PhoP	-0.252527	0.335385	-0.317809	0.219769	-2.29482	0.29828	0.100019	0.802866
BLD44_002340	KNPGNMGK_00470	scaffold_0	Alkaline phosphatase synthesis transcriptional regulatory protein SphR	0.149098	0.103716	0.148639	0.0852124	-0.146329	0.762046	-0.0296418	0.916855
BLD44_002345	KNPGNMGK_00471	scaffold_0	hypothetical protein	0.304615	0.0720151	0.244393	0.145931	0.564576	0.306336	0.124655	0.654966
BLD44_002350	KNPGNMGK_00472	scaffold_0	hypothetical protein	0.448106	0.0689701	0.297697	0.237137	1.56916	0.185977	-0.183696	0.634172
BLD44_002350	KNPGNMGK_00473	scaffold_0	Shikimate dehydrogenase (NADP(+))	0.338205	0.0889371	0.331683	0.091634	1.5078	0.0433818	0.186674	0.604972
BLD44_002355	KNPGNMGK_00474	scaffold_0	2-hydroxy-6-oxo-6-(2'-aminophenyl)hexa-2	0.208222	0.215081	0.207542	0.210655	2.29967	0.00339585	-0.567286	0.0673631
BLD44_002360	KNPGNMGK_00475	scaffold_0	hypothetical protein	-0.806712	0.000512322	-0.354049	0.102207	2.24339	0.632698	0.195565	0.722243
BLD44_002365	KNPGNMGK_00476	scaffold_0	Mercuric reductase	0.28349	0.0224345	0.0902266	0.472805	-0.0284592	0.971663	0.22659	0.484226
BLD44_002370	KNPGNMGK_00477	scaffold_0	TVP38/TMEM64 family inner membrane protein YdjZ	0.15801	0.377293	0.140815	0.426656	1.31652	0.490168	0.317532	0.387503
BLD44_002375	KNPGNMGK_00478	scaffold_0	TVP38/TMEM64 family inner membrane protein YdjZ	0.390576	0.123829	0.338105	0.169808	0.920145	0.406596	0.408483	0.445345
BLD44_002380	KNPGNMGK_00479	scaffold_0	PGL/p-HBAD biosynthesis glycosyltransferase	0.265945	0.254065	0.210151	0.364153	0.0578303	0.967122	0.141714	0.705084
BLD44_002385	KNPGNMGK_00480	scaffold_0	Pentapeptide repeat protein Rfr32	-0.16327	0.40919	-0.300226	0.132975	0.570431	0.580553	-0.370422	0.413048
BLD44_002395	KNPGNMGK_00481	scaffold_0	hypothetical protein	0.147614	0.764388	0.372243	0.435102	-0.338172	0.849234	0.313525	0.80428
BLD44_002400	KNPGNMGK_00482	scaffold_0	hypothetical protein	-0.0568944	0.875005	0.302303	0.376396	3.14948	0.387318	-0.258658	0.58462
BLD44_002405	KNPGNMGK_00483	scaffold_0	hypothetical protein	-0.386545	0.159297	-0.276759	0.305366	-1.73286	0.331636	0.223372	0.655428
BLD44_002410	KNPGNMGK_00484	scaffold_0	hypothetical protein	-0.36191	0.347559	-0.0926129	0.807904	-1.13217	0.361819	-1.00151	0.0165931
BLD44_002415	KNPGNMGK_00485	scaffold_0	LL-diaminopimelate aminotransferase	0.35437	0.0108305	0.333458	0.0146152	-0.20258	0.845696	-0.712731	0.0102047
BLD44_002420	KNPGNMGK_00486	scaffold_0	Acetylornithine aminotransferase	-0.0162737	0.902028	0.0607716	0.638479	0.65727	0.0241354	-0.148336	0.598407
BLD44_002425	KNPGNMGK_00487	scaffold_0	Voltage-gated potassium channel Kch	-0.0112424	0.944114	-0.0871732	0.584168	0.71442	0.413989	-0.504987	0.143207
BLD44_002430	KNPGNMGK_00488	scaffold_0	hypothetical protein	-0.114124	0.622459	-0.111553	0.621292	0.654777	0.639327	-0.955547	0.0140293
BLD44_002435	KNPGNMGK_00489	scaffold_0	hypothetical protein	-0.0226222	0.951393	-0.0533444	0.882286	-1.81826	0.446824	-0.0323474	0.961536
BLD44_002440	KNPGNMGK_00490	scaffold_0	hypothetical protein	-0.120325	0.740295	0.208463	0.553376	0.748042	0.571665	0.263918	0.355727
BLD44_002445	KNPGNMGK_00491	scaffold_0	hypothetical protein	0.175372	0.552208	0.0486069	0.871668	-0.469565	0.625543	-0.146597	0.716594
BLD44_002450	KNPGNMGK_00492	scaffold_0	hypothetical protein	0.0308271	0.895549	-0.00238865	0.991812	-0.947753	0.33917	-0.616968	0.08554
BLD44_002455	KNPGNMGK_00493	scaffold_0	hypothetical protein	-0.615798	0.0853866	-0.199985	0.552044	-0.296648	0.889826	-0.486255	0.284811
BLD44_002460	KNPGNMGK_00494	scaffold_0	putative ABC transporter permease	0.182658	0.238845	0.117986	0.440771	-0.304701	0.892799	-0.58193	0.148612
BLD44_002465	KNPGNMGK_00495	scaffold_0	CTP synthase	0.153846	0.227526	0.144059	0.231805	0.137925	0.798581	0.258885	0.401511
BLD44_002470	KNPGNMGK_00496	scaffold_0	Germination-specific N-acetylmuramoyl-L-alanine amidase	0.339756	0.0419946	0.335698	0.0419264	-0.0336629	0.93566	-0.151314	0.571791
BLD44_002470	KNPGNMGK_00497	scaffold_0	hypothetical protein	-0.442533	0.0703418	-0.760424	0.00337945	1.06055	0.544054	-0.750557	0.180073
BLD44_002475	KNPGNMGK_00499	scaffold_0	Sulfoacetaldehyde reductase 2	-0.0233582	0.899461	-0.0112442	0.951233	-0.82176	0.197509	0.303759	0.375996
BLD44_002480	KNPGNMGK_00500	scaffold_0	hypothetical protein	0.37965	0.0468724	0.292174	0.125759	0.797366	0.317421	-0.342927	0.270048
BLD44_002485	KNPGNMGK_00501	scaffold_0	hypothetical protein	0.25496	0.250839	0.236948	0.282031	-1.3072	0.35577	-0.657085	0.0448464
BLD44_002490	KNPGNMGK_00502	scaffold_0	hypothetical protein	-0.0966615	0.684731	-0.0741837	0.754377	-0.0778508	0.942127	-0.708587	0.071072
BLD44_002495	KNPGNMGK_00503	scaffold_0	hypothetical protein	0.0583816	0.824352	0.142511	0.579523	-0.177116	0.713305	-0.582877	0.0314732
BLD44_002500	KNPGNMGK_00504	scaffold_0	TPR repeat-containing protein YrrB	0.285409	0.000723275	0.217714	0.00991292	-1.29375	0.0275356	-0.228298	0.41536
BLD44_002505	KNPGNMGK_00505	scaffold_0	Transposase for transposon Tn5	0.134487	0.0874316	0.0764718	0.331627	0.611642	0.0700718	0.0870053	0.741862
BLD44_002510	KNPGNMGK_00506	scaffold_0	hypothetical protein	-0.0436687	0.747428	-0.125272	0.359126	-0.751923	0.462744	0.166455	0.595295
BLD44_002515	KNPGNMGK_00507	scaffold_0	hypothetical protein	0.189823	0.116245	0.225513	0.0576163	-0.1278	0.905011	-0.138432	0.670903
BLD44_002520	KNPGNMGK_00508	scaffold_0	DNA ligase	0.197806	0.0716016	0.151914	0.165015	0.0807787	0.948543	-0.260919	0.452762
BLD44_002525	KNPGNMGK_00509	scaffold_0	hypothetical protein	-0.404133	0.0292539	-0.343391	0.0638472	-0.471076	0.470294	-0.239004	0.426185
BLD44_002530	KNPGNMGK_00510	scaffold_0	N-acetyltransferase Eis	0.299819	0.0608973	0.228833	0.140348	0.845301	0.342277	-0.188176	0.563499
BLD44_002535	KNPGNMGK_00511	scaffold_0	putative inner membrane transporter YhbE	-0.103246	0.592596	-0.149691	0.435159	-0.110243	0.945573	-0.473647	0.325983
BLD44_002540	KNPGNMGK_00512	scaffold_0	hypothetical protein	0.00548478	0.965608	0.0214408	0.863636	-1.54679	0.182563	-0.7212	0.0112176
BLD44_002545	KNPGNMGK_00513	scaffold_0	Putative diflavin flavoprotein A 3	0.139127	0.289026	0.178676	0.167198	0.230994	0.711982	-0.514398	0.160362
BLD44_002550	KNPGNMGK_00514	scaffold_0	hypothetical protein	0.43857	0.0349898	0.413914	0.0475261	0.976567	0.601102	0.00118796	0.997759
BLD44_002555	KNPGNMGK_00515	scaffold_0	Putative diflavin flavoprotein A 5	0.224202	0.0787521	0.194968	0.123842	-1.537	0.186538	-0.308075	0.320985
BLD44_002560	KNPGNMGK_00516	scaffold_0	hypothetical protein	-0.0549623	0.737418	-0.0644669	0.704235	1.52011	0.00587142	0.128526	0.705275
BLD44_002565	KNPGNMGK_00517	scaffold_0	Glutathione hydrolase proenzyme	0.240705	0.0592019	0.149976	0.245476	0.238467	0.754543	-0.591271	0.0743684
BLD44_002570	KNPGNMGK_00518	scaffold_0	hypothetical protein	0.791623	1.1e-05	0.500078	0.00742023	1.00387	0.0517036	0.0839525	0.813794
BLD44_002575	KNPGNMGK_00519	scaffold_0	Alkaline phosphatase	-0.121118	0.481712	-0.103796	0.541842	0.0045671	0.996967	-0.540617	0.141569
BLD44_002580	KNPGNMGK_00520	scaffold_0	hypothetical protein	0.0235386	0.921048	-0.0476412	0.840874	-2.79961	0.178671	0.0147777	0.979474
BLD44_002585	KNPGNMGK_00521	scaffold_0	hypothetical protein	-0.213263	0.268822	-0.164423	0.382914	-1.74189	0.000415019	0.461051	0.247398
BLD44_002590	KNPGNMGK_00522	scaffold_0	hypothetical protein	-0.637232	0.00630512	-0.360896	0.10367	-2.4592	0.117738	-0.142114	0.72443
BLD44_002595	KNPGNMGK_00523	scaffold_0	Putative monooxygenase	-0.481393	0.162413	-0.287029	0.382227	-1.09779	0.575365	-0.730698	0.0322107
BLD44_002600	KNPGNMGK_00524	scaffold_0	S-(hydroxymethyl)glutathione dehydrogenase	0.109778	0.462075	0.121568	0.406558	-0.752507	0.0778997	-0.409461	0.137375
BLD44_002605	KNPGNMGK_00525	scaffold_0	hypothetical protein	-0.0446484	0.768622	-0.0544607	0.715696	0.123614	0.858744	-0.00387353	0.988263
BLD44_002610	KNPGNMGK_00526	scaffold_0	hypothetical protein	-0.134493	0.454861	-0.196325	0.272593	-0.54034	0.576017	-0.0818962	0.821587
BLD44_002620	KNPGNMGK_00527	scaffold_0	Phosphoenolpyruvate synthase	0.27365	0.00905601	0.126936	0.231552	2.298	1.92344e-07	0.588197	0.0797434
BLD44_002625	KNPGNMGK_00528	scaffold_0	putative dolichyl-phosphate-mannose--protein mannosyltransferase	0.295107	0.0391044	0.0820158	0.571652	-0.0693154	0.927151	-0.290221	0.337509
BLD44_002635	KNPGNMGK_00529	scaffold_0	Phytochrome-like protein cph1	-0.0343622	0.760095	-0.0766094	0.494749	0.273072	0.450053	0.845018	0.0738833
BLD44_002640	KNPGNMGK_00531	scaffold_0	hypothetical protein	1.13916	0.00101552	0.343311	0.378774	0.832012	0.590915	0.821605	0.120765
BLD44_002640	KNPGNMGK_00530	scaffold_0	Response regulator rcp1	0.279663	0.371475	0.380785	0.211872	-0.280953	0.559727	0.5384	0.153227
BLD44_002645	KNPGNMGK_00532	scaffold_0	Sensor histidine kinase WalK	0.139836	0.365992	0.101411	0.508827	1.544	0.172989	1.00356	0.0376938
BLD44_002650	KNPGNMGK_00533	scaffold_0	tRNA (guanine-N(7)-)-methyltransferase	-0.181992	0.350786	-0.245693	0.179396	-1.03997	0.271229	-0.028228	0.934277
BLD44_002655	KNPGNMGK_00534	scaffold_0	3'	0.18662	0.271225	0.228027	0.149645	0.387702	0.472304	-0.426256	0.145498
BLD44_002660	KNPGNMGK_00535	scaffold_0	putative protein	0.23764	0.080378	0.164546	0.221946	-0.214291	0.655676	0.0700017	0.81857
BLD44_002665	KNPGNMGK_00536	scaffold_0	hypothetical protein	-0.989522	0.000469024	-0.635899	0.024661	-0.284378	0.494216	-0.170675	0.526133
BLD44_002670	KNPGNMGK_00537	scaffold_0	hypothetical protein	0.0872544	0.643754	-0.110027	0.569934	0.579523	0.334057	-0.281822	0.513511
BLD44_002675	KNPGNMGK_00538	scaffold_0	hypothetical protein	-0.261846	0.211642	-0.422812	0.0381278	3.18263	4.0995e-19	1.38218	0.0218293
BLD44_002680	KNPGNMGK_00539	scaffold_0	tRNA-Leu(gag)	0.989481	0.00424043	0.836735	0.0118035	-1.69317	0.673537	-3.2853	0.0356964
BLD44_002685	KNPGNMGK_00540	scaffold_0	Biotin carboxylase	0.00697161	0.956786	-0.134833	0.296322	0.629878	0.23241	0.21321	0.464824
BLD44_002690	KNPGNMGK_00541	scaffold_0	hypothetical protein	-0.344371	0.23679	-0.28843	0.318332	0.0169669	0.994062	-0.162197	0.577511
BLD44_002695	KNPGNMGK_00542	scaffold_0	NADH dehydrogenase-like protein	-0.0504452	0.757697	-0.052221	0.742534	-2.03311	0.0856761	0.904449	0.0433698
BLD44_002700	KNPGNMGK_00543	scaffold_0	Photosystem II reaction center X protein	0.137115	0.694288	0.191252	0.583948	-0.202487	0.840912	1.03224	0.0127934
BLD44_002705	KNPGNMGK_00544	scaffold_0	hypothetical protein	-0.120696	0.464892	-0.101491	0.537198	0.785038	0.0832921	0.309586	0.306033
BLD44_002710	KNPGNMGK_00545	scaffold_0	Protein TolB	0.281136	0.301753	0.454036	0.0863114	0.487188	0.725087	-0.184328	0.562875
BLD44_002715	KNPGNMGK_00546	scaffold_0	Succinate dehydrogenase iron-sulfur subunit	0.27474	0.103901	0.281265	0.0916243	1.28292	0.0184089	0.21015	0.477112
BLD44_002720	KNPGNMGK_00547	scaffold_0	hypothetical protein	-0.302928	0.165954	-0.191688	0.355929	-0.328238	0.363652	-0.517674	0.0417837
BLD44_002725	KNPGNMGK_00548	scaffold_0	hypothetical protein	0.0707158	0.695291	0.000880163	0.995971	-1.25529	0.172847	-0.0228594	0.938118
BLD44_002730	KNPGNMGK_00549	scaffold_0	DNA repair protein RecN	0.289948	0.0115051	0.190867	0.0972961	-0.0878501	0.930296	-0.04573	0.878443
BLD44_002735	KNPGNMGK_00550	scaffold_0	putative protein	0.111029	0.371558	0.103533	0.35829	1.16317	0.111153	1.25659	0.000204062
BLD44_002740	KNPGNMGK_00551	scaffold_0	hypothetical protein	-0.251591	0.513157	-0.0405749	0.91447	-2.74737	0.364697	1.0034	0.026137
BLD44_002745	KNPGNMGK_00552	scaffold_0	hypothetical protein	-0.424454	0.14855	-0.266838	0.346247	-2.93968	0.310462	0.0384405	0.909811
BLD44_002750	KNPGNMGK_00553	scaffold_0	Antitoxin HigA	-0.773048	0.00453238	-0.418998	0.101483	0.040724	0.972058	-0.344717	0.30444
BLD44_002760	KNPGNMGK_00554	scaffold_0	putative DNA double-strand break repair Rad50 ATPase	0.197094	0.0535268	0.046411	0.585069	0.631725	0.0487505	-0.31831	0.24174
BLD44_002765	KNPGNMGK_00555	scaffold_0	hypothetical protein	1.40881	0.141364	1.53921	0.0931215	NA	NA	-1.34126	0.635827
BLD44_002770	KNPGNMGK_00556	scaffold_0	hypothetical protein	-0.795004	0.00442201	-0.414864	0.128383	1.73112	2.77075e-05	-0.115175	0.678209
BLD44_002775	KNPGNMGK_00557	scaffold_1	hypothetical protein	1.06323	0.551653	1.74002	0.277233	0.155942	0.854483	-0.397287	0.267553
BLD44_002780	KNPGNMGK_00558	scaffold_1	Phycobiliprotein ApcE	0.0379941	0.640631	0.0196832	0.813809	0.0182583	0.944857	0.012121	0.978718
BLD44_002790	KNPGNMGK_00559	scaffold_1	Sensor histidine kinase WalK	0.10156	0.411427	0.0737596	0.54862	0.265132	0.862185	-0.365606	0.303577
BLD44_002790	KNPGNMGK_00560	scaffold_1	Transcriptional regulatory protein WalR	0.0260106	0.889948	-0.0234798	0.897452	-1.68945	0.674598	-0.272623	0.676454
BLD44_002795	KNPGNMGK_00561	scaffold_1	PE-PGRS family protein PE_PGRS18	0.0064262	0.974905	0.0972694	0.626143	-1.88499	0.425089	-0.856561	0.0239218
BLD44_002800	KNPGNMGK_00562	scaffold_1	putative protein	0.205233	0.144683	0.189297	0.176654	-0.834257	0.137372	0.138499	0.708177
BLD44_002805	KNPGNMGK_00563	scaffold_1	hypothetical protein	-0.420758	0.0376926	-0.467074	0.0243201	0.142557	0.767639	-0.822076	0.00999229
BLD44_002810	KNPGNMGK_00564	scaffold_1	ATP synthase subunit a	0.0778901	0.667725	0.156045	0.377802	-1.27145	0.0782156	-0.721887	0.00412329
BLD44_002815	KNPGNMGK_00565	scaffold_1	ATP synthase subunit c	-0.57295	0.0556746	-0.290261	0.322406	-0.303391	0.639631	-0.853486	0.00108797
BLD44_002820	KNPGNMGK_00566	scaffold_1	ATP synthase subunit b'	-0.406006	0.06056	-0.335958	0.106222	-0.853532	0.110163	-0.715813	0.00442481
BLD44_002825	KNPGNMGK_00567	scaffold_1	ATP synthase subunit b	-0.160517	0.46939	-0.153616	0.460967	0.554497	0.21481	-0.500448	0.0853495
BLD44_002830	KNPGNMGK_00568	scaffold_1	ATP synthase subunit delta	-0.346789	0.107638	-0.116591	0.572403	-0.366051	0.728532	-0.459413	0.124852
BLD44_002835	KNPGNMGK_00569	scaffold_1	ATP synthase subunit alpha	0.0178881	0.89161	0.165665	0.187823	-0.323045	0.486318	-0.432272	0.185667
BLD44_002840	KNPGNMGK_00570	scaffold_1	ATP synthase gamma chain	-0.235959	0.131367	-0.143217	0.33137	-0.253222	0.745802	-0.516912	0.0905311
BLD44_002845	KNPGNMGK_00572	scaffold_1	tmRNA	0.0740293	0.745854	-0.0542171	0.813144	-1.16464	0.528625	0.167624	0.695127
BLD44_002845	KNPGNMGK_00571	scaffold_1	transfer-messenger RNA	NA	NA	NA	NA	0.229016	0.446248	0.0838241	0.800946
BLD44_002850	KNPGNMGK_00573	scaffold_1	hypothetical protein	0.0176951	0.878279	-0.0202086	0.860029	0.167003	0.754045	-0.087214	0.744725
BLD44_002855	KNPGNMGK_00574	scaffold_1	ATP-dependent zinc metalloprotease FtsH	0.198732	0.308085	0.249582	0.188425	-0.776141	0.392932	-0.768869	0.00851436
BLD44_002860	KNPGNMGK_00575	scaffold_1	Transketolase	-0.264783	0.0321041	-0.178524	0.134978	-0.158214	0.652849	0.0979686	0.799086
BLD44_002865	KNPGNMGK_00576	scaffold_1	3-oxoacyl-[acyl-carrier-protein] synthase 2	0.100103	0.451934	-0.00149057	0.991074	0.952089	0.00465903	-0.414804	0.117796
BLD44_002870	KNPGNMGK_00577	scaffold_1	Acyl carrier protein	-0.570318	0.040922	-0.390823	0.155114	0.755149	0.0226989	-0.889763	0.00251727
BLD44_002875	KNPGNMGK_00578	scaffold_1	8-methylmenaquinol:fumarate reductase membrane anchor subunit	-0.208779	0.232582	0.0578654	0.721834	0.817997	0.142438	0.0611208	0.841332
BLD44_002880	KNPGNMGK_00579	scaffold_1	Acetate kinase	0.0875629	0.588534	0.1383	0.352146	-0.336394	0.690103	-0.00380363	0.98923
BLD44_002885	KNPGNMGK_00580	scaffold_1	hypothetical protein	0.354213	0.435036	0.459486	0.303776	3.2541	0.00452186	-0.623624	0.419116
BLD44_002885	KNPGNMGK_00581	scaffold_1	Phosphoserine phosphatase 1	-0.418439	0.111747	-0.25129	0.324901	2.20745	0.149475	-0.703604	0.122569
BLD44_002895	KNPGNMGK_00582	scaffold_1	hypothetical protein	-0.0394827	0.775428	-0.150075	0.2782	0.0217206	0.97543	-0.35279	0.279457
BLD44_002905	KNPGNMGK_00583	scaffold_1	hypothetical protein	-0.0672407	0.606249	-0.0585188	0.647903	0.793662	0.303345	-0.221614	0.475292
BLD44_002905	KNPGNMGK_00584	scaffold_1	hypothetical protein	0.0932205	0.55124	0.151885	0.32086	-0.56082	0.657691	-0.291775	0.36864
BLD44_002915	KNPGNMGK_00585	scaffold_1	tRNA-Gly(ccc)	0.962024	0.0743089	0.332834	0.560225	2.24339	0.632698	0.563321	0.454873
BLD44_002920	KNPGNMGK_00586	scaffold_1	acetoacetate decarboxylase	-0.153249	0.435415	-0.312774	0.112599	0.382682	0.805394	0.734972	0.137937
BLD44_002925	KNPGNMGK_00587	scaffold_1	Chaperone protein dnaK2	0.104117	0.364029	0.101419	0.378215	0.146448	0.576144	0.0712937	0.815282
BLD44_002930	KNPGNMGK_00589	scaffold_1	hypothetical protein	-0.00212836	0.993581	0.015413	0.952204	-0.388081	0.675854	-0.508271	0.234144
BLD44_002935	KNPGNMGK_00590	scaffold_1	hypothetical protein	-0.438934	0.175017	-0.36294	0.259157	-0.139448	0.895565	-0.196204	0.569836
BLD44_002940	KNPGNMGK_00591	scaffold_1	putative tRNA-dihydrouridine synthase	0.111736	0.54329	0.132135	0.460604	0.0228535	0.97791	0.267089	0.368859
BLD44_002945	KNPGNMGK_00592	scaffold_1	O-acetylserine sulfhydrylase	0.00537065	0.971978	0.0506662	0.734927	0.963512	0.0405415	0.147338	0.619354
BLD44_002950	KNPGNMGK_00593	scaffold_1	3'	0.203873	0.100938	0.133563	0.258268	0.807752	0.219836	0.266151	0.370768
BLD44_002955	KNPGNMGK_00594	scaffold_1	hypothetical protein	0.0937597	0.69266	-0.213528	0.386518	1.03317	0.00010013	3.51144	2.82076e-13
BLD44_002960	KNPGNMGK_00595	scaffold_1	hypothetical protein	-0.439999	0.0355252	-0.528887	0.0115522	-0.190726	0.578846	1.6761	8.50742e-08
BLD44_002965	KNPGNMGK_00596	scaffold_1	Cob(I)yrinic acid a	0.0368895	0.796244	-0.0276316	0.843908	-0.400296	0.592818	-0.193963	0.521604
BLD44_002970	KNPGNMGK_00597	scaffold_1	hypothetical protein	-0.174061	0.440572	-0.467432	0.049782	-3.27479	0.213588	-0.209881	0.711282
BLD44_002975	KNPGNMGK_00598	scaffold_1	hypothetical protein	0.133123	0.408614	0.135807	0.394933	-0.351442	0.789372	-0.184625	0.648112
BLD44_002980	KNPGNMGK_00599	scaffold_1	hypothetical protein	-0.0171243	0.925545	-0.121221	0.50647	2.22768	0.390415	0.0813465	0.853255
BLD44_002990	KNPGNMGK_00600	scaffold_1	Secreted effector protein PipB2	0.0707744	0.725879	0.023033	0.909147	0.362787	0.455937	0.0821302	0.801133
BLD44_002995	KNPGNMGK_00601	scaffold_1	hypothetical protein	-0.53329	0.01168	-0.361591	0.0805779	0.00643636	0.993716	0.321534	0.290635
BLD44_003000	KNPGNMGK_00602	scaffold_1	hypothetical protein	-0.263081	0.226459	-0.0789868	0.706302	-3.46824	0.00959876	-0.366477	0.400599
BLD44_003005	KNPGNMGK_00603	scaffold_1	Lactose transport system permease protein LacF	0.169907	0.32215	0.0451156	0.79054	0.567676	0.450638	-0.11129	0.771781
BLD44_003010	KNPGNMGK_00604	scaffold_1	Phosphoribosylglycinamide formyltransferase	0.266469	0.22165	0.25749	0.226949	1.97623	0.24864	0.843251	0.133914
BLD44_003015	KNPGNMGK_00605	scaffold_1	Glutathione transferase FosA	0.278085	0.419488	0.443715	0.183878	0.809646	0.151459	0.463935	0.312922
BLD44_003020	KNPGNMGK_00606	scaffold_1	hypothetical protein	-0.142273	0.493681	-0.173169	0.398489	2.24887	2.24774e-08	2.29587	2.31969e-09
BLD44_003025	KNPGNMGK_00607	scaffold_1	hypothetical protein	-0.413323	0.0209472	-0.258882	0.11965	-0.763032	0.373572	-0.291784	0.346651
BLD44_003030	KNPGNMGK_00608	scaffold_1	hypothetical protein	0.390543	0.0806357	0.1132	0.62226	-1.05196	0.610003	-0.447046	0.322601
BLD44_003040	KNPGNMGK_00609	scaffold_1	hypothetical protein	-0.0179392	0.918121	0.00378313	0.982253	-0.0149994	0.986644	-0.403876	0.191336
BLD44_003045	KNPGNMGK_00611	scaffold_1	Ferredoxin-1	-0.562711	0.0441614	-0.465261	0.0957895	-0.572543	0.795185	-0.978365	0.00524596
BLD44_003055	KNPGNMGK_00612	scaffold_1	hypothetical protein	-0.891499	0.00290604	-0.668257	0.0219431	-3.23229	0.225913	0.862146	0.108332
BLD44_003055	KNPGNMGK_00613	scaffold_1	hypothetical protein	-0.217405	0.565438	-0.30276	0.425647	1.34597	0.45201	0.306926	0.425923
BLD44_003060	KNPGNMGK_00614	scaffold_1	hypothetical protein	-0.603555	0.0176423	-0.935727	0.000326352	-5.46042	0.00228296	-2.35667	0.0904699
BLD44_003065	KNPGNMGK_00615	scaffold_1	hypothetical protein	0.147967	0.377812	0.0164102	0.91953	1.68762	6.41356e-08	-0.397801	0.139803
BLD44_003070	KNPGNMGK_00616	scaffold_1	hypothetical protein	-0.181185	0.358942	-0.279859	0.149133	-0.989435	0.611386	-0.0169119	0.96218
BLD44_003075	KNPGNMGK_00617	scaffold_1	hypothetical protein	0.202016	0.198133	0.00993415	0.949576	-0.992017	0.193529	0.106149	0.740039
BLD44_003080	KNPGNMGK_00618	scaffold_1	Aconitate hydratase B	0.135455	0.196548	0.0955228	0.361525	0.749535	0.133435	-0.326049	0.477003
BLD44_003085	KNPGNMGK_00619	scaffold_1	hypothetical protein	-0.0774	0.75049	0.0221769	0.926852	-0.104095	0.943315	0.404271	0.232865
BLD44_003090	KNPGNMGK_00620	scaffold_1	hypothetical protein	0.056694	0.846334	-0.0307225	0.916827	-2.60026	0.000294085	0.525564	0.214093
BLD44_003095	KNPGNMGK_00621	scaffold_1	Hopanoid C-3 methylase	0.070157	0.550548	0.0247899	0.839729	0.703406	0.091819	-0.19769	0.463583
BLD44_003100	KNPGNMGK_00622	scaffold_1	D-aminoacyl-tRNA deacylase	-0.326398	0.159154	-0.275635	0.227957	-0.146554	0.870003	0.126309	0.737497
BLD44_003105	KNPGNMGK_00623	scaffold_1	Photosystem II reaction center Psb28 protein	-0.543844	0.0553221	-0.334398	0.235998	1.05558	0.047903	-0.768594	0.0407903
BLD44_003110	KNPGNMGK_00624	scaffold_1	Molybdenum cofactor biosynthesis protein B	-0.335617	0.0864763	-0.309796	0.105164	1.31476	0.46334	0.0999556	0.809648
BLD44_003115	KNPGNMGK_00625	scaffold_1	ATP-dependent RNA helicase RhlB	0.230287	0.09571	0.118848	0.365713	0.868669	0.152316	-0.272754	0.442707
BLD44_003120	KNPGNMGK_00626	scaffold_1	hypothetical protein	-0.147505	0.350609	-0.257562	0.099965	-0.39019	0.711592	-0.395383	0.287071
BLD44_003125	KNPGNMGK_00627	scaffold_1	hypothetical protein	0.130499	0.510093	-0.0675533	0.737997	-5.01164	0.00801371	-0.539873	0.183557
BLD44_003130	KNPGNMGK_00628	scaffold_1	Decaprenyl-phosphate phosphoribosyltransferase	-0.0734576	0.655773	-0.036673	0.8127	-1.10733	0.240406	-0.673604	0.0758043
BLD44_003135	KNPGNMGK_00629	scaffold_1	hypothetical protein	-0.382711	0.0392782	-0.43876	0.0131995	-0.0818	0.805351	-0.15491	0.751594
BLD44_003140	KNPGNMGK_00630	scaffold_1	hypothetical protein	0.110706	0.319656	0.178997	0.111885	1.05838	0.156217	-0.536156	0.0818852
BLD44_003145	KNPGNMGK_00631	scaffold_1	Sulfate adenylyltransferase	0.134087	0.389899	0.190831	0.211906	1.32954	0.000268883	0.116682	0.717286
BLD44_003150	KNPGNMGK_00632	scaffold_1	Alanine racemase 1	-0.0653889	0.666764	0.0286313	0.841995	-1.10754	0.382771	1.58058	1.77039e-06
BLD44_003155	KNPGNMGK_00633	scaffold_1	hypothetical protein	0.0153607	0.926347	0.0294302	0.857769	1.10704	0.0291456	0.548587	0.0493704
BLD44_003160	KNPGNMGK_00634	scaffold_1	hypothetical protein	0.155513	0.503529	0.177767	0.43792	1.06713	0.244834	0.402293	0.140308
BLD44_003170	KNPGNMGK_00635	scaffold_1	hypothetical protein	0.201121	0.313046	0.195723	0.323531	0.17222	0.894346	0.821816	0.00837534
BLD44_003175	KNPGNMGK_00636	scaffold_1	Undecaprenyl phosphate-alpha-4-amino-4-deoxy-L-arabinose arabinosyl transferase	0.394969	0.00394361	0.257401	0.0406622	0.441213	0.553313	0.168662	0.623241
BLD44_003185	KNPGNMGK_00638	scaffold_1	Aminodeoxychorismate/anthranilate synthase component 2	0.0252071	0.909371	-0.0671081	0.762669	0.517768	0.53286	-0.203574	0.465127
BLD44_003185	KNPGNMGK_00637	scaffold_1	hypothetical protein	0.237616	0.267358	0.3191	0.126103	0.0336733	0.964567	-0.334566	0.225891
BLD44_003190	KNPGNMGK_00639	scaffold_1	Undecaprenol kinase	-0.375544	0.114627	-0.44563	0.0627556	0.837568	0.5883	-0.113018	0.761577
BLD44_003195	KNPGNMGK_00640	scaffold_1	Endoribonuclease YbeY	-0.213637	0.347234	-0.125097	0.577549	-2.05708	0.208591	0.13745	0.63837
BLD44_003200	KNPGNMGK_00641	scaffold_1	hypothetical protein	0.0482244	0.901479	0.299821	0.427298	0.743306	0.619477	1.37155	0.0098327
BLD44_003205	KNPGNMGK_00642	scaffold_1	Peptide chain release factor 2	-0.0356897	0.80269	0.0128313	0.926862	0.531593	0.300286	0.420185	0.189404
BLD44_003210	KNPGNMGK_00643	scaffold_1	hypothetical protein	0.264875	0.659718	0.409454	0.491259	2.24339	0.632698	-0.130548	0.772898
BLD44_003215	KNPGNMGK_00644	scaffold_1	hypothetical protein	-0.0873421	0.663878	0.0262522	0.895351	1.53384	0.000880723	0.437704	0.118818
BLD44_003220	KNPGNMGK_00645	scaffold_1	Aerobic respiration control sensor protein ArcB	0.227777	0.0494505	0.206267	0.0663134	1.51616	5.38399e-05	-0.229295	0.376834
BLD44_003225	KNPGNMGK_00646	scaffold_1	hypothetical protein	0.211282	0.606462	0.199077	0.632571	-0.423251	0.737307	0.864192	0.0584472
BLD44_003225	KNPGNMGK_00647	scaffold_1	hypothetical protein	0.12308	0.5193	0.120626	0.524578	1.19508	0.559555	-0.508012	0.151646
BLD44_003235	KNPGNMGK_00649	scaffold_1	Dodecaprenyl-phosphate galacturonate synthase	-0.126766	0.455235	-0.135919	0.431919	1.13551	0.319677	-0.0272671	0.927673
BLD44_003235	KNPGNMGK_00648	scaffold_1	Murein DD-endopeptidase MepS/Murein LD-carboxypeptidase	0.0392719	0.859744	0.203144	0.34273	-0.954859	0.574783	-0.544536	0.153158
BLD44_003240	KNPGNMGK_00650	scaffold_1	Tetracycline resistance protein	-0.111357	0.429856	-0.0804531	0.563384	-0.152989	0.863922	-0.146104	0.602553
BLD44_003245	KNPGNMGK_00651	scaffold_1	tRNA-Arg(acg)	1.52198	0.00829179	0.534123	0.410442	NA	NA	-0.36065	0.87511
BLD44_003250	KNPGNMGK_00652	scaffold_1	Cyclic pyranopterin monophosphate synthase	-0.0943105	0.730356	0.184357	0.47768	0.517683	0.785573	-0.26975	0.383974
BLD44_003255	KNPGNMGK_00653	scaffold_1	hypothetical protein	0.0622517	0.907961	0.229402	0.662911	NA	NA	-0.266875	0.846217
BLD44_003260	KNPGNMGK_00654	scaffold_1	Spore protein SP21	-0.421295	0.0525043	-0.321761	0.125255	-0.956521	0.381845	-0.00574765	0.987627
BLD44_003270	KNPGNMGK_00655	scaffold_1	hypothetical protein	-0.160652	0.494687	-0.470505	0.0463867	4.77903	0.0397413	-0.673474	0.258809
BLD44_003275	KNPGNMGK_00656	scaffold_1	hypothetical protein	-0.392081	0.141913	-0.383571	0.190929	-0.315268	0.835377	-0.279738	0.44322
BLD44_003280	KNPGNMGK_00657	scaffold_1	hypothetical protein	-0.241154	0.375814	-0.206184	0.439517	0.0898635	0.925382	0.330241	0.263355
BLD44_003285	KNPGNMGK_00658	scaffold_1	hypothetical protein	-1.17813	0.000162221	-0.796975	0.00745554	-1.01779	0.621491	0.574443	0.134207
BLD44_003290	KNPGNMGK_00659	scaffold_1	hypothetical protein	-0.0185953	0.943701	0.0205576	0.93687	1.61731	8.81954e-05	-0.623015	0.0460891
BLD44_003295	KNPGNMGK_00660	scaffold_1	15-cis-phytoene desaturase	0.290849	0.0261695	0.14866	0.25996	0.174364	0.865331	-0.140758	0.658011
BLD44_003300	KNPGNMGK_00661	scaffold_1	hypothetical protein	-0.163674	0.514256	-0.0566149	0.816688	-1.65163	0.502968	0.0890429	0.872709
BLD44_003305	KNPGNMGK_00662	scaffold_1	hypothetical protein	0.25978	0.00803905	0.162542	0.0984058	0.170836	0.815652	-0.077829	0.776072
BLD44_003310	KNPGNMGK_00663	scaffold_1	Glutamyl-tRNA reductase	-0.0706317	0.636418	0.0422802	0.765964	1.63526	0.0045151	0.00100809	0.997328
BLD44_003315	KNPGNMGK_00664	scaffold_1	hypothetical protein	1.06003	0.119031	0.274375	0.725547	-0.120015	0.952031	0.448081	0.304397
BLD44_003320	KNPGNMGK_00665	scaffold_1	D-fructose 1	0.0589652	0.772665	0.12736	0.515689	0.404084	0.41704	-0.263302	0.328993
BLD44_003325	KNPGNMGK_00666	scaffold_1	hypothetical protein	-0.376588	0.141054	-0.356763	0.159847	-0.3237	0.620756	-0.280177	0.569322
BLD44_003330	KNPGNMGK_00667	scaffold_1	Glutaredoxin 3	-0.176116	0.575215	-0.063501	0.836416	-0.187598	0.863234	0.072075	0.839718
BLD44_003335	KNPGNMGK_00668	scaffold_1	tRNA-specific adenosine deaminase	-0.241048	0.276071	-0.292246	0.186208	0.257018	0.787908	-0.394646	0.167388
BLD44_003340	KNPGNMGK_00669	scaffold_1	1-acyl-sn-glycerol-3-phosphate acyltransferase	0.235163	0.19153	0.179286	0.314968	0.814469	0.229556	-0.655431	0.0357238
BLD44_003345	KNPGNMGK_00670	scaffold_1	Calcium-dependent protease	-0.0797663	0.472953	-0.0478117	0.655368	-0.824237	0.423564	-0.412456	0.155307
BLD44_003350	KNPGNMGK_00671	scaffold_1	hypothetical protein	-0.113242	0.545849	-0.0982597	0.594874	-0.579008	0.517019	-0.723914	0.0200432
BLD44_003355	KNPGNMGK_00672	scaffold_1	putative protein RP812	-0.61512	0.0480324	-0.307295	0.310298	-0.209001	0.729318	-0.303213	0.30842
BLD44_003360	KNPGNMGK_00673	scaffold_1	Glutaredoxin 4	-0.330655	0.185525	-0.359659	0.152233	0.246099	0.722537	-0.0389188	0.883461
BLD44_003365	KNPGNMGK_00674	scaffold_1	hypothetical protein	-0.398388	0.186435	-0.252458	0.402427	0.485669	0.142868	-0.498562	0.0564803
BLD44_003370	KNPGNMGK_00675	scaffold_1	Alkaline phosphatase synthesis transcriptional regulatory protein SphR	-0.335335	0.0432104	-0.402124	0.0148558	-2.50721	0.000167116	0.88685	0.00107756
BLD44_003375	KNPGNMGK_00676	scaffold_1	Glutamine transport ATP-binding protein GlnQ	0.0860172	0.65507	0.0232404	0.902098	-0.399264	0.735704	0.447162	0.11922
BLD44_003380	KNPGNMGK_00677	scaffold_1	hypothetical protein	0.612775	0.0242352	0.489909	0.0644592	-0.633753	0.641237	0.009616	0.976688
BLD44_003385	KNPGNMGK_00678	scaffold_1	hypothetical protein	0.229282	0.361363	0.0977918	0.701371	0.419728	0.565754	-0.468046	0.218844
BLD44_003390	KNPGNMGK_00679	scaffold_1	Formamidase	0.00318573	0.984847	-0.123936	0.461794	-0.116163	0.86945	-0.613627	0.193938
BLD44_003395	KNPGNMGK_00680	scaffold_1	hypothetical protein	0.362066	0.274735	0.490243	0.134006	-0.0597472	0.965575	-0.289736	0.467024
BLD44_003400	KNPGNMGK_00681	scaffold_1	Penicillinase repressor	-0.0282791	0.918457	0.162995	0.540302	1.25575	0.113197	-0.143409	0.601708
BLD44_003405	KNPGNMGK_00682	scaffold_1	Protease HtpX	-0.128266	0.487729	0.0252949	0.886987	-0.0679001	0.910714	-0.132245	0.625495
BLD44_003410	KNPGNMGK_00683	scaffold_1	hypothetical protein	-0.501828	0.0203552	-0.536383	0.0138356	0.775317	0.408196	0.172873	0.536161
BLD44_003415	KNPGNMGK_00684	scaffold_1	tRNA-2-methylthio-N(6)-dimethylallyladenosine synthase	-0.00969528	0.943204	0.00517996	0.969013	0.788547	0.0862294	0.00178997	0.995156
BLD44_003420	KNPGNMGK_00685	scaffold_1	hypothetical protein	-0.0286476	0.832944	0.0682573	0.604101	1.01754	0.0216848	1.20823	0.00129594
BLD44_003425	KNPGNMGK_00686	scaffold_1	putative protein	-0.052776	0.769743	-0.0767135	0.661449	1.19089	1.22509e-05	3.68963	2.95572e-17
BLD44_003430	KNPGNMGK_00687	scaffold_1	Putative KHG/KDPG aldolase	-0.345672	0.06319	-0.251314	0.164792	1.41173	0.440787	-0.646864	0.258776
BLD44_003435	KNPGNMGK_00688	scaffold_1	L	-0.238371	0.331304	-0.0649804	0.76858	0.88811	0.32513	-0.127202	0.686496
BLD44_003440	KNPGNMGK_00689	scaffold_1	hypothetical protein	-0.195475	0.33209	-0.220573	0.262657	0.317172	0.734327	0.216769	0.528981
BLD44_003445	KNPGNMGK_00690	scaffold_1	hypothetical protein	-0.107639	0.639108	-0.128602	0.570398	1.13823	0.369348	0.190165	0.505227
BLD44_003450	KNPGNMGK_00692	scaffold_1	Chaperone protein DnaK	0.116016	0.354352	0.0822834	0.507819	0.390212	0.384634	0.916988	0.000476008
BLD44_003455	KNPGNMGK_00693	scaffold_1	UV DNA damage endonuclease	0.0923651	0.599915	0.14864	0.371106	0.272263	0.5613	1.29951	5.91712e-06
BLD44_003465	KNPGNMGK_00694	scaffold_1	CRISPR-associated endonuclease Cas1	0.363361	0.0254416	0.26848	0.101244	0.298236	0.82216	-0.0096479	0.973906
BLD44_003465	KNPGNMGK_00695	scaffold_1	CRISPR-associated endoribonuclease Cas2 3	-0.552044	0.0998493	-0.341855	0.293296	2.24339	0.632698	0.808633	0.173148
BLD44_003470	KNPGNMGK_00696	scaffold_1	hypothetical protein	-1.11329	3.36e-06	-0.941044	1.36e-05	-0.762401	0.803211	-1.11628	0.0250251
BLD44_003475	KNPGNMGK_00697	scaffold_1	hypothetical protein	-0.257833	0.175724	-0.208163	0.264341	-1.14653	0.55857	0.197011	0.663819
BLD44_003480	KNPGNMGK_00698	scaffold_1	Creatinine amidohydrolase	-0.202517	0.239651	-0.308372	0.0728848	-0.258501	0.832808	0.495865	0.220712
BLD44_003485	KNPGNMGK_00699	scaffold_1	Calcium-transporting ATPase 1	0.0653376	0.472814	0.0940174	0.302461	0.678009	0.0299442	-1.64433	1.88179e-05
BLD44_003490	KNPGNMGK_00700	scaffold_1	S-adenosylmethionine synthase	-0.354267	0.0679235	-0.32976	0.0837031	-0.413276	0.597355	0.0346708	0.900093
BLD44_003495	KNPGNMGK_00701	scaffold_1	hypothetical protein	-1.11033	0.000284395	-0.718312	0.0129927	0.858489	0.19276	0.439083	0.310594
BLD44_003500	KNPGNMGK_00702	scaffold_1	hypothetical protein	-1.05803	0.00425776	-0.586936	0.102612	0.263526	0.816032	1.06776	0.0574882
BLD44_003505	KNPGNMGK_00703	scaffold_1	hypothetical protein	-1.33119	1.24e-05	-0.875378	0.00202533	0.268492	0.657419	1.13086	0.000113775
BLD44_003510	KNPGNMGK_00704	scaffold_1	hypothetical protein	-0.832172	0.00570912	-0.691628	0.0126461	0.31394	0.718229	1.71313	4.77194e-05
BLD44_003520	KNPGNMGK_00705	scaffold_1	hypothetical protein	-0.388798	0.214853	-0.0661777	0.826232	1.61784	0.0113719	0.868672	0.1906
BLD44_003525	KNPGNMGK_00706	scaffold_1	hypothetical protein	-0.192383	0.198866	-0.146124	0.319297	-1.82282	0.445517	-0.502486	0.191662
BLD44_003530	KNPGNMGK_00708	scaffold_1	Aspartate aminotransferase	-0.272079	0.105961	-0.181373	0.268552	1.01341	0.110706	0.107346	0.722227
BLD44_003535	KNPGNMGK_00709	scaffold_1	hypothetical protein	0.404538	0.158209	0.172382	0.567753	0.145038	0.855976	0.378559	0.352727
BLD44_003535	KNPGNMGK_00710	scaffold_1	hypothetical protein	0.0905623	0.45794	0.0303456	0.803446	0.468727	0.650497	-0.3104	0.273483
BLD44_003540	KNPGNMGK_00711	scaffold_1	hypothetical protein	-0.792862	0.00366053	-0.742703	0.00662689	0.553662	0.637596	-0.325805	0.56523
BLD44_003545	KNPGNMGK_00712	scaffold_1	hypothetical protein	0.0673959	0.699213	0.0983696	0.554749	0.148032	0.821988	-0.317156	0.275916
BLD44_003550	KNPGNMGK_00713	scaffold_1	putative sugar epimerase YhfK	-0.0340739	0.865904	-0.0104609	0.957977	0.103773	0.965684	-0.386186	0.23591
BLD44_003560	KNPGNMGK_00714	scaffold_1	hypothetical protein	0.128205	0.378143	0.0677491	0.634642	-1.11944	0.570343	0.00438794	0.992172
BLD44_003560	KNPGNMGK_00715	scaffold_1	hypothetical protein	0.0365659	0.851986	-0.0988654	0.597486	-3.09255	0.113521	-0.501987	0.339011
BLD44_003570	KNPGNMGK_00716	scaffold_1	hypothetical protein	-0.570796	0.0244349	-0.512638	0.0407558	-0.0137991	0.975433	-0.914156	0.0132585
BLD44_003580	KNPGNMGK_00717	scaffold_1	Fumarate reductase flavoprotein subunit	0.291743	0.0169787	0.125308	0.289341	1.52687	0.000588883	0.465831	0.276979
BLD44_003585	KNPGNMGK_00718	scaffold_1	hypothetical protein	-0.511624	0.0224855	-0.576396	0.0112301	-0.592075	0.110981	0.321168	0.231661
BLD44_003590	KNPGNMGK_00719	scaffold_1	hypothetical protein	0.0188558	0.855203	-0.0662107	0.519773	-0.392913	0.292828	0.442381	0.144379
BLD44_003595	KNPGNMGK_00720	scaffold_1	Putative esterase	-0.421088	0.0696871	0.0085425	0.968405	-0.683211	0.749864	-0.434581	0.171946
BLD44_003600	KNPGNMGK_00721	scaffold_1	hypothetical protein	-0.842	0.0340107	-0.387521	0.309248	-0.771761	0.876926	-0.0017932	0.998622
BLD44_003605	KNPGNMGK_00722	scaffold_1	1-deoxy-D-xylulose 5-phosphate reductoisomerase	0.0257332	0.850599	0.00772593	0.954837	0.142841	0.85201	-0.212632	0.437787
BLD44_003615	KNPGNMGK_00723	scaffold_1	hypothetical protein	0.195784	0.179288	0.0755641	0.615982	-0.0867801	0.942866	-0.0164877	0.963799
BLD44_003620	KNPGNMGK_00724	scaffold_1	hypothetical protein	0.0792696	0.435056	0.107235	0.228305	-0.979062	0.114465	0.227286	0.388997
BLD44_003625	KNPGNMGK_00725	scaffold_1	hypothetical protein	0.0600535	0.657206	0.0701364	0.59847	-0.676964	0.605864	-0.0929464	0.807469
BLD44_003630	KNPGNMGK_00726	scaffold_1	hypothetical protein	0.247974	0.0710715	0.111091	0.410291	-0.722943	0.519505	-0.746693	0.0169389
BLD44_003635	KNPGNMGK_00727	scaffold_1	hypothetical protein	-0.0610057	0.684161	-0.196087	0.185461	0.247238	0.899324	-0.337225	0.613905
BLD44_003640	KNPGNMGK_00728	scaffold_1	hypothetical protein	0.200707	0.158552	0.186557	0.184488	-2.72084	0.0052094	-0.587992	0.0260412
BLD44_003650	KNPGNMGK_00729	scaffold_1	hypothetical protein	0.202016	0.198133	0.00993415	0.949576	-0.992017	0.193529	0.106149	0.740039
BLD44_003650	KNPGNMGK_00730	scaffold_1	hypothetical protein	-0.181185	0.358942	-0.279859	0.149133	-0.989435	0.611386	-0.0169119	0.96218
BLD44_003655	KNPGNMGK_00731	scaffold_1	Peptidoglycan-N-acetylglucosamine deacetylase	-0.0509471	0.769463	-0.0878314	0.619116	-2.15345	0.181292	-0.294145	0.498088
BLD44_003660	KNPGNMGK_00732	scaffold_1	Ferredoxin-dependent glutamate synthase 2	0.0514174	0.482001	0.0613789	0.397565	0.105881	0.74937	0.0703448	0.852205
BLD44_003665	KNPGNMGK_00733	scaffold_1	hypothetical protein	0.334652	0.002735	0.172857	0.127068	0.148549	0.763896	0.0084385	0.974348
BLD44_003670	KNPGNMGK_00734	scaffold_1	Alginate biosynthesis protein AlgA	-0.268283	0.349001	0.00717468	0.979151	0.555138	0.345495	-0.382379	0.160311
BLD44_003675	KNPGNMGK_00735	scaffold_1	putative protein	-0.365397	0.184744	-0.337722	0.21385	0.457421	0.450933	-0.479495	0.10013
BLD44_003680	KNPGNMGK_00736	scaffold_1	30S ribosomal protein S12	-0.233534	0.331067	-0.0104545	0.964103	-0.00762711	0.982253	-0.898067	0.00417442
BLD44_003685	KNPGNMGK_00737	scaffold_1	30S ribosomal protein S7	-0.0572935	0.819004	-0.0270232	0.912926	0.753402	0.0139897	-0.802111	0.00145403
BLD44_003690	KNPGNMGK_00738	scaffold_1	Elongation factor G	-0.104029	0.389756	-0.0213581	0.850428	0.482977	0.0789938	-0.472246	0.11322
BLD44_003695	KNPGNMGK_00739	scaffold_1	Elongation factor Tu	0.254156	0.105921	0.358387	0.0172301	1.01723	0.000291899	-0.519677	0.0790719
BLD44_003700	KNPGNMGK_00740	scaffold_1	30S ribosomal protein S10	-0.496784	0.0654514	-0.516268	0.0561024	0.23697	0.736948	-0.926681	0.000682701
BLD44_003705	KNPGNMGK_00742	scaffold_1	Lon protease 2	-0.16886	0.355786	-0.164041	0.369901	0.88472	0.0471924	-0.398976	0.120327
BLD44_003710	KNPGNMGK_00743	scaffold_1	Prephenate dehydratase	0.272761	0.140416	0.19251	0.295537	-0.169747	0.815216	-0.485808	0.0982582
BLD44_003715	KNPGNMGK_00744	scaffold_1	hypothetical protein	-0.487673	0.0140867	-0.413656	0.0333205	0.666394	0.465837	-0.25445	0.410947
BLD44_003720	KNPGNMGK_00745	scaffold_1	Ribonuclease HII	0.188443	0.374919	0.173736	0.408522	0.489151	0.410213	0.0632235	0.863915
BLD44_003725	KNPGNMGK_00746	scaffold_1	Ribonuclease E	0.306997	0.0111762	0.32627	0.00527102	0.356008	0.228365	-0.140923	0.681211
BLD44_003730	KNPGNMGK_00747	scaffold_1	hypothetical protein	0.0851274	0.394925	0.0768307	0.446838	-0.294951	0.351783	0.0461364	0.865866
BLD44_003735	KNPGNMGK_00748	scaffold_1	Putative anti-sigma factor antagonist	-0.756373	0.00229035	-0.680014	0.00717845	-1.00071	0.248322	0.333469	0.254912
BLD44_003740	KNPGNMGK_00749	scaffold_1	hypothetical protein	-1.26024	7.67e-05	-0.917941	0.00374113	0.039449	0.966719	0.428429	0.183386
BLD44_003745	KNPGNMGK_00750	scaffold_1	hypothetical protein	-0.44866	0.0841773	-0.359235	0.169868	-0.560549	0.42771	-0.0106896	0.96872
BLD44_003750	KNPGNMGK_00751	scaffold_1	ATP-dependent Clp protease adapter protein ClpS 2	-0.757664	0.00677137	-0.552922	0.0369335	0.217789	0.879636	-0.256819	0.558498
BLD44_003755	KNPGNMGK_00752	scaffold_1	hypothetical protein	-0.00382783	0.984842	-0.172094	0.403541	-2.10299	4.77719e-05	0.706544	0.0175235
BLD44_003760	KNPGNMGK_00753	scaffold_1	Serine/threonine-protein kinase C	0.148152	0.245183	0.141008	0.254081	-2.57284	7.72072e-17	0.734214	0.0064109
BLD44_003765	KNPGNMGK_00754	scaffold_1	Secreted effector protein PipB2	0.198455	0.339159	0.102612	0.612187	0.431235	0.305076	0.788841	0.013818
BLD44_003770	KNPGNMGK_00755	scaffold_1	hypothetical protein	0.114626	0.456589	0.1353	0.329857	-1.17699	0.0279363	0.404263	0.129159
BLD44_003775	KNPGNMGK_00756	scaffold_1	3'3'-cGAMP-specific phosphodiesterase 2	0.131307	0.323652	0.133122	0.300895	-0.787916	0.220991	0.547561	0.0895297
BLD44_003780	KNPGNMGK_00757	scaffold_1	hypothetical protein	-0.0449161	0.802887	0.062185	0.730993	0.516851	0.468646	0.246088	0.495786
BLD44_003785	KNPGNMGK_00758	scaffold_1	hypothetical protein	-0.417034	0.220934	-0.0109373	0.972765	-0.450423	0.491019	-0.0589983	0.821996
BLD44_003790	KNPGNMGK_00759	scaffold_1	2	-0.123441	0.303939	-0.0697446	0.552689	-0.037929	0.942387	0.593812	0.107651
BLD44_003795	KNPGNMGK_00760	scaffold_1	hypothetical protein	-0.438372	0.0757203	-0.301583	0.2115	-0.73033	0.439522	-0.358923	0.273836
BLD44_003805	KNPGNMGK_00762	scaffold_1	hypothetical protein	-0.160036	0.673488	-0.0588256	0.869978	-0.368718	0.904584	-0.329267	0.476793
BLD44_003805	KNPGNMGK_00763	scaffold_1	hypothetical protein	-0.412633	0.228513	-0.254603	0.445778	-0.771761	0.876926	0.119057	0.825895
BLD44_003810	KNPGNMGK_00764	scaffold_1	putative ABC transporter ATP-binding protein YbiT	0.168981	0.186455	0.151226	0.229263	-0.0661918	0.86757	2.66101	3.5045e-16
BLD44_003815	KNPGNMGK_00765	scaffold_1	Fatty acid desaturase	-0.206441	0.161716	-0.204652	0.149766	-0.685263	0.491832	-0.774109	0.0051396
BLD44_003820	KNPGNMGK_00766	scaffold_1	tRNA-Lys(ctt)	0.622749	0.141304	0.523838	0.194506	NA	NA	-0.34792	0.774272
BLD44_003830	KNPGNMGK_00767	scaffold_1	FKBP-type peptidyl-prolyl cis-trans isomerase SlyD	-0.623711	0.0114102	-0.501441	0.0347323	0.210505	0.724601	-0.216248	0.407804
BLD44_003835	KNPGNMGK_00769	scaffold_1	hypothetical protein	0.0569391	0.75063	-0.191019	0.296798	-0.906975	0.746097	-0.131924	0.822437
BLD44_003835	KNPGNMGK_00768	scaffold_1	Putative xanthine dehydrogenase molybdenum-binding subunit XdhA	0.0848218	0.394474	0.0530467	0.590689	0.149735	0.780021	-0.159472	0.58201
BLD44_003840	KNPGNMGK_00770	scaffold_1	hypothetical protein	-0.171162	0.474861	-0.0704745	0.76061	-0.301701	0.922342	0.312042	0.49393
BLD44_003845	KNPGNMGK_00771	scaffold_1	Peptidoglycan deacetylase	-0.0846342	0.657266	0.0475675	0.797654	-0.834352	0.679509	-0.11494	0.799032
BLD44_003850	KNPGNMGK_00772	scaffold_1	hypothetical protein	0.108358	0.563846	0.047517	0.796649	-0.854489	0.251981	-0.198582	0.546998
BLD44_003855	KNPGNMGK_00773	scaffold_1	hypothetical protein	-0.311075	0.371993	-0.0531163	0.871986	1.30502	0.0564342	-0.680424	0.475633
BLD44_003860	KNPGNMGK_00774	scaffold_1	putative ABC transporter ATP-binding protein YknY	-0.0443769	0.822394	-0.0924938	0.632669	0.977595	0.0629634	0.149676	0.632127
BLD44_003870	KNPGNMGK_00775	scaffold_1	hypothetical protein	-0.506015	0.0599367	-0.307663	0.242029	-0.390121	0.333412	2.78135	5.28101e-18
BLD44_003880	KNPGNMGK_00777	scaffold_1	Epoxyqueuosine reductase	0.125973	0.440859	0.0235675	0.886175	-0.457248	0.615347	0.079736	0.811369
BLD44_003880	KNPGNMGK_00776	scaffold_1	Phosphoglycolate phosphatase	-0.591023	0.0205767	-0.375156	0.119123	-1.57826	0.728306	1.28836	0.0133065
BLD44_003885	KNPGNMGK_00778	scaffold_1	Orange carotenoid-binding protein	-0.418702	0.0480662	-0.180018	0.377348	0.894639	0.563868	0.540543	0.121856
BLD44_003890	KNPGNMGK_00779	scaffold_1	Orange carotenoid-binding protein	-0.0867979	0.751913	-0.119298	0.658175	-3.47927	0.16594	0.164789	0.63579
BLD44_003895	KNPGNMGK_00780	scaffold_1	hypothetical protein	-0.270382	0.27182	-0.0560322	0.809432	-0.42836	0.776366	-0.14819	0.654468
BLD44_003900	KNPGNMGK_00781	scaffold_1	Serine/threonine-protein kinase BtrW	-0.481734	0.0681649	-0.337262	0.191294	-2.64713	0.206201	0.338393	0.335649
BLD44_003905	KNPGNMGK_00782	scaffold_1	Phosphoserine phosphatase RsbU	-0.107332	0.390047	-0.062004	0.615822	-0.752281	0.216327	0.0411969	0.887239
BLD44_003910	KNPGNMGK_00783	scaffold_1	Transcriptional regulatory protein LiaR	-0.28833	0.141742	-0.316753	0.107204	0.0553271	0.939504	-0.0863198	0.767304
BLD44_003915	KNPGNMGK_00784	scaffold_1	N-acetylglucosaminyldiphosphoundecaprenol N-acetyl-beta-D-mannosaminyltransferase	0.57303	0.305043	0.503037	0.0629839	-0.559025	0.269902	0.457407	0.151915
BLD44_003920	KNPGNMGK_00785	scaffold_1	hypothetical protein	0.0393311	0.846329	0.0668823	0.741962	0.314612	0.840789	-0.265472	0.555414
BLD44_003925	KNPGNMGK_00786	scaffold_1	UDP-glucose 6-dehydrogenase TuaD	0.150144	0.31823	0.19092	0.197557	-0.250288	0.582759	0.279095	0.401215
BLD44_003930	KNPGNMGK_00787	scaffold_1	UDP-glucose 4-epimerase	-0.217184	0.201979	-0.190258	0.256399	-0.769103	0.345299	0.658449	0.0982495
BLD44_003935	KNPGNMGK_00788	scaffold_1	hypothetical protein	-0.0194282	0.883478	-0.0620658	0.641782	0.314843	0.782016	1.0651	0.00202176
BLD44_003940	KNPGNMGK_00789	scaffold_1	hypothetical protein	0.32476	0.109127	0.145048	0.480101	0.496279	0.324234	-0.410953	0.114633
BLD44_003945	KNPGNMGK_00790	scaffold_1	hypothetical protein	0.00679763	0.972846	-0.0409165	0.838077	0.113334	0.881871	-0.0979915	0.714994
BLD44_003950	KNPGNMGK_00791	scaffold_1	hypothetical protein	0.276453	0.104484	0.232712	0.169539	0.319453	0.800208	0.314403	0.385215
BLD44_003955	KNPGNMGK_00792	scaffold_1	S-formylglutathione hydrolase	-0.0478812	0.788226	-0.0333211	0.849166	-0.676042	0.546788	-0.578072	0.122566
BLD44_003960	KNPGNMGK_00793	scaffold_1	Glycogen phosphorylase	0.214267	0.0362206	0.0886656	0.37583	0.267542	0.368854	1.45546	0.0295787
BLD44_003965	KNPGNMGK_00794	scaffold_1	hypothetical protein	0.303359	0.0749939	0.0780639	0.650659	-1.19946	0.0682214	1.16896	0.0150738
BLD44_003970	KNPGNMGK_00795	scaffold_1	Phosphoenolpyruvate synthase	-0.0305456	0.792812	-0.00349122	0.975659	-0.6527	0.283824	0.0261662	0.922858
BLD44_003975	KNPGNMGK_00797	scaffold_1	Protein SrpB	0.19509	0.535897	0.220159	0.479975	0.234768	0.859068	-0.0915782	0.81971
BLD44_003980	KNPGNMGK_00798	scaffold_1	hypothetical protein	-0.396426	0.133108	-0.315293	0.19287	0.795946	0.0153819	0.565589	0.0296076
BLD44_003985	KNPGNMGK_00799	scaffold_1	Putative peroxiredoxin bcp	-0.138999	0.558018	-0.115768	0.627945	0.628252	0.264664	-0.33484	0.207568
BLD44_003990	KNPGNMGK_00800	scaffold_1	hypothetical protein	-0.735148	0.00134931	-0.436906	0.0456421	-0.213789	0.909145	-0.160518	0.629893
BLD44_003995	KNPGNMGK_00801	scaffold_1	Cobyric acid synthase	-0.0266946	0.831065	-0.127649	0.308106	-0.533446	0.20826	-0.073742	0.785447
BLD44_004000	KNPGNMGK_00802	scaffold_1	hypothetical protein	-0.665393	0.031029	-0.420582	0.160894	1.51532	0.330892	-0.159035	0.613652
BLD44_004005	KNPGNMGK_00803	scaffold_1	hypothetical protein	-0.161744	0.52747	-0.086694	0.729715	1.80023	0.27011	-0.161152	0.619726
BLD44_004010	KNPGNMGK_00804	scaffold_1	15-cis-phytoene desaturase	-0.0932445	0.518986	-0.0624432	0.659986	-1.0194	0.275149	0.0273219	0.924486
BLD44_004015	KNPGNMGK_00805	scaffold_1	hypothetical protein	-1.01061	0.000549536	-0.739563	0.00987921	0.244021	0.66504	1.07134	0.00399759
BLD44_004020	KNPGNMGK_00806	scaffold_1	hypothetical protein	-0.818937	0.000360414	-0.801691	0.000234501	-2.74685	0.181483	0.76232	0.0199228
BLD44_004025	KNPGNMGK_00810	scaffold_1	hypothetical protein	0.0738044	0.521267	-0.0811141	0.482618	0.108569	0.858573	0.0391108	0.881392
BLD44_004035	KNPGNMGK_00811	scaffold_1	Iron-binding protein IscA	-0.460535	0.0536709	-0.309762	0.166127	1.9743	1.29601e-09	-0.00616112	0.980902
BLD44_004040	KNPGNMGK_00812	scaffold_1	hypothetical protein	-0.319649	0.168457	-0.227735	0.319892	1.44329	0.0242942	0.0265459	0.916707
BLD44_004045	KNPGNMGK_00813	scaffold_1	hypothetical protein	-0.58023	0.039926	-0.437096	0.115775	-0.00262407	0.997781	0.195935	0.505251
BLD44_004050	KNPGNMGK_00814	scaffold_1	NAD(P) transhydrogenase subunit beta	0.110024	0.414701	0.0179458	0.894339	1.64282	2.48907e-06	1.09386	0.0219806
BLD44_004055	KNPGNMGK_00815	scaffold_1	NAD(P) transhydrogenase subunit alpha	0.0485156	0.872203	0.121536	0.684303	0.481613	0.537649	0.958174	0.051368
BLD44_004060	KNPGNMGK_00816	scaffold_1	NAD(P) transhydrogenase subunit alpha part 1	0.273394	0.0504679	0.207017	0.13567	1.91069	1.97559e-10	1.16784	0.0219944
BLD44_004065	KNPGNMGK_00817	scaffold_1	hypothetical protein	-0.046028	0.817507	-0.206221	0.308748	1.15385	0.0360254	-0.495948	0.071229
BLD44_004070	KNPGNMGK_00818	scaffold_1	50S ribosomal protein L34	-0.637681	0.0340461	-0.766021	0.0104317	1.34491	0.037607	0.404796	0.42647
BLD44_004080	KNPGNMGK_00819	scaffold_1	Ribonuclease P protein component	-0.340297	0.211975	-0.177104	0.504363	1.5593	0.0232951	-0.549261	0.0797068
BLD44_004085	KNPGNMGK_00820	scaffold_1	hypothetical protein	0.0640044	0.828249	-0.0213258	0.942863	1.91511	2.12806e-06	0.178406	0.622353
BLD44_004085	KNPGNMGK_00821	scaffold_1	hypothetical protein	2.63618	0.0113059	1.47168	0.29749	4.83868	0.00617265	-0.0506489	0.967136
BLD44_004090	KNPGNMGK_00822	scaffold_1	Membrane protein insertase YidC	0.0692454	0.644674	0.118605	0.421373	0.289767	0.373551	0.112671	0.712342
BLD44_004095	KNPGNMGK_00823	scaffold_1	hypothetical protein	0.126176	0.588772	0.143024	0.533137	-0.000937854	0.998945	0.0893445	0.762659
BLD44_004100	KNPGNMGK_00824	scaffold_1	hypothetical protein	-0.198559	0.363112	-0.144519	0.492745	1.06102	0.0331154	-0.224971	0.428534
BLD44_004105	KNPGNMGK_00825	scaffold_1	ATP-dependent zinc metalloprotease FtsH 3	0.286489	0.0465079	0.146782	0.310406	0.700798	0.161744	-0.0121141	0.968863
BLD44_004115	KNPGNMGK_00826	scaffold_1	hypothetical protein	-0.171459	0.452593	-0.272193	0.207139	-0.589085	0.563378	-0.189533	0.577481
BLD44_004125	KNPGNMGK_00828	scaffold_1	hypothetical protein	0.084685	0.677324	-0.0368213	0.858825	0.781058	0.543526	-0.21585	0.525051
BLD44_004130	KNPGNMGK_00829	scaffold_1	hypothetical protein	-0.526243	0.0860898	-0.15158	0.600375	0.626998	0.100119	1.8503	1.79729e-07
BLD44_004135	KNPGNMGK_00830	scaffold_1	CRISPR-associated endoribonuclease Cas2	-0.656677	0.0369136	-0.537076	0.0867647	-0.3594	0.866628	-0.633156	0.159517
BLD44_004140	KNPGNMGK_00831	scaffold_1	CRISPR-associated exonuclease Cas4/endonuclease Cas1 fusion	-0.00860462	0.96031	-0.0806881	0.639593	0.0184806	0.9899	0.235141	0.605825
BLD44_004145	KNPGNMGK_00832	scaffold_1	CRISPR-associated exonuclease Cas4	0.0052577	0.981898	0.0356372	0.873035	-0.815358	0.574395	-0.0850805	0.898597
BLD44_004150	KNPGNMGK_00833	scaffold_1	hypothetical protein	0.22785	0.233145	0.151103	0.429327	1.49301	0.0350156	-0.0515799	0.916388
BLD44_004155	KNPGNMGK_00834	scaffold_1	hypothetical protein	0.662593	0.0611075	0.438591	0.218532	-0.134306	0.892079	-0.129142	0.753387
BLD44_004160	KNPGNMGK_00835	scaffold_1	hypothetical protein	0.243743	0.275656	-0.016169	0.9433	-0.834638	0.335158	0.0081263	0.984864
BLD44_004165	KNPGNMGK_00836	scaffold_1	hypothetical protein	0.448692	0.0184893	0.321084	0.0805325	-0.106969	0.941376	0.0209101	0.953033
BLD44_004170	KNPGNMGK_00837	scaffold_1	hypothetical protein	-0.145298	0.192341	-0.144176	0.192188	-0.949066	0.321948	-0.336806	0.34835
BLD44_004175	KNPGNMGK_00838	scaffold_1	hypothetical protein	0.0284886	0.843283	-0.0487812	0.734846	-0.968531	0.401771	-0.82843	0.0445911
BLD44_004180	KNPGNMGK_00839	scaffold_1	hypothetical protein	0.0742704	0.658148	-0.0101425	0.951859	-0.32123	0.880734	-0.20506	0.695278
BLD44_004190	KNPGNMGK_00840	scaffold_1	Translation initiation factor IF-3	-0.199098	0.280673	-0.247639	0.178401	-1.04483	0.000748787	-0.118371	0.775464
BLD44_004195	KNPGNMGK_00841	scaffold_1	hypothetical protein	0.0867588	0.370021	0.0559222	0.55146	-4.47988	0.00762449	-0.85724	0.063449
BLD44_004200	KNPGNMGK_00842	scaffold_1	putative protein YqgN	0.195593	0.372889	0.211596	0.328648	1.65838	0.22022	-0.148418	0.65838
BLD44_004205	KNPGNMGK_00843	scaffold_1	hypothetical protein	0.0616698	0.613599	0.0159704	0.895271	1.52612	0.00163988	-0.143862	0.594771
BLD44_004210	KNPGNMGK_00844	scaffold_1	Photosystem II lipoprotein Psb27	-0.58675	0.00953608	-0.524056	0.0195079	0.582215	0.404771	-0.721216	0.0203404
BLD44_004220	KNPGNMGK_00845	scaffold_1	FO synthase	-0.0968952	0.526029	0.00024158	0.998706	-0.163041	0.810225	0.0512987	0.847708
BLD44_004225	KNPGNMGK_00846	scaffold_1	Bifunctional apolipoprotein N-acyltransferase/polyprenol monophosphomannose synthase	0.0165395	0.90144	-0.0782735	0.559262	-1.2543	0.225622	-0.394942	0.202107
BLD44_004235	KNPGNMGK_00847	scaffold_1	hypothetical protein	0.31497	0.00570303	0.240659	0.0340656	-0.084113	0.906274	-0.238309	0.420014
BLD44_004235	KNPGNMGK_00848	scaffold_1	hypothetical protein	0.0736232	0.877663	0.233611	0.621725	-1.68906	0.674709	-0.540756	0.760114
BLD44_004240	KNPGNMGK_00849	scaffold_1	hypothetical protein	-0.311858	0.406724	-0.121187	0.734584	-2.31137	0.494699	-0.312564	0.505894
BLD44_004240	KNPGNMGK_00850	scaffold_1	hypothetical protein	-0.475516	0.104548	-0.47836	0.108789	0.0197818	0.987554	0.529337	0.287533
BLD44_004245	KNPGNMGK_00851	scaffold_1	L-threonine dehydratase biosynthetic IlvA	-0.0999716	0.421179	-0.0900791	0.459547	-0.304927	0.699136	-0.0801003	0.776327
BLD44_004255	KNPGNMGK_00852	scaffold_1	Alkaline phosphatase synthesis sensor protein PhoR	0.0739961	0.599348	0.167169	0.225247	-1.88334	0.0591837	-0.549591	0.0593248
BLD44_004260	KNPGNMGK_00854	scaffold_1	hypothetical protein	0.0774316	0.660346	0.0560659	0.742374	-0.759159	0.292033	-1.32039	0.000190689
BLD44_004260	KNPGNMGK_00853	scaffold_1	Transcriptional regulatory protein TcrA	0.017503	0.937921	0.0183918	0.932799	-1.54993	0.28825	-0.919301	0.0337267
BLD44_004265	KNPGNMGK_00855	scaffold_1	hypothetical protein	-0.614218	0.123993	-0.129976	0.736153	-5.22772	0.00450648	-0.138469	0.677003
BLD44_004270	KNPGNMGK_00856	scaffold_1	hypothetical protein	-0.0714896	0.733286	0.0573509	0.775871	-0.543057	0.545848	-0.493211	0.114929
BLD44_004275	KNPGNMGK_00857	scaffold_1	Nickel and cobalt resistance protein CnrA	0.024485	0.807388	0.0359946	0.699246	0.477414	0.691758	-0.849933	0.0150331
BLD44_004280	KNPGNMGK_00858	scaffold_1	Cobalt-zinc-cadmium resistance protein CzcB	0.153401	0.21482	0.105477	0.389116	-1.06292	0.43975	-0.445853	0.131069
BLD44_004285	KNPGNMGK_00860	scaffold_1	Xaa-Pro aminopeptidase	0.112929	0.444783	0.11781	0.408811	1.23978	0.00687421	0.450177	0.197146
BLD44_004290	KNPGNMGK_00861	scaffold_1	Mannosylfructose-phosphate phosphatase	-0.647477	0.00438802	-0.528891	0.0160906	-0.329166	0.914634	-0.263113	0.530934
BLD44_004300	KNPGNMGK_00862	scaffold_1	O-acetyltransferase OatA	0.248313	0.139609	-0.0268709	0.873945	-0.243121	0.911141	0.0403251	0.953106
BLD44_004305	KNPGNMGK_00863	scaffold_1	VCBS domain containing protein	-0.385804	0.00651906	-0.166311	0.211685	-1.60804	0.00239603	0.801872	0.00833337
BLD44_004310	KNPGNMGK_00864	scaffold_1	hypothetical protein	0.178245	0.226153	0.148508	0.310527	0.460959	0.715423	0.88569	0.00482837
BLD44_004320	KNPGNMGK_00865	scaffold_1	hypothetical protein	0.0290805	0.907113	0.101297	0.684154	0.250731	0.656254	-0.251748	0.364743
BLD44_004325	KNPGNMGK_00866	scaffold_1	hypothetical protein	-0.532436	0.0306425	-0.386674	0.101719	0.764925	0.229566	0.00850455	0.979022
BLD44_004330	KNPGNMGK_00867	scaffold_1	hypothetical protein	-0.533423	0.0538028	-0.450083	0.0932375	1.27856	0.020334	-0.288755	0.407127
BLD44_004335	KNPGNMGK_00868	scaffold_2	HTH-type transcriptional repressor KstR2	0.0393346	0.842279	0.0212859	0.913653	0.632618	0.228504	-0.338875	0.293892
BLD44_004340	KNPGNMGK_00869	scaffold_2	putative zinc protease	0.0968522	0.43459	0.102321	0.392036	2.55482	2.09592e-07	-0.290934	0.308616
BLD44_004345	KNPGNMGK_00870	scaffold_2	putative zinc protease	0.122999	0.323932	0.0295348	0.811017	1.17104	0.00215496	-0.4603	0.0879334
BLD44_004350	KNPGNMGK_00871	scaffold_2	hypothetical protein	0.00355298	0.976723	-0.0101502	0.932793	-0.771727	0.65248	-1.09052	0.0490038
BLD44_004360	KNPGNMGK_00872	scaffold_2	hypothetical protein	0.206498	0.218728	0.038452	0.817218	0.93159	0.0238998	-0.0880302	0.841178
BLD44_004365	KNPGNMGK_00873	scaffold_2	hypothetical protein	0.551668	0.00677279	0.408198	0.0446873	-0.859297	0.3578	-0.148699	0.715827
BLD44_004365	KNPGNMGK_00874	scaffold_2	hypothetical protein	-0.316267	0.253719	-0.182869	0.507149	-0.599918	0.602458	0.798093	0.0585994
BLD44_004370	KNPGNMGK_00875	scaffold_2	Sugar transporter SemiSWEET	-0.374695	0.346702	-0.607388	0.126705	0.646607	0.862676	0.783611	0.197459
BLD44_004375	KNPGNMGK_00876	scaffold_2	hypothetical protein	0.345527	0.00677521	0.198063	0.123823	0.832159	0.190125	0.428126	0.139034
BLD44_004380	KNPGNMGK_00877	scaffold_2	hypothetical protein	0.61615	0.154953	0.577536	0.195451	0.307535	0.710255	0.556085	0.500496
BLD44_004385	KNPGNMGK_00878	scaffold_2	hypothetical protein	0.0531397	0.828205	0.0506349	0.832779	1.1456	0.0709492	0.624093	0.213967
BLD44_004390	KNPGNMGK_00879	scaffold_2	hypothetical protein	0.0812294	0.591377	0.0201705	0.894143	-0.63791	0.464596	0.061639	0.855612
BLD44_004390	KNPGNMGK_00880	scaffold_2	hypothetical protein	-0.0393502	0.766319	-0.058006	0.6594	0.0453063	0.969575	-0.155074	0.617513
BLD44_004395	KNPGNMGK_00881	scaffold_2	Leucine-specific-binding protein	0.0944986	0.323139	0.0209334	0.825492	-0.683253	0.437611	0.488141	0.229828
BLD44_004400	KNPGNMGK_00882	scaffold_2	hypothetical protein	0.202469	0.218926	0.0915968	0.572346	-1.34524	0.186441	0.918621	0.0216147
BLD44_004405	KNPGNMGK_00883	scaffold_2	hypothetical protein	0.182103	0.406929	0.153854	0.474981	-0.701619	0.600023	1.00811	0.00383619
BLD44_004410	KNPGNMGK_00884	scaffold_2	hypothetical protein	0.394999	0.00148449	0.0842616	0.513276	-0.00375016	0.992676	0.642175	0.27836
BLD44_004415	KNPGNMGK_00886	scaffold_2	hypothetical protein	0.327765	0.00836769	0.126322	0.316898	-0.124308	0.70403	0.611855	0.303111
BLD44_004420	KNPGNMGK_00887	scaffold_2	hypothetical protein	0.853308	0.00374206	0.393887	0.212737	-0.37724	0.620831	0.375225	0.293143
BLD44_004425	KNPGNMGK_00888	scaffold_2	hypothetical protein	0.139987	0.31504	0.0252626	0.857813	-2.69123	3.86096e-11	0.916676	0.00130174
BLD44_004430	KNPGNMGK_00889	scaffold_2	hypothetical protein	-0.427842	0.141324	-0.533191	0.06722	0.0139792	0.972877	-0.0875814	0.818728
BLD44_004435	KNPGNMGK_00890	scaffold_2	hypothetical protein	-0.125319	0.710604	-0.0994079	0.76755	-1.79085	0.673492	0.310637	0.46749
BLD44_004445	KNPGNMGK_00891	scaffold_2	hypothetical protein	-0.177619	0.501972	-0.218379	0.40477	-1.22907	0.512423	0.0447164	0.925225
BLD44_004450	KNPGNMGK_00892	scaffold_2	hypothetical protein	-0.288093	0.502402	-0.326874	0.454676	-0.779659	0.393082	0.166134	0.686808
BLD44_004455	KNPGNMGK_00893	scaffold_2	hypothetical protein	-0.457071	0.0704408	-0.261058	0.290378	-2.02109	0.0586727	-1.34752	0.00659208
BLD44_004460	KNPGNMGK_00894	scaffold_2	3-oxoacyl-[acyl-carrier-protein] reductase FabG	0.0520612	0.787682	0.0273831	0.886684	-0.474186	0.689198	-0.0727806	0.841251
BLD44_004465	KNPGNMGK_00895	scaffold_2	hypothetical protein	-0.997934	0.000903604	-0.70338	0.0168845	1.75031	0.551539	1.97923	0.000461878
BLD44_004470	KNPGNMGK_00896	scaffold_2	hypothetical protein	0.0244831	0.906975	-0.0191978	0.926993	-0.193637	0.891792	0.743886	0.239613
BLD44_004475	KNPGNMGK_00897	scaffold_2	hypothetical protein	0.0344502	0.837478	-0.221029	0.201279	1.11262	0.303558	0.540891	0.10368
BLD44_004480	KNPGNMGK_00898	scaffold_2	hypothetical protein	-0.0462362	0.784696	-0.0519028	0.755835	-1.20221	0.0086579	1.7846	8.54239e-11
BLD44_004485	KNPGNMGK_00899	scaffold_2	hypothetical protein	0.20991	0.277712	0.162348	0.401747	-2.22726	0.000564157	1.65529	3.34484e-09
BLD44_004490	KNPGNMGK_00900	scaffold_2	Heat-inducible transcription repressor HrcA	0.169893	0.328657	0.136361	0.433695	-1.67407	0.00159876	0.205022	0.427594
BLD44_004495	KNPGNMGK_00901	scaffold_2	Sulfurtransferase	-0.404602	0.177074	-0.307264	0.303901	-2.93395	0.312068	-0.500805	0.247914
BLD44_004500	KNPGNMGK_00903	scaffold_2	CRISPR-associated endonuclease Cas9	0.0377574	0.782466	-0.0208597	0.877842	-0.807566	0.689376	-0.129315	0.678823
BLD44_004505	KNPGNMGK_00904	scaffold_2	hypothetical protein	0.105582	0.385373	0.0874351	0.463267	-0.573931	0.704117	0.0246312	0.943058
BLD44_004510	KNPGNMGK_00905	scaffold_2	hypothetical protein	-0.226651	0.315498	-0.0140192	0.948373	0.585808	0.300439	0.374759	0.219747
BLD44_004515	KNPGNMGK_00906	scaffold_2	Serine acetyltransferase	-0.176808	0.3055	-0.143241	0.397332	0.220113	0.715774	0.102606	0.772564
BLD44_004520	KNPGNMGK_00907	scaffold_2	Protein PatA	0.25036	0.0789326	0.171177	0.222897	-0.102398	0.896481	-0.363114	0.256832
BLD44_004525	KNPGNMGK_00908	scaffold_2	Transcriptional regulatory protein OmpR	-0.273301	0.245387	-0.218488	0.333175	-0.433893	0.846712	-0.219032	0.613574
BLD44_004530	KNPGNMGK_00909	scaffold_2	hypothetical protein	-0.197079	0.474814	-0.235369	0.391542	-0.495369	0.87683	0.307769	0.513678
BLD44_004535	KNPGNMGK_00910	scaffold_2	Phytochrome-like protein cph2	0.0213578	0.803394	0.0997196	0.216212	0.0852045	0.917031	0.0399754	0.923282
BLD44_004540	KNPGNMGK_00911	scaffold_2	hypothetical protein	-0.0904761	0.720001	-0.0743956	0.765561	0.645133	0.755639	-0.24881	0.62834
BLD44_004550	KNPGNMGK_00912	scaffold_2	Gliding motility regulatory protein	0.185465	0.0437721	0.144585	0.114072	-0.721897	0.811558	0.108752	0.754527
BLD44_004550	KNPGNMGK_00913	scaffold_2	hypothetical protein	-0.166381	0.526748	-0.0767528	0.769789	-0.771761	0.876926	0.791291	0.243989
BLD44_004555	KNPGNMGK_00914	scaffold_2	Pyridoxine/pyridoxamine 5'-phosphate oxidase	0.140181	0.56723	0.0565599	0.815899	1.081	0.575993	0.088947	0.858386
BLD44_004560	KNPGNMGK_00915	scaffold_2	Soluble epoxide hydrolase	0.128161	0.498082	-0.096429	0.616776	2.28892	0.060512	-0.234176	0.607311
BLD44_004565	KNPGNMGK_00916	scaffold_2	hypothetical protein	0.281639	0.121423	0.108635	0.553765	-0.565194	0.0623173	2.98901	3.14258e-17
BLD44_004570	KNPGNMGK_00917	scaffold_2	hypothetical protein	0.189767	0.23998	0.141352	0.34709	0.126985	0.872373	1.73731	7.34697e-06
BLD44_004575	KNPGNMGK_00918	scaffold_2	hypothetical protein	-0.319223	0.230006	-0.386619	0.142741	0.109381	0.964237	0.80563	0.124969
BLD44_004580	KNPGNMGK_00919	scaffold_2	Outer membrane protein assembly factor BamA	-0.089732	0.526161	-0.00667876	0.960984	-2.01263	7.98349e-06	2.13891	2.63311e-14
BLD44_004585	KNPGNMGK_00920	scaffold_2	putative ABC transporter ATP-binding protein YknY	0.159466	0.400179	0.0191928	0.915279	0.201786	0.805555	0.505968	0.232083
BLD44_004595	KNPGNMGK_00922	scaffold_2	hypothetical protein	0.0736536	0.553876	-0.00839016	0.946292	0.747261	0.423932	-0.0184546	0.958266
BLD44_004595	KNPGNMGK_00921	scaffold_2	Macrolide export ATP-binding/permease protein MacB	-0.186982	0.0502815	-0.0630581	0.49674	-0.236034	0.578172	0.260473	0.406895
BLD44_004600	KNPGNMGK_00923	scaffold_2	hypothetical protein	-0.624643	0.029827	-0.461227	0.0901073	1.59846	0.581902	-0.424063	0.326774
BLD44_004605	KNPGNMGK_00924	scaffold_2	Beta-barrel assembly-enhancing protease	-0.0661244	0.698538	-0.0485542	0.773707	1.21879	0.0121862	-0.0277934	0.917098
BLD44_004610	KNPGNMGK_00925	scaffold_2	hypothetical protein	0.378323	0.22625	0.349151	0.26078	1.7588	0.183195	0.137997	0.728322
BLD44_004615	KNPGNMGK_00926	scaffold_2	Polar-differentiation response regulator DivK	-0.184808	0.43939	-0.158838	0.50149	1.30166	0.184639	-0.694809	0.0171235
BLD44_004620	KNPGNMGK_00927	scaffold_2	DNA gyrase subunit A	0.0465117	0.637435	0.0878959	0.371385	0.666325	0.222225	-0.212039	0.537686
BLD44_004630	KNPGNMGK_00928	scaffold_2	hypothetical protein	-0.300876	0.284793	-0.167773	0.549535	0.073683	0.937946	-0.448822	0.20221
BLD44_004635	KNPGNMGK_00929	scaffold_2	RNA polymerase sigma factor SigA	-0.0517139	0.701337	0.0392635	0.773507	0.158361	0.694205	-0.817982	0.00192636
BLD44_004645	KNPGNMGK_00930	scaffold_2	DNA gyrase subunit B	0.0714191	0.510198	-0.0171891	0.875256	1.25261	0.00636189	-0.420027	0.169586
BLD44_004650	KNPGNMGK_00931	scaffold_2	tRNA dimethylallyltransferase	0.185741	0.283775	0.165098	0.335449	-0.199859	0.837477	-0.272211	0.507064
BLD44_004655	KNPGNMGK_00932	scaffold_2	putative FAD-linked oxidoreductase	-0.00107718	0.99309	-0.0727826	0.555829	1.24351	0.0110408	0.624488	0.0441299
BLD44_004660	KNPGNMGK_00933	scaffold_2	Phytochrome-like protein cph2	0.302105	0.0280981	0.230425	0.0951753	-1.47776	0.198449	0.422973	0.186047
BLD44_004665	KNPGNMGK_00934	scaffold_2	N-acetylmuramoyl-L-alanine amidase CwlM	0.126903	0.275658	0.0360556	0.75807	-0.764731	0.358837	-0.195984	0.55339
BLD44_004670	KNPGNMGK_00935	scaffold_2	S-methyl-5'-thioadenosine phosphorylase	0.162769	0.434695	0.183196	0.363966	0.254616	0.779675	-0.148234	0.58188
BLD44_004675	KNPGNMGK_00936	scaffold_2	hypothetical protein	-0.0572919	0.712857	-0.144842	0.35501	0.661717	0.318846	0.0175322	0.955132
BLD44_004680	KNPGNMGK_00937	scaffold_2	UDP-N-acetylmuramoyl-tripeptide--D-alanyl-D-alanine ligase	-0.0681618	0.600367	-0.10459	0.425603	0.59571	0.331898	0.155005	0.568208
BLD44_004685	KNPGNMGK_00938	scaffold_2	putative adenylyltransferase/sulfurtransferase MoeZ	0.225681	0.273091	0.146111	0.480597	-2.74925	0.364139	-0.803246	0.0779242
BLD44_004690	KNPGNMGK_00939	scaffold_2	hypothetical protein	0.247047	0.496608	0.297023	0.406457	-1.58339	0.524073	0.317935	0.663695
BLD44_004695	KNPGNMGK_00940	scaffold_2	23S rRNA (uridine(2479)-2'-O)-methyltransferase	0.56372	0.000934437	0.47595	0.00586632	0.892497	0.263095	0.0858293	0.806713
BLD44_004700	KNPGNMGK_00941	scaffold_2	tRNA-Leu(cag)	2.60562	3.57e-06	2.30054	5.51e-05	-0.65047	0.896316	-0.0780594	0.964887
BLD44_004705	KNPGNMGK_00942	scaffold_2	hypothetical protein	1.87702	0.000441144	1.55556	0.00686776	0.716986	0.670796	0.146413	0.765058
BLD44_004710	KNPGNMGK_00943	scaffold_2	UDP-N-acetylglucosamine 1-carboxyvinyltransferase 1	0.0881645	0.52508	0.0902605	0.516211	0.919607	0.0241205	-0.119068	0.651229
BLD44_004715	KNPGNMGK_00944	scaffold_2	Protease HtpX	0.150832	0.358622	0.0274241	0.868241	1.13433	0.0186874	-0.111144	0.675954
BLD44_004720	KNPGNMGK_00945	scaffold_2	Antitoxin HigA	-0.149107	0.567516	-0.133496	0.610568	-1.17361	0.338848	0.335722	0.292125
BLD44_004725	KNPGNMGK_00946	scaffold_2	mRNA interferase toxin HigB	-0.369501	0.226434	-0.417977	0.163839	-2.98707	0.290812	-0.667239	0.0456569
BLD44_004735	KNPGNMGK_00947	scaffold_2	Regulatory protein AfsR	0.078328	0.390703	0.0414083	0.647857	-1.70614	0.0364821	0.414854	0.163052
BLD44_004740	KNPGNMGK_00948	scaffold_2	hypothetical protein	-0.433237	0.0461969	-0.531354	0.0133254	-1.86221	0.0152987	0.759584	0.0087291
BLD44_004745	KNPGNMGK_00949	scaffold_2	hypothetical protein	-0.697169	0.00508627	-0.721169	0.0027192	-2.82086	0.181258	-1.43707	0.00669508
BLD44_004755	KNPGNMGK_00950	scaffold_2	Glycogen operon protein GlgX	0.249055	0.0230209	0.21347	0.0461535	0.978545	0.0713252	0.71755	0.076406
BLD44_004755	KNPGNMGK_00951	scaffold_2	hypothetical protein	0.812293	0.00153925	0.205458	0.472019	0.436416	0.391887	0.643573	0.053805
BLD44_004760	KNPGNMGK_00952	scaffold_2	Malto-oligosyltrehalose trehalohydrolase	0.342737	0.0025903	0.249481	0.0283164	0.920646	0.065177	0.488286	0.189143
BLD44_004765	KNPGNMGK_00953	scaffold_2	Maltooligosyl trehalose synthase	0.0523332	0.573507	0.0315221	0.733768	1.14	0.0154426	0.804255	0.041338
BLD44_004770	KNPGNMGK_00954	scaffold_2	FeMo cofactor biosynthesis protein NifB	-0.403824	0.154515	-0.252725	0.365509	-2.06081	0.0237943	0.498163	0.0680717
BLD44_004780	KNPGNMGK_00955	scaffold_2	Molybdenum-pterin-binding protein MopA	-0.452153	0.0449815	-0.425333	0.0515487	0.58958	0.248486	-0.229094	0.46243
BLD44_004785	KNPGNMGK_00956	scaffold_2	hypothetical protein	-0.265715	0.187987	-0.221436	0.25566	-0.497567	0.524111	-0.329613	0.225587
BLD44_004795	KNPGNMGK_00957	scaffold_2	Haloalkane dehalogenase	-0.0274597	0.868318	0.00322636	0.98438	0.384686	0.538137	1.29696	0.00855351
BLD44_004800	KNPGNMGK_00958	scaffold_2	Serine protease AprX	0.220617	0.0602073	0.203264	0.0804372	-1.23751	0.0124733	0.977326	0.00207982
BLD44_004805	KNPGNMGK_00959	scaffold_2	hypothetical protein	-0.703193	0.00907902	-0.458854	0.080775	-0.954233	0.0100718	-0.253246	0.365566
BLD44_004810	KNPGNMGK_00960	scaffold_2	hypothetical protein	0.00456294	0.985834	0.0195771	0.93842	-1.27253	0.225724	1.09028	0.0920449
BLD44_004815	KNPGNMGK_00961	scaffold_2	hypothetical protein	0.208318	0.0705573	0.124253	0.282354	0.215401	0.934571	-0.793052	0.0215663
BLD44_004815	KNPGNMGK_00962	scaffold_2	hypothetical protein	0.163195	0.246286	-0.0453413	0.747248	-0.895545	0.580383	0.214724	0.54599
BLD44_004820	KNPGNMGK_00963	scaffold_2	hypothetical protein	-0.107444	0.683315	-0.0235554	0.927846	-3.34561	0.0870456	-0.930075	0.140754
BLD44_004830	KNPGNMGK_00964	scaffold_2	hypothetical protein	-0.191652	0.570046	0.00398719	0.990273	-2.03441	0.0957809	-0.57328	0.263925
BLD44_004830	KNPGNMGK_00965	scaffold_2	hypothetical protein	0.180806	0.647032	0.183264	0.642722	NA	NA	-0.339598	0.553925
BLD44_004835	KNPGNMGK_00966	scaffold_2	putative protein	0.0375997	0.837715	0.0218285	0.902425	0.395146	0.72571	-0.475771	0.16158
BLD44_004840	KNPGNMGK_00967	scaffold_2	hypothetical protein	-0.533255	0.047179	-0.278593	0.26745	-0.65047	0.896316	-0.715878	0.0813328
BLD44_004845	KNPGNMGK_00968	scaffold_2	Aminoglycoside N(6')-acetyltransferase type 1	-0.401469	0.00135383	-0.213508	0.0626645	-0.524124	0.463954	0.0175	0.955827
BLD44_004850	KNPGNMGK_00969	scaffold_2	Alkaline phosphatase 4	0.15136	0.298648	0.0876197	0.560603	2.27331	0.379911	0.618385	0.125099
BLD44_004855	KNPGNMGK_00970	scaffold_2	Apocarotenoid-15	0.0997771	0.459312	0.112236	0.397068	1.27415	0.00667336	0.589095	0.0755847
BLD44_004860	KNPGNMGK_00971	scaffold_2	Alpha-D-kanosaminyltransferase	0.0719794	0.655113	0.14926	0.338102	2.24339	0.632698	-0.755107	0.105108
BLD44_004865	KNPGNMGK_00972	scaffold_2	N-acetyl-alpha-D-glucosaminyl L-malate synthase	-0.00144291	0.992318	0.0168561	0.909277	-2.16289	0.573883	-0.849635	0.306354
BLD44_004870	KNPGNMGK_00973	scaffold_2	GalNAc(5)-diNAcBac-PP-undecaprenol beta-1	0.403129	0.0317525	0.355501	0.0559768	-0.876428	0.665815	-0.94674	0.128167
BLD44_004875	KNPGNMGK_00974	scaffold_2	hypothetical protein	0.37495	0.00695666	0.19552	0.163168	-2.67611	0.0276425	-0.574219	0.441583
BLD44_004880	KNPGNMGK_00975	scaffold_2	hypothetical protein	-0.690006	0.0123822	-0.507656	0.0469673	-4.79248	0.00345182	-1.50361	0.349324
BLD44_004885	KNPGNMGK_00977	scaffold_2	hypothetical protein	-0.167057	0.328962	-0.0756009	0.649103	-2.17923	0.0979445	-0.789711	0.113637
BLD44_004890	KNPGNMGK_00978	scaffold_2	hypothetical protein	0.207275	0.241829	0.167882	0.341341	-2.00912	0.218754	-0.587688	0.130678
BLD44_004895	KNPGNMGK_00979	scaffold_2	hypothetical protein	-0.126411	0.376192	-0.122565	0.379986	1.56954	0.217577	-0.263932	0.451827
BLD44_004900	KNPGNMGK_00980	scaffold_2	hypothetical protein	0.0632118	0.513566	-0.0792549	0.416613	-0.791111	0.501542	0.342945	0.304459
BLD44_004905	KNPGNMGK_00981	scaffold_2	hypothetical protein	-0.236619	0.367319	-0.324207	0.199108	1.26366	0.508097	-0.160293	0.81373
BLD44_004910	KNPGNMGK_00982	scaffold_2	hypothetical protein	-0.00803007	0.944637	0.00221489	0.983239	-1.97007	0.179158	-0.231683	0.555529
BLD44_004920	KNPGNMGK_00984	scaffold_2	Acyl carrier protein	-0.247267	0.497983	0.116342	0.735172	0.634134	0.798463	-0.302157	0.752813
BLD44_004920	KNPGNMGK_00983	scaffold_2	hypothetical protein	0.0320145	0.793099	-0.0620275	0.617265	-1.4417	0.432009	-0.834232	0.0673983
BLD44_004930	KNPGNMGK_00985	scaffold_2	Phthiocerol/phenolphthiocerol synthesis polyketide synthase type I PpsE	0.218434	0.00394014	0.184948	0.0120008	-0.906382	0.100768	-0.855242	0.0802876
BLD44_004935	KNPGNMGK_00986	scaffold_2	Polyketide synthase PksJ	0.243461	0.01695	0.199462	0.0519449	-0.811721	0.322024	-0.690431	0.0986688
BLD44_004940	KNPGNMGK_00987	scaffold_2	Phenolphthiocerol synthesis polyketide synthase type I Pks15/1	0.152075	0.0220577	0.149192	0.0299834	-0.967461	0.0992932	-0.529355	0.107423
BLD44_004950	KNPGNMGK_00988	scaffold_2	putative adenylyl-sulfate kinase	-0.0420042	0.835413	-0.0311462	0.873246	-1.79085	0.673492	0.339337	0.684298
BLD44_004950	KNPGNMGK_00989	scaffold_2	TPR repeat-containing protein YrrB	0.114917	0.57384	0.155859	0.421716	-1.79085	0.673492	-0.223084	0.790715
BLD44_004955	KNPGNMGK_00990	scaffold_2	hypothetical protein	0.125373	0.314508	0.0809662	0.513318	-0.40511	0.568312	0.7541	0.00517775
BLD44_004960	KNPGNMGK_00991	scaffold_2	hypothetical protein	0.0484573	0.777149	-0.0531859	0.758284	0.14945	0.930046	-0.863515	0.151824
BLD44_004965	KNPGNMGK_00992	scaffold_2	tRNA-Gly(tcc)	1.23904	0.00620008	0.751254	0.108654	-0.354916	0.819929	-0.242505	0.586872
BLD44_004970	KNPGNMGK_00993	scaffold_2	hypothetical protein	0.472755	0.000621703	0.229896	0.104901	-0.0827489	0.903067	0.198619	0.563393
BLD44_004975	KNPGNMGK_00994	scaffold_2	Sensor histidine kinase TodS	-0.0974846	0.291153	-0.019581	0.82891	-0.786029	0.185687	-0.237183	0.380926
BLD44_004990	KNPGNMGK_00995	scaffold_2	hypothetical protein	-0.58596	0.00408649	-0.4914	0.00973579	-0.884313	0.36649	0.112918	0.782638
BLD44_004995	KNPGNMGK_00997	scaffold_2	hypothetical protein	-0.447886	0.0310999	-0.340021	0.0893158	-1.30561	0.000231445	-0.0747673	0.808697
BLD44_005005	KNPGNMGK_00998	scaffold_2	hypothetical protein	-0.05286	0.794306	0.0419296	0.829013	-0.981444	0.360347	0.0397956	0.89803
BLD44_005010	KNPGNMGK_00999	scaffold_2	Glutathione amide reductase	-0.00704525	0.957904	0.0086205	0.947608	0.777078	0.0701151	0.534791	0.13796
BLD44_005015	KNPGNMGK_01000	scaffold_2	hypothetical protein	-0.142963	0.305201	-0.167068	0.219387	-0.128279	0.825642	-0.450303	0.17533
BLD44_005025	KNPGNMGK_01001	scaffold_2	hypothetical protein	-0.780908	0.0215407	-0.449622	0.166186	-0.822792	0.698937	0.431913	0.322573
BLD44_005025	KNPGNMGK_01002	scaffold_2	hypothetical protein	-0.860002	0.0112798	-0.524511	0.111775	1.01328	0.0030246	-0.0716647	0.804572
BLD44_005030	KNPGNMGK_01003	scaffold_2	Quinone oxidoreductase 1	0.141148	0.382448	0.122511	0.443213	0.643506	0.404109	-0.5794	0.0877636
BLD44_005035	KNPGNMGK_01004	scaffold_2	hypothetical protein	-0.411426	0.213756	-0.177731	0.570001	-2.3128	0.494259	-0.675103	0.0702005
BLD44_005040	KNPGNMGK_01005	scaffold_2	hypothetical protein	-0.234918	0.335639	-0.126215	0.597749	-0.309148	0.925301	-0.654365	0.290028
BLD44_005055	KNPGNMGK_01006	scaffold_2	D-alanine--D-alanine ligase	-0.125469	0.410657	-0.0989202	0.509681	0.671329	0.466391	-0.197822	0.498301
BLD44_005060	KNPGNMGK_01007	scaffold_2	hypothetical protein	-0.00785684	0.966191	0.0339964	0.851553	-0.432303	0.390119	-0.178041	0.49638
BLD44_005065	KNPGNMGK_01008	scaffold_2	2-hydroxy-6-oxononadienedioate/2-hydroxy-6-oxononatrienedioate hydrolase	0.177318	0.281992	0.179929	0.266557	0.675275	0.546298	-1.26491	5.1711e-05
BLD44_005070	KNPGNMGK_01009	scaffold_2	hypothetical protein	-0.221641	0.338187	-0.0208317	0.925563	0.269757	0.874557	-1.07459	0.00928526
BLD44_005075	KNPGNMGK_01010	scaffold_2	hypothetical protein	-0.285975	0.146046	-0.182748	0.346109	0.336373	0.678834	-0.214737	0.464388
BLD44_005080	KNPGNMGK_01011	scaffold_2	hypothetical protein	0.017081	0.940866	0.0304434	0.893578	-0.960895	0.322224	0.222759	0.558492
BLD44_005085	KNPGNMGK_01012	scaffold_2	Sensor histidine kinase WalK	0.113498	0.443746	0.0718153	0.627052	0.409615	0.845524	-0.213891	0.665354
BLD44_005090	KNPGNMGK_01013	scaffold_2	Response regulator MprA	0.134772	0.507826	0.223224	0.260416	-1.47917	0.409391	-0.564575	0.0998803
BLD44_005095	KNPGNMGK_01014	scaffold_2	Aurachin B dehydrogenase	0.127577	0.486017	0.146831	0.415533	0.721503	0.471849	0.244692	0.4149
BLD44_005100	KNPGNMGK_01015	scaffold_2	Multidrug resistance protein MdtB	0.237171	0.0157453	0.198364	0.0430475	-0.308368	0.660137	-0.357991	0.197849
BLD44_005105	KNPGNMGK_01016	scaffold_2	hypothetical protein	-0.164948	0.42418	-0.31203	0.13759	0.220146	0.878595	-0.962159	0.0990836
BLD44_005110	KNPGNMGK_01017	scaffold_2	hypothetical protein	-0.117504	0.552082	-0.120387	0.532124	-0.183746	0.956169	0.203998	0.675701
BLD44_005115	KNPGNMGK_01018	scaffold_2	Putative serine protease HtrA	0.0109459	0.945151	-0.0937548	0.545236	1.69174	0.0095492	-0.238982	0.459954
BLD44_005125	KNPGNMGK_01019	scaffold_2	hypothetical protein	0.162466	0.503697	0.105704	0.664824	0.0864158	0.85414	-0.0817403	0.802851
BLD44_005130	KNPGNMGK_01020	scaffold_2	Secreted effector protein PipB2	0.0864802	0.417085	0.132711	0.204281	0.101342	0.773255	0.193259	0.615664
BLD44_005135	KNPGNMGK_01021	scaffold_2	hypothetical protein	0.105418	0.70908	0.102648	0.716076	-0.746868	0.44273	-0.0297524	0.940495
BLD44_005140	KNPGNMGK_01022	scaffold_2	hypothetical protein	0.0418128	0.794665	0.0441584	0.781665	0.227066	0.682817	0.00493295	0.989215
BLD44_005145	KNPGNMGK_01023	scaffold_2	hypothetical protein	-0.29004	0.238952	-0.212059	0.381535	0.775015	0.539099	-0.541826	0.224057
BLD44_005150	KNPGNMGK_01024	scaffold_2	Spermidine/putrescine transport system permease protein PotB	0.00977248	0.954348	0.0251209	0.881129	-0.0476569	0.976543	-0.0470164	0.888179
BLD44_005155	KNPGNMGK_01025	scaffold_2	Spermidine/putrescine-binding periplasmic protein	0.488105	0.00738629	0.356511	0.0465301	-0.132096	0.894094	0.213317	0.680906
BLD44_005160	KNPGNMGK_01026	scaffold_2	Spermidine/putrescine import ATP-binding protein PotA	-0.0684687	0.706937	-0.0155839	0.930604	-0.770093	0.591354	-0.595047	0.103093
BLD44_005165	KNPGNMGK_01027	scaffold_2	hypothetical protein	-0.0741101	0.543067	0.0384704	0.754117	1.019	0.00102237	0.137494	0.737933
BLD44_005170	KNPGNMGK_01028	scaffold_2	hypothetical protein	-0.650235	0.0320366	-0.342846	0.24502	3.78114	0.187898	-0.0820904	0.847468
BLD44_005175	KNPGNMGK_01029	scaffold_2	Putative peroxiredoxin bcp	-0.514145	0.0276747	-0.337867	0.121197	-0.557988	0.496543	-0.356074	0.203119
BLD44_005180	KNPGNMGK_01030	scaffold_2	tRNA-Ala(ggc)	1.03657	0.0231854	0.836745	0.0556959	-0.430525	0.894102	-0.902986	0.16441
BLD44_005185	KNPGNMGK_01031	scaffold_2	RNA-binding protein Hfq	-0.0959141	0.784762	0.11039	0.750092	-4.2532	0.0127691	-0.550749	0.550208
BLD44_005190	KNPGNMGK_01032	scaffold_2	Diaminopimelate epimerase	0.292396	0.0845452	0.171551	0.318371	1.24468	0.111585	-0.197774	0.507253
BLD44_005195	KNPGNMGK_01033	scaffold_2	hypothetical protein	0.393244	0.0391164	0.190015	0.329088	0.0986137	0.894113	0.130011	0.660359
BLD44_005205	KNPGNMGK_01034	scaffold_2	hypothetical protein	-0.0863057	0.802826	0.181654	0.587899	-0.892457	0.767288	0.463763	0.5133
BLD44_005215	KNPGNMGK_01035	scaffold_2	hypothetical protein	0.214738	0.43628	0.262575	0.332559	-0.65047	0.896316	0.175528	0.764504
BLD44_005215	KNPGNMGK_01036	scaffold_2	hypothetical protein	-0.428004	0.318632	0.01292	0.974527	2.18283	0.653146	-0.357294	0.686574
BLD44_005220	KNPGNMGK_01037	scaffold_2	hypothetical protein	-0.0604723	0.666642	-0.013901	0.919457	-0.170941	0.958671	-0.450211	0.325179
BLD44_005225	KNPGNMGK_01038	scaffold_2	Carboxymethylenebutenolidase	-0.0908148	0.583899	-0.128297	0.436365	0.237487	0.661931	-0.579152	0.0777543
BLD44_005230	KNPGNMGK_01039	scaffold_2	hypothetical protein	-1.09584	0.000135575	-0.901785	0.00115114	-2.23481	0.173448	-0.291959	0.663641
BLD44_005235	KNPGNMGK_01040	scaffold_2	Phytochrome-like protein cph2	0.118577	0.3039	0.0780114	0.4837	0.208078	0.711867	0.0536484	0.877366
BLD44_005240	KNPGNMGK_01041	scaffold_2	Aerobic respiration control sensor protein ArcB	0.111586	0.431269	0.0280899	0.842489	1.6316	0.077634	-0.322602	0.468781
BLD44_005250	KNPGNMGK_01042	scaffold_3	hypothetical protein	0.0168086	0.926457	0.0255579	0.885382	-1.0704	0.384649	-0.300133	0.518386
BLD44_005255	KNPGNMGK_01043	scaffold_3	hypothetical protein	-0.0522003	0.757972	0.0158944	0.923569	0.302101	0.686164	-0.204225	0.463861
BLD44_005260	KNPGNMGK_01045	scaffold_3	hypothetical protein	-0.0873958	0.54157	-0.0480201	0.732304	2.18283	0.653146	0.00712468	0.988064
BLD44_005270	KNPGNMGK_01046	scaffold_3	Modification methylase DpnIIA	-0.111269	0.665611	-0.145283	0.569453	-0.764762	0.646184	-0.755611	0.100619
BLD44_005275	KNPGNMGK_01048	scaffold_3	Heme/hemopexin-binding protein	0.00850205	0.940632	0.0332256	0.765871	0.013917	0.985217	-0.471257	0.109121
BLD44_005275	KNPGNMGK_01047	scaffold_3	hypothetical protein	0.0449081	0.82993	0.00922263	0.964417	-2.97741	0.133725	0.0343339	0.966287
BLD44_005280	KNPGNMGK_01049	scaffold_3	malonic semialdehyde reductase RutE	-0.298179	0.106893	-0.164579	0.351559	-0.935581	0.296519	-0.469267	0.154969
BLD44_005285	KNPGNMGK_01050	scaffold_3	hypothetical protein	-0.438162	0.0582526	-0.312894	0.158044	-2.63126	0.000556858	-1.33222	0.00303704
BLD44_005290	KNPGNMGK_01051	scaffold_3	hypothetical protein	-0.121694	0.463211	-0.255598	0.127315	1.72295	0.584075	-0.306519	0.483679
BLD44_005295	KNPGNMGK_01052	scaffold_3	hypothetical protein	-0.0958863	0.634421	-0.0410523	0.827439	-0.0178656	0.979337	-0.251852	0.34314
BLD44_005300	KNPGNMGK_01053	scaffold_3	hypothetical protein	0.0552133	0.705815	-0.0966207	0.512715	2.17744	0.00647388	-0.196323	0.532617
BLD44_005305	KNPGNMGK_01054	scaffold_3	Glycerol kinase	0.0509199	0.70899	-0.0182755	0.892454	0.395451	0.735483	0.0781378	0.808444
BLD44_005310	KNPGNMGK_01055	scaffold_3	hypothetical protein	-0.438358	0.0763606	-0.445778	0.0692916	-2.02692	0.105784	-0.120133	0.71587
BLD44_005315	KNPGNMGK_01056	scaffold_3	hypothetical protein	0.24843	0.379845	0.295286	0.282035	-1.60286	0.518675	1.19917	0.00551841
BLD44_005320	KNPGNMGK_01057	scaffold_3	hypothetical protein	0.0253354	0.907851	0.0592687	0.784744	-1.94502	0.053723	1.51763	1.08449e-05
BLD44_005325	KNPGNMGK_01058	scaffold_3	hypothetical protein	-0.835272	0.00423661	-0.606092	0.0333097	-0.366208	0.90522	2.89192	1.67384e-09
BLD44_005330	KNPGNMGK_01059	scaffold_3	Alkaline phosphatase synthesis transcriptional regulatory protein PhoP	-0.756929	0.000421819	-0.699926	0.0009285	-1.28473	0.0815245	1.63517	2.76635e-05
BLD44_005340	KNPGNMGK_01060	scaffold_3	Alkaline phosphatase synthesis transcriptional regulatory protein PhoP	-0.0138822	0.971228	0.156003	0.676204	2.18283	0.653146	0.421547	0.318986
BLD44_005340	KNPGNMGK_01061	scaffold_3	Non-motile and phage-resistance protein	0.0566733	0.460716	0.0812622	0.27931	0.604801	0.324041	1.12133	0.000233274
BLD44_005345	KNPGNMGK_01062	scaffold_3	Response regulator MprA	0.032825	0.751897	0.0699229	0.494511	-0.479307	0.585745	1.55519	6.77062e-07
BLD44_005355	KNPGNMGK_01063	scaffold_3	Sulfate/thiosulfate import ATP-binding protein CysA	-0.0740411	0.640589	-0.0670748	0.659271	-0.0484427	0.958244	0.233037	0.417627
BLD44_005365	KNPGNMGK_01064	scaffold_3	hypothetical protein	0.0124394	0.964417	-0.139613	0.630221	-0.793683	0.635009	0.534974	0.408397
BLD44_005365	KNPGNMGK_01065	scaffold_3	hypothetical protein	0.0444982	0.907336	-0.0265521	0.945571	-0.136693	0.902614	0.595537	0.257811
BLD44_005370	KNPGNMGK_01066	scaffold_3	hypothetical protein	0.124523	0.411872	-0.0940735	0.537025	-2.36836	0.0751764	0.38797	0.351701
BLD44_005375	KNPGNMGK_01067	scaffold_3	hypothetical protein	-0.0957839	0.739245	-0.324622	0.27207	-2.12086	0.350972	0.411816	0.413372
BLD44_005380	KNPGNMGK_01068	scaffold_3	Transcriptional regulatory protein LiaR	0.105455	0.570749	0.0135282	0.940744	1.3016	0.124109	0.15116	0.684153
BLD44_005385	KNPGNMGK_01069	scaffold_3	hypothetical protein	0.00393532	0.983383	0.00082506	0.996419	0.193634	0.577065	0.570227	0.0937372
BLD44_005390	KNPGNMGK_01070	scaffold_3	hypothetical protein	-0.23936	0.178522	-0.238072	0.195041	-0.825305	0.483006	2.25785	2.56703e-07
BLD44_005395	KNPGNMGK_01071	scaffold_3	Release factor glutamine methyltransferase	-0.200656	0.298856	-0.157526	0.406455	0.773132	0.768881	0.980179	0.236704
BLD44_005400	KNPGNMGK_01072	scaffold_3	hypothetical protein	-0.211579	0.22303	-0.0167603	0.916471	-0.877263	0.539527	1.0912	0.00314399
BLD44_005405	KNPGNMGK_01073	scaffold_3	hypothetical protein	0.827338	0.0773196	0.208781	0.69371	0.0852892	0.946385	-0.232221	0.548176
BLD44_005410	KNPGNMGK_01074	scaffold_3	Stage V sporulation protein D	0.125533	0.312334	0.0812734	0.4786	-0.0122953	0.989182	0.110544	0.734765
BLD44_005420	KNPGNMGK_01075	scaffold_3	hypothetical protein	0.250021	0.296831	0.369072	0.112465	1.18808	0.0878517	0.0684287	0.861577
BLD44_005425	KNPGNMGK_01076	scaffold_3	hypothetical protein	-0.85492	0.00523477	-0.66687	0.0316615	-0.932297	0.0544808	0.350734	0.234021
BLD44_005430	KNPGNMGK_01077	scaffold_3	hypothetical protein	-0.860093	0.000619451	-0.605859	0.0136979	0.0608975	0.892237	-0.494417	0.0856246
BLD44_005435	KNPGNMGK_01078	scaffold_3	Extended-spectrum beta-lactamase PER-1	-0.0587471	0.680931	-0.0393651	0.783669	-1.05965	0.597264	-0.331504	0.332277
BLD44_005440	KNPGNMGK_01079	scaffold_3	tRNA-Leu(caa)	1.11211	0.00629848	0.901487	0.026138	NA	NA	-1.25506	0.0581205
BLD44_005445	KNPGNMGK_01080	scaffold_3	hypothetical protein	-0.455661	0.0888567	-0.512897	0.0591165	-0.0852666	0.813853	-0.724397	0.0379127
BLD44_005450	KNPGNMGK_01081	scaffold_3	N-acetylglucosaminyldiphosphoundecaprenol N-acetyl-beta-D-mannosaminyltransferase	-0.2624	0.133054	-0.0652971	0.696055	-0.401484	0.486056	-0.801368	0.0555631
BLD44_005455	KNPGNMGK_01082	scaffold_3	Teichoic acid translocation permease protein TagG	0.11601	0.500263	0.0311865	0.848965	-1.49061	0.193983	-0.598947	0.142037
BLD44_005460	KNPGNMGK_01083	scaffold_3	Teichoic acids export ATP-binding protein TagH	0.318942	0.0516156	0.257108	0.106281	-0.461255	0.602958	-0.362345	0.226038
BLD44_005465	KNPGNMGK_01084	scaffold_3	hypothetical protein	-0.11339	0.496304	-0.162643	0.31124	-0.155662	0.895373	-0.00870374	0.986779
BLD44_005470	KNPGNMGK_01085	scaffold_3	putative glycosyltransferase	-0.014718	0.943352	0.0446166	0.8267	1.63657	0.572863	0.169131	0.750324
BLD44_005475	KNPGNMGK_01086	scaffold_3	N-acetyl-alpha-D-glucosaminyl L-malate synthase	0.096123	0.537659	0.14487	0.334319	-0.867134	0.608743	0.292714	0.545869
BLD44_005480	KNPGNMGK_01087	scaffold_3	hypothetical protein	0.0676198	0.572866	0.112645	0.327595	0.237382	0.839264	0.367073	0.308802
BLD44_005485	KNPGNMGK_01088	scaffold_3	hypothetical protein	-0.17971	0.559003	-0.090954	0.763524	-2.3169	0.492998	-0.704098	0.225995
BLD44_005490	KNPGNMGK_01089	scaffold_3	UDP-galactopyranose mutase	0.130103	0.485918	0.0701137	0.689895	-0.259314	0.884843	0.642829	0.112745
BLD44_005495	KNPGNMGK_01090	scaffold_3	hypothetical protein	0.460166	0.0359033	0.387422	0.0776286	1.5684	0.138313	0.540476	0.169373
BLD44_005500	KNPGNMGK_01091	scaffold_3	Hyaluronan synthase	0.105179	0.511237	0.192896	0.213653	1.5173	0.0264834	-0.0272165	0.930832
BLD44_005505	KNPGNMGK_01092	scaffold_3	D-inositol-3-phosphate glycosyltransferase	-0.0865665	0.549148	-0.0160371	0.907097	2.11606	0.000644372	-0.13398	0.624965
BLD44_005510	KNPGNMGK_01093	scaffold_3	GDP-mannose-dependent alpha-(1-6)-phosphatidylinositol monomannoside mannosyltransferase	0.115997	0.448406	0.216267	0.149862	0.901328	0.19082	-0.833726	0.0144882
BLD44_005515	KNPGNMGK_01094	scaffold_3	D-inositol 3-phosphate glycosyltransferase	0.247735	0.186955	0.235106	0.202512	2.01603	0.151296	0.258149	0.535481
BLD44_005520	KNPGNMGK_01095	scaffold_3	N-acetyl-alpha-D-glucosaminyl L-malate synthase	0.157588	0.355883	0.239321	0.148522	3.16721	0.0437497	0.785707	0.0666901
BLD44_005525	KNPGNMGK_01097	scaffold_3	2-deoxystreptamine glucosyltransferase	0.12218	0.366474	0.0733803	0.587873	2.3502	0.00372115	-0.21304	0.525386
BLD44_005530	KNPGNMGK_01098	scaffold_3	hypothetical protein	0.129257	0.50631	0.111477	0.560054	2.02135	0.295511	-0.597695	0.362393
BLD44_005535	KNPGNMGK_01099	scaffold_3	Glycogen synthase	0.290295	0.0720548	0.196057	0.221622	0.522551	0.502833	-0.398036	0.299824
BLD44_005540	KNPGNMGK_01100	scaffold_3	hypothetical protein	0.250735	0.0752256	0.0556324	0.690126	1.00944	0.103834	-0.515652	0.0747092
BLD44_005545	KNPGNMGK_01101	scaffold_3	hypothetical protein	-0.788715	0.00560425	-0.597473	0.0338054	2.28202	1.89906e-19	-0.795152	0.00413551
BLD44_005550	KNPGNMGK_01102	scaffold_3	hypothetical protein	0.0412207	0.793169	-0.0850116	0.599556	0.275739	0.893875	0.00466015	0.990587
BLD44_005555	KNPGNMGK_01103	scaffold_3	hypothetical protein	-0.0966896	0.506717	0.0504715	0.72152	-0.555364	0.790449	0.364842	0.314492
BLD44_005560	KNPGNMGK_01104	scaffold_3	Lipid A export ATP-binding/permease protein MsbA	0.179966	0.134476	0.202449	0.0818046	-0.313329	0.841758	-0.176297	0.650495
BLD44_005565	KNPGNMGK_01105	scaffold_3	hypothetical protein	-0.217333	0.231238	-0.283681	0.103504	-0.302366	0.751751	-0.245309	0.421321
BLD44_005570	KNPGNMGK_01106	scaffold_3	hypothetical protein	-0.85985	1.03e-06	-0.607446	0.000194297	0.214925	0.61046	0.425693	0.104584
BLD44_005580	KNPGNMGK_01107	scaffold_3	Asparagine synthetase [glutamine-hydrolyzing] 3	0.206433	0.0889426	0.19659	0.0954514	-0.199783	0.827292	-0.38935	0.22363
BLD44_005585	KNPGNMGK_01108	scaffold_3	hypothetical protein	0.222868	0.476404	0.348457	0.239852	-0.966247	0.731529	-0.347808	0.364425
BLD44_005585	KNPGNMGK_01109	scaffold_3	hypothetical protein	-0.433642	0.0765317	-0.462412	0.0604256	0.8568	0.218664	-0.774408	0.0393088
BLD44_005590	KNPGNMGK_01110	scaffold_3	hypothetical protein	-0.52026	0.0498607	-0.448876	0.0793652	-0.958325	0.410563	0.39034	0.353006
BLD44_005595	KNPGNMGK_01111	scaffold_3	tRNA-Gln(ttg)	-0.248036	0.559785	-0.060072	0.87552	-1.5391	0.541181	-0.0701244	0.871818
BLD44_005600	KNPGNMGK_01112	scaffold_3	Putative tyrosine-protein kinase YveL	0.189017	0.190977	0.245313	0.0781639	0.291392	0.413477	0.277766	0.364062
BLD44_005605	KNPGNMGK_01113	scaffold_3	hypothetical protein	0.414867	0.0771233	0.442174	0.0580976	0.142972	0.807833	-0.603446	0.0476217
BLD44_005615	KNPGNMGK_01114	scaffold_3	UDP-N-acetylglucosamine 2-epimerase	0.265024	0.0927908	0.271951	0.0811209	1.54462	0.0434739	-0.0401833	0.894046
BLD44_005620	KNPGNMGK_01115	scaffold_3	hypothetical protein	-0.18091	0.453309	-0.434424	0.0832043	-0.886498	0.0816975	-0.339257	0.347148
BLD44_005625	KNPGNMGK_01116	scaffold_3	Twitching mobility protein	0.123087	0.376685	0.104518	0.441874	-2.09351	0.00210918	-0.418556	0.251783
BLD44_005630	KNPGNMGK_01117	scaffold_3	Circadian clock protein KaiB	0.186417	0.340485	0.264809	0.160333	-0.0382157	0.976402	-0.21618	0.583611
BLD44_005635	KNPGNMGK_01118	scaffold_3	hypothetical protein	-0.439522	0.0482404	-0.100354	0.629691	0.344583	0.692764	0.021823	0.945414
BLD44_005640	KNPGNMGK_01119	scaffold_3	hypothetical protein	0.0598003	0.652558	-0.00282258	0.982925	-0.529607	0.538493	-0.206349	0.509895
BLD44_005645	KNPGNMGK_01120	scaffold_3	Proline--tRNA ligase	0.191965	0.0860516	0.151958	0.176804	0.665941	0.233711	0.0225282	0.946552
BLD44_005650	KNPGNMGK_01121	scaffold_3	hypothetical protein	0.25991	0.124378	0.170473	0.315284	-1.05773	0.0920143	1.2228	0.0122333
BLD44_005655	KNPGNMGK_01122	scaffold_3	hypothetical protein	0.184467	0.385458	0.164134	0.436448	0.149423	0.679416	0.702017	0.110986
BLD44_005660	KNPGNMGK_01123	scaffold_3	HTH-type transcriptional repressor SmtB	-0.0240814	0.934214	-0.0122439	0.966354	-0.92402	0.340026	0.172287	0.520045
BLD44_005665	KNPGNMGK_01124	scaffold_3	Biotin carboxyl carrier protein of acetyl-CoA carboxylase	-0.0128363	0.948288	0.0778476	0.686524	0.485699	0.503949	0.175441	0.543641
BLD44_005670	KNPGNMGK_01125	scaffold_3	Elongation factor P	-0.476243	0.0265064	-0.339357	0.102027	0.559353	0.207972	0.121159	0.655993
BLD44_005680	KNPGNMGK_01127	scaffold_3	Fused nickel transport protein NikMN	0.141442	0.421335	0.187104	0.277484	0.4965	0.323357	1.88833	2.31653e-05
BLD44_005680	KNPGNMGK_01126	scaffold_3	hypothetical protein	-0.116811	0.589963	-0.10723	0.615689	0.261559	0.815244	1.53275	0.000230205
BLD44_005695	KNPGNMGK_01128	scaffold_3	Energy-coupling factor transporter ATP-binding protein EcfA3	-0.0280015	0.877113	-0.134373	0.453482	-1.62049	0.512331	0.158597	0.786715
BLD44_005700	KNPGNMGK_01130	scaffold_3	Cobalt transport protein CbiN	-0.47531	0.136547	-0.410937	0.192831	-1.69007	0.674421	-0.218697	0.731311
BLD44_005700	KNPGNMGK_01129	scaffold_3	Cobalt transport protein CbiQ	0.232943	0.310281	0.290572	0.189226	NA	NA	-0.293226	0.625485
BLD44_005705	KNPGNMGK_01131	scaffold_3	Cobalt transport protein CbiM	-0.445475	0.0126231	-0.546832	0.00192164	-1.62908	0.364334	0.0425547	0.901598
BLD44_005710	KNPGNMGK_01132	scaffold_3	Copper-containing nitrite reductase	-0.0680778	0.669624	-0.157976	0.307868	0.113865	0.908882	0.215215	0.537786
BLD44_005715	KNPGNMGK_01133	scaffold_3	hypothetical protein	-0.0601274	0.801585	-0.0934541	0.683741	1.61917	0.257141	-0.058133	0.895403
BLD44_005720	KNPGNMGK_01134	scaffold_3	hypothetical protein	-0.0646765	0.668565	-0.0940107	0.530299	0.391463	0.668023	0.332449	0.314148
BLD44_005725	KNPGNMGK_01135	scaffold_3	hypothetical protein	-0.335722	0.189662	-0.274692	0.26028	-0.397166	0.822574	0.0288886	0.937325
BLD44_005730	KNPGNMGK_01136	scaffold_3	Ferrous iron permease EfeU	0.168074	0.324438	0.135199	0.423938	0.577811	0.394471	0.169174	0.540896
BLD44_005735	KNPGNMGK_01137	scaffold_3	putative protein YcbX	0.097125	0.620182	0.106301	0.575989	-0.666446	0.653749	-1.44696	0.000284817
BLD44_005740	KNPGNMGK_01138	scaffold_3	Calcium-transporting ATPase	0.0292864	0.800017	0.131594	0.241732	-0.452666	0.593618	-3.69236	2.75938e-29
BLD44_005745	KNPGNMGK_01140	scaffold_3	hypothetical protein	-0.453992	0.090782	-0.565712	0.0385706	-0.529576	0.143917	-1.41318	5.43259e-06
BLD44_005750	KNPGNMGK_01141	scaffold_3	DNA replication and repair protein RecF	0.106399	0.488193	0.0438053	0.773417	-0.41618	0.741222	-0.23037	0.494083
BLD44_005755	KNPGNMGK_01142	scaffold_3	Calcium-transporting ATPase	0.194484	0.031532	0.200276	0.0264703	0.284414	0.444342	-0.0276258	0.941686
BLD44_005760	KNPGNMGK_01143	scaffold_3	hypothetical protein	0.161759	0.195619	0.0678401	0.586958	0.665948	0.283061	-0.309852	0.263541
BLD44_005765	KNPGNMGK_01144	scaffold_3	Haloalkane dehalogenase	0.0411238	0.802329	0.041672	0.794719	-0.683978	0.575575	0.148188	0.618594
BLD44_005770	KNPGNMGK_01145	scaffold_3	putative N-acetyltransferase YafP	-0.277247	0.272256	-0.0857957	0.723061	-0.0983634	0.921943	0.314068	0.479994
BLD44_005775	KNPGNMGK_01146	scaffold_3	Biphenyl dioxygenase ferredoxin subunit	-0.597867	0.0197355	-0.33786	0.170433	0.340332	0.706193	-0.930969	0.00172424
BLD44_005780	KNPGNMGK_01147	scaffold_3	hypothetical protein	0.266828	0.14727	0.206444	0.260881	0.0677085	0.935538	0.0335431	0.925059
BLD44_005785	KNPGNMGK_01148	scaffold_3	Putative monooxygenase YdhR	-0.0199633	0.943641	-0.0758594	0.789423	0.603082	0.226173	-0.390315	0.30554
BLD44_005790	KNPGNMGK_01149	scaffold_3	Quercetin 2	-0.133736	0.538528	-0.198731	0.370917	-3.62082	0.000888215	0.923802	0.111471
BLD44_005795	KNPGNMGK_01151	scaffold_3	hypothetical protein	-0.516059	0.0279604	-0.593524	0.0119179	-1.87734	0.00126993	0.125928	0.661412
BLD44_005805	KNPGNMGK_01152	scaffold_3	Phytoene desaturase (lycopene-forming)	-0.0339223	0.794935	0.0356333	0.772984	0.15357	0.852259	0.0681417	0.850274
BLD44_005810	KNPGNMGK_01153	scaffold_3	DNA nickase	-0.251382	0.121638	-0.0952927	0.523692	1.67747	1.22369e-07	3.42123	1.07269e-09
BLD44_005815	KNPGNMGK_01154	scaffold_3	hypothetical protein	-0.250818	0.202536	-0.189271	0.312468	1.34034	0.0732627	3.40761	2.58703e-08
BLD44_005825	KNPGNMGK_01155	scaffold_3	hypothetical protein	0.372912	0.118813	0.335157	0.159465	1.92754	8.45293e-07	2.844	1.12643e-05
BLD44_005830	KNPGNMGK_01156	scaffold_3	hypothetical protein	-0.74046	0.0213455	-0.65182	0.0412712	3.47712	0.0934084	1.02845	0.146173
BLD44_005835	KNPGNMGK_01157	scaffold_3	Disulfide-bond oxidoreductase YfcG	-0.235306	0.290699	-0.0955432	0.658253	-1.30484	0.483391	0.772623	0.0470491
BLD44_005840	KNPGNMGK_01158	scaffold_3	Putative SOS response-associated peptidase YedK	0.00376751	0.985722	0.152806	0.438148	-0.179814	0.742678	0.358565	0.276996
BLD44_005845	KNPGNMGK_01159	scaffold_3	Photosystem I assembly protein Ycf3	0.410689	0.202991	0.418726	0.178991	0.0314954	0.960637	0.0923795	0.76207
BLD44_005850	KNPGNMGK_01160	scaffold_3	Glutamyl-tRNA(Gln) amidotransferase subunit C	-0.0571481	0.875759	0.020157	0.955078	0.389577	0.634787	0.0335719	0.920222
BLD44_005855	KNPGNMGK_01161	scaffold_3	Glutathionyl-hydroquinone reductase YqjG	0.286073	0.0697052	0.116216	0.465572	0.494433	0.474871	-0.0878916	0.787997
BLD44_005860	KNPGNMGK_01162	scaffold_3	Capsule biosynthesis protein CapA	0.0139457	0.932063	-0.0451967	0.781501	-0.350771	0.641064	-0.0516147	0.864433
BLD44_005865	KNPGNMGK_01163	scaffold_3	hypothetical protein	-0.110012	0.647192	0.0467824	0.842153	-1.67695	0.352559	0.112839	0.766967
BLD44_005870	KNPGNMGK_01164	scaffold_3	NAD(P)H-quinone oxidoreductase chain 4 1	0.158889	0.229766	0.120608	0.359768	0.297977	0.685672	1.69487	0.000576594
BLD44_005875	KNPGNMGK_01165	scaffold_3	hypothetical protein	-0.227486	0.280405	-0.153243	0.446187	-2.62645	0.400782	-0.0349577	0.915602
BLD44_005880	KNPGNMGK_01166	scaffold_3	Homoserine kinase	-0.0405967	0.796232	-0.112389	0.471686	-0.34635	0.659676	0.266492	0.385762
BLD44_005885	KNPGNMGK_01167	scaffold_3	hypothetical protein	-1.08773	8.9e-07	-0.630894	0.0018365	0.388704	0.15669	0.339031	0.318734
BLD44_005890	KNPGNMGK_01168	scaffold_3	ATP-dependent zinc metalloprotease FtsH 4	0.0224112	0.861694	0.051128	0.688874	1.1554	4.59387e-06	0.560792	0.0944671
BLD44_005895	KNPGNMGK_01169	scaffold_3	hypothetical protein	-0.63144	0.0176625	-0.321278	0.187449	0.149232	0.762474	0.308379	0.293587
BLD44_005900	KNPGNMGK_01170	scaffold_3	hypothetical protein	0.187383	0.372597	0.0790378	0.708745	0.618765	0.732891	0.037298	0.971372
BLD44_005905	KNPGNMGK_01171	scaffold_3	hypothetical protein	3.26431	0.00280476	2.39306	0.0791875	2.24339	0.632698	0.625737	0.614292
BLD44_005910	KNPGNMGK_01172	scaffold_3	CDP-paratose 2-epimerase	0.290555	0.0698746	0.241013	0.126667	0.235881	0.630917	-0.180816	0.537763
BLD44_005915	KNPGNMGK_01173	scaffold_3	hypothetical protein	-1.09276	0.00120902	-0.40399	0.193277	0.674465	0.568909	-0.363537	0.288303
BLD44_005920	KNPGNMGK_01174	scaffold_3	GDP-mannose-dependent alpha-mannosyltransferase	0.00809754	0.966409	-0.00905822	0.962458	0.139631	0.855732	-0.374476	0.225626
BLD44_005925	KNPGNMGK_01175	scaffold_3	Adenylate cyclase 1	0.0514375	0.632302	-0.019802	0.853562	-0.625913	0.721268	-0.130211	0.727881
BLD44_005930	KNPGNMGK_01176	scaffold_3	Putative multidrug export ATP-binding/permease protein	-0.14742	0.535096	-0.0976145	0.67278	0.187045	0.943191	-0.319699	0.45908
BLD44_005935	KNPGNMGK_01177	scaffold_3	hypothetical protein	-0.358938	0.0275194	-0.147538	0.335111	1.11896	0.557517	-0.165208	0.680623
BLD44_005940	KNPGNMGK_01178	scaffold_3	hypothetical protein	-0.300007	0.314858	-0.191089	0.513451	-0.771761	0.876926	-0.447843	0.302925
BLD44_005950	KNPGNMGK_01180	scaffold_3	Macrolide export ATP-binding/permease protein MacB	0.170923	0.253166	0.156574	0.279127	-0.83127	0.309767	-0.255097	0.341509
BLD44_005950	KNPGNMGK_01179	scaffold_3	Macrolide export protein MacA	-0.330961	0.231628	0.00905579	0.972397	-0.366282	0.872781	-0.363871	0.437256
BLD44_005955	KNPGNMGK_01181	scaffold_3	hypothetical protein	-0.728875	0.0110395	-0.843318	0.00413635	-0.887668	0.12735	-0.280149	0.453787
BLD44_005960	KNPGNMGK_01182	scaffold_3	Phosphoribosylaminoimidazole-succinocarboxamide synthase	0.126843	0.558666	0.132714	0.535951	0.866471	0.283323	-0.375701	0.171013
BLD44_005965	KNPGNMGK_01183	scaffold_3	Outer membrane protein assembly factor BamA	0.0842176	0.404705	0.0228536	0.817228	0.462432	0.269807	0.127645	0.682281
BLD44_005970	KNPGNMGK_01184	scaffold_3	UDP-3-O-acyl-N-acetylglucosamine deacetylase	0.128914	0.452524	0.0876	0.599792	0.279077	0.713583	-0.247871	0.403064
BLD44_005975	KNPGNMGK_01185	scaffold_3	hypothetical protein	-0.245032	0.0770757	-0.166132	0.221009	0.637473	0.152272	-0.179993	0.603406
BLD44_005980	KNPGNMGK_01186	scaffold_3	3-hydroxyacyl-[acyl-carrier-protein] dehydratase FabZ	-0.118133	0.554279	-0.0271572	0.890428	0.4282	0.387523	-0.634137	0.0202042
BLD44_005985	KNPGNMGK_01187	scaffold_3	Acyl-[acyl-carrier-protein]--UDP-N-acetylglucosamine O-acyltransferase	0.0162599	0.928928	0.0874876	0.619932	0.251798	0.732901	-0.162216	0.631807
BLD44_005990	KNPGNMGK_01188	scaffold_3	Lipid-A-disaccharide synthase	0.0857815	0.568483	0.00769216	0.958879	0.189953	0.845911	0.152382	0.627736
BLD44_005995	KNPGNMGK_01189	scaffold_3	hypothetical protein	-0.274609	0.447418	-0.270106	0.439065	-2.89931	0.360552	0.877398	0.128672
BLD44_006000	KNPGNMGK_01190	scaffold_3	Fatty acid metabolism regulator protein	-0.207953	0.307075	-0.151275	0.446121	0.662578	0.801604	0.19035	0.753262
BLD44_006005	KNPGNMGK_01191	scaffold_3	Pentalenene oxygenase	0.11918	0.352994	0.115989	0.364325	-0.502878	0.611679	-0.472517	0.163472
BLD44_006010	KNPGNMGK_01192	scaffold_3	putative sulfate transporter	0.29681	0.0216868	0.287981	0.0225683	-1.32051	0.0680852	-1.30787	4.33005e-06
BLD44_006015	KNPGNMGK_01193	scaffold_3	hypothetical protein	-0.351085	0.153758	-0.179114	0.443539	-2.12952	0.348722	-0.339827	0.353466
BLD44_006020	KNPGNMGK_01194	scaffold_3	Protease HtpX	0.125503	0.434813	-0.0279255	0.863308	-0.208576	0.677489	0.454977	0.0940458
BLD44_006025	KNPGNMGK_01195	scaffold_3	hypothetical protein	0.201396	0.141751	0.0678896	0.613376	0.0300589	0.97019	0.257263	0.423108
BLD44_006030	KNPGNMGK_01196	scaffold_3	hypothetical protein	-0.687971	0.0114491	-0.557372	0.0395271	0.26048	0.864489	-0.086054	0.841942
BLD44_006035	KNPGNMGK_01197	scaffold_3	Peroxide operon regulator	0.0170046	0.954307	0.145846	0.619066	1.31661	0.115276	-0.664969	0.0599585
BLD44_006040	KNPGNMGK_01198	scaffold_3	hypothetical protein	-0.512282	0.0532009	-0.0612374	0.793316	-2.75246	0.363192	-0.317475	0.363806
BLD44_006045	KNPGNMGK_01199	scaffold_3	Squalene--hopene cyclase	-0.0861928	0.536783	-0.0450245	0.742063	-0.574613	0.447629	0.346354	0.194309
BLD44_006050	KNPGNMGK_01200	scaffold_3	hypothetical protein	0.0697692	0.680805	0.0673747	0.684768	-0.160584	0.856162	0.51605	0.108161
BLD44_006055	KNPGNMGK_01201	scaffold_3	hypothetical protein	0.133254	0.42964	0.0801962	0.634046	-1.14666	0.0359059	0.437923	0.139831
BLD44_006060	KNPGNMGK_01202	scaffold_3	RNA polymerase sigma factor SigA2	-0.033578	0.818522	-0.0862874	0.559834	-0.558126	0.117442	-0.681195	0.00734716
BLD44_006065	KNPGNMGK_01203	scaffold_3	Polyamine aminopropyltransferase	-0.467368	0.0294343	-0.395424	0.0675831	-0.419794	0.380191	-2.56837	5.32429e-21
BLD44_006070	KNPGNMGK_01204	scaffold_3	S-adenosylmethionine decarboxylase proenzyme	-0.254343	0.338923	-0.0284929	0.909546	0.111768	0.87814	-3.07659	7.93206e-31
BLD44_006075	KNPGNMGK_01205	scaffold_3	hypothetical protein	-0.121575	0.569843	-0.295639	0.162334	0.603347	0.614712	0.083985	0.847044
BLD44_006080	KNPGNMGK_01206	scaffold_3	Serine/threonine-protein kinase F	0.244873	0.0380186	0.0962952	0.415528	-0.516415	0.370935	0.205858	0.623726
BLD44_006090	KNPGNMGK_01207	scaffold_3	Serine/threonine-protein kinase F	0.4961	7.08e-06	0.214183	0.0554216	-1.5894	0.00347925	0.504319	0.0618306
BLD44_006100	KNPGNMGK_01209	scaffold_3	hypothetical protein	0.192744	0.379269	0.00491545	0.982021	0.74597	0.0865088	-0.160457	0.530183
BLD44_006100	KNPGNMGK_01208	scaffold_3	Phenylacetate-coenzyme A ligase	0.177919	0.182783	0.11262	0.39897	0.0955667	0.88504	-0.116002	0.681284
BLD44_006105	KNPGNMGK_01210	scaffold_3	hypothetical protein	-0.567665	0.0197149	-0.345298	0.140207	1.19523	0.00460375	-0.210282	0.484533
BLD44_006110	KNPGNMGK_01211	scaffold_3	Ribosomal protein L11 methyltransferase	0.172831	0.260884	0.0804957	0.602786	-0.74006	0.588046	0.0179493	0.955194
BLD44_006115	KNPGNMGK_01212	scaffold_3	D-3-phosphoglycerate dehydrogenase	-0.0228285	0.861447	0.143186	0.245307	0.136242	0.717963	-0.100481	0.733099
BLD44_006120	KNPGNMGK_01213	scaffold_3	hypothetical protein	0.0515687	0.694152	-0.00590978	0.964154	-2.21977	0.170209	-2.66272	7.37065e-06
BLD44_006125	KNPGNMGK_01214	scaffold_3	Subtilisin DY	0.0627295	0.61375	0.108848	0.372379	-4.09767	0.0650789	0.118532	0.714507
BLD44_006130	KNPGNMGK_01215	scaffold_3	hypothetical protein	-0.143874	0.591213	-0.342096	0.209531	-0.51964	0.57112	0.151157	0.728067
BLD44_006130	KNPGNMGK_01216	scaffold_3	hypothetical protein	1.27914	0.208289	1.06578	0.303782	-0.65047	0.896316	1.90354	0.239318
BLD44_006135	KNPGNMGK_01217	scaffold_3	hypothetical protein	-0.0393502	0.766319	-0.058006	0.6594	0.0453063	0.969575	-0.155074	0.617513
BLD44_006135	KNPGNMGK_01218	scaffold_3	hypothetical protein	0.0812294	0.591377	0.0201705	0.894143	-0.63791	0.464596	0.061639	0.855612
BLD44_006140	KNPGNMGK_01219	scaffold_3	Photosystem I assembly protein Ycf3	0.0761569	0.445338	-0.0169439	0.864908	-2.15583	0.175452	-0.0571041	0.882457
BLD44_006150	KNPGNMGK_01220	scaffold_3	hypothetical protein	-0.263569	0.538382	-0.204696	0.621291	1.62768	0.574973	0.0351614	0.950774
BLD44_006150	KNPGNMGK_01221	scaffold_3	hypothetical protein	-0.167409	0.50449	-0.00417035	0.986072	1.66857	0.592983	-0.159718	0.762202
BLD44_006160	KNPGNMGK_01222	scaffold_3	hypothetical protein	-0.130309	0.636322	-0.0668636	0.800728	-0.838743	0.767247	0.115523	0.760387
BLD44_006165	KNPGNMGK_01223	scaffold_3	UvrABC system protein B	0.121396	0.280385	0.0304028	0.790552	2.66482	5.1391e-11	0.0739027	0.780614
BLD44_006170	KNPGNMGK_01224	scaffold_3	hypothetical protein	-0.514714	0.0201761	-0.442617	0.0415235	2.44116	0.00423216	-0.778408	0.0138591
BLD44_006175	KNPGNMGK_01225	scaffold_4	Photosystem II reaction center protein Ycf12	0.152163	0.721466	0.112234	0.794436	0.588635	0.163637	0.923177	0.0538528
BLD44_006180	KNPGNMGK_01226	scaffold_4	hypothetical protein	-1.02381	4.64e-05	-0.667063	0.00583546	-0.56959	0.708541	-0.469553	0.23203
BLD44_006185	KNPGNMGK_01227	scaffold_4	Shikimate kinase	-0.210415	0.344938	-0.0658234	0.759022	0.0395229	0.961029	-0.24381	0.421975
BLD44_006190	KNPGNMGK_01228	scaffold_4	Teichoic acids export ATP-binding protein TagH	0.424907	0.00684052	0.358568	0.0220025	0.720587	0.478215	-0.0467726	0.884005
BLD44_006195	KNPGNMGK_01229	scaffold_4	hypothetical protein	0.131113	0.419714	-0.139192	0.405002	-0.879515	0.205589	-0.577686	0.0518285
BLD44_006200	KNPGNMGK_01230	scaffold_4	hypothetical protein	0.32661	0.0451034	0.373387	0.017946	-2.08692	0.00236385	-0.318986	0.321875
BLD44_006205	KNPGNMGK_01231	scaffold_4	Putative mycofactocin biosynthesis glycosyltransferase MftF	0.20059	0.283771	0.152593	0.416419	-1.12496	0.00957972	-0.0123498	0.966111
BLD44_006210	KNPGNMGK_01232	scaffold_4	Alpha-D-kanosaminyltransferase	0.0534535	0.704813	0.0158721	0.909366	-0.97196	0.152014	0.0476207	0.865975
BLD44_006215	KNPGNMGK_01233	scaffold_4	hypothetical protein	0.223922	0.108411	0.053489	0.70647	1.91786	0.025727	-0.405938	0.27697
BLD44_006225	KNPGNMGK_01234	scaffold_4	hypothetical protein	-0.522418	0.0913193	-0.240284	0.409553	0.329424	0.778318	-0.49524	0.318994
BLD44_006230	KNPGNMGK_01235	scaffold_4	Choline transport ATP-binding protein OpuBA	0.0301352	0.878382	-0.15785	0.423348	-0.913184	0.572991	-0.0928198	0.830149
BLD44_006230	KNPGNMGK_01236	scaffold_4	hypothetical protein	0.703471	0.221499	0.786266	0.171799	-2.05598	0.372271	-0.806528	0.602047
BLD44_006235	KNPGNMGK_01237	scaffold_4	hypothetical protein	-0.265415	0.121619	-0.159671	0.346957	-0.922272	0.637326	-1.09714	0.0435287
BLD44_006240	KNPGNMGK_01238	scaffold_4	hypothetical protein	-0.223411	0.371642	-0.0966294	0.68599	-2.01931	1.91966e-05	-0.616235	0.179255
BLD44_006245	KNPGNMGK_01239	scaffold_4	ATP-dependent DNA helicase RecG	0.172441	0.11385	0.103373	0.341213	0.0234857	0.959786	0.129616	0.675695
BLD44_006250	KNPGNMGK_01240	scaffold_4	hypothetical protein	0.0942154	0.538585	0.0231001	0.879741	0.957919	0.170077	0.044372	0.877373
BLD44_006255	KNPGNMGK_01241	scaffold_4	2-haloacrylate reductase	0.20782	0.288404	0.0717119	0.719871	0.519422	0.277301	0.418015	0.197184
BLD44_006260	KNPGNMGK_01242	scaffold_4	hypothetical protein	-0.173678	0.379426	-0.197232	0.292482	0.388579	0.73011	0.116346	0.759214
BLD44_006265	KNPGNMGK_01243	scaffold_4	putative 30S ribosomal protein PSRP-3	-0.0348456	0.90186	0.0392952	0.886933	0.475849	0.424326	-1.07712	0.000111695
BLD44_006270	KNPGNMGK_01244	scaffold_4	Serine/threonine-protein kinase C	0.201165	0.126155	0.172551	0.173035	0.183031	0.689404	-0.596572	0.0235036
BLD44_006275	KNPGNMGK_01245	scaffold_4	hypothetical protein	-0.38744	0.265163	-0.22344	0.512923	-2.77609	0.0582096	-0.0836381	0.786196
BLD44_006275	KNPGNMGK_01246	scaffold_4	hypothetical protein	-0.469383	0.280789	-0.0701697	0.873664	-1.59242	0.0794037	1.28945	0.00651871
BLD44_006280	KNPGNMGK_01247	scaffold_4	Iron-sulfur cluster carrier protein	0.25721	0.015331	0.212535	0.039037	1.25279	0.265615	-0.0237993	0.934697
BLD44_006285	KNPGNMGK_01248	scaffold_4	hypothetical protein	0.0236613	0.935993	0.138675	0.627856	0.0699574	0.942053	-1.18618	0.00897666
BLD44_006290	KNPGNMGK_01249	scaffold_4	ATP synthase epsilon chain	-0.124428	0.660753	-0.045356	0.870475	0.558234	0.25208	-0.640396	0.0108443
BLD44_006295	KNPGNMGK_01250	scaffold_4	ATP synthase subunit beta	0.0405108	0.752251	0.115272	0.361161	0.156229	0.664552	-0.489283	0.0551486
BLD44_006300	KNPGNMGK_01251	scaffold_4	Protein LemA	-0.0306197	0.877588	-0.122499	0.535946	-0.323894	0.607795	-0.147155	0.677317
BLD44_006305	KNPGNMGK_01252	scaffold_4	hypothetical protein	0.269456	0.129236	0.277949	0.110749	0.0453184	0.93372	-0.219496	0.481365
BLD44_006310	KNPGNMGK_01253	scaffold_4	hypothetical protein	0.0274925	0.810575	0.040373	0.711833	-1.43984	0.0097257	0.23889	0.358879
BLD44_006315	KNPGNMGK_01255	scaffold_4	hypothetical protein	-0.221389	0.485135	-0.742762	0.0291218	3.25172	0.356923	0.729967	0.746791
BLD44_006315	KNPGNMGK_01254	scaffold_4	Lipid A export ATP-binding/permease protein MsbA	0.170881	0.120834	0.12501	0.252917	1.58004	0.00721739	0.108616	0.748634
BLD44_006320	KNPGNMGK_01256	scaffold_4	hypothetical protein	-0.302015	0.0986646	-0.282746	0.0909962	-0.623673	0.472844	1.37354	1.29344e-05
BLD44_006325	KNPGNMGK_01257	scaffold_4	3'	0.0830819	0.521103	-0.00353563	0.975763	0.550251	0.332158	-0.0265542	0.928702
BLD44_006330	KNPGNMGK_01258	scaffold_4	hypothetical protein	0.193924	0.401643	0.157776	0.492411	-1.28658	0.0245845	0.948873	0.000771331
BLD44_006340	KNPGNMGK_01260	scaffold_4	Exfoliative toxin A	0.225844	0.0649311	0.142988	0.248876	-4.65773	0.00479796	0.606506	0.0549747
BLD44_006340	KNPGNMGK_01259	scaffold_4	Putative serine protease HhoA	-0.00311188	0.987545	0.0406338	0.834218	-1.98426	0.0106473	1.20977	0.000251601
BLD44_006345	KNPGNMGK_01261	scaffold_4	hypothetical protein	0.358655	0.195331	0.0869414	0.763677	-2.31646	0.493132	1.46981	0.0368504
BLD44_006350	KNPGNMGK_01262	scaffold_4	hypothetical protein	0.288868	0.536762	0.429796	0.353891	NA	NA	0.216866	0.826762
BLD44_006355	KNPGNMGK_01263	scaffold_4	Serine/threonine-protein kinase C	0.112564	0.448853	0.11647	0.422829	-0.624303	0.616036	-0.404221	0.297619
BLD44_006360	KNPGNMGK_01264	scaffold_4	hypothetical protein	0.432458	0.455621	0.50696	0.373996	2.18283	0.653146	1.146	0.094873
BLD44_006365	KNPGNMGK_01265	scaffold_4	hypothetical protein	-0.166959	0.462725	-0.226996	0.318783	0.658407	0.668858	0.120184	0.820295
BLD44_006370	KNPGNMGK_01266	scaffold_4	Putative transport protein YhhT	0.00706776	0.966959	-0.00704307	0.96535	-1.78114	0.205784	0.371267	0.394882
BLD44_006375	KNPGNMGK_01267	scaffold_4	hypothetical protein	-0.123975	0.595214	-0.175828	0.444324	-3.31461	0.206113	0.348346	0.488896
BLD44_006380	KNPGNMGK_01268	scaffold_4	hypothetical protein	-0.262503	0.293662	-0.35209	0.159949	-2.2302	0.0929431	-0.558509	0.136623
BLD44_006385	KNPGNMGK_01269	scaffold_4	hypothetical protein	-0.913747	0.00505185	-0.486565	0.134673	NA	NA	-0.510507	0.325807
BLD44_006390	KNPGNMGK_01270	scaffold_4	Alkaline phosphatase D	0.111997	0.347263	0.0502069	0.672136	0.2561	0.770182	1.03952	0.00571803
BLD44_006395	KNPGNMGK_01271	scaffold_4	HTH-type transcriptional regulator MtrR	-0.111071	0.572703	-0.0427524	0.824371	0.342765	0.527923	1.17345	0.000121605
BLD44_006400	KNPGNMGK_01272	scaffold_4	hypothetical protein	0.0230793	0.881278	-0.168851	0.268254	1.27433	4.10345e-05	2.83741	3.76868e-15
BLD44_006405	KNPGNMGK_01273	scaffold_4	hypothetical protein	0.00291075	0.983991	0.0392739	0.780029	0.585121	0.113808	2.47333	2.21586e-12
BLD44_006410	KNPGNMGK_01274	scaffold_4	Macrolide export ATP-binding/permease protein MacB	0.0866318	0.672729	0.0529909	0.793633	1.43079	0.000218469	1.912	1.99641e-09
BLD44_006415	KNPGNMGK_01275	scaffold_4	hypothetical protein	0.355395	0.0170699	0.12789	0.397004	-0.289721	0.669893	0.33224	0.305326
BLD44_006420	KNPGNMGK_01276	scaffold_4	hypothetical protein	-0.583736	0.0659957	-0.4694	0.140395	-0.793432	0.500268	1.89067	0.0538639
BLD44_006425	KNPGNMGK_01277	scaffold_4	Dihydroanticapsin 7-dehydrogenase	-0.0490088	0.805007	0.0659703	0.731164	-0.274931	0.790027	0.649556	0.0255309
BLD44_006430	KNPGNMGK_01278	scaffold_4	hypothetical protein	-0.10404	0.50894	0.0569873	0.710233	0.695409	0.0723231	0.460102	0.0860329
BLD44_006435	KNPGNMGK_01279	scaffold_4	(5R)-carbapenem-3-carboxylate synthase	-0.0653628	0.714096	-0.0545515	0.751556	0.545047	0.43086	-0.308443	0.282894
BLD44_006440	KNPGNMGK_01280	scaffold_4	hypothetical protein	-0.308803	0.116247	-0.309631	0.110795	0.115757	0.89704	-0.769096	0.00997655
BLD44_006450	KNPGNMGK_01281	scaffold_4	hypothetical protein	-0.56586	0.116022	-0.324207	0.357332	0.751523	0.775107	-0.804548	0.0677217
BLD44_006450	KNPGNMGK_01282	scaffold_4	hypothetical protein	-0.506331	0.122245	-0.268421	0.396843	-1.07939	0.0703751	-0.785217	0.0818096
BLD44_006455	KNPGNMGK_01283	scaffold_4	hypothetical protein	-0.259144	0.344006	-0.270353	0.328256	NA	NA	-0.948238	0.115405
BLD44_006465	KNPGNMGK_01284	scaffold_4	hypothetical protein	-0.792738	0.0071913	-0.700285	0.0167686	0.11893	0.843754	0.31392	0.329679
BLD44_006470	KNPGNMGK_01285	scaffold_4	Allantoinase	0.281344	0.0285946	0.14999	0.246137	-1.04255	0.225566	0.00848823	0.976448
BLD44_006475	KNPGNMGK_01286	scaffold_4	hypothetical protein	-0.637842	0.022788	-0.704719	0.0131092	0.621836	0.217002	-0.0252676	0.933019
BLD44_006480	KNPGNMGK_01287	scaffold_4	hypothetical protein	-0.19277	0.504145	-0.155679	0.586893	-1.68923	0.674662	-0.88846	0.351821
BLD44_006485	KNPGNMGK_01289	scaffold_4	hypothetical protein	0.116548	0.730183	0.0377394	0.913528	2.18283	0.653146	-1.6398	0.267563
BLD44_006485	KNPGNMGK_01288	scaffold_4	Ycf53-like protein	0.875361	3.27e-05	0.657035	0.00264121	-1.9568	0.405814	0.0471781	0.930071
BLD44_006490	KNPGNMGK_01291	scaffold_4	Sugar fermentation stimulation protein A	0.00682195	0.969106	0.0371499	0.831594	-0.84799	0.521917	-0.591789	0.188936
BLD44_006495	KNPGNMGK_01292	scaffold_4	hypothetical protein	0.454187	0.0405085	0.22013	0.346543	0.50551	0.632	-0.237731	0.621713
BLD44_006500	KNPGNMGK_01293	scaffold_4	hypothetical protein	-0.191553	0.363613	-0.15601	0.45088	1.2465	0.000581023	-0.0348194	0.895436
BLD44_006505	KNPGNMGK_01294	scaffold_4	hypothetical protein	-0.773564	0.0234876	-0.322231	0.320764	-0.486813	0.198898	0.190273	0.526172
BLD44_006510	KNPGNMGK_01295	scaffold_4	Protein YdeP	0.284472	0.00613221	0.213069	0.040161	0.534981	0.51686	-0.0415314	0.893996
BLD44_006515	KNPGNMGK_01296	scaffold_4	hypothetical protein	-0.0393502	0.766319	-0.058006	0.6594	0.0453063	0.969575	-0.155074	0.617513
BLD44_006515	KNPGNMGK_01297	scaffold_4	hypothetical protein	0.0812294	0.591377	0.0201705	0.894143	-0.63791	0.464596	0.061639	0.855612
BLD44_006520	KNPGNMGK_01298	scaffold_4	hypothetical protein	0.274295	0.578261	0.468172	0.31777	0.48767	0.707157	0.401258	0.421401
BLD44_006525	KNPGNMGK_01299	scaffold_4	hypothetical protein	-0.428218	0.0749763	-0.379467	0.105638	0.571223	0.579358	-0.146254	0.60924
BLD44_006530	KNPGNMGK_01301	scaffold_4	hypothetical protein	0.145225	0.573955	0.142649	0.560748	2.18283	0.653146	0.911097	0.0555928
BLD44_006535	KNPGNMGK_01302	scaffold_4	hypothetical protein	-0.775457	0.0332497	-0.678647	0.0609016	-0.110171	0.89277	-0.102859	0.848891
BLD44_006540	KNPGNMGK_01303	scaffold_4	Protein TolB	0.0194047	0.861681	-0.0205157	0.852324	1.77754	0.000112966	0.34616	0.196575
BLD44_006545	KNPGNMGK_01304	scaffold_4	hypothetical protein	0.125373	0.314508	0.0809662	0.513318	-0.40511	0.568312	0.7541	0.00517775
BLD44_006550	KNPGNMGK_01305	scaffold_4	hypothetical protein	-0.79252	0.00766074	-0.867984	0.00405935	-0.252313	0.874747	0.880876	0.0414719
BLD44_006555	KNPGNMGK_01306	scaffold_4	Bacillibactin exporter	-0.204634	0.267258	-0.19674	0.275919	-0.0882532	0.881575	0.831283	0.00815753
BLD44_006560	KNPGNMGK_01307	scaffold_4	hypothetical protein	0.21783	0.0699314	0.109489	0.364286	0.806837	0.0696667	0.864755	0.00544314
BLD44_006565	KNPGNMGK_01308	scaffold_4	Glucose 1-dehydrogenase 1	-0.0455772	0.861309	-0.0315797	0.90107	-0.634626	0.666294	0.26968	0.557625
BLD44_006570	KNPGNMGK_01309	scaffold_4	p-benzoquinone reductase	-0.0891956	0.721809	-0.174999	0.483187	0.539623	0.610109	0.52498	0.163715
BLD44_006575	KNPGNMGK_01310	scaffold_4	Fructose-bisphosphate aldolase class 1	0.0876069	0.723041	0.163503	0.501685	0.480737	0.730428	0.307315	0.502594
BLD44_006580	KNPGNMGK_01311	scaffold_4	Sugar phosphatase YidA	0.209383	0.385787	0.204625	0.388979	0.708599	0.661119	0.223592	0.590791
BLD44_006585	KNPGNMGK_01312	scaffold_4	Glucose-6-phosphate 1-dehydrogenase 2	-0.0729261	0.648986	-0.0642892	0.68711	-0.316978	0.780898	0.143214	0.708929
BLD44_006590	KNPGNMGK_01313	scaffold_4	6-phosphogluconate dehydrogenase	-0.29737	0.127459	-0.0773172	0.674852	1.20089	0.323006	-0.0259966	0.950114
BLD44_006595	KNPGNMGK_01314	scaffold_4	Transaldolase	-0.0124826	0.917984	0.0556771	0.637462	0.649016	0.449739	0.702643	0.101948
BLD44_006600	KNPGNMGK_01315	scaffold_4	hypothetical protein	0.132107	0.522405	0.138627	0.497685	0.61127	0.812408	0.386448	0.422764
BLD44_006605	KNPGNMGK_01316	scaffold_4	Spore coat protein A	-0.00702134	0.964114	0.0126604	0.934695	-1.72883	0.309403	-0.0563027	0.877201
BLD44_006610	KNPGNMGK_01317	scaffold_4	hypothetical protein	-0.328287	0.339372	-0.22638	0.500599	2.24339	0.632698	-0.476269	0.518595
BLD44_006615	KNPGNMGK_01318	scaffold_4	hypothetical protein	-0.180629	0.535379	-0.117952	0.677807	0.750606	0.844286	-0.23653	0.789173
BLD44_006620	KNPGNMGK_01319	scaffold_4	General stress protein 18	0.42502	0.123688	0.346372	0.210458	2.18283	0.653146	0.0702576	0.875132
BLD44_006625	KNPGNMGK_01320	scaffold_4	hypothetical protein	-0.682538	0.046805	-0.563958	0.0987142	0.646607	0.862676	-0.526499	0.601781
BLD44_006630	KNPGNMGK_01321	scaffold_4	Glycogen operon protein GlgX	-0.041397	0.776134	-0.0285702	0.842164	-0.295384	0.832351	0.503672	0.222554
BLD44_006635	KNPGNMGK_01322	scaffold_4	Cellobiose 2-epimerase	0.160602	0.391622	0.167816	0.364832	0.672881	0.681697	0.409648	0.503914
BLD44_006640	KNPGNMGK_01323	scaffold_4	Thioredoxin reductase	0.349415	0.126672	0.303184	0.181565	0.781207	0.608873	-0.177805	0.669009
BLD44_006645	KNPGNMGK_01324	scaffold_4	Sensory histidine kinase/phosphatase NtrB	0.118721	0.506204	0.0207759	0.904867	2.29159	0.401495	-0.271596	0.638507
BLD44_006650	KNPGNMGK_01325	scaffold_4	hypothetical protein	-0.282435	0.498648	-0.0510952	0.900937	NA	NA	-0.2982	0.812002
BLD44_006655	KNPGNMGK_01326	scaffold_4	hypothetical protein	0.0863933	0.64878	0.112137	0.545581	NA	NA	-0.395622	0.626783
BLD44_006660	KNPGNMGK_01327	scaffold_4	3-hexulose-6-phosphate isomerase	-0.0490961	0.86326	-0.0693014	0.806284	0.56388	0.878553	1.00668	0.390994
BLD44_006665	KNPGNMGK_01328	scaffold_4	3-hexulose-6-phosphate synthase	-0.424166	0.119414	-0.338593	0.191031	3.22082	0.134176	0.914338	0.056513
BLD44_006670	KNPGNMGK_01329	scaffold_4	Plipastatin synthase subunit D	0.0330068	0.738868	-0.0762927	0.43873	1.48089	0.246471	0.27296	0.385646
BLD44_006675	KNPGNMGK_01330	scaffold_4	Inner membrane protein YdcZ	-0.0128489	0.968994	0.144556	0.654945	-0.3207	0.861373	0.00902823	0.986263
BLD44_006685	KNPGNMGK_01332	scaffold_4	putative chromosome-partitioning protein ParB	0.261742	0.320291	0.203648	0.437662	-0.429751	0.783919	0.147306	0.763592
BLD44_006685	KNPGNMGK_01331	scaffold_4	Sporulation initiation inhibitor protein Soj	-0.235094	0.347304	-0.371545	0.141499	-0.0563039	0.961881	0.0211678	0.961656
BLD44_006690	KNPGNMGK_01333	scaffold_4	hypothetical protein	-0.38625	0.0658465	-0.263177	0.191661	-0.219748	0.947215	0.0494885	0.92413
BLD44_006695	KNPGNMGK_01334	scaffold_4	hypothetical protein	-0.195454	0.402295	-0.141749	0.530994	0.00354857	0.997079	0.678818	0.0193055
BLD44_006700	KNPGNMGK_01335	scaffold_4	Response regulator protein VraR	-0.165934	0.50035	-0.225532	0.347996	-1.04699	0.136549	2.50006	2.77466e-10
BLD44_006705	KNPGNMGK_01337	scaffold_4	Farnesyl diphosphate synthase	0.445273	0.0434821	0.276128	0.207581	0.735609	0.58946	3.44279	7.86905e-17
BLD44_006710	KNPGNMGK_01338	scaffold_4	4-hydroxy-3-methylbut-2-enyl diphosphate reductase	0.16773	0.380877	0.0864567	0.641354	-0.341764	0.827132	3.56003	3.13264e-16
BLD44_006715	KNPGNMGK_01339	scaffold_4	hypothetical protein	-0.330448	0.182234	-0.360716	0.138223	-0.814763	0.78744	3.76529	2.21574e-22
BLD44_006720	KNPGNMGK_01340	scaffold_4	Aminopyrrolnitrin oxygenase PrnD	0.210959	0.385648	0.0391557	0.875051	0.0766945	0.946768	3.5498	7.51117e-15
BLD44_006725	KNPGNMGK_01342	scaffold_4	Aminopyrrolnitrin oxygenase PrnD	0.0748505	0.803589	0.0566195	0.852517	0.372696	0.633481	3.27318	7.3903e-17
BLD44_006725	KNPGNMGK_01341	scaffold_4	hypothetical protein	4.19504	0.170097	2.70256	0.555678	NA	NA	-1.22467	0.806324
BLD44_006730	KNPGNMGK_01343	scaffold_4	Aminopyrrolnitrin oxygenase PrnD	-0.0504995	0.770637	-0.086997	0.613369	0.717305	0.434484	3.61164	7.11422e-18
BLD44_006735	KNPGNMGK_01344	scaffold_4	Aminopyrrolnitrin oxygenase PrnD	-0.0562534	0.730851	-0.0696415	0.660904	-0.395635	0.818506	3.66231	3.76625e-16
BLD44_006740	KNPGNMGK_01345	scaffold_4	hypothetical protein	-0.0485183	0.868637	-0.0118896	0.966205	3.14948	0.387318	3.63009	6.17391e-18
BLD44_006745	KNPGNMGK_01346	scaffold_4	Multifunctional cyclase-dehydratase-3-O-methyl transferase TcmN	0.506408	0.0246935	0.44414	0.0424102	0.350302	0.777821	3.61703	6.79365e-17
BLD44_006750	KNPGNMGK_01347	scaffold_4	hypothetical protein	-0.0230045	0.921838	0.170592	0.447686	0.991019	0.412932	4.33975	6.30524e-15
BLD44_006755	KNPGNMGK_01348	scaffold_4	hypothetical protein	0.0644322	0.742631	-0.000220791	0.999083	0.342955	0.861681	4.44977	3.79103e-17
BLD44_006760	KNPGNMGK_01349	scaffold_4	Hemolysin secretion protein D	0.193567	0.348077	0.0470936	0.817159	-0.510395	0.766806	3.4419	1.04415e-12
BLD44_006765	KNPGNMGK_01350	scaffold_4	hypothetical protein	0.0235377	0.934896	-0.0736782	0.798942	-1.0083	0.732661	2.04249	4.38573e-07
BLD44_006770	KNPGNMGK_01351	scaffold_4	hypothetical protein	0.125373	0.314508	0.0809662	0.513318	-0.40511	0.568312	0.7541	0.00517775
BLD44_006775	KNPGNMGK_01352	scaffold_4	Calcium-transporting ATPase	-0.00463047	0.968687	-0.00982707	0.932738	-0.715684	0.249614	1.90882	3.09626e-05
BLD44_006780	KNPGNMGK_01354	scaffold_4	hypothetical protein	-0.145443	0.420147	-0.173092	0.320096	-1.66161	0.104707	0.0495631	0.868987
BLD44_006780	KNPGNMGK_01355	scaffold_4	hypothetical protein	-1.10346	0.0323323	-0.30821	0.519387	-1.02922	0.514243	0.246205	0.471243
BLD44_006790	KNPGNMGK_01356	scaffold_4	hypothetical protein	-0.0207421	0.910135	-0.0647759	0.718	-4.50108	3.61863e-07	0.389393	0.242548
BLD44_006795	KNPGNMGK_01357	scaffold_4	Carbonic anhydrase	0.0353381	0.898657	0.152461	0.570777	-6.4643	7.40858e-05	0.367473	0.294598
BLD44_006800	KNPGNMGK_01358	scaffold_4	hypothetical protein	-0.178059	0.326078	-0.191113	0.282547	-1.88314	0.274838	0.344607	0.287982
BLD44_006805	KNPGNMGK_01359	scaffold_4	Ca(2+)/H(+) antiporter	-0.279517	0.12401	-0.307002	0.0928851	-1.32289	0.238933	-0.120564	0.69818
BLD44_006810	KNPGNMGK_01360	scaffold_4	hypothetical protein	0.0812294	0.591377	0.0201705	0.894143	-0.63791	0.464596	0.061639	0.855612
BLD44_006810	KNPGNMGK_01361	scaffold_4	hypothetical protein	-0.0393502	0.766319	-0.058006	0.6594	0.0453063	0.969575	-0.155074	0.617513
BLD44_006820	KNPGNMGK_01362	scaffold_4	Copper-transporting P-type ATPase	-0.166935	0.290531	-0.12654	0.383367	-1.90732	0.0146665	0.0210048	0.943952
BLD44_006820	KNPGNMGK_01363	scaffold_4	hypothetical protein	-1.01788	0.0161088	-0.984661	0.0210475	-2.0933	0.358127	0.578401	0.152124
BLD44_006825	KNPGNMGK_01364	scaffold_4	hypothetical protein	-1.14284	0.000176591	-0.812986	0.00350549	-5.38687	4.95356e-20	0.73149	0.00813597
BLD44_006830	KNPGNMGK_01365	scaffold_4	hypothetical protein	-0.38134	0.214536	-0.287866	0.330641	-2.2324	0.518804	-0.200729	0.602028
BLD44_006835	KNPGNMGK_01366	scaffold_4	hypothetical protein	-0.290964	0.48904	-0.146034	0.724423	-2.23557	0.517849	0.176293	0.731786
BLD44_006840	KNPGNMGK_01367	scaffold_4	hypothetical protein	-0.0250359	0.880129	-0.112256	0.499878	-5.34604	0.00319513	0.470439	0.121541
BLD44_006845	KNPGNMGK_01368	scaffold_4	putative copper-importing P-type ATPase A	0.0714293	0.62057	-0.0220678	0.875163	0.288994	0.466474	1.09937	0.00200587
BLD44_006850	KNPGNMGK_01369	scaffold_4	Serine/threonine-protein kinase pkn1	0.11192	0.491991	-0.0120561	0.941586	-0.20962	0.729029	0.878141	0.0259502
BLD44_006855	KNPGNMGK_01370	scaffold_4	hypothetical protein	-0.907093	0.0544049	-0.604955	0.193294	-1.1428	0.399592	0.62244	0.0653114
BLD44_006860	KNPGNMGK_01371	scaffold_4	hypothetical protein	0.0164129	0.924765	-0.174752	0.326273	1.3009	0.0106206	0.177166	0.636726
BLD44_006860	KNPGNMGK_01372	scaffold_4	hypothetical protein	-0.140458	0.365026	-0.163315	0.275562	0.93826	0.441465	0.0967677	0.769339
BLD44_006865	KNPGNMGK_01373	scaffold_4	Copper-transporting P-type ATPase	0.0370437	0.76605	0.14458	0.229228	-1.21317	0.00697074	1.34337	0.000720859
BLD44_006875	KNPGNMGK_01374	scaffold_4	Putative universal stress protein	-0.167039	0.596177	0.0229896	0.939845	-1.11411	0.273078	1.19519	0.000519455
BLD44_006880	KNPGNMGK_01375	scaffold_4	hypothetical protein	-0.681596	0.120715	-0.560798	0.200928	-1.68938	0.67462	1.64363	2.39386e-05
BLD44_006885	KNPGNMGK_01376	scaffold_4	Ca(2+)/H(+) antiporter	-0.0808297	0.676506	-0.0821452	0.656391	-3.16211	0.288193	1.5708	4.70596e-06
BLD44_006890	KNPGNMGK_01377	scaffold_4	Alkanesulfonate monooxygenase	-0.13947	0.419663	-0.316081	0.0667125	-1.44748	0.263588	1.50966	1.21871e-05
BLD44_006895	KNPGNMGK_01378	scaffold_4	Phosphate import ATP-binding protein PstB 3	0.0973186	0.65826	-0.0783038	0.725367	1.17378	0.0323904	-0.21892	0.517192
BLD44_006900	KNPGNMGK_01379	scaffold_4	Phosphate transport system permease protein PstA	0.294516	0.196516	0.171256	0.45596	-0.207777	0.821839	-0.112385	0.736093
BLD44_006905	KNPGNMGK_01380	scaffold_4	Phosphate transport system permease protein PstC 1	0.103911	0.692267	0.101694	0.69303	0.325759	0.578307	-0.204472	0.600803
BLD44_006910	KNPGNMGK_01381	scaffold_4	Protein SphX	-0.0122172	0.949318	-0.246859	0.207872	0.00394632	0.99325	-0.378035	0.279722
BLD44_006915	KNPGNMGK_01382	scaffold_4	Sulfate-binding protein	0.071675	0.707324	-0.0422961	0.825501	-2.42428	0.0289817	-0.503025	0.12525
BLD44_006920	KNPGNMGK_01383	scaffold_4	Dibenzothiophene desulfurization enzyme C	0.00348684	0.984409	-0.0408522	0.814764	0.325356	0.877097	0.145202	0.635701
BLD44_006925	KNPGNMGK_01384	scaffold_4	Multidrug resistance protein MdtH	-0.0412823	0.821958	-0.0455617	0.798862	-1.19516	0.768698	-0.0784072	0.88673
BLD44_006930	KNPGNMGK_01385	scaffold_4	putative siderophore transport system ATP-binding protein YusV	-0.280004	0.18773	-0.32145	0.125519	-3.03443	0.277825	0.438264	0.264859
BLD44_006940	KNPGNMGK_01386	scaffold_4	putative siderophore transport system permease protein YfhA	0.242614	0.245516	0.0993112	0.637453	3.25172	0.356923	0.58258	0.225516
BLD44_006940	KNPGNMGK_01387	scaffold_4	putative siderophore transport system permease protein YfiZ	0.535086	0.435	0.450627	0.160821	-0.65047	0.896316	0.480322	0.202994
BLD44_006945	KNPGNMGK_01388	scaffold_4	putative iron export ATP-binding protein FetA	-0.127213	0.590027	-0.184601	0.419844	-0.788374	0.635667	0.633085	0.0675509
BLD44_006950	KNPGNMGK_01389	scaffold_4	putative iron export permease protein FetB	0.212123	0.377108	0.220166	0.351254	-4.33233	0.0431958	0.634257	0.0463108
BLD44_006955	KNPGNMGK_01390	scaffold_4	hypothetical protein	-0.0145289	0.95328	-0.0418583	0.867572	-1.68941	0.674611	0.97622	0.0785502
BLD44_006960	KNPGNMGK_01391	scaffold_4	Glutaryl-7-aminocephalosporanic-acid acylase	-0.0868853	0.500452	-0.131672	0.304957	-0.638238	0.399383	0.788257	0.00902364
BLD44_006965	KNPGNMGK_01393	scaffold_4	hypothetical protein	0.0167557	0.868239	0.013141	0.895276	1.34557	0.0054545	-0.198776	0.464231
BLD44_006970	KNPGNMGK_01394	scaffold_4	hypothetical protein	0.195552	0.715022	0.63084	0.227888	-0.65047	0.896316	1.60092	0.0815766
BLD44_006975	KNPGNMGK_01395	scaffold_4	hypothetical protein	0.35676	0.000197071	0.174603	0.0519294	-0.24895	0.642592	0.720027	0.00690358
BLD44_006980	KNPGNMGK_01396	scaffold_4	Tyrosine recombinase XerC	-0.909936	0.0023214	-0.534756	0.062036	-2.15214	0.353377	0.642662	0.15802
BLD44_006990	KNPGNMGK_01397	scaffold_4	hypothetical protein	0.198284	0.270867	0.256871	0.148224	-0.592014	0.413214	0.914022	0.00109958
BLD44_006995	KNPGNMGK_01398	scaffold_4	hypothetical protein	-0.00155741	0.991493	-0.016928	0.908562	-0.629956	0.766227	0.0519943	0.893105
BLD44_007005	KNPGNMGK_01399	scaffold_4	Serine recombinase PinR	0.197133	0.0338493	0.146566	0.111645	1.14979	0.546173	0.167936	0.648128
BLD44_007010	KNPGNMGK_01400	scaffold_4	hypothetical protein	0.182866	0.00454282	0.120251	0.0556758	0.0305348	0.978091	-0.29543	0.377734
BLD44_007015	KNPGNMGK_01401	scaffold_4	Disulfide-bond oxidoreductase YfcG	-0.0210295	0.914352	0.0756203	0.692396	-0.76854	0.662934	-0.0391037	0.921304
BLD44_007025	KNPGNMGK_01402	scaffold_4	Peptidyl-tRNA hydrolase ArfB	-0.519453	0.0147871	-0.465926	0.0189162	-0.458713	0.830814	0.60342	0.326261
BLD44_007030	KNPGNMGK_01403	scaffold_4	hypothetical protein	-0.710387	0.0321905	-0.31572	0.316351	-1.47022	0.422802	0.592876	0.179381
BLD44_007040	KNPGNMGK_01404	scaffold_4	Extracellular ribonuclease	0.088362	0.387396	0.155339	0.119433	0.507	0.365172	-0.918312	0.00161901
BLD44_007045	KNPGNMGK_01405	scaffold_4	hypothetical protein	0.203567	0.29647	0.299487	0.119539	-0.80787	0.485793	-0.148979	0.737278
BLD44_007050	KNPGNMGK_01406	scaffold_4	ATP-dependent RecD-like DNA helicase	0.0691606	0.521103	0.0317198	0.765401	-1.06486	0.585423	-1.31828	0.000419075
BLD44_007055	KNPGNMGK_01407	scaffold_4	hypothetical protein	0.181723	0.284922	0.172738	0.297178	-1.63824	0.344642	2.69791	0.000145129
BLD44_007060	KNPGNMGK_01408	scaffold_4	hypothetical protein	0.585643	4.51e-10	0.26723	0.00633349	-0.732524	0.141292	2.3186	1.28521e-06
BLD44_007065	KNPGNMGK_01409	scaffold_4	Pentapeptide repeat protein MfpA	0.285816	0.0104823	0.17846	0.112343	-1.66646	1.09882e-07	2.0257	2.0863e-12
BLD44_007070	KNPGNMGK_01410	scaffold_4	hypothetical protein	0.211128	0.632648	0.116011	0.799779	2.24339	0.632698	1.17845	0.203369
BLD44_007070	KNPGNMGK_01411	scaffold_4	hypothetical protein	0.0113321	0.973673	-0.0834881	0.808818	-3.08148	0.271752	0.327143	0.852454
BLD44_007075	KNPGNMGK_01412	scaffold_4	hypothetical protein	-0.0106968	0.96393	-0.0799315	0.736113	3.42962	0.000579781	-0.851842	0.308966
BLD44_007080	KNPGNMGK_01413	scaffold_4	hypothetical protein	0.138206	0.499549	0.0406666	0.843188	-1.97346	0.250065	-0.462758	0.231865
BLD44_007085	KNPGNMGK_01414	scaffold_4	hypothetical protein	-0.51576	0.062579	-0.429186	0.108142	-2.7322	0.0257513	-0.977356	0.00225939
BLD44_007090	KNPGNMGK_01415	scaffold_4	hypothetical protein	-0.792296	0.000924406	-0.748534	0.00197168	-0.65047	0.896316	-0.961016	0.2615
BLD44_007095	KNPGNMGK_01416	scaffold_4	hypothetical protein	0.0632118	0.513566	-0.0792549	0.416613	-0.791111	0.501542	0.342945	0.304459
BLD44_007100	KNPGNMGK_01417	scaffold_4	hypothetical protein	-0.0512163	0.742273	-0.0243123	0.873707	-3.23559	0.225106	-0.556441	0.221024
BLD44_007105	KNPGNMGK_01418	scaffold_4	hypothetical protein	-0.384968	0.18479	-0.323438	0.262965	2.24339	0.632698	1.03942	0.558859
BLD44_007110	KNPGNMGK_01419	scaffold_4	hypothetical protein	0.379948	0.236047	0.31702	0.338223	2.24339	0.632698	4.32223	0.0915794
BLD44_007115	KNPGNMGK_01421	scaffold_4	hypothetical protein	-0.294173	0.0113937	-0.14868	0.178438	-1.87706	0.00639511	0.298541	0.314033
BLD44_007125	KNPGNMGK_01423	scaffold_4	hypothetical protein	0.197814	0.228849	0.19933	0.221593	NA	NA	-0.901121	0.415079
BLD44_007125	KNPGNMGK_01422	scaffold_4	Tyrosine recombinase XerC	0.0414584	0.78882	0.110925	0.462184	-0.65047	0.896316	-0.6391	0.513559
BLD44_007130	KNPGNMGK_01424	scaffold_4	hypothetical protein	-0.00643827	0.956646	0.00915155	0.937502	-1.68891	0.674751	-0.132268	0.867813
BLD44_007135	KNPGNMGK_01425	scaffold_4	hypothetical protein	-0.220457	0.33057	-0.274234	0.19594	-0.551667	0.716541	0.189578	0.72576
BLD44_007135	KNPGNMGK_01426	scaffold_4	hypothetical protein	0.143926	0.718711	0.128988	0.748042	NA	NA	-0.521517	0.643986
BLD44_007140	KNPGNMGK_01427	scaffold_4	hypothetical protein	-0.404472	0.139089	-0.291138	0.289939	3.25172	0.356923	0.105775	0.979873
BLD44_007150	KNPGNMGK_01428	scaffold_4	hypothetical protein	0.0087735	0.987631	0.201873	0.713061	NA	NA	-3.28006	0.38927
BLD44_007150	KNPGNMGK_01429	scaffold_4	hypothetical protein	0.398025	0.34636	0.345545	0.419418	NA	NA	-2.27958	0.641044
BLD44_007155	KNPGNMGK_01430	scaffold_4	hypothetical protein	-0.10261	0.491436	-0.0280506	0.847352	NA	NA	-2.66863	0.243731
BLD44_007160	KNPGNMGK_01431	scaffold_4	Group II intron-encoded protein LtrA	-0.133696	0.244799	-0.0492258	0.662423	0.65823	0.860205	-0.593271	0.168454
BLD44_007165	KNPGNMGK_01432	scaffold_4	hypothetical protein	-0.629877	0.0038191	-0.407593	0.0523693	-0.425551	0.890036	-1.21792	0.075554
BLD44_007180	KNPGNMGK_01433	scaffold_4	hypothetical protein	0.204052	0.42747	0.0985865	0.703465	-1.7674	0.470779	0.124038	0.757698
BLD44_007180	KNPGNMGK_01434	scaffold_4	hypothetical protein	-0.148652	0.398742	-0.167506	0.336655	-0.314935	0.704461	0.0595561	0.838205
BLD44_007185	KNPGNMGK_01435	scaffold_4	hypothetical protein	0.0612657	0.815726	0.205488	0.428153	0.81312	0.218854	-0.155746	0.642107
BLD44_007190	KNPGNMGK_01436	scaffold_4	RNA polymerase sigma factor SigA2	-0.619178	0.0470246	-0.430103	0.167426	0.24465	0.872774	0.969288	0.0310389
BLD44_007200	KNPGNMGK_01437	scaffold_4	Tyrosine recombinase XerC	0.320487	0.0261982	0.139701	0.291726	-0.440215	0.672153	-0.714366	0.0511387
BLD44_007205	KNPGNMGK_01439	scaffold_4	hypothetical protein	0.28774	0.662357	0.269459	0.684494	1.71174	0.561024	-0.986739	0.0618117
BLD44_007205	KNPGNMGK_01440	scaffold_4	hypothetical protein	0.265384	0.00243561	0.294686	0.000686953	0.694965	0.464754	-0.83273	0.0215007
BLD44_007210	KNPGNMGK_01441	scaffold_4	hypothetical protein	0.0574838	0.654778	0.0522953	0.673748	1.08639	0.255303	-0.209525	0.462498
BLD44_007215	KNPGNMGK_01442	scaffold_4	hypothetical protein	-0.104442	0.53319	-0.192597	0.261256	1.00368	0.0324264	-0.236235	0.414291
BLD44_007225	KNPGNMGK_01443	scaffold_4	hypothetical protein	-0.614322	0.0054569	-0.431407	0.0458012	-0.756101	0.667777	-0.376261	0.294776
BLD44_007230	KNPGNMGK_01444	scaffold_4	hypothetical protein	0.219916	0.376898	-0.182046	0.488538	1.10459	0.0433406	0.139297	0.81412
BLD44_007230	KNPGNMGK_01445	scaffold_4	hypothetical protein	-0.158975	0.474345	-0.187845	0.395297	0.532709	0.592025	0.320002	0.464252
BLD44_007235	KNPGNMGK_01446	scaffold_4	Plasmid recombination enzyme	0.137635	0.240896	0.139664	0.223888	0.195589	0.935037	-0.527818	0.314753
BLD44_007240	KNPGNMGK_01447	scaffold_4	hypothetical protein	-0.161442	0.351482	-0.144145	0.382999	0.0939525	0.951417	-0.0307807	0.938284
BLD44_007245	KNPGNMGK_01448	scaffold_4	hypothetical protein	-0.319632	0.290699	-0.0954599	0.747417	-1.68999	0.674445	0.470536	0.65033
BLD44_007255	KNPGNMGK_01449	scaffold_4	hypothetical protein	-0.00807271	0.952679	-0.0549339	0.684785	0.109953	0.947387	-0.00387473	0.992027
BLD44_007260	KNPGNMGK_01450	scaffold_4	hypothetical protein	-0.0894834	0.784342	-0.00668208	0.984252	1.89754	0.242898	0.0700203	0.83725
BLD44_007265	KNPGNMGK_01451	scaffold_4	hypothetical protein	0.17505	0.0226071	0.110546	0.151264	-0.422019	0.781197	-0.0213784	0.950075
BLD44_007280	KNPGNMGK_01452	scaffold_5	hypothetical protein	-0.419245	0.209297	-0.655097	0.0635916	-1.79085	0.673492	-0.168054	0.780142
BLD44_007280	KNPGNMGK_01453	scaffold_5	Mannosylglycerate hydrolase	0.365277	3.79e-06	0.173542	0.0336045	0.108719	0.779125	0.0481911	0.875849
BLD44_007285	KNPGNMGK_01454	scaffold_5	hypothetical protein	0.401369	0.00623687	0.303917	0.0239056	0.0052166	0.992746	-0.119583	0.669904
BLD44_007290	KNPGNMGK_01455	scaffold_5	hypothetical protein	-0.0107167	0.963765	-0.19431	0.397703	0.809421	0.416705	0.299388	0.314767
BLD44_007295	KNPGNMGK_01456	scaffold_5	Manganese ABC transporter substrate-binding lipoprotein	-0.0754583	0.66151	-0.0358422	0.831971	0.862356	0.489716	-0.410838	0.27545
BLD44_007300	KNPGNMGK_01457	scaffold_5	hypothetical protein	-0.324647	0.141934	-0.28364	0.192763	-1.13696	0.470196	-0.726446	0.0202981
BLD44_007305	KNPGNMGK_01458	scaffold_5	Disulfide-bond oxidoreductase YfcG	-0.296494	0.197633	-0.114961	0.597031	0.495777	0.444213	0.0483021	0.865622
BLD44_007310	KNPGNMGK_01459	scaffold_5	hypothetical protein	-0.279907	0.230458	-0.225305	0.32627	0.255219	0.56615	0.176638	0.576773
BLD44_007315	KNPGNMGK_01460	scaffold_5	Photosystem I assembly protein Ycf3	-0.120389	0.466165	-0.241509	0.145815	-1.63172	6.40352e-05	0.385215	0.1429
BLD44_007320	KNPGNMGK_01461	scaffold_5	hypothetical protein	-0.569788	0.00981502	-0.561944	0.0100803	-0.648593	0.564111	-0.3818	0.279093
BLD44_007325	KNPGNMGK_01462	scaffold_5	Photosystem I reaction center subunit XII	1.18292	0.00576354	1.31259	0.00143265	-0.249268	0.745369	-0.226207	0.404403
BLD44_007330	KNPGNMGK_01463	scaffold_5	D-ribulose kinase	-0.0277362	0.846149	0.00807042	0.954135	-0.305059	0.830147	0.0512924	0.879887
BLD44_007335	KNPGNMGK_01464	scaffold_5	hypothetical protein	-0.288886	0.351815	-0.361118	0.248878	-0.903812	0.746988	-0.673709	0.115428
BLD44_007340	KNPGNMGK_01465	scaffold_5	putative doxorubicin resistance ABC transporter permease protein DrrC	-0.170378	0.307389	-0.12772	0.429801	0.611677	0.332751	0.097135	0.73631
BLD44_007345	KNPGNMGK_01466	scaffold_5	Daunorubicin/doxorubicin resistance ATP-binding protein DrrA	0.128506	0.417158	0.0858642	0.584576	1.13951	0.00346999	0.253048	0.448838
BLD44_007350	KNPGNMGK_01467	scaffold_5	Cell surface glycoprotein 2	0.145863	0.163742	0.0472963	0.651394	0.458702	0.488789	-0.37744	0.219353
BLD44_007355	KNPGNMGK_01468	scaffold_5	hypothetical protein	0.0188435	0.90127	-0.044918	0.766591	-1.92086	0.250349	-0.208525	0.688996
BLD44_007360	KNPGNMGK_01469	scaffold_5	hypothetical protein	-0.521355	0.0585826	-0.409247	0.131999	NA	NA	0.298412	0.697332
BLD44_007365	KNPGNMGK_01470	scaffold_5	hypothetical protein	0.35676	0.000197071	0.174603	0.0519294	-0.24895	0.642592	0.720027	0.00690358
BLD44_007370	KNPGNMGK_01471	scaffold_5	hypothetical protein	0.0110667	0.983231	0.221976	0.663126	-1.57826	0.728306	-0.398867	0.670081
BLD44_007375	KNPGNMGK_01472	scaffold_5	Ribonuclease VapC2	-0.463105	0.120128	-0.16913	0.553367	NA	NA	0.61059	0.453044
BLD44_007380	KNPGNMGK_01473	scaffold_5	hypothetical protein	-0.122186	0.687399	-0.00708906	0.980955	0.756397	0.843056	-0.386477	0.545935
BLD44_007385	KNPGNMGK_01474	scaffold_5	Antitoxin RelJ	-0.215509	0.557985	-0.285693	0.4385	-0.156398	0.922673	-0.345876	0.516113
BLD44_007390	KNPGNMGK_01475	scaffold_5	Toxin RelK	-0.0256938	0.913264	0.164923	0.456625	-1.25364	0.0541967	-0.513083	0.0864001
BLD44_007395	KNPGNMGK_01476	scaffold_5	hypothetical protein	-0.179592	0.399343	-0.104817	0.613758	-2.35904	0.283945	0.05459	0.907062
BLD44_007405	KNPGNMGK_01477	scaffold_5	hypothetical protein	0.269474	0.125124	0.178198	0.309582	-0.663027	0.488245	0.0884728	0.812985
BLD44_007410	KNPGNMGK_01478	scaffold_5	hypothetical protein	-0.223594	0.428671	-0.286779	0.289449	-0.771761	0.876926	0.0859912	0.904224
BLD44_007410	KNPGNMGK_01479	scaffold_5	hypothetical protein	0.19289	0.320252	0.163904	0.396806	-1.52031	0.235685	-0.184701	0.75023
BLD44_007415	KNPGNMGK_01480	scaffold_5	hypothetical protein	0.333453	0.160078	0.21103	0.379361	-0.363998	0.870917	0.0261948	0.947175
BLD44_007425	KNPGNMGK_01481	scaffold_5	CRISPR type III-associated RAMP protein Csm3	0.264844	0.181893	0.29895	0.121804	-0.278788	0.843606	0.544184	0.180569
BLD44_007425	KNPGNMGK_01482	scaffold_5	hypothetical protein	0.023598	0.902766	0.0663165	0.729414	-0.390416	0.729223	0.0345816	0.94304
BLD44_007435	KNPGNMGK_01483	scaffold_5	hypothetical protein	0.303399	0.377873	0.169494	0.626929	0.452615	0.741128	1.08135	0.111796
BLD44_007440	KNPGNMGK_01484	scaffold_5	hypothetical protein	0.0353404	0.817942	-0.00818041	0.957111	-1.22148	0.646317	-0.0621866	0.890559
BLD44_007440	KNPGNMGK_01485	scaffold_5	hypothetical protein	0.175648	0.393376	0.098512	0.634381	-1.83707	0.4417	-0.172977	0.684629
BLD44_007445	KNPGNMGK_01486	scaffold_5	hypothetical protein	0.0959776	0.361563	0.0404771	0.694103	-1.3499	0.141101	-0.419617	0.353087
BLD44_007450	KNPGNMGK_01487	scaffold_5	putative multidrug resistance ABC transporter ATP-binding/permease protein YheI	0.0878256	0.460196	0.133181	0.248638	0.144606	0.823252	-0.20486	0.501698
BLD44_007455	KNPGNMGK_01488	scaffold_5	hypothetical protein	0.234417	0.183161	-0.0305859	0.86481	-0.254871	0.682036	-0.0165062	0.950575
BLD44_007460	KNPGNMGK_01489	scaffold_5	UDP-glucose 4-epimerase	0.00421828	0.980517	0.100893	0.546281	0.713547	0.421633	0.0205973	0.947846
BLD44_007465	KNPGNMGK_01490	scaffold_5	hypothetical protein	-0.33821	0.0879807	-0.202845	0.276677	1.764	0.222924	-0.412249	0.330291
BLD44_007470	KNPGNMGK_01491	scaffold_5	putative peptidoglycan glycosyltransferase FtsW	0.0822629	0.570101	0.0902303	0.523821	0.56002	0.429858	-0.11968	0.720502
BLD44_007475	KNPGNMGK_01492	scaffold_5	Phycobilisome 7.8 kDa linker polypeptide	-1.0968	0.000278991	-0.591075	0.0460819	0.259186	0.407301	-0.410432	0.140155
BLD44_007480	KNPGNMGK_01493	scaffold_5	Allophycocyanin subunit beta	-0.0979051	0.719932	0.237388	0.353427	0.414777	0.116077	-0.220085	0.504209
BLD44_007485	KNPGNMGK_01494	scaffold_5	Allophycocyanin alpha chain	-0.402534	0.059968	-0.295482	0.154575	0.181441	0.499107	-0.158682	0.605749
BLD44_007495	KNPGNMGK_01495	scaffold_5	Single-stranded-DNA-specific exonuclease RecJ	0.276529	0.0107862	0.25328	0.020978	0.913447	0.0728651	-0.173008	0.589951
BLD44_007500	KNPGNMGK_01496	scaffold_5	hypothetical protein	-0.379763	0.128592	-0.224791	0.335978	-0.134356	0.919776	-0.330395	0.513563
BLD44_007505	KNPGNMGK_01497	scaffold_5	Cypemycin N-terminal methyltransferase	0.0311357	0.864422	0.00674185	0.97026	-0.900164	0.52799	-0.251464	0.418877
BLD44_007510	KNPGNMGK_01498	scaffold_5	Nuclease SbcCD subunit D	0.0073013	0.960377	0.0569655	0.69143	1.02591	0.0905327	-0.219933	0.438014
BLD44_007515	KNPGNMGK_01499	scaffold_5	hypothetical protein	0.166927	0.0397369	0.079463	0.330388	-1.12994	0.0134898	0.0733807	0.782299
BLD44_007520	KNPGNMGK_01500	scaffold_5	Glutamyl endopeptidase	0.0980818	0.474701	0.111747	0.400673	-0.382469	0.673096	0.0342817	0.929813
BLD44_007525	KNPGNMGK_01501	scaffold_5	hypothetical protein	0.0533253	0.73532	0.0395434	0.797886	-0.746104	0.368463	-0.124928	0.780329
BLD44_007530	KNPGNMGK_01502	scaffold_5	Phosphoadenosine phosphosulfate reductase	-0.107418	0.542413	-0.0994795	0.567399	1.37901	0.0108637	-0.15983	0.620376
BLD44_007535	KNPGNMGK_01503	scaffold_5	hypothetical protein	-0.213733	0.66167	-0.107033	0.824665	-1.5852	0.523558	0.179823	0.767027
BLD44_007540	KNPGNMGK_01505	scaffold_5	Ycf53-like protein	0.416233	0.0204696	0.392674	0.022617	1.35208	0.32602	0.0688832	0.826333
BLD44_007545	KNPGNMGK_01506	scaffold_5	hypothetical protein	-0.602186	0.159451	-0.378111	0.36969	NA	NA	0.779631	0.478578
BLD44_007550	KNPGNMGK_01507	scaffold_5	hypothetical protein	0.0761744	0.405325	0.0920131	0.315996	-3.07008	0.273058	-0.0428859	0.913347
BLD44_007555	KNPGNMGK_01508	scaffold_5	hypothetical protein	-0.0398534	0.833163	-0.107048	0.572389	0.965611	0.56705	0.000711609	0.998467
BLD44_007565	KNPGNMGK_01509	scaffold_5	hypothetical protein	-0.211495	0.478686	0.0858292	0.760728	0.746058	0.144687	1.45872	8.65569e-06
BLD44_007570	KNPGNMGK_01510	scaffold_5	Putative mycofactocin system creatinine amidohydrolase family protein MftE	0.270625	0.173191	0.335022	0.0818821	-1.0405	0.326366	1.322	0.000112359
BLD44_007575	KNPGNMGK_01511	scaffold_5	Cyclopropane mycolic acid synthase 3	-0.0519353	0.742143	-0.0615107	0.691177	-1.3322	0.466152	0.968643	0.0113908
BLD44_007580	KNPGNMGK_01512	scaffold_5	hypothetical protein	0.217318	0.0313439	0.173101	0.0818873	0.237482	0.810783	0.0421067	0.881336
BLD44_007585	KNPGNMGK_01513	scaffold_5	Serine/threonine-protein kinase C	0.490391	5.14e-05	0.299089	0.0149991	-1.03975	0.0887053	-0.323555	0.248142
BLD44_007590	KNPGNMGK_01514	scaffold_5	Maltose/maltodextrin import ATP-binding protein MalK	0.424976	0.00579055	0.196687	0.212813	-0.657535	0.0414462	-0.100937	0.788641
BLD44_007595	KNPGNMGK_01515	scaffold_5	hypothetical protein	0.397567	0.512349	0.563378	0.27856	-2.23458	0.518148	0.111939	0.847413
BLD44_007600	KNPGNMGK_01516	scaffold_5	hypothetical protein	0.739337	0.167142	0.662608	0.219739	-0.771761	0.876926	0.179696	0.730697
BLD44_007605	KNPGNMGK_01517	scaffold_5	Ycf53-like protein	0.154437	0.450713	0.0619776	0.758182	0.281713	0.831346	-0.826053	0.015012
BLD44_007610	KNPGNMGK_01518	scaffold_5	hypothetical protein	-0.414854	0.229986	-0.18854	0.584345	0.699056	0.695586	0.223932	0.594682
BLD44_007615	KNPGNMGK_01519	scaffold_5	Isocitrate dehydrogenase [NADP]	0.103017	0.397371	0.0131214	0.918459	0.509349	0.147907	0.385821	0.306512
BLD44_007630	KNPGNMGK_01520	scaffold_5	Sporulation initiation phosphotransferase F	-0.303517	0.297382	-0.0106049	0.969559	0.352409	0.764925	0.257115	0.711595
BLD44_007635	KNPGNMGK_01521	scaffold_5	TPR repeat-containing protein YrrB	0.247857	0.18354	0.10807	0.552072	-0.61924	0.674005	-0.452071	0.267226
BLD44_007640	KNPGNMGK_01522	scaffold_5	Elongation factor G	0.251295	0.0284054	0.207947	0.0609453	0.496449	0.0708559	-0.183542	0.642338
BLD44_007645	KNPGNMGK_01523	scaffold_5	hypothetical protein	-0.117933	0.434078	-0.149818	0.315796	0.203379	0.857297	0.163543	0.660398
BLD44_007650	KNPGNMGK_01524	scaffold_5	hypothetical protein	-0.104523	0.540044	-0.0307387	0.854542	0.187383	0.874843	-0.128364	0.700899
BLD44_007650	KNPGNMGK_01525	scaffold_5	hypothetical protein	-0.337024	0.0186703	-0.423734	0.0028209	0.344927	0.624112	-0.0627246	0.833565
BLD44_007655	KNPGNMGK_01526	scaffold_5	hypothetical protein	-0.495821	0.0746214	-0.816618	0.00556042	1.91329	0.00337684	0.613291	0.512408
BLD44_007660	KNPGNMGK_01527	scaffold_5	hypothetical protein	0.0500696	0.850375	-0.1611	0.554608	1.00687	0.312625	-0.139302	0.754963
BLD44_007665	KNPGNMGK_01528	scaffold_5	hypothetical protein	-0.253946	0.158662	-0.30635	0.0878208	-0.998124	0.481614	-0.215284	0.567293
BLD44_007670	KNPGNMGK_01529	scaffold_5	hypothetical protein	-0.13274	0.720182	0.187673	0.601825	NA	NA	-2.31482	0.0921925
BLD44_007675	KNPGNMGK_01530	scaffold_5	hypothetical protein	0.517053	0.00113789	0.410921	0.00868178	-2.46434	0.250092	-0.428767	0.509128
BLD44_007680	KNPGNMGK_01531	scaffold_5	Pyrroline-5-carboxylate reductase	-0.190846	0.225205	-0.249747	0.11282	1.03112	0.591479	0.871985	0.265162
BLD44_007685	KNPGNMGK_01532	scaffold_5	hypothetical protein	0.046377	0.83077	0.086531	0.68515	3.78373	0.187294	0.156656	0.734686
BLD44_007690	KNPGNMGK_01533	scaffold_5	putative protein	0.21134	0.0757003	0.211026	0.0617211	1.94854	0.0502214	0.529346	0.294832
BLD44_007695	KNPGNMGK_01534	scaffold_5	FMN-dependent NADH-azoreductase	0.116211	0.636621	0.204577	0.391199	1.30569	0.283129	0.548715	0.283152
BLD44_007700	KNPGNMGK_01535	scaffold_5	p-benzoquinone reductase	0.0185374	0.926772	0.169715	0.385726	0.767765	0.346018	0.0859419	0.8167
BLD44_007705	KNPGNMGK_01536	scaffold_5	putative hydrolase YcaC	-0.0353638	0.853347	0.0266336	0.886627	NA	NA	3.28141	0.00585077
BLD44_007710	KNPGNMGK_01537	scaffold_5	Haloalkane dehalogenase 2	-0.0308111	0.870318	-0.0126039	0.945586	0.759782	0.842336	2.5771	0.0191395
BLD44_007715	KNPGNMGK_01538	scaffold_5	Protein YiiM	0.216954	0.456027	0.165721	0.560723	NA	NA	0.310902	0.692881
BLD44_007720	KNPGNMGK_01539	scaffold_5	Protein YiiM	-0.234191	0.361519	0.0614663	0.799514	NA	NA	3.04376	0.0187898
BLD44_007725	KNPGNMGK_01540	scaffold_5	hypothetical protein	0.651754	0.352071	0.535414	0.451986	NA	NA	-1.27081	0.799053
BLD44_007725	KNPGNMGK_01541	scaffold_5	putative hydrolase YcaC	-0.339847	0.0937857	-0.350417	0.0829519	NA	NA	3.01018	0.102924
BLD44_007730	KNPGNMGK_01542	scaffold_5	putative hydrolase YcaC	0.00312826	0.985494	-0.0736179	0.668601	NA	NA	3.23808	0.0460855
BLD44_007735	KNPGNMGK_01543	scaffold_5	Arabinose operon regulatory protein	-0.215844	0.120771	-0.183967	0.174659	1.65245	0.588757	2.18151	0.0123772
BLD44_007740	KNPGNMGK_01545	scaffold_5	Protein YiiM	-0.360039	0.153563	-0.176954	0.480305	NA	NA	3.69189	0.0111324
BLD44_007740	KNPGNMGK_01546	scaffold_5	Protein YiiM	-0.457017	0.0885951	-0.269277	0.311786	NA	NA	3.80261	0.00662735
BLD44_007750	KNPGNMGK_01547	scaffold_5	Signal transduction histidine-protein kinase/phosphatase DegS	0.119685	0.20266	0.0755247	0.38827	2.10479	0.00412876	0.217399	0.644827
BLD44_007755	KNPGNMGK_01548	scaffold_5	Response regulator protein VraR	0.127205	0.492442	0.114793	0.536707	3.14948	0.387318	0.24318	0.714863
BLD44_007760	KNPGNMGK_01549	scaffold_5	Polyprenol monophosphomannose synthase	0.217196	0.0755174	0.091788	0.45626	-4.25527	0.0466146	2.56057	2.91385e-15
BLD44_007770	KNPGNMGK_01550	scaffold_5	hypothetical protein	0.288954	0.327829	0.0200847	0.947611	NA	NA	3.06106	3.17988e-05
BLD44_007770	KNPGNMGK_01551	scaffold_5	hypothetical protein	-0.0658316	0.741125	-0.313891	0.114118	NA	NA	2.93678	3.54488e-09
BLD44_007775	KNPGNMGK_01552	scaffold_5	CDP-paratose 2-epimerase	-0.107447	0.479859	-0.176093	0.242837	-0.242612	0.879117	3.14666	5.70354e-14
BLD44_007780	KNPGNMGK_01553	scaffold_5	hypothetical protein	-0.235599	0.135854	-0.200984	0.198376	-1.52896	0.388552	3.05168	1.00134e-09
BLD44_007795	KNPGNMGK_01554	scaffold_5	hypothetical protein	-0.510748	0.0542157	-0.402064	0.133359	-0.735326	0.720634	0.398816	0.344962
BLD44_007795	KNPGNMGK_01555	scaffold_5	hypothetical protein	0.141214	0.410706	0.141193	0.406016	0.0341229	0.988056	0.497954	0.131194
BLD44_007800	KNPGNMGK_01556	scaffold_5	hypothetical protein	0.328672	0.525237	0.693877	0.160552	-0.65047	0.896316	1.39864	0.223179
BLD44_007800	KNPGNMGK_01557	scaffold_5	hypothetical protein	0.213589	0.513891	0.211921	0.505442	0.755644	0.843216	0.277329	0.686915
BLD44_007810	KNPGNMGK_01559	scaffold_5	hypothetical protein	0.134871	0.63351	0.0481204	0.866006	-0.65047	0.896316	-0.517103	0.463275
BLD44_007815	KNPGNMGK_01560	scaffold_5	Sensor protein kinase WalK	-0.0233792	0.800113	-0.0596129	0.505174	2.18283	0.653146	0.0538701	0.89879
BLD44_007820	KNPGNMGK_01561	scaffold_5	Circadian clock protein KaiB	-0.301116	0.308905	-0.226008	0.445455	NA	NA	-0.754029	0.455006
BLD44_007825	KNPGNMGK_01562	scaffold_5	Circadian clock protein KaiB	0.280588	0.449975	0.24119	0.514424	NA	NA	-1.13627	0.398447
BLD44_007830	KNPGNMGK_01563	scaffold_5	Circadian clock protein kinase KaiC	0.277126	0.0688449	0.142017	0.335425	1.79627	0.315564	-0.157913	0.793773
BLD44_007835	KNPGNMGK_01564	scaffold_5	hypothetical protein	0.0642381	0.415058	0.058031	0.466035	-0.242456	0.823546	-0.555665	0.0421461
BLD44_007845	KNPGNMGK_01565	scaffold_5	hypothetical protein	0.00171523	0.991799	0.00328483	0.984287	0.757508	0.84282	-0.284783	0.708116
BLD44_007845	KNPGNMGK_01566	scaffold_5	hypothetical protein	-0.141244	0.400542	-0.158651	0.335703	0.299245	0.879359	-0.589525	0.326105
BLD44_007850	KNPGNMGK_01567	scaffold_5	hypothetical protein	0.210749	0.128303	0.153815	0.252929	1.08575	0.0165587	-0.00967237	0.973844
BLD44_007865	KNPGNMGK_01568	scaffold_5	hypothetical protein	0.549016	0.0288407	0.260048	0.289218	-1.57826	0.728306	0.727234	0.210261
BLD44_007865	KNPGNMGK_01569	scaffold_5	hypothetical protein	-0.43448	0.00015086	-0.330317	0.00358349	0.680297	0.565568	0.259246	0.494144
BLD44_007870	KNPGNMGK_01570	scaffold_5	Serine/threonine-protein kinase pkn1	0.0563879	0.721185	0.0971314	0.53116	2.5115	0.102624	1.07898	0.103083
BLD44_007875	KNPGNMGK_01571	scaffold_5	Arylsulfatase	0.0507687	0.610035	0.129227	0.196348	1.0903	0.203813	0.923534	0.185509
BLD44_007885	KNPGNMGK_01572	scaffold_5	hypothetical protein	-0.956148	2.82e-05	-0.822017	0.00029207	0.71093	0.850501	0.620401	0.395653
BLD44_007890	KNPGNMGK_01573	scaffold_5	hypothetical protein	-0.00790015	0.954304	0.00900363	0.946901	0.655149	0.750562	0.652459	0.229959
BLD44_007895	KNPGNMGK_01574	scaffold_5	hypothetical protein	0.950565	0.112724	1.07988	0.063859	NA	NA	1.23787	0.323482
BLD44_007900	KNPGNMGK_01575	scaffold_5	hypothetical protein	-0.38625	0.0658465	-0.263177	0.191661	-0.219748	0.947215	0.0494885	0.92413
BLD44_007905	KNPGNMGK_01577	scaffold_5	hypothetical protein	-0.00323896	0.991444	0.198634	0.495436	-0.900229	0.0192367	-0.0961991	0.752696
BLD44_007915	KNPGNMGK_01579	scaffold_5	hypothetical protein	0.0990734	0.741547	0.301858	0.293968	-2.98201	0.13301	1.44456	0.0120569
BLD44_007915	KNPGNMGK_01578	scaffold_5	Protein TolB	0.236917	0.00117652	0.149396	0.0536591	-0.45513	0.118874	-0.0786338	0.795112
BLD44_007920	KNPGNMGK_01580	scaffold_5	hypothetical protein	-0.184266	0.0844214	-0.111745	0.287492	-0.509998	0.45067	-0.00357955	0.991851
BLD44_007925	KNPGNMGK_01581	scaffold_5	hypothetical protein	0.0727949	0.23967	0.0788033	0.224842	-0.109045	0.913945	-0.10345	0.715118
BLD44_007925	KNPGNMGK_01582	scaffold_5	hypothetical protein	1.19936	0.00382563	0.976885	0.0266456	NA	NA	1.87197	0.706132
BLD44_007930	KNPGNMGK_01583	scaffold_5	hypothetical protein	0.029526	0.905889	-0.116505	0.644544	NA	NA	-0.0944323	0.871855
BLD44_007935	KNPGNMGK_01584	scaffold_5	Transposon Tn7 transposition protein TnsB	-0.00812879	0.942177	-0.0261305	0.816716	-2.48173	0.0505154	-0.0600638	0.841608
BLD44_007940	KNPGNMGK_01585	scaffold_5	Group II intron-encoded protein LtrA	-0.0597012	0.441546	0.00377533	0.961251	-2.47083	0.0120606	-0.586494	0.054579
BLD44_007945	KNPGNMGK_01586	scaffold_5	Alkaline phosphatase synthesis sensor protein PhoR	-0.519467	0.0600778	-0.464643	0.0861345	NA	NA	-0.287876	0.868206
BLD44_007950	KNPGNMGK_01587	scaffold_5	hypothetical protein	-0.323566	0.042343	-0.384536	0.0160394	-1.55278	0.540564	-0.00253767	0.994312
BLD44_007955	KNPGNMGK_01588	scaffold_5	hypothetical protein	-0.287732	0.127891	-0.326542	0.0830674	-1.98051	0.0696852	-0.106492	0.714228
BLD44_007965	KNPGNMGK_01589	scaffold_5	hypothetical protein	-0.174793	0.41559	-0.371557	0.0928072	-0.771761	0.876926	-0.265049	0.733052
BLD44_007970	KNPGNMGK_01590	scaffold_5	hypothetical protein	0.061676	0.686992	-0.055293	0.719738	-2.15109	0.342994	0.316387	0.437341
BLD44_007975	KNPGNMGK_01591	scaffold_5	RNA polymerase-associated protein RapA	0.10697	0.146935	0.143377	0.0548592	-0.0985675	0.960593	-0.85185	0.0270445
BLD44_007985	KNPGNMGK_01592	scaffold_5	hypothetical protein	0.437354	0.000320797	0.274991	0.0285451	0.361106	0.733382	0.0817061	0.868259
BLD44_007985	KNPGNMGK_01593	scaffold_5	hypothetical protein	0.000745007	0.996598	-0.11901	0.496624	-2.23581	0.517776	0.0622786	0.910182
BLD44_007990	KNPGNMGK_01594	scaffold_5	hypothetical protein	0.310833	0.0968483	0.35532	0.0530493	0.268697	0.88966	-0.79819	0.172172
BLD44_008000	KNPGNMGK_01595	scaffold_5	hypothetical protein	-0.0108849	0.967419	-0.0594544	0.823177	-1.16973	0.373825	-0.166617	0.725465
BLD44_008005	KNPGNMGK_01596	scaffold_5	hypothetical protein	0.306329	0.0138374	0.204833	0.101629	-0.235414	0.856018	0.17177	0.700441
BLD44_008005	KNPGNMGK_01597	scaffold_5	hypothetical protein	0.00259838	0.985717	-0.108185	0.449724	-2.75081	0.179949	-0.225424	0.658193
BLD44_008010	KNPGNMGK_01600	scaffold_5	Photosystem I assembly protein Ycf3	0.154503	0.0549957	0.0911682	0.258645	-0.761967	0.601179	-0.143658	0.699899
BLD44_008015	KNPGNMGK_01601	scaffold_5	hypothetical protein	-0.132573	0.512923	-0.0224465	0.902304	-0.771761	0.876926	-0.619075	0.259008
BLD44_008020	KNPGNMGK_01602	scaffold_5	CRISPR-associated endonuclease Cas1	0.220396	0.0324453	0.145725	0.155291	-1.85461	0.27829	-0.30476	0.490947
BLD44_008025	KNPGNMGK_01603	scaffold_5	CRISPR-associated endonuclease Cas1	0.0132956	0.933017	-0.028247	0.852795	-1.57826	0.728306	-0.849792	0.559827
BLD44_008030	KNPGNMGK_01604	scaffold_5	CRISPR-associated endonuclease Cas2	0.459227	0.215247	0.359034	0.334203	NA	NA	-3.23795	0.295691
BLD44_008035	KNPGNMGK_01605	scaffold_5	hypothetical protein	0.493544	0.383477	0.357319	0.541992	NA	NA	NA	NA
BLD44_008035	KNPGNMGK_01606	scaffold_5	hypothetical protein	-0.453036	0.134106	-0.626921	0.038058	-0.65047	0.896316	-0.52462	0.778733
BLD44_008040	KNPGNMGK_01607	scaffold_5	hypothetical protein	-0.0909939	0.73852	-0.167315	0.546809	NA	NA	-1.22382	0.139143
BLD44_008045	KNPGNMGK_01608	scaffold_5	hypothetical protein	-0.339734	0.261415	-0.177809	0.550105	NA	NA	-0.0119359	0.977354
BLD44_008050	KNPGNMGK_01609	scaffold_5	Serine/threonine-protein kinase pkn1	0.205844	0.0189761	0.142316	0.104943	0.324534	0.806722	-0.0167045	0.954824
BLD44_008055	KNPGNMGK_01610	scaffold_5	hypothetical protein	-0.058871	0.859491	0.0650284	0.849719	NA	NA	2.65458	0.490371
BLD44_008060	KNPGNMGK_01612	scaffold_5	hypothetical protein	-0.716853	0.00718864	-0.458682	0.0763926	-1.08645	0.583183	0.183182	0.656631
BLD44_008065	KNPGNMGK_01613	scaffold_5	hypothetical protein	-0.207354	0.361807	-0.119575	0.590924	1.6635	0.594274	-0.0481023	0.909063
BLD44_008070	KNPGNMGK_01614	scaffold_5	hypothetical protein	0.224767	0.018204	0.137352	0.143043	-3.23729	0.224692	-0.28698	0.647831
BLD44_008075	KNPGNMGK_01615	scaffold_5	hypothetical protein	0.521789	0.00416139	0.432085	0.0183926	3.7796	0.188254	0.162022	0.896527
BLD44_008080	KNPGNMGK_01616	scaffold_5	hypothetical protein	0.0512121	0.88685	0.172093	0.630358	NA	NA	-0.372067	0.47873
BLD44_008085	KNPGNMGK_01617	scaffold_5	hypothetical protein	-0.276466	0.0849046	-0.363397	0.0221116	-0.207511	0.781406	-0.415616	0.207389
BLD44_008095	KNPGNMGK_01618	scaffold_5	hypothetical protein	-0.612936	0.00954086	-0.421448	0.06676	-1.57826	0.728306	-0.215983	0.629365
BLD44_008105	KNPGNMGK_01619	scaffold_5	hypothetical protein	0.0516535	0.762003	-0.154633	0.374133	0.683298	0.231846	-0.784749	0.0138029
BLD44_008115	KNPGNMGK_01620	scaffold_5	putative signaling protein	-0.432247	0.0191173	-0.344911	0.0564451	-1.01689	0.46904	-0.150445	0.69018
BLD44_008130	KNPGNMGK_01621	scaffold_5	hypothetical protein	0.0695063	0.671551	0.0540417	0.738703	-0.410439	0.612716	0.349046	0.278677
BLD44_008135	KNPGNMGK_01622	scaffold_5	Sporulation initiation inhibitor protein Soj	-0.388086	0.0191549	-0.373719	0.021184	0.674169	0.78586	-0.38093	0.376063
BLD44_008150	KNPGNMGK_01623	scaffold_5	hypothetical protein	0.0790057	0.639096	0.11604	0.45254	-0.65047	0.896316	0.0978743	0.898015
BLD44_008160	KNPGNMGK_01624	scaffold_5	hypothetical protein	0.19435	0.125538	0.0573586	0.654211	-1.36157	0.3018	0.112316	0.73182
BLD44_008165	KNPGNMGK_01625	scaffold_5	Apoptotic Protease Activating factor protein	-0.442963	0.0378614	-0.339604	0.0960552	NA	NA	-0.579332	0.847847
BLD44_008170	KNPGNMGK_01626	scaffold_5	Apoptotic Protease Activating factor protein	-0.274947	0.00947455	-0.0931531	0.357977	4.20099	0.103658	-0.429489	0.723541
BLD44_008175	KNPGNMGK_01627	scaffold_6	hypothetical protein	0.20143	0.14697	0.101325	0.467043	2.13794	6.06606e-06	0.242683	0.540431
BLD44_008180	KNPGNMGK_01628	scaffold_6	Inorganic triphosphatase	0.359565	0.130287	0.190073	0.431397	0.475285	0.516593	-0.366727	0.316028
BLD44_008185	KNPGNMGK_01629	scaffold_6	hypothetical protein	0.283602	0.037759	0.322264	0.0176702	-2.03449	4.1592e-09	0.445949	0.09737
BLD44_008190	KNPGNMGK_01630	scaffold_6	hypothetical protein	0.0672942	0.812454	0.0901733	0.750281	-1.84874	0.00265461	0.0431073	0.905151
BLD44_008195	KNPGNMGK_01631	scaffold_6	Formate acetyltransferase	0.0385113	0.73316	0.00770466	0.94635	-0.89029	0.00103507	0.444952	0.414558
BLD44_008200	KNPGNMGK_01633	scaffold_6	Ribulose bisphosphate carboxylase large chain	0.101899	0.429391	0.0837083	0.522126	-1.02045	0.000388818	-0.106605	0.73564
BLD44_008205	KNPGNMGK_01634	scaffold_6	hypothetical protein	-0.204063	0.329896	-0.273315	0.200904	-1.70897	1.40869e-07	-0.224888	0.406147
BLD44_008210	KNPGNMGK_01635	scaffold_6	Ribulose bisphosphate carboxylase small chain	0.0754597	0.76955	0.228286	0.359639	-1.77488	0.000175897	-0.438859	0.151156
BLD44_008215	KNPGNMGK_01636	scaffold_6	hypothetical protein	-0.730544	0.0332377	-0.378646	0.232355	1.37559	0.0339622	-0.278529	0.52416
BLD44_008215	KNPGNMGK_01637	scaffold_6	hypothetical protein	-0.358451	0.221434	-0.478645	0.109813	-0.630647	0.772718	-0.750561	0.114104
BLD44_008220	KNPGNMGK_01638	scaffold_6	hypothetical protein	0.103789	0.500591	0.110206	0.466475	0.682242	0.115999	0.306993	0.314726
BLD44_008225	KNPGNMGK_01639	scaffold_6	TPR repeat-containing protein YrrB	0.328256	0.108356	0.270691	0.188681	0.661948	0.328594	-0.0244842	0.945051
BLD44_008230	KNPGNMGK_01640	scaffold_6	Holliday junction ATP-dependent DNA helicase RuvB	-0.0932611	0.525954	-0.102282	0.47893	1.49815	0.0466069	-0.373394	0.301631
BLD44_008235	KNPGNMGK_01641	scaffold_6	Imidazole glycerol phosphate synthase subunit HisF	0.125804	0.530837	0.0610436	0.760404	0.323104	0.636325	-0.205497	0.491556
BLD44_008240	KNPGNMGK_01642	scaffold_6	hypothetical protein	-1.36002	5.01e-05	-0.842143	0.0117139	0.649106	0.718595	0.160852	0.751089
BLD44_008245	KNPGNMGK_01643	scaffold_6	hypothetical protein	-0.484912	0.0159726	-0.253996	0.186865	1.83611	0.264872	-0.110453	0.72562
BLD44_008250	KNPGNMGK_01644	scaffold_6	hypothetical protein	-0.233964	0.117666	-0.105613	0.469602	0.933146	0.272924	-0.105929	0.735999
BLD44_008255	KNPGNMGK_01645	scaffold_6	hypothetical protein	-0.20473	0.317379	-0.208953	0.303517	-2.15369	0.104145	0.763231	0.00475611
BLD44_008260	KNPGNMGK_01646	scaffold_6	hypothetical protein	-0.028948	0.834153	-0.129681	0.348812	-0.505778	0.519338	0.254074	0.426274
BLD44_008265	KNPGNMGK_01647	scaffold_6	putative signaling protein	0.186328	0.231117	0.0753802	0.629376	-3.84634	0.0969422	-1.26771	0.0374439
BLD44_008270	KNPGNMGK_01648	scaffold_6	Blue-light-activated protein	0.173538	0.0833622	0.0728411	0.470076	-4.37965	6.5252e-07	-1.36418	0.00248992
BLD44_008275	KNPGNMGK_01649	scaffold_6	hypothetical protein	0.93068	0.51479	0.172205	0.916717	NA	NA	-0.668438	0.624496
BLD44_008280	KNPGNMGK_01650	scaffold_6	hypothetical protein	0.104693	0.256591	0.0242384	0.792748	-0.359584	0.682815	-0.0348494	0.912009
BLD44_008285	KNPGNMGK_01651	scaffold_6	hypothetical protein	-0.128913	0.399569	-0.148692	0.327004	-1.2729	0.62647	-0.0451784	0.897579
BLD44_008290	KNPGNMGK_01652	scaffold_6	Undecaprenyl-diphosphatase	0.229832	0.137253	0.0398587	0.798067	-1.14524	0.318539	0.312402	0.392215
BLD44_008295	KNPGNMGK_01653	scaffold_6	hypothetical protein	-0.257196	0.18015	-0.17558	0.334096	-0.0482753	0.943679	-1.06483	0.000175141
BLD44_008300	KNPGNMGK_01654	scaffold_6	hypothetical protein	-0.228417	0.237937	-0.152329	0.418629	0.307379	0.744575	-0.40685	0.24819
BLD44_008305	KNPGNMGK_01655	scaffold_6	Photosystem I assembly protein Ycf3	0.29695	7.29e-05	0.238593	0.00125516	-0.555034	0.120725	1.22657	1.99187e-05
BLD44_008315	KNPGNMGK_01657	scaffold_6	Cyclohexadienyl dehydrogenase	-0.0874323	0.652706	-0.00569766	0.976015	-2.93643	0.143675	-0.436059	0.188359
BLD44_008315	KNPGNMGK_01656	scaffold_6	hypothetical protein	-0.657448	0.00577754	-0.464509	0.0359619	-2.14817	0.000382919	-0.435557	0.205795
BLD44_008320	KNPGNMGK_01658	scaffold_6	hypothetical protein	0.289254	0.208132	0.187463	0.415252	0.624461	0.619413	-0.0527547	0.849105
BLD44_008325	KNPGNMGK_01659	scaffold_6	hypothetical protein	0.11613	0.511792	0.14414	0.405244	0.188495	0.610923	0.0961852	0.709432
BLD44_008330	KNPGNMGK_01660	scaffold_6	hypothetical protein	0.172019	0.275023	0.135351	0.382907	1.02118	0.374291	-0.0661144	0.831461
BLD44_008335	KNPGNMGK_01661	scaffold_6	Phospho-2-dehydro-3-deoxyheptonate aldolase	0.105767	0.564102	0.186319	0.296606	-0.317334	0.456289	-0.240542	0.336793
BLD44_008340	KNPGNMGK_01662	scaffold_6	hypothetical protein	-0.116664	0.623909	-0.392201	0.106936	-0.41996	0.498222	-0.662917	0.0314719
BLD44_008345	KNPGNMGK_01663	scaffold_6	30S ribosomal protein S15	-0.967956	0.0057168	-0.755021	0.0295621	-0.275528	0.769122	-0.765226	0.0159492
BLD44_008350	KNPGNMGK_01664	scaffold_6	hypothetical protein	0.0552112	0.716007	-0.0740685	0.626741	-2.09333	0.116161	0.0610614	0.867346
BLD44_008355	KNPGNMGK_01665	scaffold_6	hypothetical protein	-0.104523	0.425838	-0.0728253	0.561576	-0.509163	0.386788	0.278929	0.335752
BLD44_008360	KNPGNMGK_01667	scaffold_6	hypothetical protein	0.209829	0.13052	0.0421926	0.742647	-0.602854	0.618829	0.00877113	0.98121
BLD44_008365	KNPGNMGK_01668	scaffold_6	hypothetical protein	0.0574399	0.738496	-0.0444142	0.797949	0.128996	0.848842	-0.457487	0.0949112
BLD44_008370	KNPGNMGK_01669	scaffold_6	hypothetical protein	-0.631706	0.0181211	-0.586773	0.0268198	0.646584	0.666479	0.242916	0.669735
BLD44_008375	KNPGNMGK_01670	scaffold_6	hypothetical protein	0.270549	0.536934	-0.0557996	0.904961	0.663975	0.65677	0.588699	0.373666
BLD44_008380	KNPGNMGK_01671	scaffold_6	hypothetical protein	-0.592353	0.00775925	-0.621291	0.00533821	-1.02053	0.035378	0.401189	0.119789
BLD44_008385	KNPGNMGK_01672	scaffold_6	hypothetical protein	-0.450323	0.0431043	-0.174579	0.413113	-2.08447	0.136959	0.334132	0.368664
BLD44_008390	KNPGNMGK_01673	scaffold_6	TPR repeat-containing protein YrrB	-0.00924778	0.924835	-0.00648916	0.946203	-0.661944	0.179527	0.32557	0.376013
BLD44_008400	KNPGNMGK_01674	scaffold_6	Phytol kinase	-0.173144	0.367115	-0.230137	0.23966	1.24057	0.578567	-0.425225	0.308431
BLD44_008405	KNPGNMGK_01675	scaffold_6	hypothetical protein	0.111276	0.484352	-0.0109955	0.944615	0.0880544	0.868899	-0.486729	0.0871073
BLD44_008410	KNPGNMGK_01676	scaffold_6	hypothetical protein	0.561966	0.126178	0.579056	0.117477	0.470645	0.558356	-0.00344704	0.991988
BLD44_008410	KNPGNMGK_01678	scaffold_6	hypothetical protein	-0.666739	0.0115684	-0.430196	0.0904636	0.338389	0.459454	-0.584966	0.0716054
BLD44_008415	KNPGNMGK_01679	scaffold_6	hypothetical protein	-0.174246	0.388683	-0.254141	0.211599	1.22516	0.450299	-0.760823	0.195359
BLD44_008420	KNPGNMGK_01680	scaffold_6	RNA 2'-phosphotransferase	-0.949844	0.00106001	-0.486104	0.0810585	3.77788	0.188656	-0.333052	0.770439
BLD44_008425	KNPGNMGK_01681	scaffold_6	L-threo-3-hydroxyaspartate ammonia-lyase	0.305848	0.0541193	0.239532	0.131736	-1.50707	0.00194431	1.27331	0.000128918
BLD44_008430	KNPGNMGK_01682	scaffold_6	putative ATPase YjoB	0.0509576	0.741671	-0.132748	0.397113	-1.80817	3.93025e-05	1.43994	4.03036e-08
BLD44_008435	KNPGNMGK_01683	scaffold_6	RNA pyrophosphohydrolase	-0.46124	0.0877236	-0.516968	0.0551518	NA	NA	0.0730167	0.880692
BLD44_008440	KNPGNMGK_01684	scaffold_6	ATP-dependent zinc metalloprotease FtsH	-0.0722214	0.647603	-0.0731318	0.630208	0.301043	0.718934	-0.423513	0.256557
BLD44_008445	KNPGNMGK_01685	scaffold_6	Septum site-determining protein MinD	0.323037	0.133364	0.305794	0.154917	-0.929733	0.36392	-0.0610403	0.84047
BLD44_008455	KNPGNMGK_01686	scaffold_6	hypothetical protein	0.23777	0.216019	0.103735	0.599222	0.319101	0.879505	-0.799925	0.0479439
BLD44_008455	KNPGNMGK_01687	scaffold_6	hypothetical protein	-0.159652	0.400247	-0.152212	0.425097	-1.01876	0.378114	-0.965917	0.0159933
BLD44_008460	KNPGNMGK_01688	scaffold_6	hypothetical protein	-0.246522	0.522611	0.0162409	0.965308	1.02568	0.000150325	0.0886546	0.756552
BLD44_008465	KNPGNMGK_01689	scaffold_6	30S ribosomal protein S21 A	-0.444067	0.188159	-0.0328235	0.919856	1.01353	0.00898853	1.01409	0.0193408
BLD44_008470	KNPGNMGK_01690	scaffold_6	hypothetical protein	-0.0766179	0.563151	-0.0359349	0.785105	-1.09476	0.122729	-1.97022	8.04907e-11
BLD44_008475	KNPGNMGK_01691	scaffold_6	tRNA-Asn(att)	0.28577	0.538529	0.236257	0.587042	-1.63144	0.510239	-1.62439	4.65117e-08
BLD44_008485	KNPGNMGK_01693	scaffold_6	hypothetical protein	-1.65145	4.19e-06	-0.753143	0.0288222	-1.64019	0.0921131	-1.90889	4.83799e-06
BLD44_008490	KNPGNMGK_01694	scaffold_6	Phosphate regulon transcriptional regulatory protein PhoB	-0.00589306	0.982854	0.318956	0.217383	-0.219045	0.755962	0.440407	0.149569
BLD44_008495	KNPGNMGK_01695	scaffold_6	hypothetical protein	0.0601592	0.839533	0.178143	0.517774	-1.24474	0.0616667	0.96883	0.00116476
BLD44_008500	KNPGNMGK_01698	scaffold_6	Sensor histidine kinase ResE	0.139212	0.408038	0.166825	0.307067	0.0605366	0.913591	0.89876	0.00554842
BLD44_008505	KNPGNMGK_01699	scaffold_6	Signal transduction histidine-protein kinase BarA	0.0847867	0.54074	0.0808028	0.552895	-0.452458	0.463962	0.713415	0.0201481
BLD44_008510	KNPGNMGK_01700	scaffold_6	Response regulator rcp1	-0.431307	0.0782056	-0.335464	0.16049	-0.53196	0.42056	0.818868	0.0378008
BLD44_008515	KNPGNMGK_01701	scaffold_6	hypothetical protein	-0.763026	0.0450606	-0.321073	0.303184	-3.16211	0.288193	-0.126194	0.721738
BLD44_008520	KNPGNMGK_01702	scaffold_6	Transcriptional regulatory protein DegU	-0.0914959	0.637545	-0.0375143	0.841985	0.626726	0.0242338	1.20682	0.000194292
BLD44_008525	KNPGNMGK_01703	scaffold_6	hypothetical protein	-0.468309	0.126657	-0.300132	0.31771	-0.216935	0.48398	0.847709	0.00799259
BLD44_008530	KNPGNMGK_01704	scaffold_6	hypothetical protein	-0.367282	0.334289	-0.217821	0.566569	-0.522922	0.306557	4.077	3.51072e-13
BLD44_008540	KNPGNMGK_01705	scaffold_6	hypothetical protein	-0.0126831	0.940639	-0.195892	0.252691	-0.181156	0.73796	0.383048	0.167138
BLD44_008540	KNPGNMGK_01706	scaffold_6	hypothetical protein	-0.257233	0.308097	-0.227625	0.368575	-0.467851	0.442223	0.635403	0.0579288
BLD44_008545	KNPGNMGK_01707	scaffold_6	hypothetical protein	-0.316482	0.0738355	-0.252381	0.13623	0.655439	0.0675721	3.0831	4.73953e-10
BLD44_008550	KNPGNMGK_01708	scaffold_6	Metalloregulation DNA-binding stress protein	-0.468231	0.0269475	-0.28043	0.166684	0.969451	0.00134682	3.1313	1.43141e-10
BLD44_008555	KNPGNMGK_01709	scaffold_6	hypothetical protein	-0.831939	0.000491634	-0.822076	0.000254383	-0.756517	0.0635494	2.71041	3.19541e-10
BLD44_008560	KNPGNMGK_01710	scaffold_6	hypothetical protein	-0.0724983	0.698039	-0.123319	0.503198	0.272355	0.78705	0.345564	0.255086
BLD44_008565	KNPGNMGK_01711	scaffold_6	1-acyl-sn-glycerol-3-phosphate acyltransferase	-0.0225717	0.911788	-0.0874497	0.660937	0.573994	0.294773	-0.266012	0.373934
BLD44_008570	KNPGNMGK_01712	scaffold_6	hypothetical protein	-0.800033	0.0330001	-0.688418	0.06249	-0.359889	0.866448	-0.320795	0.509895
BLD44_008575	KNPGNMGK_01713	scaffold_6	hypothetical protein	-0.177645	0.323261	-0.174074	0.327201	-2.54459	0.0923069	0.208945	0.515192
BLD44_008580	KNPGNMGK_01714	scaffold_6	Cobalt-precorrin-8 methylmutase	0.173264	0.307804	0.190686	0.250896	-0.102553	0.940128	0.199655	0.527792
BLD44_008585	KNPGNMGK_01715	scaffold_6	Phosphate-binding protein PstS	0.0966648	0.345188	0.162627	0.0934034	0.262089	0.467191	0.376041	0.280635
BLD44_008590	KNPGNMGK_01716	scaffold_6	putative ABC transporter ATP-binding protein YxlF	0.164439	0.402462	-0.0335742	0.865679	0.11635	0.885896	-0.141148	0.782471
BLD44_008595	KNPGNMGK_01717	scaffold_6	putative multidrug ABC transporter permease YbhR	0.174531	0.34234	0.12605	0.488312	-1.00158	0.136633	-0.304344	0.428886
BLD44_008600	KNPGNMGK_01719	scaffold_6	hypothetical protein	-0.0460915	0.849114	-0.15073	0.53576	-2.30461	0.295909	1.11935	0.000509386
BLD44_008605	KNPGNMGK_01721	scaffold_6	hypothetical protein	-0.102387	0.658284	-0.263853	0.261636	1.46294	0.288545	-0.0481147	0.867928
BLD44_008610	KNPGNMGK_01722	scaffold_6	putative protein kinase UbiB	-0.00963821	0.941668	0.0251598	0.847308	0.508776	0.257362	0.851857	0.0103162
BLD44_008620	KNPGNMGK_01724	scaffold_6	Phosphoenolpyruvate-protein phosphotransferase	0.132723	0.205933	0.172207	0.08259	0.296945	0.631403	-0.329325	0.261159
BLD44_008620	KNPGNMGK_01723	scaffold_6	Xaa-Pro aminopeptidase	0.109143	0.490554	0.148522	0.330587	-0.853719	0.598272	-0.246596	0.482863
BLD44_008625	KNPGNMGK_01725	scaffold_6	hypothetical protein	0.0869053	0.374462	0.118719	0.212055	0.313173	0.74357	0.157517	0.631341
BLD44_008630	KNPGNMGK_01726	scaffold_6	hypothetical protein	-0.463935	0.0725363	-0.476308	0.0642069	-1.68929	0.674643	0.393861	0.4344
BLD44_008640	KNPGNMGK_01727	scaffold_6	hypothetical protein	-0.767666	0.0201885	-0.527792	0.094949	-1.27542	0.625747	0.0914348	0.751728
BLD44_008645	KNPGNMGK_01728	scaffold_6	L-methionine gamma-lyase	-0.155055	0.305183	-0.0853418	0.576331	1.7663	2.4026e-08	-0.304237	0.260698
BLD44_008650	KNPGNMGK_01729	scaffold_6	hypothetical protein	-0.042467	0.809217	-0.0403286	0.80717	0.470562	0.369416	-0.0931518	0.709647
BLD44_008655	KNPGNMGK_01730	scaffold_6	Delta(12)-fatty-acid desaturase	0.400393	0.0341923	0.427048	0.01927	0.527286	0.413253	-0.873331	0.00353194
BLD44_008665	KNPGNMGK_01732	scaffold_6	Gamma-glutamyl phosphate reductase	0.00754762	0.962583	0.0164139	0.916218	-0.697934	0.535748	-0.185693	0.557347
BLD44_008665	KNPGNMGK_01731	scaffold_6	hypothetical protein	0.42811	0.0802827	0.125809	0.623715	0.595783	0.712356	0.415733	0.281548
BLD44_008675	KNPGNMGK_01733	scaffold_6	hypothetical protein	-0.569265	0.0152601	-0.311196	0.175462	-1.16275	0.249934	-0.207053	0.478297
BLD44_008685	KNPGNMGK_01734	scaffold_6	Protein lysine acetyltransferase Pat	0.121215	0.266569	0.146448	0.165274	-0.541333	0.0862062	0.497351	0.431415
BLD44_008695	KNPGNMGK_01735	scaffold_6	Aldehyde-alcohol dehydrogenase	0.110539	0.271427	0.120293	0.222545	-0.334896	0.214213	0.782774	0.237413
BLD44_008700	KNPGNMGK_01736	scaffold_6	Pyruvate formate-lyase 1-activating enzyme	-0.129886	0.471389	-0.130723	0.461309	-0.784976	0.0353607	0.195981	0.689631
BLD44_008705	KNPGNMGK_01737	scaffold_6	hypothetical protein	0.042057	0.793403	0.0245995	0.873528	-0.398533	0.572865	-0.513574	0.0986996
BLD44_008710	KNPGNMGK_01738	scaffold_6	tRNA-Thr(cgt)	2.47729	0.000275987	2.16159	0.00204973	NA	NA	-0.934576	0.438595
BLD44_008715	KNPGNMGK_01739	scaffold_6	hypothetical protein	0.286818	0.404087	0.0678767	0.844692	-0.76389	0.664825	-0.380834	0.365261
BLD44_008720	KNPGNMGK_01740	scaffold_6	Endo-1	0.183869	0.145544	0.248539	0.0438818	0.844414	0.0193258	-0.125732	0.634082
BLD44_008725	KNPGNMGK_01741	scaffold_6	HetP	-0.472832	0.0449721	-0.29701	0.164623	-0.253152	0.736651	0.0295008	0.922717
BLD44_008730	KNPGNMGK_01742	scaffold_6	hypothetical protein	0.164276	0.355342	0.245923	0.147638	-1.61171	0.0964943	0.0218813	0.940734
BLD44_008735	KNPGNMGK_01743	scaffold_6	Alpha-hemolysin translocation ATP-binding protein HlyB	0.201619	0.0585194	0.0874135	0.405551	0.00493863	0.993516	0.479277	0.209937
BLD44_008745	KNPGNMGK_01744	scaffold_6	hypothetical protein	0.213472	0.0382895	0.22753	0.025183	-0.862882	0.239385	-0.0917999	0.770486
BLD44_008750	KNPGNMGK_01745	scaffold_6	hypothetical protein	-0.212029	0.422801	-0.295314	0.267257	1.36716	0.239508	-0.263335	0.55179
BLD44_008755	KNPGNMGK_01746	scaffold_6	hypothetical protein	0.151552	0.476811	-0.103352	0.6395	-0.109368	0.899475	-0.629178	0.0903139
BLD44_008760	KNPGNMGK_01747	scaffold_6	30S ribosomal protein S20	-0.0580507	0.827986	-0.0469728	0.85818	0.0396264	0.902803	-0.97214	0.0028782
BLD44_008765	KNPGNMGK_01748	scaffold_6	D-aminoacyl-tRNA deacylase	-0.313815	0.125078	-0.295076	0.136135	-0.991023	0.0852276	-0.519209	0.0884846
BLD44_008770	KNPGNMGK_01749	scaffold_6	DNA-directed RNA polymerase subunit beta	0.0962895	0.286509	0.131802	0.131625	1.45301	9.22522e-08	0.0317661	0.939623
BLD44_008775	KNPGNMGK_01750	scaffold_6	DNA-directed RNA polymerase subunit beta'	0.218411	0.0606497	0.243747	0.0375966	1.01017	0.00581527	-0.369585	0.347597
BLD44_008780	KNPGNMGK_01751	scaffold_6	DNA-directed RNA polymerase subunit beta'	-0.0299527	0.700597	0.0522174	0.507528	1.53135	7.8057e-08	-0.352578	0.365003
BLD44_008785	KNPGNMGK_01752	scaffold_6	Histidinol dehydrogenase	-0.398833	0.00193731	-0.288331	0.0225729	0.08359	0.819461	0.118258	0.697126
BLD44_008790	KNPGNMGK_01753	scaffold_6	TRAP-T-associated universal stress protein TeaD	-0.367511	0.113918	-0.297903	0.19231	0.969203	0.575196	-0.273658	0.430105
BLD44_008795	KNPGNMGK_01754	scaffold_6	3-octaprenyl-4-hydroxybenzoate carboxy-lyase	0.276931	0.044563	0.0817305	0.555209	1.12425	0.0248613	0.19766	0.46903
BLD44_008800	KNPGNMGK_01755	scaffold_6	hypothetical protein	-0.045603	0.853092	-0.0347805	0.886568	2.06641	0.101715	-0.244536	0.591781
BLD44_008810	KNPGNMGK_01756	scaffold_6	Ribosome maturation factor RimM	-0.054387	0.758345	-0.210457	0.232056	0.313224	0.779395	-0.42317	0.346904
BLD44_008815	KNPGNMGK_01757	scaffold_6	Flavodoxin	-0.528465	0.0251832	-0.508254	0.0302687	0.319616	0.879267	0.81248	0.0434344
BLD44_008825	KNPGNMGK_01758	scaffold_6	hypothetical protein	-0.211568	0.365455	-0.196136	0.394821	-0.260533	0.56876	0.000675913	0.998174
BLD44_008825	KNPGNMGK_01759	scaffold_6	hypothetical protein	0.0653105	0.887243	-0.286586	0.556765	0.782199	0.766275	0.632263	0.0656783
BLD44_008830	KNPGNMGK_01760	scaffold_6	Glyceraldehyde-3-phosphate dehydrogenase 1	-0.051838	0.738782	0.0575205	0.702267	-0.00819824	0.988266	0.0153643	0.953
BLD44_008835	KNPGNMGK_01761	scaffold_6	Transaldolase	-0.00582593	0.968444	-0.0386777	0.787617	0.604444	0.114595	0.251001	0.398845
BLD44_008840	KNPGNMGK_01762	scaffold_6	Anhydro-N-acetylmuramic acid kinase	-0.0339114	0.82164	-0.0652763	0.66153	0.584194	0.536299	0.327708	0.313488
BLD44_008845	KNPGNMGK_01763	scaffold_6	Serine/threonine-protein kinase A	0.0967285	0.485925	0.109563	0.417299	0.0432275	0.929755	0.155128	0.613779
BLD44_008850	KNPGNMGK_01764	scaffold_6	hypothetical protein	-0.955381	0.00122015	-0.600738	0.0361246	-0.982989	0.00213733	0.879945	0.000933308
BLD44_008855	KNPGNMGK_01766	scaffold_6	Segregation and condensation protein B	-0.292121	0.174187	-0.206065	0.32547	-0.418164	0.649634	-0.137707	0.635732
BLD44_008860	KNPGNMGK_01767	scaffold_6	2-C-methyl-D-erythritol 4-phosphate cytidylyltransferase	-0.115384	0.600891	-0.0156466	0.940969	0.831832	0.15711	0.00269789	0.993039
BLD44_008865	KNPGNMGK_01768	scaffold_6	Lipopolysaccharide core heptosyltransferase RfaQ	0.0171874	0.921776	0.0600199	0.730015	-0.134198	0.816484	-0.408004	0.129818
BLD44_008870	KNPGNMGK_01769	scaffold_6	hypothetical protein	0.063211	0.789804	-0.107483	0.655113	-0.791292	0.424962	0.233317	0.66928
BLD44_008875	KNPGNMGK_01770	scaffold_6	hypothetical protein	-0.418081	0.0619389	-0.450712	0.0420701	-0.0658759	0.97229	-0.238744	0.689004
BLD44_008880	KNPGNMGK_01771	scaffold_6	hypothetical protein	-0.335065	0.0867347	-0.288476	0.125301	0.210712	0.676675	-0.104605	0.757581
BLD44_008885	KNPGNMGK_01773	scaffold_6	Beta-barrel assembly-enhancing protease	-0.164222	0.368101	-0.0787775	0.648245	-0.396886	0.53462	0.004301	0.98799
BLD44_008885	KNPGNMGK_01772	scaffold_6	hypothetical protein	0.15929	0.820828	0.170429	0.810996	0.689196	0.719414	-1.12926	0.0722034
BLD44_008890	KNPGNMGK_01774	scaffold_6	hypothetical protein	-0.0782932	0.616175	0.105797	0.482533	-0.234123	0.57205	0.514085	0.186889
BLD44_008895	KNPGNMGK_01775	scaffold_6	hypothetical protein	0.352593	0.0183306	0.42261	0.0040145	1.19184	0.0500472	0.210758	0.548972
BLD44_008900	KNPGNMGK_01776	scaffold_6	4-alpha-glucanotransferase	0.0792589	0.537988	0.0834529	0.503357	1.00436	0.0395223	0.416142	0.181314
BLD44_008910	KNPGNMGK_01777	scaffold_6	RNA pyrophosphohydrolase	0.323282	0.248475	0.297345	0.289345	1.45682	0.0906063	0.128373	0.711686
BLD44_008915	KNPGNMGK_01778	scaffold_6	2-iminobutanoate/2-iminopropanoate deaminase	0.0488574	0.840028	0.030071	0.90069	0.0621442	0.898033	-0.349511	0.272947
BLD44_008920	KNPGNMGK_01780	scaffold_6	hypothetical protein	-0.182344	0.387361	-0.081874	0.665823	0.712367	0.667083	0.759576	0.033215
BLD44_008925	KNPGNMGK_01781	scaffold_6	hypothetical protein	0.205703	0.449785	0.20693	0.448818	-1.39894	0.0280035	0.379855	0.257029
BLD44_008930	KNPGNMGK_01782	scaffold_6	Phytol kinase	0.315706	0.0955682	0.121372	0.52183	-2.20699	0.0195915	-0.331452	0.262537
BLD44_008935	KNPGNMGK_01783	scaffold_6	Putative membrane protein insertion efficiency factor	0.273559	0.391885	0.182869	0.570416	0.471226	0.426543	-0.24903	0.408053
BLD44_008940	KNPGNMGK_01784	scaffold_6	hypothetical protein	-0.323971	0.0806225	-0.31049	0.0902865	-1.82399	5.82215e-05	1.31911	3.08141e-07
BLD44_008945	KNPGNMGK_01785	scaffold_6	Soluble lytic murein transglycosylase	0.243085	0.0386339	0.175381	0.133096	0.0690225	0.881215	0.664415	0.0132624
BLD44_008950	KNPGNMGK_01786	scaffold_6	Metallothiol transferase FosB	-0.523227	0.0482235	-0.374171	0.151397	0.471072	0.733735	-0.341309	0.329118
BLD44_008955	KNPGNMGK_01787	scaffold_6	hypothetical protein	0.121558	0.325968	0.149698	0.204815	1.4687	0.422302	0.214321	0.585571
BLD44_008960	KNPGNMGK_01788	scaffold_6	hypothetical protein	-0.761518	0.0109547	-0.423988	0.109244	-5.20789	0.00465922	-1.00863	0.163066
BLD44_008965	KNPGNMGK_01789	scaffold_6	hypothetical protein	-1.15226	7.56e-11	-0.50637	0.00349882	0.98205	0.00498548	-0.478885	0.298444
BLD44_008970	KNPGNMGK_01790	scaffold_6	Demethylmenaquinone methyltransferase	0.109064	0.577573	0.141529	0.464435	0.171362	0.904543	-0.760469	0.0322534
BLD44_008975	KNPGNMGK_01791	scaffold_6	hypothetical protein	-0.524019	0.0849527	-0.379951	0.204919	0.345364	0.294982	-1.50266	1.33821e-07
BLD44_008980	KNPGNMGK_01792	scaffold_6	Glutamine synthetase	-0.0647496	0.68864	0.148351	0.358173	-0.141187	0.688488	-0.456134	0.14885
BLD44_008985	KNPGNMGK_01793	scaffold_6	Phycobiliprotein beta chain	-0.17507	0.437019	-0.127865	0.559142	0.0664533	0.880869	-0.0303974	0.907457
BLD44_008990	KNPGNMGK_01794	scaffold_6	hypothetical protein	-0.475132	0.0668656	-0.377516	0.13364	-2.5644	0.231293	-0.247128	0.809051
BLD44_008995	KNPGNMGK_01795	scaffold_6	hypothetical protein	-0.186945	0.44259	-0.384304	0.115148	-0.936914	0.363119	-0.276562	0.538165
BLD44_008995	KNPGNMGK_01796	scaffold_6	hypothetical protein	0.207272	0.682107	0.231891	0.635487	-2.23419	0.518266	0.470723	0.690707
BLD44_009005	KNPGNMGK_01797	scaffold_6	16S/23S rRNA (cytidine-2'-O)-methyltransferase TlyA	0.425691	0.0305139	0.286821	0.140122	-0.336462	0.701011	0.117394	0.714843
BLD44_009005	KNPGNMGK_01798	scaffold_6	hypothetical protein	-0.786016	0.0177003	-0.606364	0.0634708	-2.52295	0.2424	0.575599	0.181683
BLD44_009015	KNPGNMGK_01800	scaffold_6	hypothetical protein	0.223548	0.431273	-0.0547207	0.851741	-0.324344	0.56747	-0.654254	0.188131
BLD44_009015	KNPGNMGK_01799	scaffold_6	Potassium-transporting ATPase ATP-binding subunit	0.190243	0.11338	0.193025	0.105778	0.682292	0.342799	-0.151952	0.620813
BLD44_009020	KNPGNMGK_01801	scaffold_6	Potassium-transporting ATPase KdpC subunit	0.106648	0.650584	0.209981	0.362638	1.03784	0.438455	-0.000939785	0.998353
BLD44_009025	KNPGNMGK_01802	scaffold_6	Sensor protein KdpD	0.269491	0.0683892	0.262555	0.0695883	-0.788183	0.645571	0.245995	0.536126
BLD44_009030	KNPGNMGK_01803	scaffold_7	hypothetical protein	-0.49971	0.0325371	-0.685109	0.00238507	0.362237	0.469082	0.109645	0.742491
BLD44_009035	KNPGNMGK_01804	scaffold_7	NAD(P)H-quinone oxidoreductase chain 4 1	-0.0184756	0.880211	-0.0659493	0.575804	0.704205	0.0608302	-0.184738	0.553508
BLD44_009040	KNPGNMGK_01805	scaffold_7	NADH-quinone oxidoreductase subunit L	0.0581253	0.592226	0.152551	0.146989	0.35324	0.280626	0.130952	0.664648
BLD44_009045	KNPGNMGK_01806	scaffold_7	Thioredoxin 1	-0.717666	0.00269656	-0.655206	0.00536963	-1.22125	0.0798891	-0.185625	0.511417
BLD44_009050	KNPGNMGK_01807	scaffold_7	hypothetical protein	-0.40741	0.031778	-0.422942	0.024277	-0.718163	0.252231	-0.115988	0.680505
BLD44_009055	KNPGNMGK_01808	scaffold_7	HTH-type transcriptional activator CmpR	0.024651	0.872344	-0.00942423	0.950172	-0.135767	0.843175	-0.392211	0.139183
BLD44_009060	KNPGNMGK_01809	scaffold_7	Serine/threonine-protein kinase F	0.153273	0.241435	0.0620134	0.633847	-0.761799	0.163988	-0.19712	0.459091
BLD44_009065	KNPGNMGK_01810	scaffold_7	hypothetical protein	0.179523	0.0403915	0.169448	0.0519604	-1.33038	0.000465676	-0.208278	0.423594
BLD44_009070	KNPGNMGK_01811	scaffold_7	hypothetical protein	-0.122904	0.719411	-0.308329	0.376128	-0.645903	0.427105	-0.403398	0.185219
BLD44_009075	KNPGNMGK_01812	scaffold_7	hypothetical protein	-0.76721	0.028743	-0.656763	0.0600641	-1.09175	0.218007	-0.649411	0.0150399
BLD44_009080	KNPGNMGK_01813	scaffold_7	hypothetical protein	-0.705446	0.0068785	-0.628835	0.015478	-0.903272	0.659679	0.633139	0.379291
BLD44_009085	KNPGNMGK_01814	scaffold_7	Polyphosphate kinase	0.311014	0.00499234	0.304566	0.00509526	0.448772	0.55745	1.633	7.18937e-05
BLD44_009090	KNPGNMGK_01815	scaffold_7	Efflux pump membrane transporter BepE	0.0569069	0.519305	0.126413	0.155062	1.28079	5.87969e-05	2.19035	7.32801e-06
BLD44_009095	KNPGNMGK_01816	scaffold_7	Multidrug resistance protein MdtA	0.12772	0.415326	0.144356	0.349302	0.112769	0.740771	2.10083	2.36548e-07
BLD44_009100	KNPGNMGK_01817	scaffold_7	hypothetical protein	-0.56798	0.00817094	-0.438009	0.0249151	-1.69002	0.674436	0.509465	0.488277
BLD44_009105	KNPGNMGK_01818	scaffold_7	Carbonic anhydrase 2	0.0679364	0.71094	-0.0424259	0.812347	0.759776	0.133835	0.0612241	0.81885
BLD44_009110	KNPGNMGK_01819	scaffold_7	hypothetical protein	-0.0444019	0.9046	0.251854	0.473468	-0.0483394	0.954812	0.188152	0.586486
BLD44_009115	KNPGNMGK_01820	scaffold_7	hypothetical protein	0.0213567	0.89524	0.0340493	0.823426	0.672526	0.528482	0.00340832	0.989772
BLD44_009120	KNPGNMGK_01821	scaffold_7	hypothetical protein	0.723802	0.225882	0.57274	0.357016	2.24339	0.632698	-0.476506	0.686922
BLD44_009125	KNPGNMGK_01822	scaffold_7	Phosphatidylglycerophosphatase B	0.232391	0.118183	0.162704	0.27383	-0.59974	0.574786	0.209532	0.513434
BLD44_009130	KNPGNMGK_01823	scaffold_7	hypothetical protein	0.155139	0.51053	0.343676	0.123287	0.959908	0.240946	0.286265	0.373403
BLD44_009135	KNPGNMGK_01824	scaffold_7	hypothetical protein	0.129907	0.348863	0.0395264	0.773383	-0.259239	0.855537	-0.72696	0.0923575
BLD44_009140	KNPGNMGK_01825	scaffold_7	putative oxidoreductase	0.0916721	0.617158	0.0116534	0.949096	0.530339	0.485544	-0.0779139	0.816636
BLD44_009145	KNPGNMGK_01826	scaffold_7	hypothetical protein	0.124883	0.553249	0.109268	0.587422	-0.936345	0.510008	0.360607	0.249359
BLD44_009150	KNPGNMGK_01828	scaffold_7	hypothetical protein	0.152783	0.197323	0.205919	0.0593967	-0.0670873	0.864025	0.220772	0.463029
BLD44_009155	KNPGNMGK_01829	scaffold_7	33 kDa chaperonin	0.0607502	0.729987	0.099137	0.566345	-0.666506	0.316164	-0.0842177	0.754104
BLD44_009160	KNPGNMGK_01830	scaffold_7	Aliphatic amidase	0.143443	0.336758	0.0561408	0.707586	0.245389	0.781529	-0.572246	0.106223
BLD44_009175	KNPGNMGK_01832	scaffold_7	hypothetical protein	0.239304	0.326616	0.0481969	0.841755	-1.29337	0.241475	-0.148459	0.674167
BLD44_009175	KNPGNMGK_01831	scaffold_7	Putative succinate-semialdehyde dehydrogenase [NADP(+)] 2	0.00601192	0.969564	-0.00645655	0.967164	0.252244	0.683412	-0.370865	0.215735
BLD44_009180	KNPGNMGK_01833	scaffold_7	hypothetical protein	0.235469	0.460033	0.348627	0.242849	2.18283	0.653146	-0.268022	0.421826
BLD44_009185	KNPGNMGK_01834	scaffold_7	Histidine--tRNA ligase	-0.00501053	0.969932	-0.109635	0.413736	-0.00218205	0.997695	-0.17214	0.591094
BLD44_009190	KNPGNMGK_01835	scaffold_7	GDP-mannose:glycolipid 4-beta-D-mannosyltransferase	-0.310413	0.100025	-0.293562	0.104837	-0.184426	0.955413	0.15281	0.862571
BLD44_009195	KNPGNMGK_01836	scaffold_7	N-acetyl-alpha-D-glucosaminyl L-malate synthase	-0.123548	0.498671	-0.227462	0.214575	-1.10425	0.415501	0.228829	0.740818
BLD44_009200	KNPGNMGK_01837	scaffold_7	Chaperone protein HtpG	0.0910183	0.416204	0.0742014	0.494171	0.776464	0.00805421	0.214155	0.462868
BLD44_009205	KNPGNMGK_01838	scaffold_7	50S ribosomal protein L28	-0.884179	0.000513823	-0.772831	0.00224757	0.948145	0.0491357	-0.515357	0.0391219
BLD44_009210	KNPGNMGK_01839	scaffold_7	hypothetical protein	0.050128	0.540202	0.0584123	0.457763	-3.23379	1.30093e-13	-0.98018	0.0117572
BLD44_009215	KNPGNMGK_01840	scaffold_7	hypothetical protein	0.230457	0.291863	0.285654	0.175649	-1.76742	0.233854	-0.993262	0.116771
BLD44_009220	KNPGNMGK_01841	scaffold_7	hypothetical protein	-0.107313	0.580986	-0.162504	0.395465	-2.9253	0.154967	-0.185309	0.722393
BLD44_009225	KNPGNMGK_01842	scaffold_7	hypothetical protein	0.160042	0.450781	0.0252501	0.906027	-4.67449	0.0187048	-0.237454	0.744122
BLD44_009230	KNPGNMGK_01843	scaffold_7	GalNAc(5)-diNAcBac-PP-undecaprenol beta-1	-0.107516	0.560576	-0.161534	0.368292	-3.6261	0.0477431	-1.5203	0.0294392
BLD44_009235	KNPGNMGK_01844	scaffold_7	hypothetical protein	0.253936	0.405249	0.245145	0.418404	-3.23342	0.225637	-1.25524	0.0376453
BLD44_009240	KNPGNMGK_01845	scaffold_7	hypothetical protein	0.144754	0.510814	0.059639	0.786431	0.109624	0.922859	-0.505337	0.278454
BLD44_009245	KNPGNMGK_01846	scaffold_7	hypothetical protein	0.298354	0.08363	0.208334	0.229135	-0.0306726	0.95527	-0.509993	0.138793
BLD44_009250	KNPGNMGK_01847	scaffold_7	hypothetical protein	0.0147945	0.933581	-0.0941131	0.59731	-1.49213	0.415851	-0.478053	0.246508
BLD44_009255	KNPGNMGK_01848	scaffold_7	hypothetical protein	0.0824716	0.672429	0.16184	0.394645	0.686114	0.202094	-0.351279	0.209591
BLD44_009260	KNPGNMGK_01849	scaffold_7	Transcription antitermination protein NusB	-0.260285	0.17185	-0.132358	0.467467	1.7924	3.54282e-07	-0.291684	0.357177
BLD44_009265	KNPGNMGK_01850	scaffold_7	Signal recognition particle receptor FtsY	0.0430662	0.729671	0.0834758	0.501524	0.523295	0.122948	-0.0703986	0.800033
BLD44_009270	KNPGNMGK_01851	scaffold_7	Phosphoserine phosphatase RsbU	-0.0201328	0.879059	0.0112022	0.931493	-1.18477	0.00884828	-0.0332577	0.902028
BLD44_009275	KNPGNMGK_01852	scaffold_7	hypothetical protein	0.125446	0.428104	0.138627	0.376522	-2.43733	2.49555e-05	-0.0527834	0.894136
BLD44_009280	KNPGNMGK_01853	scaffold_7	hypothetical protein	0.0997725	0.53289	0.177855	0.260608	NA	NA	-0.10527	0.885859
BLD44_009285	KNPGNMGK_01854	scaffold_7	hypothetical protein	0.0757465	0.689789	0.101047	0.560847	0.469566	0.371086	0.753586	0.0407012
BLD44_009290	KNPGNMGK_01855	scaffold_7	hypothetical protein	0.263876	0.124002	0.295543	0.074733	0.227065	0.775083	-0.100259	0.7372
BLD44_009295	KNPGNMGK_01856	scaffold_7	hypothetical protein	-0.0330633	0.841724	-0.0751198	0.648616	0.00457756	0.994101	-0.156072	0.612454
BLD44_009310	KNPGNMGK_01857	scaffold_7	hypothetical protein	-0.188945	0.636592	0.0516568	0.894507	-2.64249	0.206955	-0.460154	0.362386
BLD44_009310	KNPGNMGK_01858	scaffold_7	hypothetical protein	-0.133128	0.794025	0.247273	0.611165	-0.701668	0.461031	0.200915	0.713148
BLD44_009315	KNPGNMGK_01859	scaffold_7	Protein YhgF	0.0225548	0.85003	-0.13336	0.244855	-0.48341	0.45472	-0.567273	0.049663
BLD44_009320	KNPGNMGK_01860	scaffold_7	hypothetical protein	-0.193352	0.47185	0.0594101	0.808371	0.0762614	0.964799	0.0206921	0.939383
BLD44_009325	KNPGNMGK_01861	scaffold_7	hypothetical protein	0.0972896	0.647449	-0.113826	0.59556	-0.777435	0.641405	0.320875	0.481043
BLD44_009330	KNPGNMGK_01862	scaffold_7	Metallothiol transferase FosB	0.274655	0.202755	0.219767	0.310093	1.61887	8.89307e-05	-0.312985	0.287131
BLD44_009335	KNPGNMGK_01863	scaffold_7	hypothetical protein	-0.311457	0.269156	-0.253072	0.364263	-0.413218	0.526662	-0.501871	0.121851
BLD44_009340	KNPGNMGK_01864	scaffold_7	Mannose-1-phosphate guanylyltransferase RfbM	-0.549441	0.0311146	-0.407735	0.0932414	-0.250499	0.562348	-0.329987	0.330728
BLD44_009345	KNPGNMGK_01865	scaffold_7	Divalent-cation tolerance protein CutA	-0.721797	0.00460955	-0.526029	0.0357418	0.654885	0.862587	-0.747206	0.113534
BLD44_009350	KNPGNMGK_01866	scaffold_7	hypothetical protein	-0.614388	0.00742569	-0.707644	0.00216354	-1.825	0.0873153	0.559347	0.127479
BLD44_009355	KNPGNMGK_01867	scaffold_7	hypothetical protein	-0.910235	0.00452587	-0.512096	0.111355	-3.98762	0.0767463	0.24922	0.608397
BLD44_009365	KNPGNMGK_01868	scaffold_7	Diaminopimelate epimerase	-0.00863955	0.96091	-0.193611	0.276105	-2.60268	0.214958	-0.138743	0.729906
BLD44_009370	KNPGNMGK_01869	scaffold_7	hypothetical protein	0.417476	0.206286	0.366364	0.258461	-1.42941	0.221807	0.0816723	0.831955
BLD44_009375	KNPGNMGK_01870	scaffold_7	hypothetical protein	0.401082	0.0949377	0.445182	0.0522206	-1.49191	0.19713	-0.785781	0.0191209
BLD44_009380	KNPGNMGK_01871	scaffold_7	hypothetical protein	-0.340433	0.562437	-0.159088	0.783627	-0.65047	0.896316	-0.345548	0.717383
BLD44_009385	KNPGNMGK_01872	scaffold_7	hypothetical protein	0.608673	0.190974	0.741788	0.102516	-0.771761	0.876926	-0.302806	0.668897
BLD44_009390	KNPGNMGK_01873	scaffold_7	hypothetical protein	0.380178	0.213805	0.332366	0.274319	-1.6901	0.674414	0.24554	0.609749
BLD44_009395	KNPGNMGK_01875	scaffold_7	hypothetical protein	-0.60786	0.0721871	-0.247453	0.439909	-0.180456	0.956956	0.582143	0.294711
BLD44_009395	KNPGNMGK_01874	scaffold_7	Na(+)/H(+) antiporter subunit D	0.293121	0.0369419	0.290426	0.0380998	-1.06381	0.437082	0.332533	0.340098
BLD44_009400	KNPGNMGK_01877	scaffold_7	hypothetical protein	0.0772265	0.615024	0.0796661	0.598629	-0.80093	0.464599	1.18506	0.000548822
BLD44_009405	KNPGNMGK_01878	scaffold_7	Tricorn protease	0.129771	0.344093	0.0319249	0.814773	-1.08087	0.197993	0.807786	0.00658418
BLD44_009410	KNPGNMGK_01879	scaffold_7	Cysteine desulfurase IscS	0.0959698	0.532181	0.251691	0.09473	-0.247845	0.760937	0.708584	0.0333791
BLD44_009415	KNPGNMGK_01880	scaffold_7	hypothetical protein	0.420911	0.0438864	0.309332	0.133279	1.5367	0.0316036	0.281856	0.405183
BLD44_009420	KNPGNMGK_01881	scaffold_7	hypothetical protein	0.105647	0.38405	0.0123771	0.916603	0.166194	0.822779	0.296573	0.349514
BLD44_009425	KNPGNMGK_01882	scaffold_7	hypothetical protein	-0.28158	0.347862	0.0128348	0.964259	1.72059	0.584671	1.1893	0.00345722
BLD44_009430	KNPGNMGK_01883	scaffold_7	hypothetical protein	-0.720653	0.000620427	-1.06369	2.48e-07	-0.246615	0.914688	0.642623	0.141645
BLD44_009435	KNPGNMGK_01884	scaffold_7	tRNA-Met(cat)	0.478568	0.319378	0.0379139	0.938019	0.610538	0.822077	-0.173395	0.713522
BLD44_009440	KNPGNMGK_01885	scaffold_7	hypothetical protein	0.169583	0.376754	0.348816	0.0586478	0.430004	0.41033	-0.213403	0.44046
BLD44_009450	KNPGNMGK_01886	scaffold_7	hypothetical protein	0.0570463	0.804486	0.0294233	0.897268	0.152784	0.834547	0.306681	0.252989
BLD44_009450	KNPGNMGK_01887	scaffold_7	Ribosomal silencing factor RsfS	-0.0493308	0.85089	0.121768	0.629206	0.325442	0.48819	0.222735	0.393337
BLD44_009455	KNPGNMGK_01888	scaffold_7	hypothetical protein	-0.104351	0.595303	-0.266501	0.180195	1.30817	0.104494	0.119263	0.701826
BLD44_009460	KNPGNMGK_01889	scaffold_7	tRNA-Val(gac)	-0.242705	0.574857	-0.163482	0.685129	NA	NA	-2.23575	0.00426129
BLD44_009465	KNPGNMGK_01891	scaffold_7	Arginine decarboxylase	0.29481	0.0285908	0.135923	0.325752	-1.49837	0.306332	0.135365	0.710899
BLD44_009470	KNPGNMGK_01892	scaffold_7	hypothetical protein	0.507338	0.260644	0.290245	0.532787	0.565426	0.415923	1.82844	6.31166e-06
BLD44_009475	KNPGNMGK_01893	scaffold_7	Ribosome-binding ATPase YchF	0.0147841	0.919257	-0.0925223	0.528944	1.27703	0.0179995	0.483304	0.086724
BLD44_009480	KNPGNMGK_01894	scaffold_7	2-oxoglutarate-dependent ethylene/succinate-forming enzyme	0.10383	0.588722	0.0459913	0.80987	1.37656	0.333737	0.0318934	0.961606
BLD44_009485	KNPGNMGK_01897	scaffold_7	hypothetical protein	1.43508	0.0240702	1.5646	0.0117544	NA	NA	1.65523	0.173622
BLD44_009485	KNPGNMGK_01896	scaffold_7	Sulfur carrier protein TtuD	0.0651073	0.778057	0.175937	0.421452	-0.0045894	0.997494	-0.155802	0.657404
BLD44_009490	KNPGNMGK_01898	scaffold_7	putative HTH-type transcriptional regulator YusO	-0.143389	0.482951	-0.179588	0.377092	1.18969	0.255975	-0.489445	0.270665
BLD44_009495	KNPGNMGK_01899	scaffold_7	hypothetical protein	0.227094	0.372281	0.21371	0.40242	-0.0609832	0.974384	0.527378	0.293242
BLD44_009505	KNPGNMGK_01900	scaffold_7	hypothetical protein	-0.0762578	0.860288	0.118893	0.7775	0.813613	0.711846	0.25903	0.591973
BLD44_009505	KNPGNMGK_01901	scaffold_7	hypothetical protein	-0.0549474	0.891726	0.040138	0.920427	4.52541	0.0595989	0.685532	0.459341
BLD44_009510	KNPGNMGK_01902	scaffold_7	hypothetical protein	0.34563	0.0174763	0.293872	0.0431632	0.80457	0.343874	-0.271922	0.396907
BLD44_009515	KNPGNMGK_01903	scaffold_7	Heme oxygenase 1	0.144969	0.432085	0.128982	0.479345	-1.24121	0.157693	-0.378286	0.248276
BLD44_009520	KNPGNMGK_01904	scaffold_7	Oxygen-independent coproporphyrinogen III oxidase	-0.00226301	0.987129	-0.0721768	0.60615	-1.91044	0.11122	-0.238127	0.445017
BLD44_009525	KNPGNMGK_01905	scaffold_7	Signal transduction histidine-protein kinase BarA	0.131652	0.0651416	0.00769896	0.914765	0.819049	0.0107704	0.838764	0.0257684
BLD44_009530	KNPGNMGK_01906	scaffold_7	Signal transduction histidine-protein kinase BarA	-0.0421714	0.791006	-0.0143694	0.92512	0.350172	0.775602	0.597422	0.0697956
BLD44_009535	KNPGNMGK_01907	scaffold_7	hypothetical protein	-0.392258	0.168425	-0.356651	0.154698	0.658507	0.861808	-0.844187	0.381105
BLD44_009540	KNPGNMGK_01908	scaffold_7	Signal transduction histidine-protein kinase BarA	0.198682	0.021228	0.0904445	0.287886	1.32127	0.0042318	0.277988	0.363946
BLD44_009545	KNPGNMGK_01909	scaffold_7	Chemotaxis protein methyltransferase	-0.0949334	0.604894	-0.268175	0.153967	-0.267323	0.810412	1.13484	0.0305455
BLD44_009550	KNPGNMGK_01910	scaffold_7	Chemotaxis response regulator protein-glutamate methylesterase	0.00688172	0.969072	0.0331196	0.849502	-0.854587	0.434643	-0.142875	0.706544
BLD44_009555	KNPGNMGK_01911	scaffold_7	Sensor histidine kinase RcsC	0.519457	8.65e-05	0.420452	0.0015696	0.774841	0.042658	0.42677	0.184274
BLD44_009560	KNPGNMGK_01912	scaffold_7	hypothetical protein	-0.770509	0.00282296	-0.5141	0.0360157	0.0273697	0.940848	-0.17743	0.632326
BLD44_009565	KNPGNMGK_01913	scaffold_7	Bifunctional NAD(P)H-hydrate repair enzyme Nnr	0.281231	0.037226	0.231234	0.0627215	0.109314	0.795561	0.619543	0.0401844
BLD44_009570	KNPGNMGK_01914	scaffold_7	hypothetical protein	0.270645	0.015411	0.240559	0.0248735	-1.49123	6.06758e-05	1.49517	5.36549e-06
BLD44_009575	KNPGNMGK_01916	scaffold_7	GDP-mannose-dependent alpha-(1-6)-phosphatidylinositol monomannoside mannosyltransferase	0.0285324	0.850623	-0.0152815	0.918506	0.75019	0.352313	1.23874	0.000578613
BLD44_009580	KNPGNMGK_01917	scaffold_7	Spore coat protein SA	0.045456	0.764676	-0.0145093	0.923153	-0.290529	0.706202	0.611353	0.0655019
BLD44_009585	KNPGNMGK_01918	scaffold_7	hypothetical protein	0.234798	0.301815	0.0965824	0.673875	-0.748027	0.567702	0.0249831	0.942111
BLD44_009590	KNPGNMGK_01919	scaffold_7	hypothetical protein	-0.154731	0.459518	-0.0416262	0.840503	-1.10497	0.174333	-0.400076	0.190599
BLD44_009595	KNPGNMGK_01920	scaffold_7	Hydrazine synthase subunit beta	0.145798	0.0584914	0.0368583	0.633876	0.402531	0.574594	0.348998	0.212987
BLD44_009600	KNPGNMGK_01921	scaffold_7	hypothetical protein	-0.0601837	0.600587	-0.127093	0.264301	-3.09518	9.57268e-06	-0.810548	0.0541798
BLD44_009605	KNPGNMGK_01922	scaffold_7	hypothetical protein	0.300187	0.105613	0.218858	0.239034	-6.02262	0.000369321	-1.64727	0.337016
BLD44_009610	KNPGNMGK_01923	scaffold_7	hypothetical protein	-0.175967	0.436534	-0.142185	0.518541	-7.22734	4.1675e-06	-1.42431	0.426301
BLD44_009615	KNPGNMGK_01924	scaffold_7	hypothetical protein	0.0438492	0.861937	0.166168	0.488031	-6.17557	6.51032e-05	-1.5489	0.38481
BLD44_009620	KNPGNMGK_01925	scaffold_7	Mannuronan C5-epimerase AlgE2	-0.0271172	0.871268	-0.0282985	0.86422	-2.63664	1.84101e-06	-0.818675	0.146678
BLD44_009625	KNPGNMGK_01926	scaffold_7	Sensor histidine kinase ResE	0.00241612	0.98508	-0.0459963	0.719127	-0.282852	0.724543	-0.00131522	0.996597
BLD44_009630	KNPGNMGK_01927	scaffold_7	Rubredoxin	-0.0201678	0.92359	-0.0259092	0.902081	1.11717	0.0137174	-0.310613	0.254876
BLD44_009635	KNPGNMGK_01928	scaffold_7	N-ethylmaleimide reductase	0.270663	0.0667254	0.184055	0.212427	0.0979533	0.857451	1.35991	6.9865e-06
BLD44_009640	KNPGNMGK_01929	scaffold_7	3-oxoacyl-[acyl-carrier-protein] reductase FabG	-0.435912	0.20437	-0.285321	0.39589	-0.65047	0.896316	1.89286	0.000141714
BLD44_009640	KNPGNMGK_01930	scaffold_7	hypothetical protein	2.58715	0.00218116	2.49178	0.00297414	1.43762	0.647205	1.64412	0.326
BLD44_009650	KNPGNMGK_01931	scaffold_7	Exoenzyme S synthesis regulatory protein ExsA	-0.242528	0.165506	-0.125482	0.450475	0.22737	0.755813	-0.0442798	0.882327
BLD44_009655	KNPGNMGK_01932	scaffold_7	Polyphenol oxidase	-0.176203	0.362765	-0.0520734	0.774727	0.691456	0.389077	-0.467116	0.103224
BLD44_009660	KNPGNMGK_01933	scaffold_7	Bifunctional ligase/repressor BirA	0.195191	0.258487	0.13895	0.421079	-0.770039	0.505389	0.0635627	0.826015
BLD44_009665	KNPGNMGK_01934	scaffold_7	Murein DD-endopeptidase MepM	-0.00153519	0.993265	0.202544	0.250019	1.27441	0.00378995	0.186224	0.593906
BLD44_009670	KNPGNMGK_01935	scaffold_7	hypothetical protein	1.43993	0.000304005	0.711562	0.120399	0.65144	0.329229	0.0300951	0.909811
BLD44_009675	KNPGNMGK_01936	scaffold_7	Riboflavin synthase	-0.330381	0.103695	-0.325813	0.0966244	0.548341	0.372286	0.039686	0.894499
BLD44_009680	KNPGNMGK_01937	scaffold_7	putative protein	-0.126679	0.547716	-0.0707139	0.732535	0.269778	0.677872	0.0737264	0.788633
BLD44_009685	KNPGNMGK_01938	scaffold_7	2	0.164022	0.279472	0.093163	0.539957	-0.118517	0.816312	-0.0487211	0.852976
BLD44_009690	KNPGNMGK_01939	scaffold_7	Menaquinone reductase	-0.151295	0.299664	-0.0399124	0.777211	0.21581	0.676246	-0.0437717	0.867937
BLD44_009700	KNPGNMGK_01940	scaffold_7	Ribosome-recycling factor	-0.358268	0.0982248	-0.327571	0.123741	0.872754	0.0524328	-0.594157	0.0208564
BLD44_009700	KNPGNMGK_01941	scaffold_7	Uridylate kinase	-0.0733071	0.735058	-0.0865051	0.673432	-0.180263	0.725859	-0.467672	0.0747049
BLD44_009710	KNPGNMGK_01942	scaffold_7	Thiol:disulfide interchange protein DsbE	-0.0242831	0.916142	0.0582229	0.797429	-1.39496	0.103576	-0.665446	0.0552635
BLD44_009715	KNPGNMGK_01943	scaffold_7	Dihydrolipoyllysine-residue acetyltransferase component of acetoin cleaving system	-0.173242	0.280133	-0.125926	0.415356	0.0328163	0.967467	0.358481	0.22522
BLD44_009720	KNPGNMGK_01944	scaffold_7	Polyisoprenyl-teichoic acid--peptidoglycan teichoic acid transferase TagV	-0.228396	0.100669	-0.15601	0.238741	0.7157	0.0613191	0.179664	0.494394
BLD44_009725	KNPGNMGK_01946	scaffold_7	Sodium-lithium/proton antiporter	0.139659	0.323257	0.182605	0.179621	-0.528839	0.292698	0.686431	0.0108948
BLD44_009730	KNPGNMGK_01947	scaffold_7	hypothetical protein	0.0752789	0.57189	0.00324256	0.980544	-0.0816398	0.819632	0.307498	0.224163
BLD44_009735	KNPGNMGK_01948	scaffold_7	Major intracellular serine protease	0.0366772	0.788256	0.0464323	0.72952	0.0801767	0.826946	0.0968964	0.739984
BLD44_009740	KNPGNMGK_01949	scaffold_7	Ribulose-phosphate 3-epimerase	-0.0670882	0.720188	-0.0140432	0.938266	0.658659	0.139964	-0.234239	0.378878
BLD44_009745	KNPGNMGK_01950	scaffold_7	hypothetical protein	0.110851	0.552988	-0.09763	0.604889	-0.682435	0.704963	-0.649347	0.109908
BLD44_009755	KNPGNMGK_01951	scaffold_7	hypothetical protein	0.157485	0.475253	0.190238	0.380988	-0.645735	0.595158	-0.820013	0.0816707
BLD44_009755	KNPGNMGK_01952	scaffold_7	hypothetical protein	0.130221	0.500324	-0.00572745	0.976511	1.29547	0.330755	-0.72448	0.0423677
BLD44_009760	KNPGNMGK_01953	scaffold_7	hypothetical protein	-0.236236	0.234515	-0.113322	0.55234	1.65195	0.000851188	-1.04017	0.00462462
BLD44_009765	KNPGNMGK_01954	scaffold_7	hypothetical protein	-0.257364	0.208312	-0.154973	0.436652	0.744035	0.0822224	3.43445	6.70442e-11
BLD44_009770	KNPGNMGK_01955	scaffold_7	hypothetical protein	0.273233	0.338703	0.213912	0.45502	0.979986	0.0244086	3.97075	5.45656e-14
BLD44_009775	KNPGNMGK_01957	scaffold_7	High-affinity branched-chain amino acid transport ATP-binding protein LivF	-0.162576	0.399347	-0.0984314	0.591643	-1.54467	0.143507	0.504002	0.146908
BLD44_009780	KNPGNMGK_01958	scaffold_7	Lipopolysaccharide export system ATP-binding protein LptB	0.218846	0.210582	-0.0527927	0.769451	-0.982287	0.364569	0.0935286	0.736198
BLD44_009785	KNPGNMGK_01959	scaffold_7	hypothetical protein	0.277248	0.0454262	0.191929	0.141749	-0.61478	0.540896	0.331159	0.254311
BLD44_009795	KNPGNMGK_01960	scaffold_7	hypothetical protein	0.182248	0.479161	0.183922	0.495887	0.655179	0.593345	0.267836	0.466003
BLD44_009800	KNPGNMGK_01961	scaffold_7	2	0.196236	0.251872	0.182387	0.287091	-1.86655	0.266427	-0.0857142	0.790332
BLD44_009805	KNPGNMGK_01962	scaffold_7	hypothetical protein	-0.382806	0.0996802	-0.270165	0.233007	-1.57826	0.728306	-0.0692225	0.880607
BLD44_009810	KNPGNMGK_01963	scaffold_7	High-affinity branched-chain amino acid transport system permease protein LivH	0.636765	0.000107234	0.367579	0.0314198	-0.853452	0.761557	-0.0359622	0.922881
BLD44_009815	KNPGNMGK_01964	scaffold_7	Leu/Ile/Val-binding protein	0.185727	0.223779	0.184618	0.210012	0.983552	0.366805	-0.291637	0.325908
BLD44_009820	KNPGNMGK_01966	scaffold_7	hypothetical protein	-0.380985	0.0575216	-0.241768	0.220842	0.499807	0.449802	0.555144	0.242347
BLD44_009820	KNPGNMGK_01967	scaffold_7	hypothetical protein	-0.0518026	0.765456	-0.174813	0.309316	-0.503441	0.741043	1.30796	0.0702213
BLD44_009820	KNPGNMGK_01968	scaffold_7	hypothetical protein	0.459032	0.00160017	0.337199	0.0202024	0.996021	0.328139	0.658334	0.315885
BLD44_009830	KNPGNMGK_01969	scaffold_7	Putative non-heme bromoperoxidase BpoC	0.330847	0.0494596	0.150241	0.382753	0.170519	0.830189	0.263743	0.383494
BLD44_009835	KNPGNMGK_01970	scaffold_7	NADH dehydrogenase	-0.00692473	0.964559	-0.0797668	0.583866	1.10954	0.0620365	0.369788	0.216476
BLD44_009840	KNPGNMGK_01971	scaffold_7	Secreted effector protein PipB2	0.140663	0.294016	0.0934328	0.480828	-0.2882	0.608186	-0.0720448	0.809285
BLD44_009845	KNPGNMGK_01972	scaffold_7	hypothetical protein	-0.132337	0.279601	0.0290422	0.800785	0.288249	0.573065	-0.149052	0.583395
BLD44_009850	KNPGNMGK_01973	scaffold_7	Linear gramicidin dehydrogenase LgrE	-0.140639	0.38822	-0.243225	0.143977	-0.890621	0.603379	-0.429194	0.241126
BLD44_009855	KNPGNMGK_01974	scaffold_7	Protein TolB	-0.0028509	0.974462	0.0514447	0.555314	0.027135	0.958439	0.259512	0.340277
BLD44_009860	KNPGNMGK_01975	scaffold_7	2	0.302473	0.100362	0.317385	0.0794459	0.586501	0.330074	0.264996	0.352673
BLD44_009865	KNPGNMGK_01976	scaffold_7	Phosphatidylcholine-sterol acyltransferase	0.16001	0.330741	0.0870719	0.596489	-0.852897	0.382344	0.236849	0.445331
BLD44_009870	KNPGNMGK_01977	scaffold_7	3-oxoacyl-[acyl-carrier-protein] synthase 3	-0.13533	0.424327	0.0487741	0.765072	0.12135	0.825467	0.142269	0.579463
BLD44_009875	KNPGNMGK_01978	scaffold_7	Acetolactate synthase large subunit IlvB1	0.00431325	0.974064	0.10775	0.382546	0.625093	0.153085	0.196477	0.459238
BLD44_009880	KNPGNMGK_01979	scaffold_7	hypothetical protein	-0.97617	0.00055916	-0.831634	0.00370325	-1.14002	0.000862436	0.639548	0.0170883
BLD44_009885	KNPGNMGK_01980	scaffold_7	hypothetical protein	-0.771027	0.0182982	-0.346662	0.264649	-1.21153	0.0356958	0.631821	0.0169038
BLD44_009890	KNPGNMGK_01981	scaffold_7	Gamma-glutamyl phosphate reductase	-0.0737054	0.602722	0.00426874	0.975335	-0.583625	0.241071	0.276747	0.347431
BLD44_009895	KNPGNMGK_01982	scaffold_7	Cytochrome b6-f complex iron-sulfur subunit	-0.167548	0.559209	0.0127869	0.963172	-2.09448	0.134698	0.0161402	0.965639
BLD44_009905	KNPGNMGK_01984	scaffold_7	hypothetical protein	0.113249	0.573918	0.0357097	0.856372	0.0609276	0.938516	0.133695	0.741412
BLD44_009905	KNPGNMGK_01983	scaffold_7	Nucleoside triphosphate pyrophosphohydrolase	0.305139	0.0654843	0.116437	0.490039	-0.586504	0.66015	0.627531	0.0662358
BLD44_009910	KNPGNMGK_01985	scaffold_7	tRNA-Val(tac)	-0.363147	0.434572	-0.218665	0.609743	0.385882	0.723522	-0.471892	0.199424
BLD44_009915	KNPGNMGK_01986	scaffold_7	hypothetical protein	-0.114418	0.62755	0.00184913	0.993598	-0.411857	0.633059	-0.11397	0.712744
BLD44_009920	KNPGNMGK_01987	scaffold_7	Phytochrome-like protein cph1	0.363149	0.00255017	0.191102	0.117951	0.298159	0.6189	-0.0833374	0.786701
BLD44_009925	KNPGNMGK_01988	scaffold_7	hypothetical protein	-0.0849602	0.636235	0.0544122	0.756913	0.159981	0.872367	-0.409854	0.175008
BLD44_009930	KNPGNMGK_01989	scaffold_7	Crp/Fnr-type global transcriptional regulator	-0.28825	0.102921	-0.135318	0.428108	-4.44443	0.0327643	-0.820294	0.0258644
BLD44_009940	KNPGNMGK_01990	scaffold_7	Response regulator rcp1	-0.289474	0.215598	-0.216983	0.347052	-0.705125	0.544014	-0.488469	0.265215
BLD44_009945	KNPGNMGK_01991	scaffold_7	Phytochrome-like protein cph1	0.15058	0.277684	0.167358	0.225471	1.11493	0.0528111	-0.452227	0.146105
BLD44_009950	KNPGNMGK_01992	scaffold_7	Autoinducer 2 sensor kinase/phosphatase LuxQ	0.0389175	0.752641	0.0110658	0.927031	0.433107	0.522134	0.816158	0.0118612
BLD44_009955	KNPGNMGK_01993	scaffold_7	hypothetical protein	0.108581	0.635051	0.0647683	0.778382	0.186254	0.876916	0.478896	0.209175
BLD44_009960	KNPGNMGK_01994	scaffold_7	hypothetical protein	0.165042	0.350219	0.0113401	0.947499	0.698458	0.259234	0.590636	0.0479269
BLD44_009965	KNPGNMGK_01995	scaffold_7	hypothetical protein	-0.403138	0.138663	-0.516545	0.0638557	-1.51295	0.13381	1.39383	0.00131714
BLD44_009970	KNPGNMGK_01996	scaffold_7	hypothetical protein	0.249659	0.312212	0.0728268	0.7658	-1.07938	0.328278	1.18523	0.00843709
BLD44_009975	KNPGNMGK_01997	scaffold_7	hypothetical protein	-0.124908	0.628199	-0.316786	0.219914	-2.17375	0.18816	0.744131	0.0844616
BLD44_009980	KNPGNMGK_01998	scaffold_7	putative ABC transporter ATP-binding protein	-0.607755	0.00832798	-0.816705	0.000511974	-1.17897	0.000980675	0.208461	0.497924
BLD44_009990	KNPGNMGK_01999	scaffold_7	hypothetical protein	-0.532892	0.025	-0.451056	0.0518806	-0.945629	0.0161761	-0.144247	0.574175
BLD44_009995	KNPGNMGK_02000	scaffold_7	Chaperone protein ClpB 1	0.0197855	0.827167	-0.0204502	0.824361	0.542377	0.0428217	0.95001	0.000404465
BLD44_010000	KNPGNMGK_02001	scaffold_7	Glycogen operon protein GlgX	0.144716	0.219169	0.182638	0.106989	0.573657	0.346642	0.217067	0.467624
BLD44_010005	KNPGNMGK_02002	scaffold_7	hypothetical protein	-0.986474	3.08e-10	-0.602067	7e-06	-1.02922	0.514243	0.994668	0.000972973
BLD44_010010	KNPGNMGK_02003	scaffold_7	hypothetical protein	-0.503531	0.104894	-0.109235	0.709838	-0.362584	0.838125	0.522405	0.242516
BLD44_010015	KNPGNMGK_02004	scaffold_7	hypothetical protein	0.217061	0.225023	0.287336	0.0957059	-0.0536053	0.978029	-0.199694	0.678822
BLD44_010020	KNPGNMGK_02005	scaffold_7	Transketolase 2	-0.0846504	0.463095	-0.0412482	0.722302	0.770881	0.150144	-0.51558	0.119957
BLD44_010025	KNPGNMGK_02006	scaffold_7	hypothetical protein	-0.907049	0.00019674	-0.740527	0.0011116	0.237467	0.822038	0.324223	0.516144
BLD44_010030	KNPGNMGK_02007	scaffold_7	hypothetical protein	-0.149857	0.456183	-0.148961	0.467908	0.419994	0.676316	0.674777	0.0942086
BLD44_010040	KNPGNMGK_02008	scaffold_7	hypothetical protein	0.132351	0.219713	0.0761862	0.48503	0.550307	0.386977	0.540838	0.159694
BLD44_010040	KNPGNMGK_02009	scaffold_7	hypothetical protein	-0.104753	0.592592	0.00803424	0.966365	0.804391	0.53307	0.24731	0.426044
BLD44_010045	KNPGNMGK_02010	scaffold_7	Prolyl endopeptidase	0.266277	0.0188773	0.228152	0.0428272	1.31771	0.0155343	0.0582882	0.832433
BLD44_010050	KNPGNMGK_02011	scaffold_7	Mycothiol acetyltransferase	0.120946	0.61573	0.23671	0.317574	-0.63245	0.572523	-0.426511	0.169691
BLD44_010055	KNPGNMGK_02012	scaffold_7	hypothetical protein	-0.709935	0.013404	-0.860966	0.00350374	-0.771761	0.876926	-0.565621	0.414825
BLD44_010060	KNPGNMGK_02013	scaffold_7	hypothetical protein	0.382055	0.123922	0.160216	0.521754	1.45071	0.233579	-0.0749526	0.917146
BLD44_010065	KNPGNMGK_02015	scaffold_7	putative protein	0.171513	0.287618	0.113034	0.472614	-0.728722	0.265321	3.02063	1.03962e-11
BLD44_010070	KNPGNMGK_02016	scaffold_7	Cell surface glycoprotein 2	0.157464	0.241147	0.174105	0.187387	-0.44414	0.494002	1.10766	0.00142948
BLD44_010075	KNPGNMGK_02017	scaffold_7	hypothetical protein	0.0287727	0.884053	0.0834616	0.667038	1.11656	0.114105	-0.180925	0.575359
BLD44_010080	KNPGNMGK_02018	scaffold_7	hypothetical protein	0.118357	0.424168	0.108517	0.458231	1.59855	1.85457e-06	-0.432897	0.0804398
BLD44_010085	KNPGNMGK_02020	scaffold_7	hypothetical protein	0.148375	0.185359	0.204413	0.0618132	0.218216	0.607404	-0.220608	0.435302
BLD44_010095	KNPGNMGK_02023	scaffold_7	hypothetical protein	0.222218	0.597055	0.202984	0.636745	0.490088	0.714828	0.865645	0.286546
BLD44_010095	KNPGNMGK_02022	scaffold_7	Thiamine-phosphate synthase	0.237508	0.148258	0.246944	0.122851	0.19684	0.804479	-0.123215	0.668773
BLD44_010100	KNPGNMGK_02024	scaffold_7	GDP-mannose-dependent alpha-(1-6)-phosphatidylinositol monomannoside mannosyltransferase	0.107399	0.465755	0.0476116	0.739422	-0.629383	0.384432	-0.546226	0.0579033
BLD44_010110	KNPGNMGK_02025	scaffold_7	hypothetical protein	0.092953	0.571515	0.149453	0.318081	0.411018	0.195657	0.0234779	0.937546
BLD44_010115	KNPGNMGK_02026	scaffold_7	Putative serine protease HhoA	0.0944879	0.528854	0.202825	0.162156	0.272595	0.497868	-0.303112	0.242345
BLD44_010120	KNPGNMGK_02027	scaffold_7	hypothetical protein	0.150403	0.615462	0.204024	0.490221	-0.446422	0.731269	-0.620628	0.0399538
BLD44_010125	KNPGNMGK_02028	scaffold_7	hypothetical protein	0.0293642	0.909102	0.144103	0.564455	1.40294	0.0510539	-0.564184	0.0939149
BLD44_010130	KNPGNMGK_02029	scaffold_7	hypothetical protein	-0.28022	0.397086	-0.1862	0.58314	-0.584759	0.783691	-0.139644	0.824543
BLD44_010135	KNPGNMGK_02030	scaffold_7	hypothetical protein	0.35676	0.000197071	0.174603	0.0519294	-0.24895	0.642592	0.720027	0.00690358
BLD44_010140	KNPGNMGK_02031	scaffold_7	Demethylrebeccamycin-D-glucose O-methyltransferase	0.151014	0.42653	-0.0641848	0.735681	0.371799	0.572167	0.0578628	0.845331
BLD44_010145	KNPGNMGK_02032	scaffold_7	Serine acetyltransferase	-0.00140903	0.993901	-0.138885	0.441319	-0.702965	0.547724	1.162	0.000261326
BLD44_010150	KNPGNMGK_02033	scaffold_7	hypothetical protein	-0.39463	0.233881	-0.0908834	0.785609	-0.929087	0.633947	0.856887	0.301484
BLD44_010155	KNPGNMGK_02034	scaffold_7	hypothetical protein	-0.690084	0.0162739	-0.811719	0.00426397	-2.23456	0.518155	0.119156	0.879605
BLD44_010165	KNPGNMGK_02036	scaffold_7	2-isopropylmalate synthase	0.160239	0.376785	0.171586	0.343461	-4.30256	0.0113829	1.80202	2.12647e-08
BLD44_010165	KNPGNMGK_02037	scaffold_7	hypothetical protein	0.0454553	0.903591	-0.269708	0.493932	-2.31251	0.494347	2.17587	0.00137991
BLD44_010170	KNPGNMGK_02038	scaffold_7	hypothetical protein	-0.581328	0.0975648	-0.378279	0.287786	-1.47895	0.405279	1.66576	0.00034207
BLD44_010175	KNPGNMGK_02039	scaffold_7	Ferredoxin	-0.052623	0.788022	-0.277918	0.154396	-3.4431	0.17659	1.46184	0.00256105
BLD44_010180	KNPGNMGK_02040	scaffold_7	UDP-2	-0.0929634	0.555335	-0.179451	0.256908	-1.90175	0.0185299	0.346055	0.217067
BLD44_010185	KNPGNMGK_02041	scaffold_7	GTPase Der	0.0376431	0.763656	0.0278095	0.822191	-0.0478211	0.946654	-0.199989	0.481338
BLD44_010195	KNPGNMGK_02043	scaffold_7	Gluconeogenesis factor	0.297775	0.0352631	0.198426	0.162092	1.24676	0.103124	-0.685579	0.0308643
BLD44_010195	KNPGNMGK_02042	scaffold_7	tRNA threonylcarbamoyladenosine biosynthesis protein TsaE	0.0968972	0.737386	0.128413	0.648216	0.93235	0.47172	-0.373974	0.264588
BLD44_010200	KNPGNMGK_02044	scaffold_7	Crossover junction endodeoxyribonuclease RuvC	-0.145863	0.516358	-0.168124	0.46285	1.06504	0.368734	-0.466295	0.215998
BLD44_010205	KNPGNMGK_02045	scaffold_8	Cytochrome c oxidase subunit 2	0.0148268	0.930313	0.0626118	0.695979	-0.106863	0.874154	1.42227	0.0046478
BLD44_010210	KNPGNMGK_02046	scaffold_8	Ferredoxin-3	-0.71357	0.0119895	-0.426024	0.119692	-3.48594	7.45584e-05	1.42728	4.36337e-07
BLD44_010215	KNPGNMGK_02047	scaffold_8	Ferredoxin	0.116527	0.384728	0.0671519	0.609046	-2.60338	0.0882408	0.523319	0.12573
BLD44_010220	KNPGNMGK_02048	scaffold_8	2-oxoglutarate-dependent ethylene/succinate-forming enzyme	0.224871	0.185906	0.24684	0.12452	-5.15868	0.00542545	-1.20458	0.0478408
BLD44_010225	KNPGNMGK_02049	scaffold_8	hypothetical protein	-0.14895	0.435414	0.134267	0.425961	-0.0757324	0.963007	-0.309952	0.304333
BLD44_010230	KNPGNMGK_02050	scaffold_8	Dipeptide transport system permease protein DppC	0.0533193	0.740318	0.0354321	0.822982	-0.97977	0.164634	-0.291046	0.275587
BLD44_010235	KNPGNMGK_02051	scaffold_8	putative protein	0.403822	0.0437773	0.314611	0.117595	-1.58497	0.282911	-0.32483	0.295898
BLD44_010240	KNPGNMGK_02052	scaffold_8	hypothetical protein	0.241003	0.177625	0.172716	0.346425	-0.862585	0.0577827	0.215049	0.488939
BLD44_010250	KNPGNMGK_02053	scaffold_8	2-isopropylmalate synthase	0.12576	0.384817	0.0889905	0.536148	0.658934	0.465719	0.328653	0.277569
BLD44_010250	KNPGNMGK_02054	scaffold_8	hypothetical protein	0.293506	0.112949	0.300332	0.101103	-1.00207	0.0614456	0.816627	0.0100768
BLD44_010260	KNPGNMGK_02055	scaffold_8	putative chromate transport protein	0.110416	0.606534	0.193243	0.358748	-0.878962	0.307841	0.871544	0.00764075
BLD44_010260	KNPGNMGK_02056	scaffold_8	putative chromate transport protein	0.105826	0.663767	0.12453	0.603578	-0.533285	0.304565	1.03882	0.00212853
BLD44_010265	KNPGNMGK_02057	scaffold_8	hypothetical protein	-0.0514162	0.790425	-0.141265	0.464305	-0.941639	0.244522	1.06804	0.00143679
BLD44_010270	KNPGNMGK_02058	scaffold_8	Phosphate-binding protein PstS	0.0836112	0.577627	0.0272943	0.854936	-0.521477	0.541251	-0.0382479	0.901825
BLD44_010275	KNPGNMGK_02059	scaffold_8	Methyl-accepting chemotaxis protein McpG	0.227734	0.0830984	0.0934157	0.470572	0.135966	0.907572	-0.128612	0.693512
BLD44_010280	KNPGNMGK_02060	scaffold_8	Frizzy aggregation protein FrzCD	0.199725	0.0899329	0.100127	0.397076	0.588838	0.347144	-0.0837234	0.803582
BLD44_010285	KNPGNMGK_02061	scaffold_8	Gliding motility regulatory protein	0.137127	0.144444	0.0844487	0.369759	-0.0228896	0.976633	0.318639	0.326078
BLD44_010290	KNPGNMGK_02062	scaffold_8	Chemotaxis response regulator protein-glutamate methylesterase of group 2 operon	0.16969	0.320922	0.106048	0.53425	-0.346306	0.80569	0.164059	0.695997
BLD44_010295	KNPGNMGK_02063	scaffold_8	Chemotaxis protein methyltransferase	0.0317099	0.905201	-0.254975	0.349146	-1.94035	0.409836	0.376363	0.621207
BLD44_010300	KNPGNMGK_02064	scaffold_8	Chemotaxis protein CheW	0.179085	0.339577	0.108604	0.560569	-1.68889	0.674757	0.357195	0.469331
BLD44_010305	KNPGNMGK_02065	scaffold_8	Protein PatA	0.164456	0.30584	0.154492	0.315194	-1.8178	0.0693196	0.267755	0.457334
BLD44_010310	KNPGNMGK_02066	scaffold_8	Coenzyme A biosynthesis bifunctional protein CoaBC	0.209712	0.166993	0.140409	0.349471	-0.927309	0.0792263	0.284789	0.32264
BLD44_010315	KNPGNMGK_02067	scaffold_8	hypothetical protein	-0.560306	0.0508445	-0.72996	0.0141807	-2.2673	0.305035	0.267319	0.395376
BLD44_010320	KNPGNMGK_02068	scaffold_8	Carboxylesterase 2	-0.393994	0.0312068	-0.226224	0.205023	0.257174	0.670025	0.402016	0.154878
BLD44_010325	KNPGNMGK_02069	scaffold_8	hypothetical protein	-0.532624	0.00861514	-0.563013	0.00585527	-4.27979	0.0132147	-1.24426	0.0346873
BLD44_010330	KNPGNMGK_02070	scaffold_8	Bifunctional purine biosynthesis protein PurH	0.0787396	0.538387	0.0864964	0.495874	-0.212527	0.820229	-0.269354	0.340143
[truncated: 4,000 more rows]

## Sheet: normalised count
	Gene_id	hs24HA	hs24HB	hsCtrlA	hsCtrlB	hs6HA	hs6HB	nitroNMd12A	nitroNMd12B	nitroNPd12A	nitroNPd12B	tpNMd0A	tpNMd0B	tpNMd12A	tpNMd12B
scaffold_0	BLD44_000005	542.433	529.256	569.857	566.554	569.667	543.901	1641.36	978.71	1507.73	1130.29	636.707	572.998	634.721	622.121
scaffold_0	BLD44_000010	540.91	528.958	522.05	474.348	496.304	525.923	2229.31	2228.13	841.978	1036.1	2701.81	2621.44	2684.74	3581.52
scaffold_0	BLD44_000015	610.637	601.841	632.962	592.674	621.168	631.656	146.988	312.354	274.132	263.735	1382.87	1245.54	1025.72	1404.77
scaffold_0	BLD44_000020	544.412	551.762	544.997	558.456	547.174	535.979	97.9917	166.589	117.485	320.249	463.306	398.168	410.478	416.301
scaffold_0	BLD44_000025	338.887	372.164	346.121	364.381	341.38	343.404	1335.14	978.71	1390.24	1544.73	13031.1	11679.3	7690.76	7550.71
scaffold_0	BLD44_000030	80.6875	79.8878	137.683	57.4651	90.1797	99.3343	367.469	301.942	391.618	508.631	1027.94	1011.08	645.648	535.53
scaffold_0	BLD44_000035	366.747	359.644	462.769	353.149	306.275	363.515	636.946	645.532	626.588	885.395	966.711	1104.06	1047.1	1215.6
scaffold_0	BLD44_000040	436.169	418.666	336.56	447.967	391.199	379.969	3650.19	3540.01	861.559	1394.03	4493.8	4479.39	5871.17	5256.05
scaffold_0	BLD44_000045	127.578	135.779	120.473	152.021	100.9	117.312	232.73	218.648	78.3235	0	657.299	696.794	1266.12	1004.45
scaffold_0	BLD44_000050	1269.53	1302.05	1334.76	1193.71	1488.49	1415.67	1874.09	1322.3	2016.83	2844.57	1234.4	1147.51	1030.47	887.888
scaffold_0	BLD44_000055	599.066	579.484	430.261	504.648	665.312	587.779	404.216	270.707	1546.89	640.499	405.325	360.777	305.958	352.357
scaffold_0	BLD44_000060	4354.08	3901.24	1946.69	1608.5	4512.14	5542.92	7582.11	7371.56	2232.22	5161.67	16316	18126.7	10316.1	14023
scaffold_0	BLD44_000065	531.015	508.837	499.103	503.603	538.976	491.796	612.448	499.767	1292.34	1695.44	1183.46	1221.79	1029.52	1373.46
scaffold_0	BLD44_000070	1326.93	1340.06	1344.33	1298.45	1427.11	1332.79	318.473	416.472	626.588	565.146	444.34	352.692	331.613	416.967
scaffold_0	BLD44_000075	307.526	290.189	388.191	280.795	256.035	264.79	391.967	437.296	469.941	169.544	268.23	278.92	612.392	344.364
scaffold_0	BLD44_000080	593.738	605.716	644.435	554.277	625.582	568.887	514.456	364.413	979.044	678.175	329.462	242.539	242.771	205.819
scaffold_0	BLD44_000085	492.193	498.255	552.646	610.697	456.364	477.475	122.49	83.2945	39.1618	37.6764	328.92	331.975	296.932	265.101
scaffold_0	BLD44_000090	323.359	374.25	355.682	383.71	407.806	400.994	171.485	83.2945	78.3235	150.706	65.0254	64.1717	80.7654	70.6047
scaffold_0	BLD44_000095	409.222	405.997	451.296	357.328	410.118	360.468	306.224	426.884	1018.21	244.897	147.391	210.706	147.753	201.157
scaffold_0	BLD44_000100	1043.15	1048.23	1093.82	1004.86	1084.05	1031.13	1347.39	1676.3	2036.41	2241.75	1764.36	1763.46	1667.09	2171.43
scaffold_0	BLD44_000105	523.251	502.578	615.751	489.237	529.096	522.572	808.431	676.767	607.007	810.042	382.566	401.2	479.841	400.981
scaffold_0	BLD44_000110	258.352	271.112	206.525	269.825	282.942	255.649	0	41.6472	39.1618	0	361.433	418.38	369.62	216.477
scaffold_0	BLD44_000115	134.124	129.072	76.4908	96.907	102.372	126.148	526.705	541.414	1253.18	621.66	501.238	446.17	621.893	636.108
scaffold_0	BLD44_000120	315.595	312.248	401.577	320.498	357.776	368.085	183.734	124.942	352.456	75.3528	385.818	360.271	393.85	428.291
scaffold_0	BLD44_000125	467.531	416.132	428.349	470.691	457.836	424.761	306.224	312.354	313.294	282.573	695.23	659.403	749.693	682.068
scaffold_0	BLD44_000130	730.45	747.159	793.592	702.38	663.63	689.855	2217.06	2238.54	7656.12	5839.84	4209.85	3907.91	3843.01	4614.62
scaffold_0	BLD44_000135	286.212	261.573	296.402	275.832	247.626	264.485	281.726	385.237	372.037	847.719	657.299	667.487	693.632	793.304
scaffold_0	BLD44_000140	1364.23	1277.01	1569.97	1480.77	1191.89	1171.9	37175.6	39669	37536.5	44458.1	90744.1	100087	67767.4	122656
scaffold_0	BLD44_000145	599.066	538.646	497.19	533.903	522.16	507.946	122.49	104.118	274.132	113.029	386.901	400.694	249.898	353.024
scaffold_0	BLD44_000150	193.802	198.229	175.929	225.42	196.546	186.48	110.241	83.2945	0	37.6764	212.416	260.224	235.645	235.793
scaffold_0	BLD44_000155	69.7261	75.1184	68.8417	65.5624	61.5913	102.077	6724.68	5955.55	19306.7	8571.38	2070.52	1716.47	1567.32	1786.43
scaffold_0	BLD44_000160	289.561	310.608	210.35	276.355	312.161	318.418	747.187	510.179	1214.01	678.175	410.744	394.631	325.437	396.319
scaffold_0	BLD44_000165	323.968	328.643	277.279	389.718	370.599	328.169	783.934	812.121	1253.18	923.072	1757.31	2068.15	1734.56	1560.63
scaffold_0	BLD44_000170	212.528	226.249	196.964	261.989	207.266	206.286	24.4979	0	0	0	21.1333	20.2116	11.8773	16.6521
scaffold_0	BLD44_000175	619.314	620.472	724.75	692.977	682.339	582.294	171.485	333.178	861.559	753.528	215.126	182.409	130.175	143.874
scaffold_0	BLD44_000180	136.864	126.837	145.333	133.737	135.585	137.118	195.983	437.296	313.294	489.793	754.837	535.101	501.22	535.53
scaffold_0	BLD44_000185	29.6869	29.3617	17.2104	28.2101	31.111	28.033	0	0	0	0	9.75382	16.6745	27.0802	20.6485
scaffold_0	BLD44_000190	322.902	315.229	349.945	258.854	303.122	317.809	73.4938	156.177	254.551	131.867	113.795	127.838	149.178	155.863
scaffold_0	BLD44_000195	137.016	146.958	206.525	157.768	160.6	165.456	0	0	0	0	7.5863	7.07405	6.17618	2.66433
scaffold_0	BLD44_000200	96.216	90.619	112.824	71.5702	76.3059	74.3484	24.4979	41.6472	39.1618	0	73.6955	56.0871	48.9343	30.6398
scaffold_0	BLD44_000205	554.764	470.086	476.155	522.932	466.875	496.976	3772.68	3612.9	4973.54	6649.88	7395.56	7312.55	4585.57	4481.4
scaffold_0	BLD44_000210	279.209	275.732	405.401	336.171	273.903	253.516	3552.2	4227.19	6226.72	6065.9	5822.49	6507.12	4120.93	4151.69
scaffold_0	BLD44_000215	147.369	148.15	160.631	181.537	127.807	172.769	36.7469	41.6472	78.3235	131.867	47.1434	38.402	36.1069	29.9737
scaffold_0	BLD44_000220	205.981	201.508	258.157	199.822	188.137	203.849	24.4979	114.53	78.3235	18.8382	87.7843	96.5103	104.52	85.9246
scaffold_0	BLD44_000225	256.982	242.942	325.086	221.763	245.314	248.945	195.983	239.472	78.3235	301.411	330.546	348.65	187.186	213.146
scaffold_0	BLD44_000230	259.418	269.919	216.087	205.568	273.062	220.607	183.734	343.59	430.779	301.411	91.5775	96.005	124.474	141.209
scaffold_0	BLD44_000235	765.465	593.047	223.736	361.769	795.221	566.145	3343.97	1634.65	3211.26	3805.32	2395.1	2801.83	2541.26	1954.29
scaffold_0	BLD44_000240	154.524	161.266	124.298	141.051	141.05	161.19	232.73	62.4708	293.713	207.22	365.226	391.599	1052.33	2335.28
scaffold_0	BLD44_000245	777.949	775.776	720.926	784.398	798.164	765.423	3625.69	3977.31	4973.54	4766.06	8342.76	8646.51	4085.78	4314.21
scaffold_0	BLD44_000250	193.193	205.681	250.507	242.137	232.702	243.156	21411.2	20282.2	40258.3	29576	6251.11	5618.31	9718.45	10069.8
scaffold_0	BLD44_000255	278.6	257.847	422.612	239.525	230.179	248.64	330.722	218.648	548.265	320.249	162.022	137.944	159.155	162.524
scaffold_0	BLD44_000260	138.691	129.967	68.8417	106.31	154.504	135.899	453.212	395.649	1683.96	998.424	294.24	339.554	337.314	379.667
scaffold_0	BLD44_000265	92.41	85.9986	26.7718	96.6458	117.507	93.8496	85.7427	52.059	58.7426	94.191	150.1	140.47	114.497	203.821
scaffold_0	BLD44_000270	1396.35	1373	1283.13	1409.46	1356.06	1223.09	6994.16	7090.44	10926.1	12621.6	7197.23	7658.67	5010.78	8962.14
scaffold_0	BLD44_000275	158.482	175.872	183.578	173.701	165.014	152.658	10509.6	9776.69	26532.1	16106.7	3386.74	3406.66	2975.97	4112.39
scaffold_0	BLD44_000280	254.546	246.221	221.823	258.593	207.266	250.469	1273.89	1374.36	998.625	1695.44	3795.32	3801.29	3384.54	3585.52
scaffold_0	BLD44_000285	422.924	448.474	479.98	460.504	446.905	414.401	820.68	916.239	881.14	866.557	326.211	323.385	409.053	359.018
scaffold_0	BLD44_000290	1173.47	1178.05	1156.92	1125.53	1160.35	1177.08	1629.11	1780.42	1566.47	1921.5	966.17	868.087	977.261	940.508
scaffold_0	BLD44_000295	626.47	607.058	789.768	641.519	587.745	512.212	1959.83	1530.54	3485.4	2298.26	2579.88	2491.58	1692.75	1711.17
scaffold_0	BLD44_000300	499.805	474.706	611.927	545.135	513.961	502.461	2462.04	2342.66	3602.88	4521.17	3934.04	3804.83	2772.63	2091.5
scaffold_0	BLD44_000305	505.134	495.572	606.19	586.928	473.811	500.023	2915.25	3154.78	2447.61	1959.17	1112.48	1171.26	2364.05	2580.4
scaffold_0	BLD44_000310	461.441	462.783	648.26	436.212	456.364	500.937	146.988	104.118	78.3235	75.3528	69.3605	57.603	99.769	77.2655
scaffold_0	BLD44_000315	532.08	456.076	567.944	533.903	467.085	503.375	220.481	249.883	430.779	640.499	143.598	142.492	150.129	122.559
scaffold_0	BLD44_000320	113.571	138.164	130.034	126.423	122.762	150.22	453.212	291.531	195.809	301.411	5359.72	4024.63	4523.81	5151.48
scaffold_0	BLD44_000325	276.012	272.304	338.472	259.638	251.831	252.906	1188.15	1155.71	959.463	979.586	449.217	498.721	1125.49	997.125
scaffold_0	BLD44_000330	267.03	279.756	321.261	296.729	219.458	254.735	232.73	218.648	195.809	339.088	387.985	359.261	331.138	372.34
scaffold_0	BLD44_000335	634.995	652.516	816.539	665.55	623.901	662.127	122.49	229.06	117.485	150.706	141.972	116.722	169.607	89.9211
scaffold_0	BLD44_000340	364.159	385.578	321.261	461.288	448.797	417.753	24.4979	31.2354	78.3235	18.8382	60.6904	49.5183	44.6585	37.3006
scaffold_0	BLD44_000345	374.816	421.945	403.489	384.755	401.289	363.515	122.49	166.589	0	0	192.909	164.724	168.657	119.229
scaffold_0	BLD44_000350	89.6696	97.0279	80.3154	120.677	93.9635	109.085	73.4938	124.942	0	56.5146	15.7145	16.1693	17.5783	5.99474
scaffold_0	BLD44_000355	303.111	323.724	302.139	359.157	324.983	305.316	97.9917	83.2945	19.5809	37.6764	86.1587	91.4574	105.945	80.5959
scaffold_0	BLD44_000360	1211.83	1181.92	1290.78	1232.37	1070.17	1127.72	342.971	249.883	215.39	226.058	647.003	591.188	617.618	403.646
scaffold_0	BLD44_000365	688.279	673.979	914.065	721.448	691.378	658.775	146.988	83.2945	97.9044	0	402.616	320.353	499.32	375.67
scaffold_0	BLD44_000370	306.917	323.277	478.068	335.387	308.377	336.396	85.7427	83.2945	215.39	150.706	167.44	157.145	250.373	145.206
scaffold_0	BLD44_000375	510.158	512.414	617.663	561.068	518.166	538.416	612.448	499.767	430.779	602.822	311.58	288.015	401.927	263.769
scaffold_0	BLD44_000380	128.948	121.024	145.333	142.357	122.342	122.492	0	0	0	0	26.0102	29.3068	36.1069	19.3164
scaffold_0	BLD44_000385	538.322	528.511	527.787	526.85	506.604	541.768	269.477	104.118	78.3235	207.22	250.89	241.023	214.741	147.204
scaffold_0	BLD44_000390	374.664	429.695	451.296	461.549	451.319	418.057	355.22	291.531	430.779	602.822	320.25	342.081	322.586	248.449
scaffold_0	BLD44_000395	215.725	220.288	288.753	246.055	241.53	223.35	48.9958	41.6472	0	0	19.5076	12.6322	19.4787	6.66082
scaffold_0	BLD44_000400	126.055	143.977	183.578	144.969	134.534	125.539	244.979	156.177	646.169	414.44	628.579	539.144	415.229	325.714
scaffold_0	BLD44_000405	647.783	621.068	464.682	724.321	652.279	684.066	894.174	1114.06	1370.66	1902.66	3529.26	3326.32	2649.58	2876.14
scaffold_0	BLD44_000410	510.31	505.111	430.261	461.288	464.772	445.176	979.917	957.886	2545.51	1921.5	931.489	778.145	744.467	1185.63
scaffold_0	BLD44_000415	179.035	193.609	309.788	228.293	198.227	203.544	146.988	229.06	274.132	188.382	359.807	357.745	474.615	310.394
scaffold_0	BLD44_000420	440.279	437.445	485.717	446.922	393.722	432.683	195.983	20.8236	215.39	470.955	581.978	628.58	519.749	659.421
scaffold_0	BLD44_000425	496.152	543.118	608.102	562.635	544.862	504.289	134.739	104.118	195.809	339.088	115.962	141.481	113.072	145.872
scaffold_0	BLD44_000430	135.494	123.856	120.473	165.865	130.75	132.852	24.4979	72.8826	0	0	54.1879	50.0236	154.879	73.9351
scaffold_0	BLD44_000435	440.279	417.026	399.665	381.62	415.794	424.151	195.983	322.766	234.971	113.029	316.999	335.512	268.426	318.387
scaffold_0	BLD44_000440	741.868	781.141	692.242	781.003	618.435	755.367	244.979	156.177	195.809	131.867	633.456	667.487	445.16	548.186
scaffold_0	BLD44_000445	485.038	490.356	552.646	456.586	447.115	451.575	391.967	416.472	607.007	433.279	981.342	884.762	607.641	766.661
scaffold_0	BLD44_000450	793.782	702.148	650.172	849.961	680.868	690.77	5034.32	5351.67	6109.23	7403.41	4836.81	4542.05	3013.97	4933.67
scaffold_0	BLD44_000455	660.571	630.01	541.173	645.96	521.529	554.261	3062.24	2675.83	2976.29	3145.98	3308.17	3311.16	2265.71	2929.43
scaffold_0	BLD44_000460	110.831	88.8304	145.333	114.408	118.768	87.146	661.444	968.298	724.493	847.719	599.86	652.834	458.937	314.391
scaffold_0	BLD44_000465	372.532	380.063	307.876	376.135	346.004	326.036	428.714	374.825	509.103	301.411	835.035	825.643	581.986	702.051
scaffold_0	BLD44_000470	531.015	530.896	309.788	480.878	561.048	535.065	612.448	749.65	1448.99	1017.26	1189.97	1171.77	958.257	1063.73
scaffold_0	BLD44_000475	799.11	766.833	914.065	785.705	786.393	767.556	771.685	593.473	1096.53	1167.97	502.863	472.445	488.868	787.975
scaffold_0	BLD44_000480	9.74339	8.04839	5.73681	8.35856	19.5495	22.853	0	0	0	0	7.5863	5.05289	2.37545	9.32515
scaffold_0	BLD44_000485	405.264	377.529	455.12	433.339	342.431	349.194	612.448	666.356	1918.93	772.366	583.061	570.977	524.975	775.32
scaffold_0	BLD44_000490	245.868	267.535	376.717	280.273	233.753	248.64	73.4938	124.942	430.779	188.382	167.982	155.629	175.783	167.853
scaffold_0	BLD44_000495	463.268	464.422	501.015	499.163	476.965	439.691	73.4938	104.118	78.3235	113.029	365.768	372.903	323.062	218.475
scaffold_0	BLD44_000500	338.583	320.743	336.56	350.537	384.052	316.285	48.9958	124.942	0	37.6764	327.837	337.533	428.057	299.737
scaffold_0	BLD44_000505	469.662	483.798	615.751	522.149	460.568	480.217	612.448	458.119	39.1618	56.5146	639.417	689.72	417.129	239.79
scaffold_0	BLD44_000510	300.979	303.901	328.911	276.094	316.995	304.706	453.212	218.648	117.485	37.6764	811.192	908.005	379.122	319.053
scaffold_0	BLD44_000515	122.401	117.596	114.736	140.267	120.029	113.046	24.4979	41.6472	19.5809	0	9.75382	22.2327	42.7581	97.9141
scaffold_0	BLD44_000520	480.014	524.636	613.839	552.187	508.076	475.037	306.224	177.001	254.551	131.867	224.338	247.086	354.417	389.658
scaffold_0	BLD44_000525	457.787	488.567	472.331	437.78	519.006	506.422	171.485	124.942	0	37.6764	53.646	56.5924	94.0679	83.9264
scaffold_0	BLD44_000530	199.892	195.099	210.35	192.769	201.38	189.832	85.7427	104.118	0	0	248.18	345.113	482.692	516.88
scaffold_0	BLD44_000535	65.0067	52.1655	55.4558	71.5702	49.3992	69.1684	24.4979	72.8826	0	18.8382	111.085	140.47	232.319	255.776
scaffold_0	BLD44_000540	104.437	134.885	87.9644	146.014	129.489	142.603	12.249	41.6472	0	18.8382	102.957	136.428	214.741	236.459
scaffold_0	BLD44_000545	209.787	207.321	196.964	248.145	225.344	198.059	600.199	520.59	587.426	640.499	328.378	340.06	410.953	522.208
scaffold_0	BLD44_000550	200.653	214.773	133.859	257.287	199.699	211.162	195.983	197.824	39.1618	226.058	109.459	135.418	223.768	243.786
scaffold_0	BLD44_000555	162.288	179.897	133.859	186.239	190.239	164.237	220.481	239.472	234.971	37.6764	203.204	162.703	135.401	87.2568
scaffold_0	BLD44_000560	646.565	625.241	797.417	723.538	657.744	647.806	20419	22229.2	17877.3	13695.4	4031.04	3415.76	3933.27	6746.75
scaffold_0	BLD44_000565	457.33	452.052	518.225	410.092	416.214	473.209	4348.38	5112.2	1605.63	2241.75	1953.47	1771.54	1565.9	4414.13
scaffold_0	BLD44_000570	1099.33	1071.18	1198.99	1070.16	1120.41	1028.08	2327.3	2717.48	1174.85	1092.62	1053.41	831.706	810.979	2133.46
scaffold_0	BLD44_000575	354.416	324.022	390.103	348.186	342.851	310.191	489.958	301.942	39.1618	320.249	859.961	661.929	445.635	712.042
scaffold_0	BLD44_000580	255.307	248.159	237.122	229.599	252.041	242.242	465.461	635.12	665.75	452.117	149.558	137.944	92.6426	119.895
scaffold_0	BLD44_000585	606.983	573.076	604.277	601.816	592.58	574.067	1016.66	1103.65	665.75	678.175	1737.8	1664.42	1525.04	1625.91
scaffold_0	BLD44_000590	304.938	297.94	219.911	272.959	319.728	318.418	48.9958	104.118	39.1618	0	94.2869	69.7299	73.639	43.2953
scaffold_0	BLD44_000595	408.004	399.439	460.857	431.511	456.785	421.714	220.481	62.4708	0	0	255.225	159.671	111.171	51.2883
scaffold_0	BLD44_000600	427.187	451.008	437.91	411.137	389.307	417.753	220.481	104.118	0	75.3528	364.684	275.383	276.978	147.87
scaffold_0	BLD44_000605	417.748	427.757	523.962	471.475	356.515	403.127	710.44	708.003	783.235	847.719	955.874	1075.26	869.416	1053.74
scaffold_0	BLD44_000610	258.352	273.496	263.893	223.591	298.917	265.399	85.7427	104.118	274.132	226.058	162.022	133.396	148.703	165.854
scaffold_0	BLD44_000615	223.794	260.38	260.069	256.242	242.581	231.882	808.431	676.767	293.713	508.631	1175.88	1183.39	2003.93	1226.92
scaffold_0	BLD44_000620	110.07	126.837	105.175	114.408	153.032	131.938	1261.64	1020.36	5326	2335.94	66.1092	49.0131	47.509	83.9264
scaffold_0	BLD44_000625	162.897	145.616	154.894	194.075	174.684	141.079	24.4979	0	0	0	27.0939	25.7698	42.7581	38.6328
scaffold_0	BLD44_000630	778.558	609.591	734.312	337.216	712.189	723.678	0	0	0	0	80.198	32.3385	69.8383	10.6573
scaffold_0	BLD44_000635	367.204	321.936	369.068	261.727	330.869	334.263	12.249	0	0	0	15.7145	14.1481	45.6087	9.32515
scaffold_0	BLD44_000640	15073.5	13825.8	8477.09	13621.3	18800.7	16239.3	70664.3	89333.3	21793.5	28577.5	7192.35	7161.46	17755.1	22904.6
scaffold_0	BLD44_000645	183.602	183.772	258.157	189.374	201.591	182.214	1567.87	1509.71	5482.65	2128.72	74.7792	65.6876	64.6123	199.825
scaffold_0	BLD44_000650	543.194	523.444	550.734	576.218	622.85	606.975	391.967	614.297	156.647	640.499	125.716	110.658	143.477	163.19
scaffold_0	BLD44_000655	301.741	293.319	355.682	219.151	299.338	253.516	85.7427	62.4708	0	131.867	120.839	110.658	99.2939	122.559
scaffold_0	BLD44_000660	259.266	262.914	275.367	292.027	275.164	261.743	440.963	447.708	822.397	565.146	200.495	218.285	162.481	161.858
scaffold_0	BLD44_000665	365.377	365.159	388.191	379.792	369.758	352.241	220.481	218.648	352.456	508.631	382.566	311.763	297.407	174.514
scaffold_0	BLD44_000670	234.755	220.288	179.753	231.166	189.609	234.319	195.983	114.53	352.456	357.926	760.798	779.156	461.788	318.387
scaffold_0	BLD44_000675	491.28	514.203	399.665	577.785	594.682	549.69	489.958	645.532	1272.76	1356.35	921.736	986.83	894.12	1087.05
scaffold_0	BLD44_000680	353.198	341.908	428.349	370.389	314.683	357.725	440.963	541.414	528.684	640.499	696.314	763.492	562.982	692.725
scaffold_0	BLD44_000685	335.234	330.282	437.91	405.129	308.377	353.764	24.4979	41.6472	0	0	46.6016	56.0871	85.9914	23.979
scaffold_0	BLD44_000690	428.252	461.441	399.665	478.266	461.619	425.98	0	20.8236	0	0	44.9759	49.5183	90.7423	29.9737
scaffold_0	BLD44_000695	125.751	126.986	187.402	177.619	114.984	121.273	12.249	72.8826	137.066	37.6764	18.4239	14.1481	10.452	6.66082
scaffold_0	BLD44_000700	583.994	577.994	604.277	622.19	633.57	556.089	514.456	489.355	97.9044	226.058	296.408	309.742	414.279	296.407
scaffold_0	BLD44_000705	873.251	964.317	1394.05	1021.57	892.338	1022.59	857.427	760.062	1155.27	640.499	400.99	320.353	394.325	624.119
scaffold_0	BLD44_000710	996.718	944.345	1122.5	1060.23	950.986	958.911	1408.63	1551.36	3465.82	3372.04	4162.17	3911.95	2868.12	3166.55
scaffold_0	BLD44_000715	307.982	310.907	216.087	335.387	292.401	294.956	220.481	249.883	391.618	941.91	2419.49	2480.47	2427.24	2233.37
scaffold_0	BLD44_000720	124.685	148.15	198.876	101.87	141.471	137.727	0	20.8236	0	0	16.2564	8.58992	8.07654	4.66258
scaffold_0	BLD44_000725	277.078	295.257	296.402	280.012	277.056	274.541	73.4938	52.059	0	37.6764	66.1092	33.8544	42.2831	14.6538
scaffold_0	BLD44_000730	487.778	475.899	707.54	514.574	470.869	464.677	477.709	270.707	39.1618	0	184.239	140.976	92.1676	21.9807
scaffold_0	BLD44_000735	286.821	302.262	334.647	286.803	260.239	307.449	97.9917	20.8236	0	37.6764	136.553	139.46	250.848	96.5819
scaffold_0	BLD44_000740	793.934	774.136	608.102	826.452	761.378	751.101	306.224	333.178	19.5809	94.191	254.141	216.264	538.278	584.154
scaffold_0	BLD44_000745	661.18	665.036	902.592	759.584	664.051	687.418	624.697	603.885	509.103	489.793	366.852	333.491	329.713	443.611
scaffold_0	BLD44_000750	1903.16	1956.36	1707.66	1919.33	2040.92	1997.96	1788.35	1728.36	2467.19	1864.98	723.95	707.405	611.917	815.951
scaffold_0	BLD44_000755	996.109	962.528	1099.56	906.904	938.374	926.612	1016.66	1020.36	1351.08	1092.62	910.898	828.674	661.801	832.603
scaffold_0	BLD44_000760	1039.5	1080.42	1074.7	1138.07	1020.36	979.022	1237.15	937.063	1488.15	1657.76	789.517	776.124	636.621	665.416
scaffold_0	BLD44_000765	1700.98	1687.63	1556.59	1718.21	1653.08	1647.55	195.983	62.4708	156.647	75.3528	449.759	449.202	267.001	243.12
scaffold_0	BLD44_000770	159.244	181.089	286.841	162.208	169.849	176.425	24.4979	20.8236	0	37.6764	6.50254	12.1269	26.6051	29.9737
scaffold_0	BLD44_000775	357.308	364.413	334.647	361.508	326.245	362.601	85.7427	62.4708	78.3235	131.867	380.941	422.927	344.441	373.006
scaffold_0	BLD44_000780	409.375	432.676	370.98	453.974	425.884	431.464	1972.08	2623.78	1840.6	2222.91	1472.83	1684.13	1313.15	1513.34
scaffold_0	BLD44_000785	482.146	508.092	533.523	499.424	430.929	416.229	587.95	468.531	274.132	697.013	2295.4	2171.23	1988.73	2189.41
scaffold_0	BLD44_000790	488.387	468.148	447.471	460.766	481.799	460.107	734.938	499.767	704.912	659.337	2401.06	2308.67	2173.06	2571.74
scaffold_0	BLD44_000795	510.158	526.723	409.226	520.581	431.139	436.34	3503.2	2727.89	12394.7	12301.3	3570.98	3347.04	2206.8	4803.78
scaffold_0	BLD44_000800	841.129	833.009	858.609	790.406	855.341	791.932	1972.08	2238.54	7166.6	6536.85	5970.42	4882.61	3748.46	8844.24
scaffold_0	BLD44_000805	289.866	273.049	325.086	283.146	267.176	273.017	342.971	301.942	763.654	583.984	1473.91	1315.27	1337.85	2032.22
scaffold_0	BLD44_000810	847.066	903.06	896.855	771.861	836.632	947.028	612.448	541.414	939.882	527.47	378.773	306.205	352.517	434.286
scaffold_0	BLD44_000815	405.416	399.29	357.595	507.782	387.626	432.378	330.722	510.179	313.294	320.249	659.466	643.739	524.025	482.244
scaffold_0	BLD44_000820	475.904	509.285	501.015	413.749	528.886	486.921	1114.66	1291.06	1781.86	2128.72	682.225	651.318	506.922	712.708
scaffold_0	BLD44_000825	51.7618	33.8331	9.56135	7.31374	45.6154	45.0966	48.9958	145.765	39.1618	113.029	329.462	162.703	132.075	232.463
scaffold_0	BLD44_000830	575.926	578.59	615.751	605.734	551.168	607.585	1825.1	1915.77	2388.87	2411.29	2227.12	2060.06	1205.78	1741.8
scaffold_0	BLD44_000835	236.429	226.398	269.63	261.466	189.398	216.951	15482.7	15097.1	43234.6	26712.6	14656.2	15694.3	12900.6	12626.9
scaffold_0	BLD44_000840	265.66	254.27	233.297	228.816	236.696	256.563	1347.39	1374.36	1664.37	1243.32	1159.62	1083.34	1196.75	1500.68
scaffold_0	BLD44_000845	492.498	482.606	403.489	533.119	502.4	502.766	5071.07	4810.25	8635.17	7629.47	3613.25	3337.44	3566.5	4319.54
scaffold_0	BLD44_000850	148.13	150.088	133.859	180.231	163.543	145.04	2682.52	3196.42	5698.04	3824.15	1528.64	1525.47	1693.22	2709.62
scaffold_0	BLD44_000855	396.13	390.496	441.734	374.568	361.56	416.229	1065.66	1540.95	1664.37	1337.51	2208.7	2027.73	2271.41	2950.74
scaffold_0	BLD44_000860	264.746	269.621	277.279	301.953	255.825	248.64	747.187	666.356	215.39	357.926	496.903	502.258	1116.46	1025.1
scaffold_0	BLD44_000865	231.862	269.621	346.121	271.914	239.218	234.015	232.73	124.942	39.1618	207.22	384.734	372.398	345.866	194.496
scaffold_0	BLD44_000870	345.586	357.11	304.051	337.216	323.932	353.459	146.988	145.765	176.228	169.544	247.639	260.729	213.316	97.9141
scaffold_0	BLD44_000875	275.708	306.137	575.593	312.401	310.689	314.152	146.988	62.4708	19.5809	37.6764	126.8	119.248	128.274	89.255
scaffold_0	BLD44_000880	2462.03	2436.88	2797.65	2508.87	2430.23	2418.15	1151.4	1041.18	822.397	866.557	563.012	496.194	508.347	483.576
scaffold_0	BLD44_000885	5393.73	5652.21	6396.54	5999.36	6096.7	5885.1	1077.91	1062	509.103	508.631	735.329	659.403	853.738	763.33
scaffold_0	BLD44_000890	159.853	150.237	181.666	150.715	138.948	143.517	24.4979	20.8236	0	37.6764	29.2614	31.3279	32.3062	15.986
scaffold_0	BLD44_000895	82.8188	92.7056	133.859	70.5253	102.162	81.3566	514.456	374.825	469.941	169.544	67.1929	59.6241	61.7618	51.2883
scaffold_0	BLD44_000900	251.045	258.592	267.718	240.831	258.557	253.211	673.693	791.297	548.265	263.735	1057.21	1075.76	1388.21	1769.78
scaffold_0	BLD44_000905	259.722	253.823	284.928	243.443	263.182	255.953	673.693	947.474	763.654	904.233	979.175	945.396	1055.65	1178.3
scaffold_0	BLD44_000910	97.1294	107.163	116.648	88.0261	98.7983	105.124	710.44	583.061	97.9044	94.191	619.367	670.014	473.665	127.222
scaffold_0	BLD44_000915	94.8458	89.7247	84.1399	97.9519	86.8164	117.312	710.44	885.004	97.9044	37.6764	309.413	333.491	192.412	72.603
scaffold_0	BLD44_000920	337.974	302.113	300.226	293.333	289.878	296.784	2694.77	2280.19	332.875	113.029	838.286	1047.97	564.407	293.742
scaffold_0	BLD44_000925	11.5703	13.414	9.56135	2.61205	34.6845	17.9777	122.49	531.002	822.397	75.3528	40.6409	26.7803	26.13	52.6205
scaffold_0	BLD44_000930	677.013	651.622	780.206	708.127	651.228	638.36	2841.76	3560.84	3191.68	3372.04	1388.83	1364.28	1021.92	2399.89
scaffold_0	BLD44_000935	279.818	305.69	239.034	263.556	248.257	305.316	1077.91	1051.59	783.235	866.557	722.324	772.082	747.317	1008.45
scaffold_0	BLD44_000940	279.209	266.044	261.981	251.54	240.059	243.765	281.726	281.119	783.235	489.793	611.239	697.804	638.997	548.186
scaffold_0	BLD44_000945	508.026	514.501	411.138	517.708	555.373	569.496	808.431	572.649	489.522	546.308	820.404	798.357	798.152	659.421
scaffold_0	BLD44_000950	166.551	156.497	179.753	150.454	157.447	153.572	110.241	187.413	822.397	414.44	74.2374	79.8357	85.0412	67.2743
scaffold_0	BLD44_000955	1107.4	1096.37	1088.08	1045.08	1065.34	1117.97	440.963	270.707	1566.47	452.117	529.415	472.445	335.889	384.996
scaffold_0	BLD44_000960	1361.94	1432.47	1430.38	1483.12	1360.05	1394.64	146.988	281.119	78.3235	339.088	628.037	524.996	238.971	267.765
scaffold_0	BLD44_000965	411.354	417.324	531.611	410.353	382.16	383.016	48.9958	62.4708	78.3235	263.735	395.03	315.301	152.504	111.902
scaffold_0	BLD44_000970	908.876	875.934	1088.08	820.967	782.188	828.497	97.9917	83.2945	646.169	433.279	434.587	405.242	139.202	129.886
scaffold_0	BLD44_000975	913.291	857.005	1170.31	874.775	825.912	827.583	97.9917	145.765	156.647	113.029	227.589	209.695	101.194	101.911
scaffold_0	BLD44_000980	402.524	376.486	378.63	374.307	359.037	334.263	0	41.6472	0	37.6764	75.863	85.8992	87.8917	59.9474
scaffold_0	BLD44_000985	112.201	120.875	156.806	140.528	112.672	115.179	85.7427	41.6472	58.7426	226.058	92.6612	81.8569	121.148	108.571
scaffold_0	BLD44_000990	374.359	407.338	401.577	375.613	372.911	362.905	281.726	229.06	489.522	320.249	310.496	291.552	289.805	399.649
scaffold_0	BLD44_000995	746.283	726.74	648.26	750.703	818.975	782.791	1641.36	1770.01	2780.48	4671.87	2299.73	2185.38	1300.32	2395.23
scaffold_0	BLD44_001000	701.676	706.321	772.557	677.304	705.042	710.271	7239.14	8350.27	10828.2	10850.8	441.089	703.868	3795.02	9021.42
scaffold_0	BLD44_001005	339.344	387.515	646.347	395.987	356.305	365.648	183.734	208.236	489.522	282.573	85.6168	88.4256	118.773	109.904
scaffold_0	BLD44_001010	2455.79	2435.68	2478.3	2478.57	2302.63	2442.53	2817.26	2103.18	6579.18	4332.79	1382.33	1369.33	2076.62	3374.37
scaffold_0	BLD44_001015	1322.06	1344.83	1267.84	1389.09	1276.6	1324.86	4421.88	4341.72	8165.23	5896.36	3601.33	3838.68	3841.11	5772.93
scaffold_0	BLD44_001020	657.983	722.567	583.242	732.68	742.459	695.95	342.971	416.472	313.294	376.764	692.521	630.096	754.444	650.096
scaffold_0	BLD44_001025	210.549	208.215	325.086	204.523	200.119	183.738	195.983	312.354	78.3235	395.602	183.155	168.767	181.009	181.174
scaffold_0	BLD44_001030	767.292	756.4	728.575	787.794	885.821	786.143	1996.58	1665.89	2819.65	3692.29	901.144	867.582	952.081	1092.37
scaffold_0	BLD44_001035	244.803	273.347	309.788	273.482	267.386	305.011	232.73	124.942	137.066	113.029	106.208	99.0367	144.903	177.844
scaffold_0	BLD44_001040	312.245	296.449	315.525	278.706	301.65	308.363	24.4979	20.8236	0	37.6764	95.3706	69.2246	102.62	99.2462
scaffold_0	BLD44_001045	352.284	427.161	378.63	440.13	432.4	390.634	24.4979	62.4708	195.809	0	104.583	117.227	122.573	106.573
scaffold_0	BLD44_001050	339.192	349.658	460.857	425.764	411.379	370.523	220.481	260.295	430.779	376.764	105.124	82.3622	133.025	121.893
scaffold_0	BLD44_001055	1213.36	1227.08	1151.19	1203.89	1265.25	1191.1	489.958	499.767	469.941	602.822	699.565	715.995	761.095	696.056
scaffold_0	BLD44_001060	112.353	103.288	164.455	83.8468	130.96	106.343	12.249	10.4118	0	0	41.1828	47.4972	55.1105	49.2901
scaffold_0	BLD44_001065	226.838	253.823	384.366	246.055	257.506	258.086	232.73	208.236	234.971	169.544	172.317	176.851	222.817	123.891
scaffold_0	BLD44_001070	708.07	660.863	621.488	735.553	632.099	596.615	97.9917	31.2354	156.647	131.867	146.849	202.116	1721.25	1721.16
scaffold_0	BLD44_001075	360.049	352.192	384.366	359.157	342.01	346.147	330.722	177.001	137.066	207.22	410.744	452.234	374.846	275.092
scaffold_0	BLD44_001080	4.8717	5.51464	5.73681	2.08964	4.6246	3.04706	0	0	0	0	0	0.505289	0.47509	0
scaffold_0	BLD44_001085	482.146	468.297	434.085	403.039	480.538	475.342	281.726	489.355	685.331	697.013	292.073	253.655	269.851	263.102
scaffold_0	BLD44_001090	222.576	236.981	208.437	253.108	284.623	242.851	97.9917	312.354	332.875	339.088	134.928	134.912	146.328	144.54
scaffold_0	BLD44_001095	31.666	28.6165	26.7718	19.3292	44.3541	46.0107	24.4979	83.2945	0	37.6764	26.0102	28.2962	37.5321	25.3111
scaffold_0	BLD44_001100	594.499	616.746	606.19	521.365	629.576	565.23	73.4938	62.4708	117.485	0	106.208	111.669	152.029	123.225
scaffold_0	BLD44_001105	319.857	330.58	416.875	348.709	287.356	312.019	0	62.4708	0	18.8382	147.933	130.365	129.225	113.234
scaffold_0	BLD44_001110	490.062	471.576	242.858	309.528	428.616	474.733	587.95	1103.65	1918.93	1243.32	121.923	101.058	50.3596	31.9719
scaffold_0	BLD44_001115	159.244	178.406	174.017	181.015	153.873	127.367	24.4979	52.059	0	75.3528	469.809	538.638	395.75	267.099
scaffold_0;scaffold_0	BLD44_001120	61.2007	62.8967	84.1399	65.8237	63.4832	70.3872	24.4979	0	0	37.6764	35.2221	22.2327	20.904	34.6363
scaffold_0	BLD44_001125	394.912	386.323	504.839	382.665	342.851	355.288	416.465	395.649	469.941	583.984	2142.59	2052.99	1332.63	1857.04
scaffold_0	BLD44_001130	452.915	462.634	409.226	486.625	435.343	443.348	747.187	708.003	1644.79	941.91	520.745	459.813	421.88	366.345
scaffold_0	BLD44_001135	319.096	329.686	231.385	333.559	306.485	295.261	159.236	124.942	137.066	207.22	210.791	213.737	181.96	187.835
scaffold_0	BLD44_001140	823.469	865.799	772.557	809.213	824.861	861.71	195.983	281.119	176.228	75.3528	324.585	309.742	290.755	258.44
scaffold_0	BLD44_001145	575.012	567.71	793.592	562.897	638.615	546.948	943.17	832.945	1233.6	1130.29	885.43	779.156	965.859	909.202
scaffold_0	BLD44_001150	392.628	391.689	449.384	415.316	376.695	403.736	563.452	364.413	626.588	640.499	676.265	567.945	713.111	652.094
scaffold_0	BLD44_001155	574.86	603.63	711.365	625.847	641.979	610.632	110.241	124.942	58.7426	113.029	307.787	316.311	280.303	261.77
scaffold_0	BLD44_001160	631.95	624.794	606.19	660.326	626.423	631.047	391.967	395.649	313.294	263.735	517.494	507.31	465.114	388.992
scaffold_0	BLD44_001165	423.685	445.792	443.647	428.637	407.806	381.492	918.672	801.709	1370.66	1450.54	664.343	648.791	631.87	708.045
scaffold_0	BLD44_001170	306.46	327.749	428.349	311.095	293.872	291.604	220.481	104.118	509.103	527.47	579.81	515.395	535.902	576.827
scaffold_0	BLD44_001175	343.302	361.731	405.401	388.934	402.971	382.407	257.228	229.06	313.294	282.573	669.22	555.818	529.726	736.021
scaffold_0	BLD44_001180	263.985	264.256	315.525	331.73	299.758	288.557	404.216	416.472	156.647	583.984	1538.39	1326.89	1000.54	722.699
scaffold_0	BLD44_001185	1009.51	1015.59	1009.68	1026.27	928.914	1001.57	367.469	354.001	861.559	828.881	1270.71	1215.22	1097.93	1194.29
scaffold_0	BLD44_001190	609.419	579.037	634.874	567.598	641.138	582.294	3111.24	3664.96	3387.49	3503.9	4738.73	4500.61	5227.9	4976.97
scaffold_0	BLD44_001195	382.124	447.878	370.98	385.8	404.442	411.658	1494.37	1686.71	2663	2618.51	1168.83	1153.07	1413.39	1300.86
scaffold_0	BLD44_001200	174.924	180.493	229.472	186.762	172.372	165.151	783.934	843.356	1057.37	753.528	472.518	469.919	518.324	404.312
scaffold_0	BLD44_001205	507.722	536.858	564.12	580.397	499.037	506.422	146.988	83.2945	195.809	188.382	455.178	439.602	419.505	501.56
scaffold_0	BLD44_001210	312.55	329.239	233.297	359.418	286.936	333.349	220.481	145.765	313.294	131.867	514.243	530.048	578.185	795.968
scaffold_0	BLD44_001215	156.96	147.852	168.28	155.678	164.384	160.58	440.963	166.589	313.294	56.5146	175.569	175.841	367.72	434.286
scaffold_0	BLD44_001220	580.493	602.735	665.47	598.421	572.189	546.034	244.979	249.883	489.522	659.337	153.894	168.767	179.109	181.84
scaffold_0	BLD44_001225	14113.6	14549.7	14736	13604.1	15527.3	14445.2	9394.95	9735.04	8145.65	6744.07	5366.77	5032.18	7969.17	7707.9
scaffold_0	BLD44_001230	424.142	435.06	407.314	347.141	405.493	392.767	159.236	229.06	293.713	263.735	349.512	298.626	280.778	355.688
scaffold_0	BLD44_001235	390.801	393.775	420.699	355.5	410.959	417.143	710.44	687.179	2447.61	1827.31	1080.51	1049.49	643.273	944.505
scaffold_0	BLD44_001240	367.509	369.63	237.122	366.209	371.86	337.919	208.232	124.942	39.1618	226.058	194.534	218.79	178.159	223.804
scaffold_0	BLD44_001245	246.325	249.947	307.876	278.444	285.674	266.009	489.958	333.178	78.3235	339.088	159.854	165.23	327.337	248.449
scaffold_0	BLD44_001250	362.941	360.24	210.35	330.685	321.83	311.41	97.9917	124.942	234.971	113.029	74.2374	74.2775	80.2903	137.213
scaffold_0	BLD44_001255	54.3499	47.6942	45.8945	19.5904	99.6391	95.0684	244.979	156.177	332.875	244.897	33.0546	29.3068	31.8311	44.6275
scaffold_0	BLD44_001260	977.232	1064.92	1288.87	1065.46	981.046	1004.92	734.938	593.473	998.625	885.395	310.496	333.491	331.138	414.969
scaffold_0	BLD44_001265	435.56	466.658	493.366	469.385	444.803	414.401	734.938	708.003	274.132	226.058	318.625	309.237	389.099	623.453
scaffold_0	BLD44_001270	1284.61	1257.93	1191.34	1339.98	1289.21	1256.61	992.166	874.592	626.588	263.735	681.141	668.498	425.206	448.939
scaffold_0	BLD44_001275	694.826	545.949	261.981	432.555	737.414	1030.82	110.241	260.295	665.75	565.146	309.413	317.827	249.423	182.507
scaffold_0	BLD44_001280	48.717	45.4585	55.4558	32.3894	47.0869	46.3154	0	0	0	0	1.62564	1.51587	1.42527	0
scaffold_0	BLD44_001285	256.525	265.448	244.771	334.604	260.029	286.729	220.481	114.53	0	37.6764	159.312	165.23	226.143	329.045
scaffold_0	BLD44_001290	224.402	168.42	130.034	175.269	195.284	209.333	48.9958	10.4118	39.1618	0	16.2564	16.1693	16.6282	20.6485
scaffold_0	BLD44_001295	48.4125	36.814	26.7718	26.1205	47.0869	46.6201	0	0	0	0	1.62564	5.05289	6.65127	3.33041
scaffold_0	BLD44_001300	332.95	339.821	422.612	314.752	317.626	322.684	36.7469	83.2945	97.9044	37.6764	102.957	112.174	98.3437	77.9316
scaffold_0	BLD44_001305	512.137	485.885	600.453	490.804	481.589	478.999	416.465	416.472	469.941	527.47	748.876	706.9	770.122	865.241
scaffold_0	BLD44_001310	163.811	179.598	206.525	195.904	145.675	155.096	979.917	801.709	979.044	1431.7	658.383	614.937	552.53	448.273
scaffold_0	BLD44_001315	260.94	251.587	200.788	255.458	243.843	230.053	587.95	593.473	352.456	489.793	865.38	919.121	842.811	849.255
scaffold_0	BLD44_001320	1210.77	1215.61	1086.17	1215.13	1188.52	1120.71	1090.16	853.768	2780.48	2147.55	1233.86	1363.27	2832.01	7398.84
scaffold_0	BLD44_001325	4125.41	3272.57	3289.11	1924.56	5719.79	5620.31	293.975	1384.77	0	5387.72	6392	5050.37	4081.98	8304.71
scaffold_0	BLD44_001330	117.682	139.506	128.122	139.745	120.029	124.93	306.224	426.884	176.228	94.191	279.609	261.235	218.542	279.088
scaffold_0	BLD44_001335	840.824	849.851	1051.75	795.108	869.005	882.735	195.983	478.943	509.103	678.175	516.41	470.93	439.459	488.238
scaffold_0	BLD44_001340	90.5831	103.735	118.561	90.3769	131.801	84.4037	97.9917	104.118	39.1618	75.3528	117.588	120.764	96.9185	116.564
scaffold_0	BLD44_001345	1326.32	1299.96	1264.01	1390.39	1236.66	1281.9	2462.04	2228.13	2016.83	2430.13	3669.06	3592.61	3073.36	5405.26
scaffold_0	BLD44_001350	487.474	444.003	573.681	461.027	465.193	387.282	1347.39	1062	1311.92	1092.62	1106.52	1095.97	990.089	1576.62
scaffold_0	BLD44_001355	73.9889	82.8687	151.069	58.5099	80.0897	78.919	489.958	343.59	176.228	357.926	225.963	225.359	215.216	282.419
scaffold_0	BLD44_001360	376.034	398.396	447.471	334.604	358.617	358.03	232.73	208.236	215.39	188.382	245.471	269.319	253.223	192.498
scaffold_0	BLD44_001365	226.534	260.828	313.612	293.594	227.026	235.538	146.988	114.53	78.3235	56.5146	211.333	178.367	292.656	269.763
scaffold_0	BLD44_001370	806.57	862.371	946.574	895.149	821.497	832.458	489.958	478.943	156.647	489.793	496.903	474.467	573.909	682.734
scaffold_0	BLD44_001375	409.527	445.494	435.998	414.532	452.58	378.141	575.701	343.59	489.522	414.44	377.148	337.533	450.386	476.915
scaffold_0	BLD44_001380	117.986	119.832	179.753	135.043	113.513	118.226	232.73	41.6472	39.1618	37.6764	140.888	144.513	187.186	75.2673
scaffold_0	BLD44_001385	705.939	698.72	502.927	707.343	598.886	658.166	832.929	874.592	313.294	527.47	1278.83	1209.66	1090.81	937.178
scaffold_0	BLD44_001390	210.244	202.253	254.332	224.375	215.464	236.452	379.718	583.061	156.647	489.793	1423.52	1202.59	1441.42	1551.97
scaffold_0	BLD44_001395	258.2	284.973	273.455	304.826	318.046	292.823	73.4938	20.8236	78.3235	0	94.2869	73.2669	82.1907	83.9264
scaffold_0	BLD44_001400	319.248	354.427	267.718	295.423	341.38	379.36	1163.65	1280.65	900.72	602.822	231.924	205.653	449.436	483.576
scaffold_0	BLD44_001405	868.38	848.36	766.82	788.578	876.152	854.702	1151.4	957.886	2153.9	941.91	721.782	862.024	547.304	946.503
scaffold_0	BLD44_001410	211.462	213.73	217.999	200.083	210.63	216.342	171.485	166.589	156.647	339.088	102.415	120.764	61.7618	135.881
scaffold_0	BLD44_001415	853.612	837.778	868.171	768.987	820.446	833.067	293.975	270.707	313.294	301.411	441.631	384.02	435.658	695.39
scaffold_0	BLD44_001420	279.514	265.746	193.139	265.645	284.833	283.072	734.938	437.296	78.3235	113.029	422.665	422.422	885.569	895.881
scaffold_0	BLD44_001425	657.374	639.102	711.365	694.283	663.42	640.493	502.207	562.238	2016.83	1412.86	153.894	123.796	173.408	205.819
scaffold_0	BLD44_001430	1485.56	1542.46	1633.08	1534.58	1637.53	1572.59	563.452	458.119	959.463	904.233	560.302	500.742	471.765	503.558
scaffold_0	BLD44_001435	345.281	342.057	348.033	297.512	333.182	350.717	12.249	41.6472	137.066	18.8382	68.2767	73.2669	66.9878	103.909
scaffold_0	BLD44_001440	14117	14555.2	14766.6	13610.1	15530.7	14451.6	9394.95	9745.45	8145.65	6725.24	5348.88	5028.13	7969.64	7697.25
scaffold_0	BLD44_001445	448.196	452.648	416.875	450.317	452.58	499.719	514.456	291.531	626.588	150.706	396.113	406.758	227.093	158.528
scaffold_0	BLD44_001450	192.432	204.042	179.753	177.881	197.807	177.949	97.9917	156.177	117.485	150.706	349.512	292.562	209.515	163.856
scaffold_0	BLD44_001455	362.941	345.187	221.823	382.926	311.53	344.014	97.9917	364.413	195.809	301.411	1118.44	1209.16	938.779	894.548
scaffold_0	BLD44_001460	631.493	615.851	632.962	650.4	647.024	639.274	318.473	572.649	763.654	1167.97	736.413	742.27	834.259	805.959
scaffold_0	BLD44_001465	184.972	179.747	225.648	200.605	193.392	184.043	122.49	249.883	97.9044	150.706	428.084	406.253	474.615	305.066
scaffold_0	BLD44_001470	221.205	210.749	229.472	189.896	230.389	238.28	195.983	322.766	78.3235	169.544	584.145	569.966	549.205	349.027
scaffold_0	BLD44_001475	206.438	178.704	175.929	237.697	229.759	183.433	514.456	583.061	489.522	376.764	1364.99	1304.66	1563.52	1290.87
scaffold_0;scaffold_0	BLD44_001480	12.3315	7.15413	1.91227	6.79133	6.30628	7.61766	0	104.118	39.1618	0	1.62564	1.51587	3.32563	4.66258
scaffold_0	BLD44_001485	82.3621	91.6623	40.1577	83.3244	77.5672	107.561	171.485	270.707	528.684	565.146	72.0699	41.939	59.8614	37.3006
scaffold_0	BLD44_001490	255.916	242.793	252.42	269.825	268.227	250.773	61.2448	31.2354	39.1618	207.22	42.2665	24.2539	34.6816	19.9825
scaffold_0	BLD44_001495	434.19	441.767	564.12	470.953	427.776	457.669	0	62.4708	39.1618	37.6764	157.145	131.375	139.202	111.236
scaffold_0	BLD44_001500	230.949	231.019	248.595	197.732	258.137	229.444	73.4938	62.4708	156.647	75.3528	35.764	30.3174	48.9343	53.2866
scaffold_0	BLD44_001505	240.083	250.842	294.49	273.482	256.035	264.485	612.448	458.119	469.941	527.47	268.23	316.311	456.087	374.338
scaffold_0	BLD44_001510	239.018	252.183	250.507	235.868	224.293	241.937	48.9958	72.8826	117.485	56.5146	92.1194	107.627	177.684	285.749
scaffold_0	BLD44_001515	344.063	368.14	311.7	393.375	351.89	336.396	73.4938	62.4708	39.1618	150.706	140.347	128.849	104.045	87.9228
scaffold_0	BLD44_001520	275.86	301.219	399.665	303.781	256.665	281.549	636.946	416.472	783.235	941.91	1036.07	1198.55	933.078	644.101
scaffold_0	BLD44_001525	256.982	279.458	317.437	254.414	242.581	264.18	281.726	416.472	195.809	75.3528	519.12	585.63	502.171	387.66
scaffold_0	BLD44_001530	163.202	173.935	191.227	226.987	170.69	171.55	318.473	281.119	156.647	150.706	123.006	127.838	113.547	112.568
scaffold_0	BLD44_001535	239.322	245.476	338.472	222.547	263.813	231.882	48.9958	93.7063	58.7426	150.706	163.105	150.071	148.703	104.575
scaffold_0	BLD44_001540	183.145	173.339	254.332	176.052	189.398	177.339	24.4979	52.059	39.1618	0	90.4937	79.3304	63.6621	43.2953
scaffold_0	BLD44_001545	276.925	304.498	273.455	288.631	283.782	279.721	159.236	83.2945	1037.79	602.822	98.08	124.301	106.42	170.517
scaffold_0	BLD44_001550	2.13137	1.93758	0	0.52241	3.36335	6.09413	0	0	0	0	0	0	0	0
scaffold_0	BLD44_001555	606.222	628.073	550.734	635.25	610.237	573.153	97.9917	312.354	234.971	188.382	380.399	343.597	316.41	382.997
scaffold_0	BLD44_001560	130.622	121.769	118.561	120.154	122.552	130.719	48.9958	20.8236	39.1618	37.6764	128.425	107.627	92.6426	115.232
scaffold_0	BLD44_001565	1065.38	1068.35	1227.68	1050.04	1073.96	1087.5	110.241	249.883	234.971	150.706	216.21	190.999	435.658	580.158
scaffold_0	BLD44_001570	195.781	180.642	254.332	193.553	167.747	222.131	367.469	437.296	881.14	941.91	300.743	293.068	410.003	622.787
scaffold_0	BLD44_001575	269.009	264.256	403.489	270.608	259.608	279.111	61.2448	135.353	39.1618	75.3528	492.026	1343.06	1854.75	3694.09
scaffold_0	BLD44_001580	353.959	388.559	435.998	399.905	377.325	406.478	122.49	145.765	78.3235	75.3528	68.2767	53.0554	55.1105	60.6135
scaffold_0	BLD44_001585	340.866	320.594	328.911	409.308	368.076	347.975	306.224	395.649	78.3235	301.411	222.17	252.645	166.757	181.84
scaffold_0	BLD44_001590	353.35	367.543	430.261	379.531	288.197	370.523	24.4979	145.765	430.779	37.6764	221.628	211.716	173.883	182.507
scaffold_0	BLD44_001595	299.153	299.281	309.788	313.446	418.106	343.099	306.224	249.883	293.713	188.382	556.509	539.144	449.911	412.971
scaffold_0	BLD44_001600	304.938	335.946	284.928	348.447	297.656	279.721	183.734	166.589	78.3235	113.029	554.342	639.696	377.222	249.781
scaffold_0	BLD44_001605	485.952	474.706	546.909	519.798	489.577	460.107	391.967	291.531	313.294	301.411	280.151	228.391	252.748	255.109
scaffold_0	BLD44_001610	395.825	372.164	357.595	394.419	351.89	354.678	244.979	229.06	430.779	263.735	411.828	481.035	473.19	486.906
scaffold_0	BLD44_001615	410.136	367.841	390.103	368.821	412.641	401.603	832.929	749.65	1683.96	1582.41	643.752	534.596	505.971	606.135
scaffold_0	BLD44_001620	513.355	501.385	659.733	502.82	525.103	498.804	24.4979	62.4708	39.1618	0	131.677	98.5314	70.7885	53.9527
scaffold_0	BLD44_001625	398.566	398.843	435.998	428.376	382.791	354.374	29483.3	29621.6	56745.4	40747	16338.7	17702.8	5911.55	12328.5
scaffold_0	BLD44_001630	191.823	199.57	284.928	263.556	214.413	183.129	0	72.8826	39.1618	0	45.5178	41.4337	18.5285	19.9825
scaffold_0	BLD44_001635	379.079	352.341	369.068	359.157	381.74	358.639	122.49	124.942	117.485	37.6764	863.755	917.1	569.633	607.467
scaffold_0	BLD44_001640	468.596	449.071	550.734	470.43	429.668	471.076	48.9958	83.2945	39.1618	0	54.7297	63.1612	45.1336	41.2971
scaffold_0	BLD44_001645	398.718	418.815	474.243	406.957	439.547	433.293	36.7469	93.7063	39.1618	0	63.9417	55.0765	40.8578	48.624
scaffold_0	BLD44_001650	556.896	612.423	571.769	638.646	622.219	578.638	281.726	197.824	352.456	339.088	284.486	347.639	349.192	288.414
scaffold_0	BLD44_001655	650.219	638.953	575.593	647.005	587.955	631.047	24.4979	62.4708	0	0	54.7297	30.3174	28.0303	35.9684
scaffold_0	BLD44_001660	97.4339	105.971	135.771	85.9364	70.4201	104.21	428.714	249.883	117.485	56.5146	151.184	134.912	693.632	891.884
scaffold_0	BLD44_001665	333.711	336.989	546.909	319.192	327.716	303.183	2241.56	2030.3	763.654	583.984	367.936	337.028	1534.54	2165.43
scaffold_0	BLD44_001670	1594.11	1429.04	1386.4	1493.31	1593.6	1672.53	1690.36	1374.36	1214.01	414.44	1281	1263.22	3242.97	9458.37
scaffold_0	BLD44_001675	243.889	244.135	216.087	266.69	188.978	225.787	367.469	645.532	900.72	452.117	1758.94	1638.15	1516.01	1640.56
scaffold_0	BLD44_001680	721.163	732.255	906.416	749.919	736.573	726.115	685.942	832.945	2741.32	715.851	178.278	148.555	144.428	109.904
scaffold_0	BLD44_001685	798.958	816.018	640.611	838.468	943.209	817.832	832.929	1155.71	3642.04	1394.03	384.192	442.633	664.652	820.613
scaffold_0	BLD44_001690	141.736	146.362	99.4381	141.051	113.723	151.439	0	0	39.1618	56.5146	48.7691	67.7088	54.1603	50.6222
scaffold_0	BLD44_001695	84.3412	101.648	97.5258	126.423	101.531	93.2402	0	20.8236	0	37.6764	17.3401	11.1164	17.1033	11.9895
scaffold_0	BLD44_001700	701.981	725.697	810.803	729.545	718.285	702.348	796.182	947.474	841.978	1017.26	900.602	896.383	1103.16	1192.29
scaffold_0	BLD44_001705	414.399	396.756	413.05	378.225	441.229	426.589	722.689	1134.89	1018.21	1205.64	210.791	245.571	505.971	317.055
scaffold_0	BLD44_001710	178.883	187.796	307.876	216.8	181.621	196.536	24.4979	31.2354	39.1618	37.6764	46.0597	44.9707	28.5054	19.3164
scaffold_0	BLD44_001715	281.34	315.527	342.296	320.498	314.052	287.948	0	10.4118	39.1618	0	47.6853	56.5924	52.735	40.631
scaffold_0	BLD44_001720	429.623	439.979	392.015	476.177	451.95	446.395	73.4938	83.2945	58.7426	169.544	108.376	104.595	81.7156	50.6222
scaffold_0	BLD44_001725	60.2872	58.8725	61.1927	52.241	52.3421	59.1131	0	0	19.5809	0	6.50254	7.07405	5.70109	2.66433
scaffold_0	BLD44_001730	167.921	173.786	214.174	171.089	186.456	165.151	195.983	229.06	372.037	244.897	598.776	522.974	454.662	318.387
scaffold_0	BLD44_001735	567.705	552.06	518.225	536.254	585.222	498.195	612.448	749.65	1879.76	1224.48	894.1	819.579	630.92	857.914
scaffold_0	BLD44_001740	18.4211	17.2891	13.3859	12.799	23.123	24.9859	355.22	322.766	215.39	357.926	182.071	168.261	137.776	137.213
scaffold_0	BLD44_001745	529.34	551.613	770.645	526.589	494.832	526.837	257.228	124.942	469.941	508.631	518.578	409.284	350.617	407.642
scaffold_0	BLD44_001750	247.239	273.198	277.279	269.564	243.002	258.696	698.191	812.121	411.198	602.822	392.32	393.62	643.748	478.913
scaffold_0	BLD44_001755	293.215	316.123	302.139	259.377	283.782	281.549	281.726	218.648	489.522	527.47	428.626	477.498	312.61	312.393
scaffold_0	BLD44_001760	546.848	547.291	506.752	572.3	549.487	548.472	97.9917	249.883	234.971	188.382	232.466	225.359	190.511	234.461
scaffold_0	BLD44_001765	555.678	577.1	566.032	535.47	611.078	543.901	195.983	208.236	176.228	113.029	395.03	439.602	305.008	352.357
scaffold_0	BLD44_001770	270.075	251.438	330.823	234.301	261.5	294.956	269.477	249.883	1527.31	753.528	164.731	142.997	114.022	141.876
scaffold_0	BLD44_001775	425.208	437.594	342.296	425.242	523	473.514	440.963	416.472	509.103	452.117	320.25	319.848	232.794	237.125
scaffold_0	BLD44_001780	166.399	162.309	84.1399	123.811	145.255	141.689	649.195	739.238	176.228	621.66	903.854	901.941	1277.52	943.172
scaffold_0	BLD44_001785	183.45	169.016	206.525	171.612	172.161	142.298	5132.31	5039.31	8439.36	9136.53	6015.39	6700.64	5850.26	7428.81
scaffold_0	BLD44_001790	496.152	446.239	472.331	389.718	491.679	481.741	4042.16	3696.19	9712.12	6518.02	474.144	521.964	551.105	465.591
scaffold_0	BLD44_001795	520.967	470.831	388.191	379.27	544.652	498.195	1371.88	1468.06	1390.24	1582.41	2073.77	2167.69	1586.8	1611.25
scaffold_0	BLD44_001800	59.526	60.0649	30.5963	46.7557	87.447	79.5284	36.7469	41.6472	0	113.029	67.1929	77.8145	71.2636	87.9228
scaffold_0	BLD44_001805	613.072	613.616	516.313	597.898	608.345	637.141	195.983	135.353	469.941	357.926	559.219	560.871	435.658	596.81
scaffold_0	BLD44_001810	260.788	248.606	214.174	274.265	233.963	230.967	465.461	520.59	274.132	244.897	611.239	706.394	585.787	737.353
scaffold_0	BLD44_001815	336.451	338.182	367.156	357.851	278.527	336.396	134.739	291.531	137.066	37.6764	418.33	505.289	491.244	409.641
scaffold_0	BLD44_001820	462.202	462.485	564.12	473.042	442.07	430.855	538.954	666.356	528.684	357.926	1594.75	1750.83	1594.88	1844.38
scaffold_0	BLD44_001825	459.766	464.273	382.454	560.546	492.73	475.647	146.988	166.589	274.132	150.706	156.061	162.703	136.826	114.566
scaffold_0	BLD44_001830	404.351	393.477	355.682	366.732	401.079	420.495	159.236	229.06	587.426	357.926	311.038	281.951	246.572	257.108
scaffold_0	BLD44_001835	227.752	253.375	372.893	266.168	221.771	240.413	48.9958	62.4708	0	0	147.933	129.859	163.906	132.55
scaffold_0	BLD44_001840	267.639	269.174	355.682	273.482	255.825	269.056	122.49	20.8236	0	75.3528	224.338	269.319	410.953	199.159
scaffold_0	BLD44_001845	82.6666	100.009	57.3681	85.9364	80.9305	96.5919	24.4979	0	0	37.6764	112.169	157.65	162.956	126.556
scaffold_0	BLD44_001850	503.307	517.035	405.401	552.71	503.241	475.647	171.485	260.295	234.971	320.249	654.047	751.365	886.519	606.135
scaffold_0	BLD44_001855	205.981	216.86	340.384	250.496	284.623	226.092	146.988	145.765	587.426	414.44	52.5622	51.5395	55.1105	35.3024
scaffold_0	BLD44_001860	538.018	570.989	472.331	520.059	583.33	577.723	220.481	104.118	430.779	546.308	616.658	639.191	510.722	544.855
scaffold_0	BLD44_001865	56.9379	35.6216	9.56135	10.4482	117.927	221.217	7092.15	5487.02	21225.7	7799.01	276.9	215.759	267.951	376.336
scaffold_0	BLD44_001870	771.25	819.744	883.469	764.286	850.296	801.073	759.436	583.061	2036.41	1827.31	674.639	658.897	449.436	459.597
scaffold_0	BLD44_001875	279.209	286.612	286.841	255.458	300.389	277.283	24.4979	104.118	137.066	169.544	199.411	159.166	125.424	81.9281
scaffold_0	BLD44_001880	7089.69	5656.98	2900.91	2441.48	7012.37	8257.85	4336.13	5809.79	1527.31	3164.82	7106.74	7185.72	4849.25	5328.66
scaffold_0	BLD44_001885	534.06	509.881	462.769	533.903	465.193	502.766	661.444	655.944	1253.18	866.557	2390.77	2500.17	1395.82	1143
scaffold_0	BLD44_001890	493.564	479.476	399.665	416.883	476.544	460.411	171.485	197.824	430.779	339.088	315.915	291.552	218.542	216.477
scaffold_0	BLD44_001895	933.386	920.2	873.908	932.241	908.944	875.117	2400.8	2290.6	2702.16	3598.1	2214.12	2042.38	1954.05	2961.4
scaffold_0	BLD44_001900	529.797	529.853	441.734	583.009	506.604	526.228	1188.15	1155.71	2545.51	1846.14	1734.01	1539.11	1233.81	1675.86
scaffold_0	BLD44_001905	313.92	322.681	309.788	293.594	298.287	265.095	367.469	447.708	665.75	791.204	581.436	804.926	569.158	769.991
scaffold_0	BLD44_001910	296.412	281.694	340.384	314.491	276.425	272.103	97.9917	83.2945	156.647	150.706	88.3262	93.9838	63.187	49.2901
scaffold_0	BLD44_001915	273.272	279.309	407.314	293.072	258.557	241.023	73.4938	62.4708	254.551	226.058	95.3706	117.732	77.4397	77.9316
scaffold_0	BLD44_001920	800.785	829.581	910.241	735.292	873.629	800.464	1714.85	1186.95	2506.35	3277.85	398.281	363.303	292.656	427.625
scaffold_0	BLD44_001925	774.752	831.369	768.733	765.069	873.84	827.583	930.921	885.004	1527.31	1054.94	871.883	894.362	614.292	746.012
scaffold_0	BLD44_001930	202.328	205.681	198.876	211.315	155.134	203.849	306.224	531.002	411.198	207.22	8679.81	7650.08	2463.82	2878.14
scaffold_0	BLD44_001935	328.992	295.704	349.945	302.998	257.716	303.792	1678.11	1332.71	998.625	1073.78	9161	8368.1	2754.57	2813.53
scaffold_0	BLD44_001940	403.437	397.203	340.384	369.083	335.914	359.554	4544.36	5268.37	3779.11	6819.43	8029.02	7667.76	4299.09	4404.14
scaffold_0	BLD44_001945	162.593	163.8	202.701	157.768	199.489	169.112	1616.86	1822.07	2506.35	2034.53	3361.81	3275.79	2096.57	2122.8
scaffold_0	BLD44_001950	248.761	243.538	229.472	196.949	190.45	248.031	1322.89	1488.89	881.14	1073.78	3634.92	3529.45	2920.38	3313.76
scaffold_0	BLD44_001955	90.8876	100.456	80.3154	112.057	94.8043	89.8884	2988.75	3331.78	1566.47	2317.1	1543.27	1538.61	1217.66	1172.97
scaffold_0;scaffold_0	BLD44_001960	92.41	104.778	133.859	108.661	79.6693	112.741	722.689	812.121	1135.69	960.748	778.138	809.473	561.557	597.476
scaffold_0	BLD44_001965	246.325	210.898	147.245	267.474	236.065	194.098	2645.78	2852.83	5286.84	7572.96	4468.87	4712.33	2580.22	3380.37
scaffold_0	BLD44_001970	405.112	464.422	397.752	443.004	436.184	431.769	122.49	62.4708	156.647	0	138.721	136.428	109.746	63.9439
scaffold_0	BLD44_001975	448.348	474.855	395.84	443.004	480.328	505.508	220.481	104.118	39.1618	56.5146	350.595	312.269	277.453	215.811
scaffold_0	BLD44_001980	649.001	651.473	554.558	648.05	663.42	675.839	220.481	166.589	117.485	395.602	242.22	274.877	229.944	238.457
scaffold_0	BLD44_001985	255.764	263.659	239.034	304.826	273.482	251.383	48.9958	62.4708	0	37.6764	285.028	289.531	437.083	300.403
scaffold_0	BLD44_001990	643.825	674.575	667.382	633.683	659.636	654.205	2315.05	2311.42	2506.35	3541.58	3009.05	3746.21	3226.34	4506.05
scaffold_0	BLD44_001995	594.804	624.943	449.384	691.148	559.787	581.38	220.481	291.531	665.75	791.204	424.291	502.763	326.862	586.152
scaffold_0	BLD44_002000	288.8	296.747	271.542	239.264	278.317	259.915	24.4979	83.2945	156.647	75.3528	214.042	187.462	240.871	276.424
scaffold_0	BLD44_002005	192.736	197.484	174.017	194.075	175.945	198.973	24.4979	41.6472	39.1618	113.029	174.485	215.759	152.029	63.9439
scaffold_0	BLD44_002010	268.248	238.173	246.683	256.242	232.071	272.103	269.477	249.883	469.941	226.058	469.267	474.972	388.149	339.702
scaffold_0	BLD44_002015	299.305	279.905	254.332	354.194	260.029	307.754	734.938	791.297	1037.79	1092.62	1377.46	1317.29	1208.16	1200.95
scaffold_0	BLD44_002020	239.322	228.038	210.35	246.577	211.05	227.616	808.431	968.298	704.912	734.69	771.093	801.894	638.047	657.423
scaffold_0	BLD44_002025	615.813	575.311	573.681	549.836	556.213	533.236	4189.14	4716.55	12061.8	5802.16	2365.3	2653.27	3104.24	3796.67
scaffold_0	BLD44_002030	166.856	183.772	177.841	184.672	197.386	141.079	1102.41	1062	822.397	678.175	3820.79	4472.82	2714.67	2093.5
scaffold_0	BLD44_002035	822.403	864.159	850.96	865.372	858.284	892.485	257.228	187.413	469.941	282.573	387.985	338.544	302.633	273.094
scaffold_0	BLD44_002040	191.366	203.893	170.192	181.015	163.122	195.622	685.942	728.826	450.36	244.897	272.023	242.034	322.586	722.699
scaffold_0	BLD44_002045	391.106	374.847	479.98	368.299	381.74	422.933	171.485	93.7063	117.485	131.867	120.839	116.217	92.6426	121.893
scaffold_0	BLD44_002050	670.467	669.06	631.049	688.275	887.713	820.574	930.921	1114.06	2310.54	2109.88	116.504	124.806	105.945	226.468
scaffold_0	BLD44_002055	637.888	627.924	558.383	527.634	735.732	712.708	698.191	770.474	4993.12	2919.92	136.012	156.134	111.171	151.201
scaffold_0	BLD44_002060	237.952	275.136	319.349	303.52	303.962	309.582	244.979	301.942	372.037	357.926	167.982	185.441	171.033	193.164
scaffold_0	BLD44_002065	927.753	907.382	979.082	927.8	884.14	902.541	2633.53	2894.48	8615.59	7064.32	2111.16	2182.85	1827.67	5745.63
scaffold_0	BLD44_002070	645.5	653.559	585.155	658.498	583.961	616.116	783.934	478.943	78.3235	301.411	1010.6	920.637	910.748	428.957
scaffold_0	BLD44_002075	125.446	134.736	174.017	118.326	141.05	130.719	61.2448	52.059	39.1618	0	114.336	104.09	104.52	124.557
scaffold_0	BLD44_002080	128.948	131.755	105.175	124.334	114.354	120.054	0	0	0	0	23.3008	24.7592	27.0802	15.986
scaffold_0	BLD44_002085	103.067	101.201	152.982	110.751	85.1347	94.459	48.9958	0	0	0	5.41879	8.08463	7.60145	5.99474
scaffold_0	BLD44_002090	75.6635	52.9107	53.5436	87.5037	62.2219	49.9719	0	0	0	0	11.3795	13.1375	11.4022	7.99299
scaffold_0	BLD44_002095	146.455	126.837	128.122	128.513	149.879	144.736	36.7469	0	0	37.6764	98.08	83.3727	66.5127	80.5959
scaffold_0	BLD44_002100	104.589	114.168	78.4031	80.4511	84.9245	88.6696	85.7427	187.413	78.3235	188.382	76.9468	51.0342	53.2101	48.624
scaffold_0	BLD44_002105	787.236	782.781	797.417	793.018	799.636	850.131	526.705	593.473	744.073	527.47	1594.75	1690.7	1512.69	1809.08
scaffold_0	BLD44_002110	1609.33	1592.84	1141.63	1518.91	1475.04	1500.68	1384.13	1457.65	2897.97	2788.05	3170.53	3156.04	1840.03	3399.68
scaffold_0	BLD44_002115	762.725	769.516	845.224	832.983	800.056	783.705	342.971	166.589	234.971	301.411	264.979	269.824	173.883	143.208
scaffold_0	BLD44_002120	2.89257	1.19235	0	1.04482	4.20418	6.70354	12.249	0	0	0	9.75382	39.9179	67.9379	49.2901
scaffold_0	BLD44_002125	183.298	173.488	189.315	201.128	143.993	163.627	367.469	260.295	430.779	301.411	386.901	480.53	351.092	468.256
scaffold_0	BLD44_002130	656.461	650.579	673.119	701.335	577.865	579.247	4115.65	3977.31	3877.01	4295.11	2162.64	2546.66	2199.19	2939.42
scaffold_0	BLD44_002135	158.635	163.949	195.052	194.598	165.014	167.589	1776.1	1634.65	1801.44	1375.19	246.555	328.943	447.535	604.803
scaffold_0	BLD44_002140	975.709	994.573	929.363	1024.71	986.722	1025.34	1445.38	1540.95	1135.69	1205.64	862.129	766.019	655.15	1831.73
scaffold_0	BLD44_002145	397.804	415.089	388.191	399.905	388.256	411.658	416.465	697.591	430.779	697.013	635.624	698.31	503.121	1956.95
scaffold_0	BLD44_002150	534.973	532.237	397.752	496.812	535.403	554.87	391.967	322.766	156.647	75.3528	561.386	647.276	623.319	1601.26
scaffold_0	BLD44_002155	804.439	730.764	661.646	763.502	763.059	723.983	16536.1	17731.3	20540.3	14411.2	9833.47	10784.4	10085.7	19502.9
scaffold_0	BLD44_002160	96.9772	107.61	65.0172	92.2054	136.005	102.381	85.7427	177.001	117.485	37.6764	474.144	466.887	409.528	394.987
scaffold_0	BLD44_002165	293.063	295.406	321.261	304.565	257.086	262.657	771.685	708.003	861.559	753.528	1965.39	1962.54	1599.63	1587.94
scaffold_0	BLD44_002170	540.301	544.757	694.154	457.109	536.033	532.322	4838.34	5039.31	3407.07	2806.89	10894.5	14775.2	8960.68	7902.4
scaffold_0	BLD44_002175	319.248	322.234	357.595	326.506	342.01	340.662	73.4938	260.295	39.1618	94.191	368.477	393.115	397.176	241.122
scaffold_0	BLD44_002180	2014.45	1955.61	2019.36	2018.33	2361.07	2095.16	502.207	395.649	137.066	282.573	969.963	881.73	975.361	865.241
scaffold_0	BLD44_002185	2056.77	1987.66	1761.2	1697.83	2643.59	2333.44	2719.27	2842.42	1233.6	1883.82	1081.05	1056.56	1199.13	1047.08
scaffold_0	BLD44_002190	202.937	209.109	221.823	197.471	186.245	215.732	146.988	135.353	39.1618	37.6764	96.9963	114.701	149.654	145.206
scaffold_0	BLD44_002195	365.834	374.399	432.173	387.889	394.352	337.919	281.726	437.296	156.647	489.793	266.604	268.309	314.035	305.066
scaffold_0	BLD44_002200	366.291	376.188	508.664	397.032	404.863	400.994	220.481	156.177	97.9044	94.191	182.613	225.359	335.889	331.043
scaffold_0	BLD44_002205	268.857	260.082	271.542	277.138	273.062	310.191	24.4979	0	0	0	69.3605	61.6453	68.413	57.2831
scaffold_0	BLD44_002210	184.059	192.267	195.052	206.091	185.194	193.489	416.465	603.885	450.36	734.69	1228.98	1144.48	1023.82	846.59
scaffold_0	BLD44_002215	182.232	179.3	126.21	163.776	121.291	156.619	2486.54	2582.13	1938.51	3635.77	11658.5	12381.1	8915.55	7065.13
scaffold_0	BLD44_002220	374.968	366.351	296.402	413.749	335.073	337.31	869.676	822.533	1605.63	1262.16	443.257	409.284	485.542	680.736
scaffold_0	BLD44_002225	603.938	584.701	539.26	613.832	597.625	594.787	1175.9	1249.42	1037.79	1827.31	2365.3	2385.98	2658.13	2782.89
scaffold_0	BLD44_002230	647.631	260.082	223.736	244.488	603.721	462.24	36.7469	333.178	783.235	94.191	871.883	906.994	909.798	1565.96
scaffold_0	BLD44_002235	680.21	675.618	590.892	693.238	756.753	735.866	1163.65	1551.36	1135.69	1149.13	1374.75	1173.28	1997.76	2659
scaffold_0	BLD44_002240	139.605	152.919	80.3154	156.201	126.336	162.409	759.436	458.119	137.066	226.058	1387.21	1181.37	3415.9	2294.65
scaffold_0	BLD44_002245	292.758	296.3	296.402	271.392	263.182	262.962	195.983	31.2354	548.265	113.029	239.51	226.875	159.155	168.519
scaffold_0	BLD44_002250	199.74	194.652	206.525	204.523	174.474	205.067	1298.39	864.18	1488.15	885.395	689.27	582.093	651.824	372.34
scaffold_0	BLD44_002255	299.609	291.829	363.331	278.444	309.638	284.291	612.448	853.768	704.912	734.69	1643.52	1551.74	1455.68	1170.97
scaffold_0	BLD44_002260	234.755	212.686	273.455	252.063	231.23	205.677	1690.36	1603.42	587.426	904.233	6445.65	6068.52	5537.18	5647.71
scaffold_0	BLD44_002265	584.451	627.179	682.681	604.689	592.159	589.912	1212.65	1301.48	1292.34	1507.06	418.872	449.707	452.286	455.6
scaffold_0	BLD44_002270	283.32	266.938	263.893	286.542	296.395	283.986	379.718	343.59	469.941	470.955	503.947	583.609	528.301	553.514
scaffold_0	BLD44_002275	427.644	410.319	443.647	431.511	428.827	410.44	502.207	478.943	430.779	376.764	439.464	486.594	457.987	373.006
scaffold_0	BLD44_002280	483.668	436.253	455.12	543.306	397.295	445.176	85.7427	83.2945	0	0	103.499	113.185	98.3437	51.2883
scaffold_0	BLD44_002285	167.921	149.342	172.104	164.559	165.855	142.907	257.228	270.707	195.809	188.382	110.543	167.756	208.09	80.5959
scaffold_0	BLD44_002290	173.25	168.867	130.034	188.068	170.48	157.838	391.967	593.473	39.1618	150.706	105.666	99.542	319.736	157.195
scaffold_0	BLD44_002295	193.498	193.758	223.736	194.598	179.519	191.051	195.983	114.53	156.647	188.382	409.66	425.454	319.261	334.373
scaffold_0	BLD44_002300	458.092	453.095	437.91	439.869	467.926	431.464	502.207	458.119	881.14	414.44	1069.13	1023.72	667.027	679.404
scaffold_0	BLD44_002305	539.54	561.599	481.892	522.932	498.826	533.846	1371.88	1478.48	783.235	979.586	1914.46	2200.03	1401.04	1084.38
scaffold_0	BLD44_002310	117.073	111.485	97.5258	105.788	120.029	152.353	48.9958	104.118	195.809	94.191	81.8237	78.8251	82.1907	40.631
scaffold_0	BLD44_002315	288.191	276.179	294.49	269.825	266.545	291.909	514.456	426.884	450.36	56.5146	157.687	170.788	131.6	137.879
scaffold_0	BLD44_002320	247.695	231.913	514.401	273.482	245.735	264.18	918.672	832.945	234.971	376.764	706.61	725.09	437.558	669.413
scaffold_0	BLD44_002325	127.578	110.144	174.017	131.125	95.435	114.874	1714.85	1613.83	1018.21	791.204	3763.35	3784.62	2139.33	3014.02
scaffold_0	BLD44_002330	272.663	273.496	302.139	287.848	250.569	246.508	11011.8	11046.9	5972.17	7572.96	20768.6	19602.2	11464.4	24646.4
scaffold_0	BLD44_002335	167.769	145.02	198.876	187.023	188.347	154.486	97.9917	72.8826	0	37.6764	81.2818	82.8674	95.0181	81.9281
scaffold_0	BLD44_002340	1694.13	1671.83	1784.15	1641.93	1676.21	1543.34	1273.89	1197.36	1292.34	979.586	1024.15	1001.48	854.213	992.462
scaffold_0	BLD44_002345	446.065	467.105	409.226	386.583	448.166	491.187	587.95	874.592	861.559	1469.38	850.749	735.196	862.764	768.659
scaffold_0	BLD44_002350	447.739	419.262	414.963	438.563	386.785	422.628	477.709	468.531	1331.5	1375.19	257.392	325.406	240.871	314.391
scaffold_0	BLD44_002355	452.154	459.355	420.699	452.146	445.854	449.137	122.49	208.236	509.103	1111.45	593.357	598.768	435.183	325.048
scaffold_0	BLD44_002360	280.579	219.84	256.244	215.755	245.524	287.643	48.9958	62.4708	78.3235	113.029	32.5127	33.3491	53.2101	31.9719
scaffold_0	BLD44_002365	670.772	679.642	688.417	663.722	755.492	740.741	391.967	291.531	313.294	376.764	250.348	229.907	239.446	289.08
scaffold_0	BLD44_002370	406.482	410.915	393.928	422.368	403.602	415.01	73.4938	10.4118	39.1618	150.706	115.962	98.5314	123.999	127.222
scaffold_0	BLD44_002375	300.979	335.201	229.472	321.282	343.692	287.643	97.9917	145.765	156.647	376.764	69.9023	53.0554	75.0643	58.6152
scaffold_0	BLD44_002380	346.347	363.519	348.033	402.256	363.241	349.803	146.988	104.118	39.1618	188.382	154.977	140.976	171.033	129.886
scaffold_0	BLD44_002385	271.293	247.712	328.911	296.206	304.383	273.931	97.9917	177.001	156.647	320.249	97.5382	112.68	93.1177	58.6152
scaffold_0	BLD44_002390	145.542	167.973	122.385	146.797	156.606	159.666	12.249	10.4118	0	0	24.3845	26.275	28.5054	21.9807
scaffold_0	BLD44_002395	72.9232	73.1808	42.0699	71.8314	72.9426	80.7472	73.4938	52.059	156.647	37.6764	19.5076	18.6957	28.5054	11.9895
scaffold_0	BLD44_002400	116.616	117.149	107.087	92.4666	84.0837	101.772	12.249	20.8236	39.1618	94.191	62.8579	75.2881	56.0607	52.6205
scaffold_0	BLD44_002405	215.268	239.216	378.63	204.001	217.566	201.411	134.739	83.2945	78.3235	0	141.972	152.597	222.342	101.244
scaffold_0	BLD44_002410	110.07	126.241	47.8068	150.193	128.228	94.459	269.477	124.942	137.066	75.3528	209.707	222.327	148.228	77.2655
scaffold_0	BLD44_002415	709.136	706.321	575.593	625.325	679.816	727.334	171.485	249.883	117.485	263.735	876.76	811.495	467.489	508.887
scaffold_0	BLD44_002420	710.354	698.72	726.663	672.342	649.967	677.362	6479.7	6195.02	10945.7	9739.35	6502	7226.65	5267.8	6351.76
scaffold_0	BLD44_002425	442.411	450.412	535.436	485.841	433.662	461.63	208.232	249.883	469.941	282.573	183.155	183.42	124.949	117.23
scaffold_0	BLD44_002430	205.829	210.451	206.525	212.36	200.75	217.56	48.9958	114.53	137.066	150.706	194.534	193.526	120.198	79.9299
scaffold_0	BLD44_002435	89.9741	104.033	99.4381	76.2718	147.146	94.459	48.9958	83.2945	0	37.6764	17.3401	20.7169	19.4787	16.6521
scaffold_0	BLD44_002440	83.58	85.7005	103.263	90.3769	85.5551	67.9495	73.4938	104.118	156.647	113.029	1362.28	1557.3	1437.15	1703.84
scaffold_0	BLD44_002445	123.163	127.731	112.824	114.93	135.375	138.946	281.726	218.648	195.809	244.897	94.2869	80.8463	78.865	74.6012
scaffold_0	BLD44_002450	268.4	246.072	204.613	288.109	247.206	284.596	293.975	322.766	78.3235	244.897	273.107	347.134	221.867	166.521
scaffold_0	BLD44_002455	144.933	122.813	99.4381	131.386	101.531	132.243	48.9958	41.6472	39.1618	37.6764	175.027	184.431	154.879	81.9281
scaffold_0	BLD44_002460	510.462	542.074	550.734	525.806	536.874	521.962	73.4938	62.4708	0	75.3528	157.687	124.806	100.244	74.6012
scaffold_0	BLD44_002465	778.406	823.768	799.329	802.16	815.401	746.226	992.166	749.65	1018.21	828.881	830.7	937.817	862.764	1098.37
scaffold_0	BLD44_002470	900.959	949.412	709.452	1007.47	942.368	883.953	1910.84	1645.07	1899.35	1695.44	2254.22	2499.67	1921.27	2058.19
scaffold_0	BLD44_002475	336.147	315.825	349.945	356.806	319.308	322.379	894.174	676.767	587.426	470.955	386.359	418.885	555.381	359.684
scaffold_0	BLD44_002480	315.29	329.239	277.279	297.251	331.29	339.443	269.477	322.766	763.654	320.249	344.093	310.753	247.047	242.454
scaffold_0	BLD44_002485	236.582	243.986	217.999	199.561	249.728	256.563	171.485	145.765	156.647	18.8382	388.527	325.912	247.997	191.166
scaffold_0	BLD44_002490	217.552	219.095	175.929	213.404	222.401	217.256	171.485	197.824	293.713	113.029	527.248	472.445	381.498	234.461
scaffold_0	BLD44_002495	297.173	321.638	191.227	307.961	283.362	299.526	1028.91	1363.95	1174.85	1167.97	6196.38	6132.7	4352.78	3671.45
scaffold_0	BLD44_002500	1656.99	1731	1625.43	1633.58	1701.64	1723.11	1249.39	1030.77	430.779	508.631	1118.44	1028.77	957.782	751.341
scaffold_0	BLD44_002505	1949.44	2039.37	2040.39	2171.4	2010.02	2017.46	2743.77	2873.66	4503.6	4389.3	1850.52	1743.75	1699.87	1857.04
scaffold_0	BLD44_002510	678.84	670.849	776.382	707.343	707.564	712.099	342.971	312.354	58.7426	339.088	344.635	281.951	366.295	364.347
scaffold_0	BLD44_002515	665.291	651.92	522.05	654.318	638.405	630.438	195.983	208.236	117.485	263.735	488.775	361.787	334.939	402.314
scaffold_0	BLD44_002520	974.339	984.438	942.749	1006.16	990.295	983.897	122.49	124.942	117.485	150.706	191.283	186.957	131.125	164.522
scaffold_0	BLD44_002525	112.201	97.1769	61.1927	122.766	110.57	106.343	36.7469	52.059	78.3235	0	11.9213	17.1798	11.4022	13.9877
scaffold_0	BLD44_002530	510.615	518.376	464.682	511.439	495.253	559.746	269.477	156.177	313.294	452.117	363.059	352.692	254.173	328.379
scaffold_0	BLD44_002535	452.611	447.282	648.26	423.152	447.746	462.849	61.2448	93.7063	39.1618	113.029	63.3998	58.6136	47.034	31.9719
scaffold_0	BLD44_002540	760.746	803.498	782.119	851.267	752.339	750.797	257.228	270.707	39.1618	150.706	591.731	546.723	342.54	307.73
scaffold_0	BLD44_002545	782.212	837.778	697.979	813.392	766.212	777.916	563.452	531.002	704.912	602.822	885.972	1321.33	877.017	582.822
scaffold_0	BLD44_002550	306.156	345.932	227.56	261.205	355.884	320.551	24.4979	62.4708	176.228	0	67.7348	72.7617	62.7119	74.6012
scaffold_0	BLD44_002555	833.364	886.814	715.189	906.12	840.626	869.328	269.477	333.178	39.1618	188.382	389.611	390.589	276.503	317.721
scaffold_0	BLD44_002560	477.122	415.089	464.682	495.245	431.349	445.481	514.456	562.238	1214.01	1507.06	584.687	561.376	466.064	693.392
scaffold_0	BLD44_002565	917.249	891.732	791.68	982.131	925.551	920.213	244.979	478.943	391.618	489.793	331.63	269.319	209.99	164.522
scaffold_0	BLD44_002570	481.841	480.221	300.226	408.002	570.297	588.388	538.954	895.415	1664.37	1281	159.854	154.113	143.002	183.839
scaffold_0	BLD44_002575	370.706	409.723	479.98	431.511	393.512	359.858	220.481	114.53	39.1618	301.411	153.894	180.894	119.723	98.5802
scaffold_0	BLD44_002580	221.967	229.528	265.806	240.309	215.254	251.688	97.9917	187.413	78.3235	0	123.006	80.8463	139.202	53.2866
scaffold_0	BLD44_002585	360.505	363.37	457.033	353.149	334.653	354.069	2511.04	2936.13	802.816	697.013	527.79	608.874	980.112	499.562
scaffold_0	BLD44_002590	232.928	217.158	246.683	217.584	204.744	188.004	122.49	177.001	0	56.5146	117.588	98.0261	110.696	89.255
scaffold_0	BLD44_002595	193.498	184.517	135.771	213.666	167.747	193.184	36.7469	145.765	97.9044	94.191	367.394	391.599	267.001	229.798
scaffold_0	BLD44_002600	551.111	571.734	611.927	521.104	555.162	535.369	2315.05	2134.42	1135.69	1601.25	1975.69	2248.54	1421.47	1584.61
scaffold_0	BLD44_002605	490.671	500.938	560.295	512.223	494.202	485.397	465.461	416.472	391.618	640.499	852.917	864.045	829.033	775.32
scaffold_0	BLD44_002610	442.715	457.417	631.049	436.473	456.154	464.677	232.73	281.119	176.228	188.382	184.239	144.513	163.431	118.563
scaffold_0	BLD44_002615	1001.74	997.554	990.556	1057.62	1073.54	1089.63	992.166	1197.36	7499.48	2675.02	372.271	389.578	461.788	652.094
scaffold_0	BLD44_002620	22.3794	20.27	1.91227	9.66458	37.4172	28.9471	514.456	187.413	5521.81	2430.13	7.5863	8.08463	6.17618	3.33041
scaffold_0	BLD44_002625	607.896	650.579	566.032	686.969	727.114	695.95	587.95	281.119	352.456	489.793	317.541	334.502	252.273	227.8
scaffold_0	BLD44_002630	889.084	937.638	1122.5	1004.07	890.026	927.831	2756.02	2321.83	3074.2	3183.66	3160.78	3418.79	3112.32	7933.71
scaffold_0	BLD44_002635	119.052	125.793	126.21	84.6304	123.393	106.647	1237.15	1405.59	1116.11	1544.73	579.268	547.228	534.002	952.498
scaffold_0	BLD44_002640	59.526	45.7566	11.4736	16.9783	102.162	191.965	8843.75	5424.55	32778.4	7968.56	714.196	470.424	835.209	1545.31
scaffold_0	BLD44_002645	473.163	475.601	485.717	476.438	472.76	471.99	48.9958	104.118	274.132	150.706	135.47	141.481	147.278	345.031
scaffold_0	BLD44_002650	342.693	360.24	422.612	365.426	401.079	335.482	355.22	333.178	176.228	150.706	250.348	259.213	287.43	201.823
scaffold_0	BLD44_002655	541.824	530.151	445.559	489.237	468.977	550.3	1065.66	603.885	1253.18	979.586	1568.74	1964.56	1321.23	1159.65
scaffold_0	BLD44_002660	657.374	655.646	590.892	621.145	697.264	664.869	1482.12	1186.95	1076.95	1318.67	1308.09	1275.86	1092.71	1467.38
scaffold_0	BLD44_002665	151.936	158.285	137.683	168.477	140.84	126.453	2719.27	2665.42	2232.22	2524.32	7558.12	7877.97	7307.37	6540.26
scaffold_0	BLD44_002670	293.824	316.868	315.525	299.08	342.221	344.014	477.709	520.59	900.72	753.528	428.084	348.65	416.654	199.825
scaffold_0	BLD44_002675	281.34	269.77	296.402	269.564	342.01	277.283	881.925	770.474	8752.65	7987.4	223.254	435.559	374.846	1488.69
scaffold_0;scaffold_0	BLD44_002680	108.7	108.653	122.385	110.751	103.213	109.999	24.4979	20.8236	0	0	8.67006	5.55818	1.90036	0
scaffold_0	BLD44_002685	648.544	661.906	810.803	730.851	699.156	693.512	1016.66	697.591	1448.99	1299.84	1124.94	1080.31	1080.83	1340.82
scaffold_0	BLD44_002690	163.506	146.66	187.402	121.46	163.543	150.83	61.2448	31.2354	39.1618	37.6764	441.089	402.716	396.701	410.973
scaffold_0	BLD44_002695	606.069	633.289	762.996	569.427	624.952	570.715	269.477	343.59	39.1618	113.029	175.027	181.904	196.687	429.623
scaffold_0	BLD44_002700	106.112	109.548	103.263	95.0786	118.558	111.827	183.734	291.531	117.485	301.411	1596.92	1246.04	1609.61	2469.83
scaffold_0	BLD44_002705	470.271	438.041	581.33	478.005	448.376	435.121	1041.16	957.886	1723.12	1846.14	1258.24	1300.11	1287.02	1695.85
scaffold_0	BLD44_002710	271.293	246.072	137.683	246.055	226.185	244.07	134.739	145.765	234.971	301.411	333.255	292.057	278.403	325.714
scaffold_0	BLD44_002715	517.161	539.541	395.84	484.535	528.676	509.774	416.465	614.297	1448.99	1299.84	439.464	478.004	473.665	545.521
scaffold_0	BLD44_002720	276.012	263.51	261.981	247.622	247.416	268.446	3564.45	3758.66	2878.39	3108.3	6477.62	6803.72	4637.36	4823.1
scaffold_0	BLD44_002725	407.548	421.05	479.98	373.784	451.529	397.947	514.456	354.001	195.809	150.706	1123.86	1116.69	1054.7	730.026
scaffold_0	BLD44_002730	866.401	876.232	812.715	846.565	911.887	912.291	293.975	135.353	234.971	188.382	428.084	445.665	373.421	430.289
scaffold_0	BLD44_002735	849.654	880.554	852.873	867.2	903.689	789.494	342.971	187.413	607.007	678.175	351.679	371.388	667.502	942.506
scaffold_0	BLD44_002740	97.2817	87.34	116.648	63.9952	85.5551	94.459	85.7427	62.4708	0	18.8382	67.7348	62.6559	97.8686	93.9176
scaffold_0	BLD44_002745	145.237	138.462	76.4908	167.694	125.495	150.525	36.7469	114.53	0	0	155.519	164.219	146.328	187.835
scaffold_0	BLD44_002750	126.207	115.509	101.35	137.916	103.002	93.8496	24.4979	10.4118	0	0	89.9519	99.0367	81.2405	100.578
scaffold_0	BLD44_002755	119.965	129.221	128.122	124.072	140.84	129.5	110.241	72.8826	58.7426	131.867	125.716	100.047	90.7423	49.2901
scaffold_0	BLD44_002760	1539.3	1564.97	1556.59	1676.94	1831.76	1508.91	3613.44	3352.6	5326	5821	2475.84	2618.41	2159.76	1671.87
scaffold_0	BLD44_002765	162.136	138.015	101.35	132.692	139.579	132.547	48.9958	62.4708	39.1618	0	95.9125	74.7828	47.9841	35.9684
scaffold_0	BLD44_002770	148.434	163.651	196.964	170.828	138.738	123.406	1224.9	1145.3	3270.01	5312.37	1977.86	2250.05	2027.21	2142.12
scaffold_1	BLD44_002775	8.67771	5.66369	3.82454	3.13446	15.3453	9.75061	330.722	322.766	195.809	527.47	673.013	584.114	406.677	947.835
scaffold_1	BLD44_002780	1728.69	1653.65	1874.02	1827.13	1681.46	1637.49	27425.4	29704.9	31544.8	27560.3	41166	44780.8	23923.7	55939.6
scaffold_1	BLD44_002785	738.214	720.778	743.873	748.352	719.126	706.005	48.9958	104.118	117.485	113.029	169.608	144.007	115.922	108.571
scaffold_1	BLD44_002790	325.642	324.768	357.595	346.88	349.788	309.582	24.4979	20.8236	0	0	44.434	27.2856	39.4325	17.9842
scaffold_1	BLD44_002795	297.782	279.011	288.753	266.168	272.641	268.751	73.4938	62.4708	0	37.6764	185.864	134.407	83.6159	87.2568
scaffold_1	BLD44_002800	622.207	592.153	575.593	567.598	585.433	609.718	1077.91	1082.83	469.941	791.204	2028.25	1705.35	1430.5	2419.21
scaffold_1	BLD44_002805	224.707	256.058	336.56	285.758	265.284	253.211	1077.91	999.533	1468.57	1205.64	7028.17	6676.39	4463.48	3197.19
scaffold_1	BLD44_002810	399.175	392.285	424.524	344.007	376.905	376.312	685.942	676.767	352.456	339.088	8944.79	8504.02	5300.58	4574.65
scaffold_1	BLD44_002815	181.775	174.531	145.333	193.553	168.378	155.705	587.95	520.59	254.551	678.175	4845.48	4569.33	2718.94	2706.29
scaffold_1	BLD44_002820	278.6	276.179	281.104	317.886	252.041	286.424	1335.14	1426.42	841.978	1167.97	6294.46	6085.7	3765.57	3773.36
scaffold_1	BLD44_002825	284.385	277.67	273.455	358.896	314.893	247.422	1237.15	1603.42	2584.68	1638.92	2871.41	2673.99	1598.2	2039.54
scaffold_1	BLD44_002830	265.66	254.27	330.823	279.751	220.72	223.35	220.481	249.883	195.809	188.382	2279.68	2188.91	1325.98	1758.46
scaffold_1	BLD44_002835	813.116	816.465	717.101	859.626	704.411	740.437	2829.51	3165.19	1214.01	3711.12	9283.46	9083.59	5156.16	7497.42
scaffold_1	BLD44_002840	475.295	471.576	564.12	567.337	413.481	471.076	367.469	437.296	430.779	282.573	2241.21	2071.18	1211.96	1654.55
scaffold_1;scaffold_1	BLD44_002845	264.442	251.289	281.104	218.89	305.434	266.923	589616	622626	615819	634885	1.26952e+06	1.27583e+06	1.1489e+06	1.65018e+06
scaffold_1	BLD44_002850	1204.07	1195.78	1545.11	1202.33	1217.95	1159.1	906.423	853.768	979.044	941.91	784.64	778.651	705.509	688.063
scaffold_1	BLD44_002855	414.855	470.384	330.823	463.116	379.217	442.738	269.477	426.884	156.647	244.897	472.518	446.676	266.051	236.459
scaffold_1	BLD44_002860	1036.61	1022.15	1395.96	1114.3	974.32	929.05	3748.18	3706.6	3916.18	2882.24	10650.1	10678.3	7495.98	13724.6
scaffold_1	BLD44_002865	641.846	636.27	625.312	661.11	656.273	677.058	2915.25	2634.19	6109.23	4992.12	6927.38	6683.46	4448.75	5137.49
scaffold_1	BLD44_002870	161.527	170.358	160.631	160.38	163.963	164.541	4458.62	4195.96	9575.05	6367.31	7656.74	7823.9	4725.72	3963.19
scaffold_1	BLD44_002875	497.37	479.327	558.383	444.048	373.752	422.628	685.942	520.59	1135.69	1036.1	1061.54	1040.39	891.745	1188.96
scaffold_1	BLD44_002880	569.836	562.642	581.33	533.903	575.553	488.14	416.465	312.354	391.618	188.382	440.547	472.951	430.432	414.303
scaffold_1	BLD44_002885	272.054	263.51	288.753	281.579	253.512	240.109	122.49	62.4708	1253.18	357.926	115.42	131.881	80.2903	103.243
scaffold_1	BLD44_002890	75.2068	98.0712	66.9295	68.1745	73.7834	83.7943	0	0	19.5809	18.8382	20.5914	18.6957	14.2527	7.99299
scaffold_1	BLD44_002895	562.681	559.811	636.786	673.909	583.541	602.405	391.967	531.002	587.426	376.764	344.635	365.324	311.659	215.811
scaffold_1	BLD44_002900	727.709	749.544	910.241	783.092	721.438	702.958	220.481	291.531	430.779	527.47	361.975	376.441	345.391	253.111
scaffold_1	BLD44_002905	493.868	482.755	439.822	459.721	460.568	454.013	97.9917	249.883	97.9044	113.029	370.645	324.396	317.36	225.802
scaffold_1	BLD44_002910	256.373	235.192	265.806	266.429	239.218	234.015	36.7469	0	19.5809	0	20.0495	28.8015	19.0036	10.6573
scaffold_1;scaffold_1	BLD44_002915	86.1681	84.5081	78.4031	106.572	102.792	94.459	0	20.8236	39.1618	0	13.547	14.1481	21.8542	13.3216
scaffold_1	BLD44_002920	331.884	305.243	453.208	366.471	356.094	318.723	73.4938	62.4708	117.485	113.029	41.1828	50.5289	56.5358	67.2743
scaffold_1	BLD44_002925	952.721	921.69	877.732	960.189	887.924	918.081	19598.3	19022.4	22400.5	21626.2	13037.6	16840.3	13398.5	16174.5
scaffold_1	BLD44_002930	182.536	195.546	168.28	191.986	174.053	198.669	208.232	437.296	137.066	414.44	85.0749	72.7617	57.4859	53.9527
scaffold_1	BLD44_002935	108.243	105.672	118.561	104.743	121.08	111.218	232.73	104.118	293.713	113.029	155.519	184.431	133.5	190.5
scaffold_1	BLD44_002940	476.208	466.509	397.752	514.835	471.709	438.777	269.477	385.237	234.971	452.117	286.112	283.973	316.41	301.069
scaffold_1	BLD44_002945	511.376	514.352	506.752	520.32	474.652	496.672	857.427	791.297	1762.28	1657.76	1175.88	1059.59	1022.87	1310.18
scaffold_1	BLD44_002950	747.349	754.015	743.873	797.72	805.942	723.983	465.461	354.001	861.559	508.631	413.995	373.914	420.93	474.917
scaffold_1	BLD44_002955	185.581	191.522	156.806	221.502	234.173	244.07	13559.6	13931	30448.3	32684.3	105.666	197.063	1115.51	2397.23
scaffold_1	BLD44_002960	244.65	236.533	284.928	293.856	266.335	253.516	3392.96	3477.54	3387.49	3353.2	208.081	246.076	751.593	696.722
scaffold_1	BLD44_002965	568.618	561.897	604.277	574.129	595.102	565.23	489.958	426.884	489.522	263.735	638.875	571.987	448.485	556.179
scaffold_1	BLD44_002970	192.432	226.696	292.577	230.383	253.092	247.117	73.4938	62.4708	0	0	48.7691	46.9919	47.9841	22.6468
scaffold_1	BLD44_002975	484.581	459.653	468.506	471.214	463.721	463.459	134.739	197.824	274.132	0	176.652	161.187	186.711	103.243
scaffold_1	BLD44_002980	306.308	337.436	437.91	363.597	318.887	360.468	24.4979	0	78.3235	37.6764	63.3998	83.878	82.1907	61.2796
scaffold_1	BLD44_002985	9.43891	7.60126	24.8595	6.53012	16.6065	12.493	0	0	156.647	18.8382	32.5127	22.2327	27.0802	43.2953
scaffold_1	BLD44_002990	231.406	251.438	256.244	229.86	228.077	238.89	979.917	791.297	1037.79	452.117	198.328	241.023	231.844	187.169
scaffold_1	BLD44_002995	263.681	286.016	305.963	345.835	245.104	234.624	281.726	333.178	332.875	301.411	252.515	237.991	328.288	287.081
scaffold_1	BLD44_003000	280.122	260.679	235.209	264.339	236.275	240.413	330.722	343.59	39.1618	37.6764	682.225	562.387	640.897	307.73
scaffold_1	BLD44_003005	374.968	390.198	372.893	380.053	440.178	391.852	367.469	270.707	469.941	508.631	135.47	111.164	114.497	97.9141
scaffold_1	BLD44_003010	269.313	259.784	237.122	244.488	268.227	249.555	0	41.6472	176.228	113.029	39.0153	41.4337	45.1336	101.911
scaffold_1	BLD44_003015	168.835	175.425	126.21	176.836	151.351	159.057	783.934	718.415	685.331	1488.22	132.218	167.756	145.378	251.779
scaffold_1	BLD44_003020	276.164	258.145	281.104	275.049	279.578	262.352	1224.9	1145.3	8400.2	4219.76	101.873	104.595	368.195	617.458
scaffold_1	BLD44_003025	200.044	212.686	156.806	215.233	181.621	188.613	48.9958	83.2945	117.485	75.3528	83.4493	57.0977	56.0607	45.9597
scaffold_1	BLD44_003030	230.035	259.337	344.209	247.1	279.999	309.582	24.4979	145.765	0	75.3528	169.608	186.957	174.833	85.9246
scaffold_1	BLD44_003035	34.8631	20.8662	19.1227	25.3369	35.9458	27.4236	0	20.8236	0	0	10.2957	5.55818	8.55163	7.99299
scaffold_1	BLD44_003040	473.925	470.086	619.576	426.025	473.391	429.941	61.2448	124.942	78.3235	94.191	274.191	276.899	208.565	180.508
scaffold_1	BLD44_003045	145.085	158.285	216.087	160.38	146.306	147.173	36.7469	93.7063	19.5809	75.3528	430.252	377.956	255.124	188.501
scaffold_1	BLD44_003050	121.031	123.856	225.648	136.349	110.36	100.248	48.9958	83.2945	0	37.6764	39.0153	41.939	93.1177	57.2831
scaffold_1	BLD44_003055	105.35	91.3642	145.333	79.4063	99.4289	115.179	48.9958	20.8236	97.9044	113.029	99.7057	106.111	129.7	120.561
scaffold_1	BLD44_003060	195.325	181.834	399.665	214.71	244.894	232.186	244.979	374.825	0	0	753.211	575.524	229.944	22.6468
scaffold_1	BLD44_003065	450.023	474.855	483.804	492.633	454.893	520.439	2866.26	2852.83	10240.8	8646.73	835.035	859.497	598.614	588.151
scaffold_1	BLD44_003070	2054.18	1994.66	2078.64	2049.41	2407.11	2130.51	514.456	406.06	137.066	263.735	972.13	885.772	978.211	874.566
scaffold_1	BLD44_003075	2221.04	2182.46	1967.73	1870.75	2856.11	2494.02	2841.76	2977.78	1331.5	1940.33	1114.1	1093.95	1216.71	1059.07
scaffold_1	BLD44_003080	1354.79	1333.5	1248.71	1481.82	1358.79	1330.04	1102.41	666.356	1292.34	1733.11	3003.09	2801.32	1278.94	3006.03
scaffold_1	BLD44_003085	230.492	251.885	252.42	208.964	216.095	236.452	146.988	62.4708	78.3235	113.029	147.933	137.439	203.339	186.503
scaffold_1	BLD44_003090	206.438	196.44	143.42	199.561	220.089	207.2	906.423	1186.95	234.971	150.706	1476.62	2001.45	3225.86	1793.09
scaffold_1	BLD44_003095	863.812	788.296	908.328	841.08	845.251	828.497	1298.39	1447.24	1938.51	2637.35	1109.77	1084.86	850.887	944.505
scaffold_1	BLD44_003100	207.808	213.879	248.595	217.584	209.579	199.278	171.485	395.649	391.618	244.897	112.169	109.142	119.248	110.57
scaffold_1	BLD44_003105	157.721	189.435	154.894	212.621	148.197	162.104	685.942	583.061	1781.86	1205.64	236.801	249.613	166.282	124.557
scaffold_1	BLD44_003110	292.454	286.761	346.121	337.738	298.917	289.776	85.7427	20.8236	117.485	75.3528	73.1536	68.7193	69.3632	73.269
scaffold_1	BLD44_003115	716.291	718.096	653.996	752.531	799.005	691.074	453.212	499.767	1155.27	659.337	170.15	178.367	159.155	115.898
scaffold_1	BLD44_003120	484.277	494.678	692.242	589.801	491.679	531.713	146.988	312.354	78.3235	301.411	201.579	151.587	143.002	111.902
scaffold_1	BLD44_003125	237.952	260.977	294.49	278.967	282.731	271.798	220.481	93.7063	19.5809	0	166.357	118.743	97.8686	82.5942
scaffold_1	BLD44_003130	444.238	446.388	472.331	484.535	390.358	462.544	318.473	426.884	234.971	131.867	960.751	721.553	382.448	614.794
scaffold_1	BLD44_003135	384.407	394.222	617.663	449.011	369.127	430.55	3931.92	3914.84	4072.82	3767.64	9554.95	8352.43	4038.27	11142.9
scaffold_1	BLD44_003140	1102.22	1026.92	1070.87	979.78	1003.12	979.936	293.975	229.06	509.103	602.822	1014.94	1049.99	585.787	767.993
scaffold_1	BLD44_003145	542.89	568.455	468.506	543.045	530.988	532.322	1898.59	1624.24	5247.68	3993.7	1394.25	1428.96	1185.35	1689.85
scaffold_1	BLD44_003150	526.295	533.43	543.085	529.462	509.547	460.716	269.477	124.942	39.1618	150.706	241.678	204.642	546.829	720.701
scaffold_1	BLD44_003155	397.804	435.955	435.998	450.317	390.569	425.37	808.431	739.238	2114.73	1299.84	904.395	923.164	1153.04	1353.48
scaffold_1	BLD44_003160	237.343	229.975	191.227	230.644	245.524	222.74	220.481	260.295	489.522	470.955	617.742	675.572	801.478	877.896
scaffold_1	BLD44_003165	22.0749	21.6114	9.56135	6.26892	34.8947	26.2048	48.9958	20.8236	78.3235	0	19.5076	19.7063	25.1798	36.6345
scaffold_1	BLD44_003170	267.487	292.574	271.542	268.78	271.8	276.978	61.2448	145.765	117.485	113.029	160.396	164.219	264.625	273.094
scaffold_1	BLD44_003175	773.382	794.108	694.154	779.436	902.008	759.024	514.456	239.472	430.779	602.822	190.741	148.05	180.534	181.174
scaffold_1	BLD44_003180	279.057	281.545	212.262	267.996	245.735	256.563	465.461	333.178	215.39	602.822	651.88	630.601	512.623	452.27
scaffold_1	BLD44_003185	244.803	242.197	221.823	300.908	246.996	256.258	110.241	124.942	234.971	244.897	445.424	417.874	379.597	379.001
scaffold_1	BLD44_003190	239.322	260.38	365.244	255.197	285.254	252.906	73.4938	52.059	215.39	75.3528	167.982	188.473	191.461	137.213
scaffold_1	BLD44_003195	216.486	243.538	284.928	224.636	213.573	218.779	134.739	177.001	58.7426	75.3528	346.26	372.903	400.026	351.025
scaffold_1	BLD44_003200	88.4517	85.5515	87.9644	66.6073	86.6062	88.6696	61.2448	83.2945	176.228	94.191	217.293	195.042	211.415	278.422
scaffold_1	BLD44_003205	569.075	560.258	590.892	570.472	559.156	539.33	734.938	780.885	1253.18	1130.29	1266.91	1199.56	1306.5	1847.71
scaffold_1	BLD44_003210	70.6396	59.4687	26.7718	5.2241	108.468	20.72	0	41.6472	78.3235	0	231.924	70.2352	116.397	119.895
scaffold_1	BLD44_003215	321.989	365.755	409.226	292.811	319.728	322.684	710.44	874.592	2878.39	1902.66	933.657	923.164	1082.26	1298.86
scaffold_1	BLD44_003220	956.527	961.932	1019.24	905.075	937.112	889.438	2866.26	2904.89	11024	5557.27	1401.84	1498.18	1174.42	1049.08
scaffold_1	BLD44_003225	445.608	423.733	483.804	412.181	411.8	435.73	0	72.8826	58.7426	113.029	183.697	215.759	153.454	112.568
scaffold_1	BLD44_003230	252.567	242.495	237.122	242.137	213.362	228.835	122.49	52.059	117.485	0	148.475	140.47	92.6426	80.5959
scaffold_1	BLD44_003235	488.996	430.142	573.681	476.96	456.154	440.301	85.7427	124.942	215.39	263.735	542.962	559.861	454.186	561.507
scaffold_1	BLD44_003240	554.308	531.939	619.576	634.467	537.715	514.344	367.469	208.236	234.971	301.411	637.791	561.376	540.653	474.251
scaffold_1;scaffold_1	BLD44_003245	16.1375	15.2025	11.4736	18.0231	25.2251	14.3212	0	0	0	0	0	0	0	0
scaffold_1	BLD44_003250	193.498	184.368	179.753	183.627	146.936	153.267	97.9917	0	78.3235	75.3528	285.028	318.838	247.997	237.791
scaffold_1	BLD44_003255	42.4751	39.3477	63.1049	39.4419	37.207	46.0107	0	10.4118	0	0	7.5863	7.07405	9.02672	6.66082
scaffold_1	BLD44_003260	295.651	311.503	409.226	295.423	304.173	266.923	232.73	229.06	78.3235	188.382	1159.62	1293.54	850.887	1529.32
scaffold_1	BLD44_003265	202.328	130.414	216.087	251.018	314.683	219.693	220.481	187.413	0	75.3528	10.2957	20.7169	30.4058	23.3129
scaffold_1	BLD44_003270	76.2725	53.3579	57.3681	84.8916	142.101	118.226	0	322.766	313.294	339.088	44.434	71.2458	39.4325	39.9649
scaffold_1	BLD44_003275	138.539	177.81	183.578	175.269	175.525	172.159	122.49	114.53	39.1618	188.382	287.738	207.674	230.894	179.842
scaffold_1	BLD44_003280	178.578	166.93	177.841	156.723	166.275	181.605	232.73	229.06	176.228	263.735	870.257	1006.03	1246.64	1216.93
scaffold_1	BLD44_003285	122.249	107.759	130.034	144.708	96.486	100.248	48.9958	104.118	0	75.3528	103.499	138.449	153.454	213.812
scaffold_1	BLD44_003290	186.647	189.584	172.104	173.701	189.188	187.09	1065.66	1239	3230.85	4540.01	1057.21	1393.59	831.408	893.882
scaffold_1	BLD44_003295	654.634	669.805	701.803	648.311	701.678	716.365	195.983	156.177	195.809	207.22	283.944	271.846	220.917	243.786
scaffold_1	BLD44_003300	196.238	210.451	183.578	216.017	202.852	179.777	85.7427	62.4708	0	37.6764	42.8084	58.1083	73.639	38.6328
scaffold_1	BLD44_003305	1315.81	1346.47	1413.17	1254.57	1364.05	1384.89	318.473	562.238	313.294	678.175	643.21	618.474	567.258	541.525
scaffold_1	BLD44_003310	589.627	587.98	613.839	586.405	554.322	524.095	367.469	583.061	2114.73	941.91	915.233	969.145	761.095	972.48
scaffold_1	BLD44_003315	9.28667	3.12993	0	2.08964	10.7207	8.53178	73.4938	10.4118	0	37.6764	353.305	320.353	265.576	408.308
scaffold_1	BLD44_003320	515.943	489.014	397.752	575.696	430.508	499.719	722.689	895.415	607.007	1186.81	6662.4	6373.72	4681.54	5478.53
scaffold_1	BLD44_003325	211.614	224.014	326.998	208.964	211.26	215.427	612.448	655.944	783.235	339.088	64.4836	59.1188	60.8116	35.9684
scaffold_1	BLD44_003330	190.91	200.614	122.385	188.851	183.092	203.544	146.988	177.001	156.647	188.382	162.564	138.449	162.956	158.528
scaffold_1	BLD44_003335	247.695	233.702	326.998	241.353	257.086	248.336	220.481	229.06	195.809	376.764	624.244	583.609	454.186	412.971
scaffold_1	BLD44_003340	389.127	388.857	348.033	386.061	384.893	408.916	306.224	489.355	489.522	1017.26	744.541	755.407	525.45	388.992
scaffold_1	BLD44_003345	931.864	945.835	1080.43	1045.86	908.734	881.211	244.979	354.001	274.132	150.706	496.361	496.194	332.563	355.688
scaffold_1	BLD44_003350	369.64	367.692	418.787	322.849	356.094	366.867	257.228	270.707	195.809	244.897	302.91	293.068	185.76	163.19
scaffold_1	BLD44_003355	123.772	126.986	118.561	139.222	116.246	112.741	673.693	718.415	548.265	885.395	1370.95	1391.06	1264.22	1048.41
scaffold_1	BLD44_003360	174.163	180.195	204.613	185.194	188.978	181.91	404.216	374.825	509.103	565.146	1513.47	1579.53	1523.14	1595.93
scaffold_1	BLD44_003365	158.33	173.488	147.245	160.902	163.333	171.245	4703.6	4664.49	5560.97	7252.71	12357.5	13259.8	9332.2	9594.91
scaffold_1	BLD44_003370	364.159	363.37	499.103	431.772	378.166	369.609	1371.88	1176.53	274.132	226.058	2030.96	2225.29	4094.8	3394.35
scaffold_1	BLD44_003375	323.663	335.35	302.139	352.627	316.785	359.249	122.49	218.648	117.485	150.706	534.834	588.157	783.899	666.748
scaffold_1	BLD44_003380	251.045	263.063	152.982	241.092	247.837	307.754	146.988	114.53	39.1618	150.706	352.763	337.028	373.421	263.769
scaffold_1	BLD44_003385	194.259	207.023	177.841	201.911	235.434	213.599	342.971	343.59	704.912	376.764	414.537	461.834	362.494	213.146
scaffold_1	BLD44_003390	374.207	400.482	414.963	473.042	396.875	424.456	293.975	760.062	489.522	546.308	358.724	421.411	350.617	136.547
scaffold_1	BLD44_003395	134.733	159.477	103.263	113.885	129.489	149.916	48.9958	197.824	78.3235	150.706	160.396	141.481	145.378	97.9141
scaffold_1	BLD44_003400	192.889	205.681	195.052	158.29	163.333	181.91	183.734	229.06	548.265	546.308	616.658	616.958	552.055	553.514
scaffold_1	BLD44_003405	340.714	357.557	372.893	335.387	294.503	311.105	710.44	593.473	607.007	697.013	889.765	1035.34	853.738	823.944
scaffold_1	BLD44_003410	202.937	214.028	283.016	251.279	231.02	214.513	171.485	124.942	274.132	395.602	597.692	641.717	721.662	690.061
scaffold_1	BLD44_003415	643.216	663.098	810.803	651.706	623.27	649.025	1028.91	957.886	1527.31	2091.04	1047.99	1028.26	878.442	1074.39
scaffold_1	BLD44_003420	642.303	661.906	648.26	677.827	597.414	596.92	930.921	1030.77	2036.41	2015.69	652.964	699.32	1066.1	1813.74
scaffold_1	BLD44_003425	374.968	365.01	426.436	358.634	393.091	346.756	11048.6	11453	30213.3	24339	215.668	338.544	2355.02	4474.07
scaffold_1	BLD44_003430	335.842	332.518	409.226	344.268	318.257	303.792	24.4979	41.6472	156.647	37.6764	52.0203	48.5078	40.8578	19.9825
scaffold_1	BLD44_003435	271.293	270.814	252.42	290.46	214.413	271.189	146.988	208.236	313.294	414.44	373.354	414.337	314.51	404.978
scaffold_1	BLD44_003440	295.347	295.108	355.682	327.29	300.809	280.025	159.236	312.354	313.294	320.249	175.569	236.981	223.768	232.463
scaffold_1	BLD44_003445	245.868	249.5	231.385	254.152	235.855	258.391	73.4938	135.353	195.809	263.735	410.202	427.98	438.984	493.567
scaffold_1	BLD44_003450	706.244	707.514	728.575	713.09	695.372	700.215	1310.64	1134.89	1742.7	1563.57	783.015	752.881	1354.96	1374.79
scaffold_1	BLD44_003455	425.36	446.835	409.226	439.347	384.893	439.387	1139.15	1218.18	1253.18	1695.44	267.146	273.867	607.166	626.783
scaffold_1	BLD44_003460	464.942	451.753	445.559	440.392	472.34	479.913	244.979	20.8236	195.809	113.029	321.876	313.279	305.008	282.419
scaffold_1	BLD44_003465	139.605	130.265	120.473	172.395	110.15	130.414	12.249	0	39.1618	0	23.3008	20.2116	34.6816	39.9649
scaffold_1	BLD44_003470	540.606	438.339	606.19	477.483	479.487	551.823	97.9917	104.118	0	37.6764	412.912	369.872	258.924	121.227
scaffold_1	BLD44_003475	310.266	349.956	407.314	386.845	311.11	332.13	85.7427	83.2945	78.3235	0	49.311	56.5924	58.4361	62.6117
scaffold_1	BLD44_003480	385.777	401.675	535.436	469.385	397.295	428.113	220.481	83.2945	156.647	150.706	75.863	63.1612	97.8686	90.5872
scaffold_1	BLD44_003485	1557.12	1528.6	1495.4	1646.9	1454.44	1468.69	19426.9	18251.9	38202.3	22756.5	48897	51832.6	10605.9	19187.8
scaffold_1	BLD44_003490	582.472	589.47	956.135	573.084	581.228	549.995	428.714	406.06	195.809	489.793	507.74	503.773	514.048	470.254
scaffold_1	BLD44_003495	123.772	128.476	174.017	141.573	120.66	97.8108	428.714	354.001	665.75	828.881	92.1194	106.616	164.856	111.902
scaffold_1	BLD44_003500	97.8906	96.4317	110.912	111.796	84.2939	81.6613	110.241	208.236	176.228	301.411	27.0939	21.7274	53.2101	30.6398
scaffold_1	BLD44_003505	128.948	124.75	189.315	154.895	90.6002	117.617	661.444	478.943	744.073	715.851	203.204	190.999	413.329	491.569
scaffold_1	BLD44_003510	146.455	129.818	181.666	151.499	118.138	146.564	257.228	281.119	137.066	489.793	42.8084	28.8015	119.248	149.868
scaffold_1	BLD44_003515	149.957	141.592	130.034	162.992	146.306	140.165	747.187	572.649	959.463	1412.86	26.0102	41.939	76.9647	141.876
scaffold_1	BLD44_003520	167.16	176.17	135.771	177.097	176.365	144.126	342.971	385.237	2095.15	1092.62	49.8528	52.0448	40.8578	115.232
scaffold_1	BLD44_003525	513.964	517.184	659.733	577.002	473.811	488.749	48.9958	83.2945	0	56.5146	121.923	110.153	85.0412	71.9369
scaffold_1	BLD44_003530	476.513	493.337	640.611	532.336	445.643	453.098	318.473	541.414	1174.85	678.175	261.185	269.824	280.303	270.429
scaffold_1	BLD44_003535	2101.83	2132.82	2111.15	2040.27	2265.63	2202.72	1384.13	1218.18	1390.24	1243.32	1315.14	1232.91	1176.32	1147.66
scaffold_1	BLD44_003540	158.482	187.796	365.244	211.837	177.206	169.417	171.485	83.2945	195.809	75.3528	48.7691	38.402	31.8311	28.6415
scaffold_1	BLD44_003545	408.613	434.017	397.752	458.937	379.007	428.722	673.693	499.767	1194.43	565.146	459.513	486.088	347.766	338.37
scaffold_1	BLD44_003550	298.696	291.978	326.998	276.616	286.515	287.643	36.7469	52.059	78.3235	75.3528	241.678	224.854	180.534	170.517
scaffold_1	BLD44_003555	93.4757	99.2635	93.7012	117.803	80.9305	87.146	24.4979	0	0	0	21.1333	22.2327	26.13	9.99123
scaffold_1	BLD44_003560	896.849	932.123	1042.19	894.105	978.734	868.413	269.477	229.06	39.1618	113.029	288.821	290.036	280.778	141.876
scaffold_1	BLD44_003565	75.5113	69.4547	133.859	84.108	72.5222	61.8554	24.4979	20.8236	0	0	40.099	30.3174	26.6051	33.9702
scaffold_1	BLD44_003570	192.584	187.2	202.701	187.806	186.666	193.793	1469.88	1478.48	1331.5	1883.82	8232.76	11000.1	6152.9	4440.1
scaffold_1	BLD44_003575	758.158	790.829	774.47	787.272	874.68	775.783	906.423	749.65	1977.67	2712.7	909.814	856.971	734.49	1508.01
scaffold_1	BLD44_003580	50.6961	38.3044	19.1227	26.9041	67.0567	69.1684	1200.4	322.766	3407.07	1657.76	132.76	85.8992	121.623	189.167
scaffold_1	BLD44_003585	196.695	205.681	252.42	218.89	221.56	221.826	3405.21	3321.37	2251.8	2693.86	3742.21	3881.13	4219.75	5872.85
scaffold_1	BLD44_003590	987.888	1002.47	1137.8	1126.84	998.283	1043.62	2805.01	2915.31	1997.25	2430.13	2111.7	2048.44	2247.18	3071.3
scaffold_1	BLD44_003595	269.77	273.198	239.034	273.743	223.032	207.505	97.9917	83.2945	0	75.3528	325.669	312.269	244.672	209.15
scaffold_1	BLD44_003600	142.345	121.024	202.701	131.125	114.564	117.617	195.983	41.6472	78.3235	37.6764	27.0939	29.3068	34.2065	21.3146
scaffold_1	BLD44_003605	576.687	632.544	606.19	629.504	609.396	594.178	367.469	333.178	352.456	452.117	570.598	592.199	486.018	460.929
scaffold_1	BLD44_003610	673.969	405.103	1587.18	323.372	2484.04	3445.62	15250	9505.98	10769.5	0	434.045	461.834	205.239	394.321
scaffold_1	BLD44_003615	566.791	659.074	653.996	570.733	680.027	642.321	183.734	145.765	391.618	37.6764	157.145	122.785	141.102	137.213
scaffold_1	BLD44_003620	569.836	453.095	265.806	377.18	475.703	444.871	379.718	62.4708	58.7426	0	156.603	163.714	156.78	115.898
scaffold_1	BLD44_003625	608.353	635.525	652.084	646.221	603.09	592.654	171.485	124.942	78.3235	94.191	112.169	108.637	91.2174	108.571
scaffold_1	BLD44_003630	601.045	615.553	613.839	616.705	682.129	622.515	244.979	187.413	195.809	75.3528	328.92	340.06	209.99	169.185
scaffold_1	BLD44_003635	468.444	487.375	611.927	539.388	528.676	487.835	73.4938	41.6472	19.5809	75.3528	31.429	35.3702	30.8809	15.3199
scaffold_1	BLD44_003640	604.09	620.77	556.471	583.009	595.102	602.405	734.938	478.943	39.1618	150.706	1424.06	1272.82	870.366	799.299
scaffold_1	BLD44_003645	2209.77	2177.09	1929.48	1868.4	2815.54	2486.1	2854.01	3123.54	1390.24	1996.85	1130.9	1108.6	1227.63	1068.4
scaffold_1	BLD44_003650	2091.18	2043.25	2151.3	2106.88	2453.35	2187.79	514.456	406.06	137.066	263.735	1000.85	908.005	1006.24	891.218
scaffold_1	BLD44_003655	375.121	423.584	390.103	432.817	411.169	420.8	220.481	104.118	39.1618	37.6764	215.668	217.78	223.293	107.239
scaffold_1	BLD44_003660	2374.49	2338.95	2558.62	2417.45	2304.94	2230.76	4777.09	3800.31	4307.79	5029.8	6412.05	5320.19	4197.42	7199.68
scaffold_1	BLD44_003665	948.458	997.852	1015.42	879.477	1038.64	1080.79	1249.39	1134.89	1723.12	941.91	1208.39	1144.48	1091.28	1101.7
scaffold_1	BLD44_003670	230.492	220.437	151.069	226.987	200.75	198.669	404.216	801.709	1018.21	904.233	1636.47	1721.02	1135.47	1436.74
scaffold_1	BLD44_003675	158.026	156.944	189.315	179.97	174.053	157.229	612.448	416.472	939.882	678.175	391.778	414.337	290.755	316.389
scaffold_1	BLD44_003680	241.149	245.923	206.525	217.061	219.669	210.857	3699.19	3425.48	3681.21	4163.24	11773.4	10410.5	6829.9	5214.76
scaffold_1	BLD44_003685	307.526	291.829	191.227	327.551	293.662	306.23	6075.48	5382.9	12786.3	9569.8	9133.91	8006.31	4814.57	4927.68
scaffold_1	BLD44_003690	1051.83	934.061	1099.56	1099.67	817.714	994.257	8513.03	8173.27	11121.9	11623.2	38127.1	32184.9	20844.1	26002.5
scaffold_1	BLD44_003695	573.642	548.632	472.331	505.954	483.691	535.979	9174.47	8589.74	20853.6	16954.4	34506.3	31162.7	18510	24024.9
scaffold_1	BLD44_003700	168.53	176.469	239.034	232.211	171.951	176.425	636.946	301.942	548.265	602.822	2300.82	1926.16	1007.19	1235.58
scaffold_1	BLD44_003705	368.422	339.97	405.401	387.628	355.884	358.639	930.921	957.886	1977.67	1808.47	1625.09	1519.4	1130.72	1184.96
scaffold_1	BLD44_003710	356.852	371.568	367.156	326.767	362.19	386.368	538.954	499.767	254.551	791.204	561.386	560.871	414.754	349.693
scaffold_1	BLD44_003715	286.517	286.91	397.752	323.894	283.993	259.61	134.739	260.295	469.941	226.058	236.259	233.949	193.362	193.83
scaffold_1	BLD44_003720	322.75	315.527	263.893	316.058	318.467	327.255	636.946	499.767	861.559	960.748	759.714	712.458	534.002	905.206
scaffold_1	BLD44_003725	982.865	966.404	797.417	885.746	888.554	986.944	7337.13	8620.98	9085.53	11510.1	8330.3	8187.2	5434.08	8400.63
scaffold_1	BLD44_003730	1364.99	1300.41	1466.71	1275.73	1260.41	1315.11	5769.26	5382.9	4856.06	4426.98	7138.71	6921.45	6236.99	7330.9
scaffold_1	BLD44_003735	164.42	178.257	212.262	190.68	174.053	177.339	416.465	499.767	78.3235	433.279	636.707	611.905	848.987	785.311
scaffold_1	BLD44_003740	101.849	108.653	147.245	117.281	89.9695	92.3261	171.485	260.295	234.971	282.573	261.727	226.875	345.391	265.767
scaffold_1	BLD44_003745	177.36	201.508	164.455	196.426	192.762	185.262	489.958	551.826	587.426	301.411	600.943	595.736	581.036	642.769
scaffold_1	BLD44_003750	160.157	153.218	195.052	149.932	135.585	152.963	97.9917	93.7063	137.066	18.8382	282.319	237.486	290.28	159.86
scaffold_1	BLD44_003755	275.403	315.229	409.226	313.707	320.989	322.989	2057.83	2030.3	469.941	508.631	250.89	244.56	383.873	376.336
scaffold_1	BLD44_003760	857.418	930.484	1005.85	817.572	919.245	832.763	16254.4	17377.3	2428.03	3353.2	6310.18	6921.96	11575.1	9106.68
scaffold_1	BLD44_003765	308.591	307.478	269.63	317.103	349.157	307.449	1763.85	1343.12	2623.84	1902.66	246.555	202.621	350.617	397.651
scaffold_1	BLD44_003770	886.496	899.035	883.469	921.531	902.848	800.159	4127.9	3946.07	1723.12	2260.58	5785.64	5237.83	8274.65	7018.51
scaffold_1	BLD44_003775	689.497	722.865	694.154	690.626	657.324	721.545	906.423	708.003	313.294	697.013	682.225	713.974	796.727	1111.69
scaffold_1	BLD44_003780	381.515	332.518	370.98	365.426	336.335	315.676	232.73	478.943	509.103	546.308	204.288	157.65	211.415	211.148
scaffold_1	BLD44_003785	138.234	133.842	120.473	96.6458	105.315	118.531	575.701	583.061	430.779	489.793	1079.96	1120.73	1039.02	1078.39
scaffold_1	BLD44_003790	771.25	771.603	860.522	842.908	714.081	727.944	1004.41	926.651	1174.85	772.366	2625.94	2612.35	2741.27	4695.21
scaffold_1	BLD44_003795	275.555	287.059	422.612	245.271	251.831	257.172	330.722	416.472	39.1618	452.117	269.856	288.015	237.545	189.167
scaffold_1	BLD44_003800	114.485	105.971	147.245	103.96	88.4981	113.351	24.4979	31.2354	39.1618	0	80.7399	94.4891	85.5163	65.2761
scaffold_1	BLD44_003805	90.4308	88.3833	76.4908	89.8545	78.8284	91.7166	24.4979	0	0	0	66.6511	71.2458	65.0874	59.9474
scaffold_1	BLD44_003810	850.72	886.665	741.961	899.851	867.533	836.115	2229.31	2009.48	2232.22	1940.33	715.822	638.18	3288.58	4705.87
scaffold_1	BLD44_003815	646.261	687.84	929.363	702.119	684.861	608.803	220.481	312.354	215.39	169.544	762.423	786.735	463.213	394.987
scaffold_1;scaffold_1	BLD44_003820	83.7323	84.8062	61.1927	82.2796	71.6813	75.8719	0	0	0	0	9.21194	6.56876	3.80072	3.99649
scaffold_1	BLD44_003825	184.82	191.373	269.63	213.143	189.819	164.237	636.946	687.179	646.169	1149.13	3417.63	3477.4	2651.48	3199.86
scaffold_1	BLD44_003830	1109.07	1133.63	1275.48	1182.21	1113.69	1110.96	783.934	874.592	1214.01	828.881	618.284	703.363	540.178	545.521
scaffold_1	BLD44_003835	293.215	308.075	411.138	347.141	352.521	332.13	48.9958	20.8236	0	37.6764	42.8084	25.2645	28.0303	30.6398
scaffold_1	BLD44_003840	196.542	205.085	181.666	240.57	175.525	196.84	36.7469	20.8236	0	56.5146	49.8528	48.0025	56.0607	51.9544
scaffold_1	BLD44_003845	328.23	358.601	321.261	346.88	307.326	308.058	73.4938	93.7063	78.3235	56.5146	91.0356	81.3516	89.317	57.2831
scaffold_1	BLD44_003850	422.163	412.257	416.875	468.079	433.662	402.517	502.207	572.649	352.456	320.249	217.835	235.97	201.438	192.498
scaffold_1	BLD44_003855	829.711	650.131	453.208	323.894	646.814	1106.69	857.427	2019.89	2780.48	1205.64	514.785	431.517	620.468	380.333
scaffold_1	BLD44_003860	239.322	239.067	265.806	256.764	260.239	225.787	514.456	406.06	1076.95	979.586	216.751	243.549	220.442	259.772
scaffold_1	BLD44_003865	18.1166	24.2942	22.9472	17.5007	30.9007	27.7283	0	0	0	0	2.70939	6.56876	5.70109	5.32866
scaffold_1	BLD44_003870	177.969	153.516	151.069	167.432	159.759	151.744	2658.02	1978.24	1977.67	1846.14	286.112	353.197	2436.26	2154.78
scaffold_1	BLD44_003875	174.315	175.574	193.139	259.899	132.852	162.409	0	52.059	0	0	70.9861	61.14	198.113	77.9316
scaffold_1	BLD44_003880	425.969	404.059	470.419	438.563	442.07	422.628	306.224	416.472	195.809	263.735	254.141	243.044	289.805	202.489
scaffold_1	BLD44_003885	274.642	294.363	321.261	283.407	260.449	241.328	48.9958	62.4708	117.485	75.3528	303.994	273.362	313.085	507.555
scaffold_1	BLD44_003890	168.987	180.791	152.982	190.418	166.486	189.527	61.2448	83.2945	0	0	196.702	233.949	256.549	212.48
scaffold_1	BLD44_003895	241.453	252.779	286.841	205.307	220.089	223.959	146.988	114.53	176.228	37.6764	1486.37	1805.4	1707.95	1405.43
scaffold_1	BLD44_003900	180.709	158.434	221.823	160.38	149.249	164.846	183.734	83.2945	0	37.6764	150.1	125.312	167.707	154.531
scaffold_1	BLD44_003905	743.238	721.226	885.381	783.876	693.06	696.864	796.182	853.768	626.588	395.602	785.724	755.407	853.738	643.435
scaffold_1	BLD44_003910	325.186	356.663	481.892	351.059	350.419	337.615	428.714	374.825	469.941	433.279	340.842	360.271	346.816	257.774
scaffold_1	BLD44_003915	461.593	429.993	181.666	420.279	461.409	416.838	1163.65	1301.48	881.14	810.042	1027.4	1004.01	1108.86	1561.3
scaffold_1	BLD44_003920	356.395	419.56	370.98	434.123	370.599	375.398	48.9958	124.942	234.971	0	114.878	161.693	151.554	82.5942
scaffold_1	BLD44_003925	726.339	691.119	587.067	722.232	652.489	690.465	1261.64	1905.36	1311.92	1525.89	2131.21	2251.57	1986.35	3003.36
scaffold_1	BLD44_003930	441.193	435.955	587.067	455.019	429.037	436.949	587.95	364.413	352.456	357.926	852.375	833.222	861.339	1641.89
scaffold_1	BLD44_003935	713.399	786.954	900.679	756.972	741.828	771.212	220.481	93.7063	313.294	169.544	579.81	598.263	857.063	1238.25
scaffold_1	BLD44_003940	295.194	303.454	281.104	299.602	333.812	332.13	918.672	937.063	1370.66	1978.01	1954.56	2004.99	1398.67	1508.01
scaffold_1	BLD44_003945	253.937	274.987	313.612	261.205	262.341	275.759	355.22	374.825	548.265	301.411	855.626	920.132	800.527	779.982
scaffold_1	BLD44_003950	460.071	515.246	386.279	496.551	461.83	512.516	73.4938	187.413	39.1618	301.411	157.145	173.314	163.431	218.475
scaffold_1	BLD44_003955	381.21	370.226	351.858	408.263	375.013	341.576	195.983	218.648	137.066	150.706	267.688	220.306	187.186	121.893
scaffold_1	BLD44_003960	1179.25	1160.91	1210.47	1151.91	1169.81	1291.35	6210.22	6653.14	7460.32	8439.51	2516.48	2633.06	1928.39	11097.6
scaffold_1	BLD44_003965	379.536	372.611	378.63	368.299	439.758	422.018	698.191	905.827	274.132	470.955	330.004	296.605	370.095	953.164
scaffold_1	BLD44_003970	1083.5	1108.44	1373.01	1086.87	1042.22	1030.52	698.191	791.297	607.007	546.308	904.395	993.399	895.07	925.854
scaffold_1	BLD44_003975	221.662	235.192	175.929	244.488	222.401	235.538	122.49	93.7063	78.3235	226.058	152.81	149.566	161.056	99.9123
scaffold_1	BLD44_003980	185.429	194.503	261.981	205.307	222.191	149.306	3919.67	3748.25	6363.79	8345.32	1058.29	956.513	1455.68	1514
scaffold_1	BLD44_003985	196.847	219.691	216.087	210.792	214.834	197.45	612.448	624.708	1174.85	866.557	1659.23	1757.4	1385.36	1320.17
scaffold_1	BLD44_003990	236.886	234.447	235.209	257.287	193.603	205.372	97.9917	20.8236	117.485	37.6764	201.037	181.904	178.159	158.528
scaffold_1	BLD44_003995	642.15	663.694	801.241	743.651	681.708	673.706	2131.32	1957.42	1683.96	1262.16	891.39	843.328	725.938	815.951
scaffold_1	BLD44_004000	112.658	101.201	160.631	111.012	85.1347	104.514	61.2448	72.8826	117.485	150.706	309.955	295.594	221.867	263.769
scaffold_1	BLD44_004005	204.763	201.657	229.472	235.084	199.278	195.622	73.4938	41.6472	137.066	169.544	386.359	352.187	268.901	329.711
scaffold_1	BLD44_004010	665.139	668.315	841.399	668.685	619.066	645.978	404.216	437.296	156.647	357.926	861.045	769.05	718.337	827.94
scaffold_1	BLD44_004015	147.521	138.611	160.631	146.536	132.852	144.126	1139.15	989.122	2036.41	602.822	120.297	110.153	173.883	192.498
scaffold_1	BLD44_004020	214.964	217.605	378.63	310.311	192.972	233.71	97.9917	124.942	39.1618	75.3528	159.854	172.809	296.932	250.447
scaffold_1	BLD44_004025	813.725	835.394	929.363	850.745	866.692	915.948	514.456	572.649	724.493	621.66	1382.87	1278.89	1249.01	1326.17
scaffold_1	BLD44_004030	131.231	125.048	135.771	145.491	135.375	137.423	293.975	145.765	1370.66	527.47	87.2425	105.1	134.451	72.603
scaffold_1	BLD44_004035	170.662	166.035	170.192	160.641	179.519	141.384	1151.4	905.827	1821.02	1695.44	2156.68	2397.09	2346.95	2409.22
scaffold_1	BLD44_004040	258.809	266.491	344.209	237.958	242.161	247.726	293.975	354.001	998.625	904.233	2038.01	2072.19	2007.26	2100.82
scaffold_1	BLD44_004045	158.939	131.755	198.876	186.239	142.732	140.47	244.979	281.119	332.875	226.058	412.912	474.467	459.888	536.196
scaffold_1	BLD44_004050	681.581	686.498	850.96	704.992	696.423	700.215	1947.58	2655.01	8321.87	6047.06	5183.61	4932.13	5524.35	14263.5
scaffold_1	BLD44_004055	152.393	146.213	105.175	125.64	157.657	143.212	293.975	364.413	391.618	527.47	1307.55	1187.43	1239.99	3805.33
scaffold_1	BLD44_004060	678.231	663.844	632.962	573.606	704.831	666.698	4017.66	4477.08	18641	14298.2	3863.59	3757.33	3995.51	11902.2
scaffold_1	BLD44_004065	300.523	280.949	273.455	318.931	321.62	319.028	575.701	374.825	1233.6	1130.29	863.755	905.478	637.571	590.149
scaffold_1	BLD44_004070	69.4217	63.791	80.3154	77.3167	81.1407	80.1378	367.469	281.119	1311.92	1017.26	761.881	549.249	387.199	664.084
scaffold_1	BLD44_004075	186.647	181.536	187.402	175.269	175.104	184.347	318.473	333.178	1507.73	678.175	587.396	455.266	347.291	355.688
scaffold_1	BLD44_004080	114.18	109.399	116.648	92.989	118.978	110.304	575.701	676.767	1683.96	1582.41	367.936	350.165	278.403	556.845
scaffold_1	BLD44_004085	77.1859	81.3782	26.7718	65.04	83.453	95.6778	257.228	229.06	626.588	565.146	124.09	111.669	89.317	159.86
scaffold_1	BLD44_004090	567.4	538.05	506.752	573.867	526.154	510.688	3931.92	3654.54	4503.6	5029.8	3668.52	4047.87	3318.51	4472.08
scaffold_1	BLD44_004095	214.964	223.268	193.139	205.83	210.84	228.225	649.195	468.531	332.875	885.395	1018.73	1133.36	945.905	1268.22
scaffold_1	BLD44_004100	295.955	312.993	250.507	344.268	279.999	316.285	734.938	812.121	1801.44	1412.86	1548.69	1360.24	1065.15	1380.12
scaffold_1	BLD44_004105	773.838	708.259	625.312	803.466	832.008	769.993	673.693	687.179	626.588	1262.16	917.942	869.098	716.912	943.172
scaffold_1	BLD44_004110	13.2449	11.4764	7.64908	11.493	26.4864	20.4153	24.4979	20.8236	0	0	24.9264	23.7486	16.6282	18.6503
scaffold_1	BLD44_004115	236.429	236.831	321.261	227.51	271.8	223.655	208.232	208.236	195.809	94.191	197.244	201.105	182.435	152.533
scaffold_1	BLD44_004120	88.2995	114.913	34.4209	63.734	92.2818	81.0519	808.431	1030.77	372.037	734.69	1634.31	1384.49	1445.7	1850.38
scaffold_1	BLD44_004125	276.469	294.81	254.332	273.22	315.104	306.839	97.9917	83.2945	78.3235	263.735	183.697	156.64	151.554	140.543
scaffold_1	BLD44_004130	185.581	203.893	160.631	229.077	147.777	158.447	1984.33	1842.89	3837.85	2693.86	179.904	251.129	754.444	883.891
scaffold_1	BLD44_004135	175.077	180.493	273.455	153.327	169.218	168.198	73.4938	62.4708	39.1618	37.6764	130.593	97.0155	75.5394	67.9404
scaffold_1	BLD44_004140	415.617	416.281	520.138	428.115	419.998	436.644	97.9917	83.2945	137.066	75.3528	61.7742	62.1506	76.9647	54.6187
scaffold_1	BLD44_004145	240.54	246.072	304.051	225.942	212.521	251.383	73.4938	104.118	39.1618	37.6764	29.2614	20.7169	21.3791	18.6503
scaffold_1	BLD44_004150	293.824	310.161	313.612	305.871	312.161	318.114	171.485	301.942	1057.37	583.984	65.5673	62.6559	54.6354	50.6222
scaffold_1	BLD44_004155	129.557	140.251	93.7012	131.125	180.78	137.727	208.232	260.295	117.485	395.602	111.627	116.217	91.2174	103.909
scaffold_1	BLD44_004160	209.178	216.114	265.806	221.241	239.849	250.773	391.967	395.649	156.647	320.249	92.6612	125.817	121.623	81.9281
scaffold_1	BLD44_004165	377.1	397.799	325.086	386.845	457.205	385.454	36.7469	218.648	39.1618	207.22	129.509	156.64	143.477	129.886
scaffold_1	BLD44_004170	1293.13	1362.12	1805.18	1436.37	1279.12	1293.78	330.722	333.178	117.485	226.058	275.816	239.507	236.595	151.201
scaffold_1	BLD44_004175	876.601	921.988	1202.82	850.745	910.836	931.792	171.485	270.707	156.647	75.3528	169.608	198.073	122.098	69.9386
scaffold_1	BLD44_004180	418.205	399.141	430.261	408.525	417.055	436.644	48.9958	41.6472	39.1618	37.6764	57.4391	68.7193	61.7618	37.3006
scaffold_1	BLD44_004185	13.3972	17.2891	9.56135	13.0602	22.072	16.4541	428.714	187.413	195.809	75.3528	79.1143	104.09	71.7387	86.5907
scaffold_1	BLD44_004190	312.55	316.868	342.296	312.401	327.085	328.169	8182.31	7392.38	4229.47	4106.73	4616.81	4903.33	5680.18	2755.58
scaffold_1	BLD44_004195	1248.83	1327.39	1323.29	1411.03	1321.16	1230.1	318.473	478.943	39.1618	0	282.319	243.549	190.511	80.5959
scaffold_1	BLD44_004200	262.615	252.481	219.911	251.802	254.984	247.726	48.9958	62.4708	117.485	263.735	165.273	179.378	137.776	141.876
scaffold_1	BLD44_004205	765.161	785.613	785.943	793.802	775.041	781.877	783.934	583.061	2702.16	1620.08	793.852	778.651	679.854	692.725
scaffold_1	BLD44_004210	217.399	225.653	294.49	240.047	212.521	215.427	391.967	406.06	450.36	810.042	1090.8	1199.56	773.922	622.121
scaffold_1	BLD44_004215	1961.16	1329.77	998.205	720.664	2084.43	2158.85	808.431	1645.07	254.551	998.424	895.725	863.034	776.298	626.117
scaffold_1	BLD44_004220	508.94	501.981	567.944	509.35	453.631	462.849	477.709	562.238	469.941	621.66	925.529	969.65	984.387	884.557
scaffold_1	BLD44_004225	607.287	590.961	678.856	638.907	630.417	617.031	342.971	270.707	78.3235	188.382	383.108	394.126	253.698	305.066
scaffold_1	BLD44_004230	882.843	918.262	837.574	831.154	932.067	912.596	563.452	385.237	391.618	452.117	607.446	525.501	494.094	398.317
scaffold_1	BLD44_004235	57.2424	49.1846	38.2454	56.9427	50.8706	60.0272	12.249	10.4118	19.5809	0	5.96066	14.6534	13.7776	3.33041
scaffold_1	BLD44_004240	140.518	134.289	185.49	170.828	112.252	153.877	195.983	187.413	137.066	37.6764	133.844	121.269	121.148	85.9246
scaffold_1	BLD44_004245	765.161	769.963	938.925	830.632	758.435	721.545	342.971	520.59	195.809	527.47	721.782	611.4	611.441	567.502
scaffold_1	BLD44_004250	611.854	585.744	577.506	572.822	542.76	557.613	379.718	343.59	39.1618	150.706	414.537	438.086	300.732	265.767
scaffold_1	BLD44_004255	208.722	233.105	246.683	215.233	238.167	205.982	146.988	166.589	97.9044	37.6764	191.283	125.817	80.2903	69.2725
scaffold_1	BLD44_004260	379.688	376.933	386.279	375.613	400.028	358.335	587.95	520.59	391.618	282.573	259.56	250.623	82.1907	109.237
scaffold_1	BLD44_004265	94.2369	98.8164	70.754	110.49	83.2428	78.0049	318.473	218.648	0	18.8382	253.057	305.7	205.714	235.793
scaffold_1	BLD44_004270	290.475	301.07	260.069	290.199	257.296	276.369	269.477	374.825	195.809	282.573	1178.59	1202.59	684.13	942.506
scaffold_1	BLD44_004275	1279.58	1336.78	1474.36	1376.29	1295.94	1192.93	122.49	124.942	274.132	75.3528	191.825	175.335	106.42	89.255
scaffold_1	BLD44_004280	722.229	759.828	762.996	735.814	719.336	762.68	183.734	177.001	117.485	37.6764	370.103	350.671	255.124	244.452
scaffold_1	BLD44_004285	590.541	589.768	592.804	595.809	550.328	597.834	955.419	728.826	2271.38	1846.14	922.819	1128.31	1060.4	1584.61
scaffold_1	BLD44_004290	298.848	305.988	485.717	324.939	259.188	292.213	24.4979	20.8236	19.5809	0	73.1536	77.3093	65.5625	55.2848
scaffold_1	BLD44_004295	126.207	123.707	74.5785	117.803	122.762	128.281	24.4979	0	0	0	7.04442	5.05289	8.55163	5.99474
scaffold_1	BLD44_004300	376.338	429.844	445.559	439.869	492.941	441.52	24.4979	62.4708	39.1618	37.6764	20.5914	18.1904	18.0534	18.6503
scaffold_1	BLD44_004305	585.212	564.431	640.611	672.342	465.403	511.907	1506.62	1624.24	469.941	602.822	2867.62	3684.06	4872.05	5872.85
scaffold_1	BLD44_004310	562.072	547.887	497.19	533.381	532.25	564.926	636.946	489.355	939.882	131.867	478.479	547.734	793.401	1026.43
scaffold_1	BLD44_004315	6.3941	5.66369	0	0.261205	19.5495	11.8836	0	187.413	704.912	113.029	8.67006	8.58992	7.12636	22.6468
[truncated: 5,013 more rows]

## Sheet: Genome size
	UU774	PCC9339	NIES3754	PCC7120
Genome Size	6911113	8008287	5826863	7211789
Total coding length	5530423	6114132	4637184	5939363
[truncated: 1 more rows]

[truncated: 12 more sheets: NitroStress, TPStress, hsk_6h_vs_ctrl, hsk_24h_vs_ctrl, prokkagff, Genbankgff, Nitrogen, TCS, NP12-vs-NM12, TP_Nm12_vs_Nm0, transporters, otherthanCDS]
