# Supplementary material for: Genome Analysis Coupled With Transcriptomics Reveals the Reduced Fitness of a Hot Spring Cyanobacterium Mastigocladus laminosus UU774 Under Exogenous Nitrogen Supplement
Source: Front Microbiol. 2022 Jul 1;13:909289. doi: 10.3389/fmicb.2022.909289 (PMC9284123; doi:10.3389/fmicb.2022.909289)
Supplement: Supplementary Table 5 — Cluster data generated using OrthoVenn2. Singletons and unique clusters present in UU774 are depicted. Sheet 1. All the clusters found by Orthovenn2 analysis. Sheet 2. Clusters common to all the four species. Sheet 3. Clusters common to UU774 and PCC 7120. Sheet 4. Singletons present in UU774. Sheet 5. Unique clusters present in UU774. Sheet 6. First, blastP was run on protein sequences of UU774, PCC 9339, NIES-3754, and PCC 7120, with each other and within the same genome. The output results along with the genome feature files were passed on to MCscanX to calculate collinearity. The dN/dS ratio was calculated to identify genes undergoing positive and negative purifying selection. Sheet 7. Tandem duplicated genes of all the 4 analyzed species are presented using MCscanX. [file Table_5.XLSX]

## Sheet: Ortholog all clusters
PCC9339|WP_017307786.1	PCC9339|WP_017308761.1	PCC9339|WP_081594424.1	PCC9339|WP_051040558.1	PCC9339|WP_017308478.1	PCC9339|WP_017308482.1	PCC9339|WP_196797789.1	PCC9339|WP_196797796.1	PCC9339|WP_020479982.1	PCC9339|WP_017308559.1	PCC9339|WP_017308764.1	Fischerella__NIES_3754|BAU05980.1	UU774|BLD44_029635	UU774|BLD44_029155	PCC9339|WP_196797749.1	Nostoc_PCC7120|BAB74348.1	Fischerella__NIES_3754|BAU05975.1	Nostoc_PCC7120|BAB74343.1	Fischerella__NIES_3754|BAU05976.1	UU774|BLD44_014070	PCC9339|WP_020479983.1	PCC9339|WP_017308558.1	PCC9339|WP_017308473.1	Nostoc_PCC7120|BAB74347.1	UU774|BLD44_013215	PCC9339|WP_196797803.1	Fischerella__NIES_3754|BAU05972.1	UU774|BLD44_027765	PCC9339|WP_017308560.1	UU774|BLD44_023760	Fischerella__NIES_3754|BAU05987.1	PCC9339|WP_017308737.1	UU774|BLD44_027750	UU774|BLD44_013155
PCC9339|WP_017308169.1	PCC9339|WP_017310677.1	PCC9339|WP_017313358.1	PCC9339|WP_017313506.1	Fischerella__NIES_3754|BAU08272.1	Fischerella__NIES_3754|BAU07807.1	UU774|BLD44_025375	UU774|BLD44_025055	UU774|BLD44_017580	Nostoc_PCC7120|BAB76386.1	Nostoc_PCC7120|BAB75390.1	Nostoc_PCC7120|BAB75256.1	Nostoc_PCC7120|BAB74381.1	Nostoc_PCC7120|BAB73981.1	Nostoc_PCC7120|BAB73957.1	Nostoc_PCC7120|BAB72857.1	Nostoc_PCC7120|BAB72843.1	Nostoc_PCC7120|BAB72667.1	Nostoc_PCC7120|BAB72312.1	Nostoc_PCC7120|BAB72281.1	Nostoc_PCC7120|BAB77991.1	Nostoc_PCC7120|BAB72666.1
Nostoc_PCC7120|BAB74334.1	Nostoc_PCC7120|BAB74345.1	PCC9339|WP_017308734.1	PCC9339|WP_017307796.1	PCC9339|WP_017307798.1	PCC9339|WP_017307799.1	PCC9339|WP_017308727.1	PCC9339|WP_017308732.1	PCC9339|WP_017308735.1	PCC9339|WP_017308763.1	Fischerella__NIES_3754|BAU05985.1	Fischerella__NIES_3754|BAU05982.1	Fischerella__NIES_3754|BAU05977.1	Fischerella__NIES_3754|BAU05973.1	UU774|BLD44_030085	UU774|BLD44_030080	UU774|BLD44_027760	UU774|BLD44_013205	Fischerella__NIES_3754|BAU05983.1	PCC9339|WP_017308762.1
Nostoc_PCC7120|BAB77134.1	Nostoc_PCC7120|BAB77081.1	Nostoc_PCC7120|BAB77429.1	Nostoc_PCC7120|BAB77485.1	Nostoc_PCC7120|BAB78089.1	Nostoc_PCC7120|BAB78190.1	Nostoc_PCC7120|BAB78196.1	Nostoc_PCC7120|BAB78262.1	Nostoc_PCC7120|BAB78352.1	Nostoc_PCC7120|BAB78387.1	Nostoc_PCC7120|BAB77133.1	Nostoc_PCC7120|BAB77421.1	Nostoc_PCC7120|BAB77486.1	Nostoc_PCC7120|BAB78088.1	Nostoc_PCC7120|BAB78189.1	Nostoc_PCC7120|BAB78195.1	Nostoc_PCC7120|BAB78261.1	Nostoc_PCC7120|BAB78386.1
Nostoc_PCC7120|BAB76809.1	Nostoc_PCC7120|BAB76803.1	Nostoc_PCC7120|BAB76804.1	Nostoc_PCC7120|BAB76805.1	Nostoc_PCC7120|BAB76806.1	Nostoc_PCC7120|BAB76807.1	Nostoc_PCC7120|BAB76810.1	Nostoc_PCC7120|BAB76811.1	Nostoc_PCC7120|BAB76812.1	Nostoc_PCC7120|BAB76813.1	Nostoc_PCC7120|BAB76814.1	PCC9339|WP_026081627.1	Fischerella__NIES_3754|BAU05206.1	UU774|BLD44_018395	PCC9339|WP_017312238.1
Fischerella__NIES_3754|BAU05621.1	Fischerella__NIES_3754|BAU04952.1	Fischerella__NIES_3754|BAU06185.1	Fischerella__NIES_3754|BAU06668.1	Fischerella__NIES_3754|BAU04189.1	Fischerella__NIES_3754|BAU05000.1	Fischerella__NIES_3754|BAU05140.1	Fischerella__NIES_3754|BAU05160.1	Fischerella__NIES_3754|BAU05422.1	Fischerella__NIES_3754|BAU06236.1	Fischerella__NIES_3754|BAU06343.1	Fischerella__NIES_3754|BAU07252.1	Fischerella__NIES_3754|BAU07979.1	Fischerella__NIES_3754|BAU08605.1
Nostoc_PCC7120|BAB74320.1	Nostoc_PCC7120|BAB73848.1	Nostoc_PCC7120|BAB73907.1	Nostoc_PCC7120|BAB74286.1	Nostoc_PCC7120|BAB74290.1	Nostoc_PCC7120|BAB74294.1	Nostoc_PCC7120|BAB76624.1	Nostoc_PCC7120|BAB73883.1	Nostoc_PCC7120|BAB73888.1	Nostoc_PCC7120|BAB74274.1	Nostoc_PCC7120|BAB73936.1	Nostoc_PCC7120|BAB74324.1	Nostoc_PCC7120|BAB74312.1
PCC9339|WP_017308277.1	PCC9339|WP_017308235.1	PCC9339|WP_017308240.1	PCC9339|WP_017308242.1	PCC9339|WP_051040541.1	PCC9339|WP_155950562.1	PCC9339|WP_155950572.1	PCC9339|WP_017308275.1	PCC9339|WP_017308289.1	PCC9339|WP_155950563.1	PCC9339|WP_017308241.1	PCC9339|WP_155950564.1
Nostoc_PCC7120|BAB73169.1	Nostoc_PCC7120|BAB72264.1	Nostoc_PCC7120|BAB72689.1	Nostoc_PCC7120|BAB73056.1	Nostoc_PCC7120|BAB73685.1	Nostoc_PCC7120|BAB73764.1	Nostoc_PCC7120|BAB75270.1	Nostoc_PCC7120|BAB75335.1	Nostoc_PCC7120|BAB75381.1	Nostoc_PCC7120|BAB75433.1	Nostoc_PCC7120|BAB76455.1	Nostoc_PCC7120|BAB77773.1
PCC9339|WP_017308415.1	PCC9339|WP_155950555.1	PCC9339|WP_017307888.1	PCC9339|WP_017308564.1	PCC9339|WP_017308083.1	PCC9339|WP_017308411.1	PCC9339|WP_017308557.1	Nostoc_PCC7120|BAB78014.1	UU774|BLD44_023780	PCC9339|WP_017308556.1	UU774|BLD44_023775	UU774|BLD44_023740
PCC9339|WP_017308111.1	PCC9339|WP_017308438.1	PCC9339|WP_017312407.1	PCC9339|WP_026081659.1	PCC9339|WP_026081660.1	PCC9339|WP_026081673.1	PCC9339|WP_155950534.1	PCC9339|WP_017308714.1	Nostoc_PCC7120|BAB78328.1	UU774|BLD44_021420	UU774|BLD44_021415
PCC9339|WP_017308116.1	PCC9339|WP_017307332.1	UU774|BLD44_027375	UU774|BLD44_021570	UU774|BLD44_019620	UU774|BLD44_019580	UU774|BLD44_018090	UU774|BLD44_006770	UU774|BLD44_006545	UU774|BLD44_004955
PCC9339|WP_017310995.1	PCC9339|WP_017308328.1	PCC9339|WP_017310078.1	Nostoc_PCC7120|BAB76783.1	Fischerella__NIES_3754|BAU06294.1	Fischerella__NIES_3754|BAU05761.1	UU774|BLD44_009995	Nostoc_PCC7120|BAB74021.1	Fischerella__NIES_3754|BAU07733.1	UU774|BLD44_025880
PCC9339|WP_081594398.1	PCC9339|WP_017308068.1	PCC9339|WP_017308070.1	PCC9339|WP_017308072.1	PCC9339|WP_017308073.1	PCC9339|WP_017308075.1	PCC9339|WP_017308076.1	PCC9339|WP_017308803.1	PCC9339|WP_026081720.1
PCC9339|WP_017307571.1	PCC9339|WP_017307554.1	PCC9339|WP_017307603.1	Fischerella__NIES_3754|BAU04574.1	Fischerella__NIES_3754|BAU04571.1	Fischerella__NIES_3754|BAU04390.1	UU774|BLD44_004275	Nostoc_PCC7120|BAB77274.1	Nostoc_PCC7120|BAB77261.1
Nostoc_PCC7120|BAB76779.1	UU774|BLD44_021485	UU774|BLD44_020380	UU774|BLD44_013780	UU774|BLD44_003645	UU774|BLD44_003075	UU774|BLD44_002185	PCC9339|WP_017308702.1	UU774|BLD44_027850
UU774|BLD44_019175	UU774|BLD44_001225	UU774|BLD44_001440	UU774|BLD44_006975	UU774|BLD44_007365	UU774|BLD44_010135	UU774|BLD44_013655	UU774|BLD44_013745	UU774|BLD44_020145
Nostoc_PCC7120|BAB74391.1	Nostoc_PCC7120|BAB75310.1	Nostoc_PCC7120|BAB76098.1	Nostoc_PCC7120|BAB76138.1	Nostoc_PCC7120|BAB76515.1	Nostoc_PCC7120|BAB76857.1	Nostoc_PCC7120|BAB77539.1	Fischerella__NIES_3754|BAU05958.1
Nostoc_PCC7120|BAB77807.1	Nostoc_PCC7120|BAB73823.1	Nostoc_PCC7120|BAB77808.1	Fischerella__NIES_3754|BAU04456.1	UU774|BLD44_010915	UU774|BLD44_007910	PCC9339|WP_017307482.1	Fischerella__NIES_3754|BAU04458.1
Nostoc_PCC7120|BAB73662.1	Nostoc_PCC7120|BAB74698.1	PCC9339|WP_017310273.1	PCC9339|WP_016863560.1	Fischerella__NIES_3754|BAU06321.1	Fischerella__NIES_3754|BAU04859.1	UU774|BLD44_010705	UU774|BLD44_000140
Nostoc_PCC7120|BAB74375.1	Nostoc_PCC7120|BAB77073.1	Fischerella__NIES_3754|BAU07274.1	UU774|BLD44_023860	Nostoc_PCC7120|BAB75938.1	PCC9339|WP_017308540.1	PCC9339|WP_017313481.1	UU774|BLD44_000960
Nostoc_PCC7120|BAB74129.1	Nostoc_PCC7120|BAB72420.1	PCC9339|WP_017310525.1	PCC9339|WP_017311956.1	Fischerella__NIES_3754|BAU06209.1	Fischerella__NIES_3754|BAU04739.1	UU774|BLD44_020630	UU774|BLD44_012815
Nostoc_PCC7120|BAB77050.1	Nostoc_PCC7120|BAB78012.1	PCC9339|WP_017309037.1	PCC9339|WP_017309783.1	Fischerella__NIES_3754|BAU08936.1	Fischerella__NIES_3754|BAU07433.1	UU774|BLD44_024220	UU774|BLD44_018530
Nostoc_PCC7120|BAB74382.1	Nostoc_PCC7120|BAB72956.1	Nostoc_PCC7120|BAB74363.1	Nostoc_PCC7120|BAB74393.1	Nostoc_PCC7120|BAB75083.1	Nostoc_PCC7120|BAB75323.1	Nostoc_PCC7120|BAB77935.1
Nostoc_PCC7120|BAB73766.1	Nostoc_PCC7120|BAB72510.1	Nostoc_PCC7120|BAB73425.1	Nostoc_PCC7120|BAB73552.1	Nostoc_PCC7120|BAB73671.1	Nostoc_PCC7120|BAB74472.1	Nostoc_PCC7120|BAB76567.1
Nostoc_PCC7120|BAB73553.1	Nostoc_PCC7120|BAB72511.1	Nostoc_PCC7120|BAB73426.1	Nostoc_PCC7120|BAB73670.1	Nostoc_PCC7120|BAB73765.1	Nostoc_PCC7120|BAB74473.1	Nostoc_PCC7120|BAB76566.1
Nostoc_PCC7120|BAB73886.1	Nostoc_PCC7120|BAB74307.1	Nostoc_PCC7120|BAB74316.1	Nostoc_PCC7120|BAB74359.1	Fischerella__NIES_3754|BAU05990.1	PCC9339|WP_017307809.1	UU774|BLD44_013235
Nostoc_PCC7120|BAB76856.1	Nostoc_PCC7120|BAB74392.1	Nostoc_PCC7120|BAB75309.1	Nostoc_PCC7120|BAB76099.1	Nostoc_PCC7120|BAB76137.1	Nostoc_PCC7120|BAB76516.1	Nostoc_PCC7120|BAB77540.1
Nostoc_PCC7120|BAB74932.1	Nostoc_PCC7120|BAB72372.1	PCC9339|WP_017307764.1	PCC9339|WP_017308205.1	PCC9339|WP_017308614.1	UU774|BLD44_027775	UU774|BLD44_027345
Nostoc_PCC7120|BAB74266.1	Nostoc_PCC7120|BAB77849.1	Fischerella__NIES_3754|BAU07110.1	UU774|BLD44_027315	UU774|BLD44_015115	PCC9339|WP_017312814.1	PCC9339|WP_017308608.1
Nostoc_PCC7120|BAB77278.1	Nostoc_PCC7120|BAB77993.1	PCC9339|WP_017307607.1	PCC9339|WP_017312388.1	Fischerella__NIES_3754|BAU07397.1	Fischerella__NIES_3754|BAU04394.1	UU774|BLD44_011435
PCC9339|WP_017307825.1	PCC9339|WP_017307318.1	PCC9339|WP_017307684.1	PCC9339|WP_017308055.1	PCC9339|WP_017308487.1	PCC9339|WP_017308801.1	Fischerella__NIES_3754|BAU04581.1
PCC9339|WP_017312791.1	PCC9339|WP_017313113.1	Nostoc_PCC7120|BAB72593.1	Fischerella__NIES_3754|BAU07770.1	Fischerella__NIES_3754|BAU06107.1	UU774|BLD44_014975	UU774|BLD44_002615
Nostoc_PCC7120|BAB75426.1	Fischerella__NIES_3754|BAU08904.1	UU774|BLD44_026620	PCC9339|WP_017310587.1	Nostoc_PCC7120|BAB75271.1	Nostoc_PCC7120|BAB76291.1	UU774|BLD44_021265
PCC9339|WP_017308413.1	UU774|BLD44_021490	UU774|BLD44_020375	UU774|BLD44_013785	UU774|BLD44_003650	UU774|BLD44_003070	UU774|BLD44_002180
PCC9339|WP_017312695.1	Fischerella__NIES_3754|BAU06974.1	Fischerella__NIES_3754|BAU06977.1	Fischerella__NIES_3754|BAU06978.1	Fischerella__NIES_3754|BAU06975.1	Fischerella__NIES_3754|BAU06976.1	UU774|BLD44_027610
PCC9339|WP_017307932.1	Fischerella__NIES_3754|BAU05177.1	UU774|BLD44_019525	Fischerella__NIES_3754|BAU07336.1	Nostoc_PCC7120|BAB77936.1	UU774|BLD44_004135
Nostoc_PCC7120|BAB78116.1	Nostoc_PCC7120|BAB78228.1	Nostoc_PCC7120|BAB78371.1	Nostoc_PCC7120|BAB77068.1	Nostoc_PCC7120|BAB77126.1	Nostoc_PCC7120|BAB78353.1
Nostoc_PCC7120|BAB74502.1	Nostoc_PCC7120|BAB73610.1	Fischerella__NIES_3754|BAU06815.1	Fischerella__NIES_3754|BAU06429.1	UU774|BLD44_026065	PCC9339|WP_017313328.1
Nostoc_PCC7120|BAB74287.1	Nostoc_PCC7120|BAB73884.1	Nostoc_PCC7120|BAB74291.1	Nostoc_PCC7120|BAB74309.1	Nostoc_PCC7120|BAB74325.1	Nostoc_PCC7120|BAB74295.1
Nostoc_PCC7120|BAB73133.1	Nostoc_PCC7120|BAB73355.1	Nostoc_PCC7120|BAB77010.1	Fischerella__NIES_3754|BAU08702.1	PCC9339|WP_017313300.1	UU774|BLD44_013420
Nostoc_PCC7120|BAB76854.1	Nostoc_PCC7120|BAB77013.1	Fischerella__NIES_3754|BAU06960.1	Fischerella__NIES_3754|BAU06432.1	UU774|BLD44_012950	PCC9339|WP_017310553.1
Nostoc_PCC7120|BAB76164.1	Nostoc_PCC7120|BAB73114.1	Nostoc_PCC7120|BAB77083.1	UU774|BLD44_003525	PCC9339|WP_017312437.1	PCC9339|WP_017311619.1
Nostoc_PCC7120|BAB77100.1	Nostoc_PCC7120|BAB74016.1	Nostoc_PCC7120|BAB77091.1	Nostoc_PCC7120|BAB77138.1	Nostoc_PCC7120|BAB77139.1	Nostoc_PCC7120|BAB77101.1
Nostoc_PCC7120|BAB73857.1	Nostoc_PCC7120|BAB73874.1	Nostoc_PCC7120|BAB73058.1	Fischerella__NIES_3754|BAU05967.1	UU774|BLD44_019640	PCC9339|WP_017308720.1
PCC9339|WP_026081828.1	PCC9339|WP_017312897.1	Nostoc_PCC7120|BAB73626.1	Fischerella__NIES_3754|BAU07351.1	UU774|BLD44_016480	UU774|BLD44_013620
PCC9339|WP_017311077.1	PCC9339|WP_017311076.1	Nostoc_PCC7120|BAB73078.1	Fischerella__NIES_3754|BAU08577.1	UU774|BLD44_009540	Nostoc_PCC7120|BAB73582.1
Nostoc_PCC7120|BAB73141.1	Fischerella__NIES_3754|BAU08705.1	UU774|BLD44_023270	PCC9339|WP_081594393.1	PCC9339|WP_017313278.1	Fischerella__NIES_3754|BAU07456.1
Nostoc_PCC7120|BAB75989.1	Fischerella__NIES_3754|BAU08812.1	Fischerella__NIES_3754|BAU05672.1	UU774|BLD44_011650	PCC9339|WP_017310897.1	Nostoc_PCC7120|BAB76247.1
Nostoc_PCC7120|BAB72474.1	Fischerella__NIES_3754|BAU05006.1	UU774|BLD44_026835	PCC9339|WP_017307359.1	PCC9339|WP_017312199.1	Fischerella__NIES_3754|BAU07287.1
Nostoc_PCC7120|BAB72795.1	Fischerella__NIES_3754|BAU08205.1	UU774|BLD44_006235	PCC9339|WP_017310054.1	PCC9339|WP_017311522.1	UU774|BLD44_004020
Nostoc_PCC7120|BAB75074.1	Fischerella__NIES_3754|BAU07169.1	Fischerella__NIES_3754|BAU06044.1	UU774|BLD44_006775	UU774|BLD44_005755	PCC9339|WP_017309254.1
Nostoc_PCC7120|BAB74490.1	Fischerella__NIES_3754|BAU05851.1	UU774|BLD44_022700	PCC9339|WP_017311746.1	UU774|BLD44_028295	Fischerella__NIES_3754|BAU06055.1
PCC9339|WP_017309775.1	Fischerella__NIES_3754|BAU08944.1	UU774|BLD44_018490	PCC9339|WP_017309774.1	Fischerella__NIES_3754|BAU08945.1	UU774|BLD44_018485
PCC9339|WP_017308462.1	UU774|BLD44_025420	UU774|BLD44_013075	UU774|BLD44_007095	UU774|BLD44_004900	UU774|BLD44_000885
PCC9339|WP_017310022.1	Fischerella__NIES_3754|BAU08058.1	UU774|BLD44_006400	Nostoc_PCC7120|BAB75979.1	Nostoc_PCC7120|BAB72766.1
PCC9339|WP_017310029.1	Fischerella__NIES_3754|BAU06102.1	UU774|BLD44_006365	Nostoc_PCC7120|BAB73358.1	UU774|BLD44_028645
PCC9339|WP_017309332.1	UU774|BLD44_021550	Nostoc_PCC7120|BAB73486.1	Fischerella__NIES_3754|BAU05208.1	PCC9339|WP_017307295.1
Fischerella__NIES_3754|BAU05966.1	Nostoc_PCC7120|BAB73057.1	Nostoc_PCC7120|BAB73912.1	Nostoc_PCC7120|BAB74292.1	Nostoc_PCC7120|BAB73911.1
PCC9339|WP_017308768.1	Nostoc_PCC7120|BAB75347.1	Fischerella__NIES_3754|BAU07781.1	UU774|BLD44_002460	PCC9339|WP_017310869.1
PCC9339|WP_017311477.1	UU774|BLD44_004255	PCC9339|WP_017307539.1	Fischerella__NIES_3754|BAU04540.1	Nostoc_PCC7120|BAB77227.1
PCC9339|WP_017312338.1	Fischerella__NIES_3754|BAU05883.1	UU774|BLD44_011185	Nostoc_PCC7120|BAB73068.1	PCC9339|WP_016863965.1
Nostoc_PCC7120|BAB78312.1	Nostoc_PCC7120|BAB75685.1	Nostoc_PCC7120|BAB75803.1	Nostoc_PCC7120|BAB77340.1	Nostoc_PCC7120|BAB78315.1
Nostoc_PCC7120|BAB73876.1	Nostoc_PCC7120|BAB73814.1	Nostoc_PCC7120|BAB73835.1	Nostoc_PCC7120|BAB73882.1	Nostoc_PCC7120|BAB74276.1
Nostoc_PCC7120|BAB74762.1	Nostoc_PCC7120|BAB73465.1	Nostoc_PCC7120|BAB74766.1	Nostoc_PCC7120|BAB74767.1	Nostoc_PCC7120|BAB74772.1
Nostoc_PCC7120|BAB73083.1	Nostoc_PCC7120|BAB73084.1	Fischerella__NIES_3754|BAU06590.1	PCC9339|WP_017308839.1	UU774|BLD44_011860
Nostoc_PCC7120|BAB73635.1	Nostoc_PCC7120|BAB73632.1	Nostoc_PCC7120|BAB73633.1	Nostoc_PCC7120|BAB73634.1	Nostoc_PCC7120|BAB73636.1
Nostoc_PCC7120|BAB73580.1	Nostoc_PCC7120|BAB73581.1	UU774|BLD44_000860	PCC9339|WP_017312839.1	Fischerella__NIES_3754|BAU06141.1
Nostoc_PCC7120|BAB74318.1	Nostoc_PCC7120|BAB72355.1	Nostoc_PCC7120|BAB73908.1	Nostoc_PCC7120|BAB74280.1	Nostoc_PCC7120|BAB74319.1
Nostoc_PCC7120|BAB77509.1	Nostoc_PCC7120|BAB77754.1	UU774|BLD44_020775	PCC9339|WP_017311988.1	Fischerella__NIES_3754|BAU07060.1
Nostoc_PCC7120|BAB78283.1	Nostoc_PCC7120|BAB77428.1	Nostoc_PCC7120|BAB77487.1	PCC9339|WP_017307966.1	UU774|BLD44_007235
Nostoc_PCC7120|BAB76683.1	Nostoc_PCC7120|BAB75629.1	Fischerella__NIES_3754|BAU08562.1	UU774|BLD44_010335	PCC9339|WP_017313252.1
Nostoc_PCC7120|BAB78275.1	Nostoc_PCC7120|BAB77292.1	Fischerella__NIES_3754|BAU04415.1	UU774|BLD44_007265	PCC9339|WP_017307622.1
Nostoc_PCC7120|BAB75825.1	Nostoc_PCC7120|BAB74469.1	Fischerella__NIES_3754|BAU06231.1	UU774|BLD44_004225	PCC9339|WP_017311482.1
Nostoc_PCC7120|BAB72596.1	Nostoc_PCC7120|BAB73346.1	UU774|BLD44_010550	PCC9339|WP_017310302.1	Fischerella__NIES_3754|BAU04240.1
Nostoc_PCC7120|BAB78201.1	Nostoc_PCC7120|BAB78183.1	Fischerella__NIES_3754|BAU04469.1	UU774|BLD44_007020	PCC9339|WP_071524687.1
Nostoc_PCC7120|BAB73937.1	Nostoc_PCC7120|BAB77141.1	Fischerella__NIES_3754|BAU07905.1	UU774|BLD44_019000	PCC9339|WP_017311453.1
PCC9339|WP_017313461.1	PCC9339|WP_017307979.1	Nostoc_PCC7120|BAB72427.1	Fischerella__NIES_3754|BAU08366.1	UU774|BLD44_001055
PCC9339|WP_017308236.1	PCC9339|WP_017308053.1	PCC9339|WP_017308234.1	PCC9339|WP_017308288.1	PCC9339|WP_155950582.1
PCC9339|WP_026081646.1	PCC9339|WP_096678702.1	PCC9339|WP_155950587.1	Fischerella__NIES_3754|BAU08800.1	UU774|BLD44_007115
PCC9339|WP_051040600.1	PCC9339|WP_017307769.1	PCC9339|WP_017307822.1	UU774|BLD44_020325	Fischerella__NIES_3754|BAU04461.1
PCC9339|WP_063746196.1	PCC9339|WP_035113994.1	Nostoc_PCC7120|BAB78114.1	UU774|BLD44_007205	Nostoc_PCC7120|BAB78311.1
Nostoc_PCC7120|BAB73189.1	Fischerella__NIES_3754|BAU08997.1	UU774|BLD44_008260	Nostoc_PCC7120|BAB76628.1	PCC9339|WP_017308344.1
Nostoc_PCC7120|BAB72699.1	Fischerella__NIES_3754|BAU06506.1	UU774|BLD44_029180	PCC9339|WP_017309722.1	UU774|BLD44_028115
Nostoc_PCC7120|BAB76605.1	Fischerella__NIES_3754|BAU06157.1	UU774|BLD44_026175	PCC9339|WP_026081795.1	PCC9339|WP_017311154.1
Nostoc_PCC7120|BAB76853.1	Fischerella__NIES_3754|BAU06961.1	Fischerella__NIES_3754|BAU06433.1	UU774|BLD44_012945	PCC9339|WP_017310552.1
Nostoc_PCC7120|BAB72862.1	Fischerella__NIES_3754|BAU06785.1	UU774|BLD44_009005	PCC9339|WP_017313086.1	Fischerella__NIES_3754|BAU06389.1
Nostoc_PCC7120|BAB77904.1	Fischerella__NIES_3754|BAU05047.1	UU774|BLD44_002535	PCC9339|WP_017313095.1	Fischerella__NIES_3754|BAU04146.1
Nostoc_PCC7120|BAB73320.1	Fischerella__NIES_3754|BAU08609.1	UU774|BLD44_018980	PCC9339|WP_017308537.1	PCC9339|WP_017311456.1
Nostoc_PCC7120|BAB73508.1	Fischerella__NIES_3754|BAU05751.1	UU774|BLD44_003260	PCC9339|WP_011316759.1	PCC9339|WP_017311670.1
Nostoc_PCC7120|BAB77283.1	Fischerella__NIES_3754|BAU04399.1	UU774|BLD44_004260	PCC9339|WP_155950521.1	PCC9339|WP_017311476.1
Nostoc_PCC7120|BAB75097.1	Fischerella__NIES_3754|BAU05938.1	UU774|BLD44_008250	PCC9339|WP_017309585.1	Fischerella__NIES_3754|BAU07442.1
Nostoc_PCC7120|BAB73960.1	Fischerella__NIES_3754|BAU07366.1	UU774|BLD44_024355	PCC9339|WP_017308494.1	PCC9339|WP_026081826.1
Nostoc_PCC7120|BAB76320.1	Fischerella__NIES_3754|BAU06832.1	UU774|BLD44_024605	PCC9339|WP_017307313.1	PCC9339|WP_017311868.1
Nostoc_PCC7120|BAB73959.1	Fischerella__NIES_3754|BAU07364.1	UU774|BLD44_016550	PCC9339|WP_017308495.1	PCC9339|WP_017309904.1
Nostoc_PCC7120|BAB73906.1	Fischerella__NIES_3754|BAU05887.1	UU774|BLD44_002370	PCC9339|WP_017310857.1	Fischerella__NIES_3754|BAU07754.1
Nostoc_PCC7120|BAB76532.1	Fischerella__NIES_3754|BAU08674.1	Nostoc_PCC7120|BAB76465.1	UU774|BLD44_011710	PCC9339|WP_017310883.1
Nostoc_PCC7120|BAB77280.1	Fischerella__NIES_3754|BAU04396.1	UU774|BLD44_023150	PCC9339|WP_010993965.1	PCC9339|WP_017311727.1
Nostoc_PCC7120|BAB78063.1	Fischerella__NIES_3754|BAU06882.1	UU774|BLD44_023310	PCC9339|WP_017310919.1	PCC9339|WP_017309377.1
Nostoc_PCC7120|BAB73968.1	Fischerella__NIES_3754|BAU07866.1	UU774|BLD44_005965	PCC9339|WP_017307589.1	PCC9339|WP_017309219.1
Nostoc_PCC7120|BAB76178.1	UU774|BLD44_003445	PCC9339|WP_017311637.1	Nostoc_PCC7120|BAB72960.1	Fischerella__NIES_3754|BAU06925.1
Nostoc_PCC7120|BAB74402.1	Fischerella__NIES_3754|BAU07137.1	UU774|BLD44_005300	PCC9339|WP_017309593.1	Fischerella__NIES_3754|BAU07605.1
Nostoc_PCC7120|BAB77225.1	Fischerella__NIES_3754|BAU04538.1	UU774|BLD44_006685	PCC9339|WP_017307537.1	PCC9339|WP_017308663.1
Nostoc_PCC7120|BAB75605.1	Fischerella__NIES_3754|BAU04588.1	UU774|BLD44_014740	PCC9339|WP_026081657.1	PCC9339|WP_017312748.1
Nostoc_PCC7120|BAB76938.1	Fischerella__NIES_3754|BAU05224.1	UU774|BLD44_020875	PCC9339|WP_017312008.1	Fischerella__NIES_3754|BAU05221.1
Nostoc_PCC7120|BAB77061.1	Fischerella__NIES_3754|BAU07888.1	UU774|BLD44_017540	PCC9339|WP_017310686.1	UU774|BLD44_014610
Nostoc_PCC7120|BAB76923.1	Fischerella__NIES_3754|BAU05251.1	UU774|BLD44_013735	PCC9339|WP_026081967.1	Fischerella__NIES_3754|BAU05014.1
Nostoc_PCC7120|BAB75535.1	Fischerella__NIES_3754|BAU04122.1	UU774|BLD44_006565	PCC9339|WP_017307303.1	PCC9339|WP_017308690.1
Nostoc_PCC7120|BAB78361.1	Fischerella__NIES_3754|BAU04452.1	UU774|BLD44_004500	PCC9339|WP_017313659.1	UU774|BLD44_008185
Nostoc_PCC7120|BAB77594.1	Fischerella__NIES_3754|BAU04607.1	UU774|BLD44_001615	PCC9339|WP_017307311.1	PCC9339|WP_196797886.1
Nostoc_PCC7120|BAB73871.1	Fischerella__NIES_3754|BAU05185.1	Nostoc_PCC7120|BAB76859.1	UU774|BLD44_012960	PCC9339|WP_017310555.1
Nostoc_PCC7120|BAB76285.1	Fischerella__NIES_3754|BAU06500.1	UU774|BLD44_019990	PCC9339|WP_017313738.1	UU774|BLD44_002035
Nostoc_PCC7120|BAB74739.1	Fischerella__NIES_3754|BAU05452.1	UU774|BLD44_005805	PCC9339|WP_017310269.1	UU774|BLD44_016115
Nostoc_PCC7120|BAB74495.1	Fischerella__NIES_3754|BAU05841.1	UU774|BLD44_002115	PCC9339|WP_017307698.1	PCC9339|WP_026082203.1
Nostoc_PCC7120|BAB77226.1	Fischerella__NIES_3754|BAU04539.1	UU774|BLD44_004250	PCC9339|WP_017307538.1	PCC9339|WP_017311478.1
Nostoc_PCC7120|BAB76644.1	Fischerella__NIES_3754|BAU06609.1	UU774|BLD44_003065	PCC9339|WP_017312594.1	PCC9339|WP_017311194.1
Nostoc_PCC7120|BAB74848.1	Fischerella__NIES_3754|BAU08922.1	UU774|BLD44_015605	PCC9339|WP_017312467.1	PCC9339|WP_017308356.1
Nostoc_PCC7120|BAB77917.1	Fischerella__NIES_3754|BAU07187.1	UU774|BLD44_001680	PCC9339|WP_017313801.1	Fischerella__NIES_3754|BAU08296.1
Nostoc_PCC7120|BAB74598.1	Fischerella__NIES_3754|BAU05440.1	UU774|BLD44_010985	PCC9339|WP_017312301.1	PCC9339|WP_017309998.1
Nostoc_PCC7120|BAB77237.1	Fischerella__NIES_3754|BAU04549.1	UU774|BLD44_004270	PCC9339|WP_017307547.1	PCC9339|WP_017311474.1
Nostoc_PCC7120|BAB72943.1	Fischerella__NIES_3754|BAU06465.1	UU774|BLD44_009115	PCC9339|WP_017310373.1	Fischerella__NIES_3754|BAU06038.1
Nostoc_PCC7120|BAB75386.1	Fischerella__NIES_3754|BAU04870.1	UU774|BLD44_012500	PCC9339|WP_017310463.1	Fischerella__NIES_3754|BAU05106.1
Nostoc_PCC7120|BAB72370.1	Fischerella__NIES_3754|BAU08451.1	UU774|BLD44_006255	PCC9339|WP_026081623.1	PCC9339|WP_017310049.1
Nostoc_PCC7120|BAB73798.1	UU774|BLD44_021515	PCC9339|WP_017307982.1	PCC9339|WP_155950726.1	Fischerella__NIES_3754|BAU08412.1
Nostoc_PCC7120|BAB72878.1	Fischerella__NIES_3754|BAU05424.1	UU774|BLD44_005775	PCC9339|WP_017308357.1	PCC9339|WP_017309250.1
Nostoc_PCC7120|BAB77257.1	Fischerella__NIES_3754|BAU06705.1	UU774|BLD44_017815	PCC9339|WP_017307568.1	PCC9339|WP_017310630.1
Nostoc_PCC7120|BAB77224.1	Fischerella__NIES_3754|BAU04537.1	UU774|BLD44_006680	PCC9339|WP_017307536.1	PCC9339|WP_017308664.1
Nostoc_PCC7120|BAB75368.1	Fischerella__NIES_3754|BAU09005.1	UU774|BLD44_022725	PCC9339|WP_017313722.1	Fischerella__NIES_3754|BAU04775.1
Nostoc_PCC7120|BAB73051.1	Fischerella__NIES_3754|BAU08535.1	UU774|BLD44_006910	PCC9339|WP_017308648.1	Fischerella__NIES_3754|BAU05997.1
PCC9339|WP_017313859.1	Fischerella__NIES_3754|BAU06905.1	UU774|BLD44_011905	Nostoc_PCC7120|BAB78062.1
PCC9339|WP_017312378.1	Fischerella__NIES_3754|BAU07940.1	UU774|BLD44_011380	Nostoc_PCC7120|BAB75124.1
PCC9339|WP_017311423.1	Fischerella__NIES_3754|BAU04843.1	UU774|BLD44_013885	Nostoc_PCC7120|BAB74674.1
PCC9339|WP_017312957.1	Fischerella__NIES_3754|BAU04993.1	UU774|BLD44_023545	Nostoc_PCC7120|BAB73780.1
PCC9339|WP_017313013.1	Fischerella__NIES_3754|BAU08639.1	UU774|BLD44_029370	Nostoc_PCC7120|BAB75489.1
PCC9339|WP_017312743.1	Fischerella__NIES_3754|BAU08781.1	UU774|BLD44_014705	Nostoc_PCC7120|BAB74585.1
PCC9339|WP_017313713.1	Fischerella__NIES_3754|BAU08952.1	UU774|BLD44_022770	Nostoc_PCC7120|BAB76778.1
PCC9339|WP_017313397.1	Fischerella__NIES_3754|BAU07990.1	UU774|BLD44_024835	Nostoc_PCC7120|BAB73197.1
PCC9339|WP_017313670.1	Fischerella__NIES_3754|BAU05341.1	UU774|BLD44_004425	Nostoc_PCC7120|BAB74826.1
PCC9339|WP_017309933.1	Fischerella__NIES_3754|BAU04208.1	UU774|BLD44_016410	Nostoc_PCC7120|BAB74618.1
PCC9339|WP_017312220.1	Fischerella__NIES_3754|BAU07079.1	UU774|BLD44_018300	Nostoc_PCC7120|BAB73863.1
PCC9339|WP_017311151.1	Fischerella__NIES_3754|BAU04593.1	UU774|BLD44_002870	Nostoc_PCC7120|BAB75041.1
PCC9339|WP_017312644.1	Fischerella__NIES_3754|BAU06534.1	UU774|BLD44_019860	Nostoc_PCC7120|BAB73393.1
PCC9339|WP_017309551.1	Fischerella__NIES_3754|BAU06801.1	UU774|BLD44_008425	Nostoc_PCC7120|BAB77786.1
PCC9339|WP_017310095.1	Fischerella__NIES_3754|BAU05602.1	UU774|BLD44_025960	Nostoc_PCC7120|BAB77639.1
PCC9339|WP_017308982.1	Fischerella__NIES_3754|BAU05636.1	UU774|BLD44_023960	Nostoc_PCC7120|BAB73293.1
PCC9339|WP_017309085.1	Fischerella__NIES_3754|BAU04275.1	UU774|BLD44_001375	Nostoc_PCC7120|BAB75584.1
PCC9339|WP_017309891.1	Fischerella__NIES_3754|BAU06117.1	UU774|BLD44_024410	Nostoc_PCC7120|BAB75513.1
PCC9339|WP_017310578.1	Fischerella__NIES_3754|BAU04650.1	UU774|BLD44_018095	Nostoc_PCC7120|BAB73596.1
PCC9339|WP_017309832.1	Fischerella__NIES_3754|BAU05303.1	UU774|BLD44_018780	Nostoc_PCC7120|BAB73435.1
PCC9339|WP_017310350.1	Fischerella__NIES_3754|BAU07742.1	UU774|BLD44_009225	Nostoc_PCC7120|BAB73468.1
PCC9339|WP_016859551.1	Fischerella__NIES_3754|BAU08631.1	UU774|BLD44_029325	Nostoc_PCC7120|BAB76447.1
PCC9339|WP_016862386.1	Fischerella__NIES_3754|BAU07044.1	UU774|BLD44_025685	Nostoc_PCC7120|BAB73621.1
PCC9339|WP_017309940.1	Fischerella__NIES_3754|BAU05586.1	UU774|BLD44_016385	Nostoc_PCC7120|BAB72504.1
PCC9339|WP_017309141.1	Fischerella__NIES_3754|BAU08351.1	UU774|BLD44_025545	Nostoc_PCC7120|BAB73448.1
PCC9339|WP_017310090.1	Fischerella__NIES_3754|BAU05597.1	UU774|BLD44_025930	Nostoc_PCC7120|BAB77634.1
PCC9339|WP_017308909.1	Fischerella__NIES_3754|BAU05732.1	UU774|BLD44_023870	Nostoc_PCC7120|BAB76556.1
PCC9339|WP_017311659.1	Fischerella__NIES_3754|BAU04345.1	UU774|BLD44_003330	Nostoc_PCC7120|BAB76572.1
PCC9339|WP_017313270.1	Fischerella__NIES_3754|BAU04720.1	UU774|BLD44_010430	Nostoc_PCC7120|BAB72363.1
PCC9339|WP_017308860.1	Fischerella__NIES_3754|BAU08754.1	UU774|BLD44_011750	Nostoc_PCC7120|BAB76253.1
PCC9339|WP_017309594.1	Fischerella__NIES_3754|BAU08190.1	UU774|BLD44_008210	Nostoc_PCC7120|BAB77892.1
PCC9339|WP_026082175.1	Fischerella__NIES_3754|BAU07542.1	UU774|BLD44_001095	Nostoc_PCC7120|BAB72974.1
PCC9339|WP_026081992.1	Fischerella__NIES_3754|BAU04335.1	UU774|BLD44_003380	Nostoc_PCC7120|BAB76009.1
PCC9339|WP_017311092.1	Fischerella__NIES_3754|BAU05077.1	UU774|BLD44_009450	Nostoc_PCC7120|BAB75868.1
PCC9339|WP_017313853.1	Fischerella__NIES_3754|BAU04920.1	UU774|BLD44_001425	Nostoc_PCC7120|BAB76992.1
PCC9339|WP_017312925.1	Fischerella__NIES_3754|BAU04119.1	UU774|BLD44_023725	Nostoc_PCC7120|BAB76531.1
PCC9339|WP_017309346.1	Fischerella__NIES_3754|BAU08090.1	UU774|BLD44_005295	Nostoc_PCC7120|BAB76916.1
PCC9339|WP_017312345.1	Fischerella__NIES_3754|BAU06574.1	UU774|BLD44_011210	Nostoc_PCC7120|BAB74125.1
PCC9339|WP_017308886.1	Fischerella__NIES_3754|BAU05556.1	UU774|BLD44_029245	Nostoc_PCC7120|BAB75163.1
PCC9339|WP_017311716.1	Fischerella__NIES_3754|BAU08620.1	UU774|BLD44_023095	Nostoc_PCC7120|BAB76070.1
PCC9339|WP_017311251.1	Fischerella__NIES_3754|BAU08892.1	UU774|BLD44_019250	Nostoc_PCC7120|BAB74673.1
PCC9339|WP_017309972.1	Fischerella__NIES_3754|BAU07836.1	UU774|BLD44_007590	Nostoc_PCC7120|BAB73522.1
PCC9339|WP_017313749.1	Fischerella__NIES_3754|BAU08749.1	UU774|BLD44_001980	Nostoc_PCC7120|BAB76142.1
PCC9339|WP_017313552.1	Fischerella__NIES_3754|BAU05720.1	UU774|BLD44_025150	Nostoc_PCC7120|BAB73664.1
PCC9339|WP_026082143.1	Fischerella__NIES_3754|BAU05574.1	UU774|BLD44_016780	Nostoc_PCC7120|BAB77823.1
PCC9339|WP_017311459.1	Fischerella__NIES_3754|BAU05353.1	UU774|BLD44_018960	Nostoc_PCC7120|BAB73739.1
PCC9339|WP_017313058.1	Fischerella__NIES_3754|BAU08877.1	UU774|BLD44_008865	Nostoc_PCC7120|BAB76867.1
PCC9339|WP_017308843.1	Fischerella__NIES_3754|BAU04611.1	UU774|BLD44_011840	Nostoc_PCC7120|BAB72544.1
PCC9339|WP_017313115.1	Fischerella__NIES_3754|BAU06105.1	UU774|BLD44_002630	Nostoc_PCC7120|BAB74856.1
PCC9339|WP_017312165.1	Fischerella__NIES_3754|BAU08493.1	UU774|BLD44_026675	Nostoc_PCC7120|BAB73298.1
PCC9339|WP_017312563.1	Fischerella__NIES_3754|BAU07726.1	UU774|BLD44_030045	Nostoc_PCC7120|BAB76761.1
PCC9339|WP_017308876.1	Fischerella__NIES_3754|BAU08741.1	UU774|BLD44_029295	Nostoc_PCC7120|BAB73143.1
PCC9339|WP_017308944.1	Fischerella__NIES_3754|BAU06339.1	UU774|BLD44_014160	Nostoc_PCC7120|BAB72280.1
PCC9339|WP_017313646.1	Fischerella__NIES_3754|BAU08047.1	UU774|BLD44_004555	Nostoc_PCC7120|BAB75735.1
PCC9339|WP_017312295.1	Fischerella__NIES_3754|BAU06890.1	UU774|BLD44_029575	Nostoc_PCC7120|BAB77586.1
PCC9339|WP_017312842.1	Fischerella__NIES_3754|BAU06144.1	UU774|BLD44_000845	Nostoc_PCC7120|BAB73116.1
PCC9339|WP_017312285.1	Fischerella__NIES_3754|BAU07966.1	UU774|BLD44_025820	Nostoc_PCC7120|BAB75766.1
PCC9339|WP_017313377.1	Fischerella__NIES_3754|BAU08018.1	UU774|BLD44_024940	Nostoc_PCC7120|BAB77740.1
PCC9339|WP_017312660.1	Fischerella__NIES_3754|BAU06547.1	UU774|BLD44_019785	Nostoc_PCC7120|BAB74428.1
PCC9339|WP_017313548.1	Fischerella__NIES_3754|BAU05724.1	UU774|BLD44_025170	Nostoc_PCC7120|BAB74015.1
PCC9339|WP_026081971.1	Fischerella__NIES_3754|BAU04837.1	UU774|BLD44_013925	Nostoc_PCC7120|BAB74682.1
PCC9339|WP_017312470.1	Fischerella__NIES_3754|BAU06482.1	UU774|BLD44_015625	Nostoc_PCC7120|BAB76419.1
PCC9339|WP_017313223.1	Fischerella__NIES_3754|BAU06838.1	UU774|BLD44_016980	Nostoc_PCC7120|BAB74215.1
PCC9339|WP_017309788.1	Fischerella__NIES_3754|BAU08930.1	UU774|BLD44_018560	Nostoc_PCC7120|BAB74095.1
PCC9339|WP_196797868.1	Fischerella__NIES_3754|BAU08071.1	UU774|BLD44_003860	Nostoc_PCC7120|BAB72397.1
PCC9339|WP_026081838.1	Fischerella__NIES_3754|BAU08061.1	UU774|BLD44_006390	Nostoc_PCC7120|BAB76675.1
PCC9339|WP_017308919.1	Fischerella__NIES_3754|BAU06356.1	UU774|BLD44_014020	Nostoc_PCC7120|BAB74400.1
PCC9339|WP_017311516.1	Fischerella__NIES_3754|BAU08209.1	UU774|BLD44_004045	Nostoc_PCC7120|BAB74086.1
PCC9339|WP_017309179.1	Fischerella__NIES_3754|BAU08227.1	UU774|BLD44_025775	Nostoc_PCC7120|BAB74186.1
PCC9339|WP_017310405.1	Fischerella__NIES_3754|BAU04178.1	UU774|BLD44_012210	Nostoc_PCC7120|BAB75216.1
PCC9339|WP_017311887.1	Fischerella__NIES_3754|BAU08273.1	UU774|BLD44_021965	Nostoc_PCC7120|BAB74624.1
PCC9339|WP_017309035.1	Fischerella__NIES_3754|BAU07431.1	UU774|BLD44_024205	Nostoc_PCC7120|BAB77052.1
PCC9339|WP_017310043.1	Fischerella__NIES_3754|BAU06292.1	UU774|BLD44_006290	Nostoc_PCC7120|BAB76737.1
PCC9339|WP_017310725.1	Fischerella__NIES_3754|BAU04150.1	UU774|BLD44_017335	Nostoc_PCC7120|BAB77769.1
PCC9339|WP_017313314.1	Fischerella__NIES_3754|BAU06423.1	UU774|BLD44_026150	Nostoc_PCC7120|BAB72813.1
PCC9339|WP_026082206.1	Fischerella__NIES_3754|BAU06497.1	UU774|BLD44_002020	Nostoc_PCC7120|BAB74799.1
PCC9339|WP_017310827.1	Fischerella__NIES_3754|BAU07792.1	UU774|BLD44_002235	Nostoc_PCC7120|BAB75675.1
PCC9339|WP_017308846.1	Fischerella__NIES_3754|BAU04614.1	UU774|BLD44_011825	Nostoc_PCC7120|BAB72541.1
PCC9339|WP_017310858.1	Fischerella__NIES_3754|BAU07755.1	UU774|BLD44_002375	Nostoc_PCC7120|BAB76885.1
PCC9339|WP_017313249.1	Fischerella__NIES_3754|BAU08557.1	UU774|BLD44_010320	Nostoc_PCC7120|BAB74812.1
PCC9339|WP_017310874.1	Fischerella__NIES_3754|BAU04771.1	UU774|BLD44_002485	Nostoc_PCC7120|BAB74588.1
PCC9339|WP_017310048.1	Fischerella__NIES_3754|BAU05952.1	UU774|BLD44_006260	Nostoc_PCC7120|BAB77597.1
PCC9339|WP_026082059.1	Fischerella__NIES_3754|BAU08790.1	UU774|BLD44_029065	Nostoc_PCC7120|BAB75342.1
PCC9339|WP_017311100.1	Fischerella__NIES_3754|BAU06522.1	UU774|BLD44_007295	Nostoc_PCC7120|BAB73447.1
PCC9339|WP_017311353.1	Fischerella__NIES_3754|BAU04865.1	UU774|BLD44_000110	Nostoc_PCC7120|BAB74692.1
PCC9339|WP_017311930.1	Fischerella__NIES_3754|BAU05487.1	UU774|BLD44_023945	Nostoc_PCC7120|BAB75806.1
PCC9339|WP_017309422.1	Fischerella__NIES_3754|BAU06671.1	UU774|BLD44_019085	Nostoc_PCC7120|BAB74611.1
PCC9339|WP_026081876.1	Fischerella__NIES_3754|BAU07739.1	UU774|BLD44_009210	Nostoc_PCC7120|BAB73471.1
PCC9339|WP_017309261.1	Fischerella__NIES_3754|BAU08081.1	UU774|BLD44_005720	Nostoc_PCC7120|BAB75640.1
PCC9339|WP_196797865.1	Fischerella__NIES_3754|BAU06729.1	UU774|BLD44_017960	Nostoc_PCC7120|BAB72482.1
PCC9339|WP_017311648.1	Fischerella__NIES_3754|BAU07894.1	UU774|BLD44_003390	Nostoc_PCC7120|BAB72663.1
PCC9339|WP_017309834.1	Fischerella__NIES_3754|BAU05301.1	UU774|BLD44_018790	Nostoc_PCC7120|BAB73436.1
PCC9339|WP_017311683.1	Fischerella__NIES_3754|BAU08105.1	UU774|BLD44_022930	Nostoc_PCC7120|BAB73643.1
Nostoc_PCC7120|BAB72320.1	Nostoc_PCC7120|BAB73558.1	UU774|BLD44_027890	PCC9339|WP_017308588.1
Nostoc_PCC7120|BAB77500.1	Nostoc_PCC7120|BAB72661.1	Nostoc_PCC7120|BAB78208.1	UU774|BLD44_007065
Nostoc_PCC7120|BAB78197.1	Nostoc_PCC7120|BAB73181.1	UU774|BLD44_009415	PCC9339|WP_017310315.1
Nostoc_PCC7120|BAB74302.1	Nostoc_PCC7120|BAB73842.1	Nostoc_PCC7120|BAB74314.1	Nostoc_PCC7120|BAB74301.1
Nostoc_PCC7120|BAB75324.1	Nostoc_PCC7120|BAB75175.1	Nostoc_PCC7120|BAB75176.1	Nostoc_PCC7120|BAB75322.1
Nostoc_PCC7120|BAB74927.1	Nostoc_PCC7120|BAB77902.1	UU774|BLD44_029205	PCC9339|WP_026081732.1
Nostoc_PCC7120|BAB74349.1	Nostoc_PCC7120|BAB74362.1	UU774|BLD44_029745	PCC9339|WP_017308657.1
Nostoc_PCC7120|BAB78087.1	Nostoc_PCC7120|BAB77346.1	Fischerella__NIES_3754|BAU05539.1	PCC9339|WP_017307316.1
Nostoc_PCC7120|BAB78290.1	Nostoc_PCC7120|BAB77175.1	Fischerella__NIES_3754|BAU04488.1	PCC9339|WP_017307489.1
Nostoc_PCC7120|BAB76840.1	Nostoc_PCC7120|BAB76838.1	Nostoc_PCC7120|BAB76839.1	Nostoc_PCC7120|BAB76841.1
Nostoc_PCC7120|BAB74931.1	Nostoc_PCC7120|BAB72387.1	UU774|BLD44_027180	PCC9339|WP_017308577.1
Nostoc_PCC7120|BAB77464.1	Nostoc_PCC7120|BAB77331.1	Nostoc_PCC7120|BAB77505.1	PCC9339|WP_017307401.1
Nostoc_PCC7120|BAB74781.1	Nostoc_PCC7120|BAB73691.1	UU774|BLD44_027840	PCC9339|WP_196797795.1
Nostoc_PCC7120|BAB78350.1	Nostoc_PCC7120|BAB77123.1	UU774|BLD44_016200	Fischerella__NIES_3754|BAU07153.1
Nostoc_PCC7120|BAB77344.1	Nostoc_PCC7120|BAB77118.1	UU774|BLD44_027990	PCC9339|WP_017309700.1
Nostoc_PCC7120|BAB77122.1	Nostoc_PCC7120|BAB78349.1	Fischerella__NIES_3754|BAU07154.1	UU774|BLD44_016205
Nostoc_PCC7120|BAB76622.1	Nostoc_PCC7120|BAB73846.1	UU774|BLD44_013270	PCC9339|WP_051040532.1
PCC9339|WP_017309922.1	PCC9339|WP_017309921.1	PCC9339|WP_017309924.1	Fischerella__NIES_3754|BAU07346.1
PCC9339|WP_155950575.1	PCC9339|WP_017308022.1	PCC9339|WP_155950612.1	PCC9339|WP_017308024.1
PCC9339|WP_017307712.1	PCC9339|WP_017308117.1	PCC9339|WP_017307357.1	Nostoc_PCC7120|BAB77337.1
PCC9339|WP_017312474.1	PCC9339|WP_017311876.1	PCC9339|WP_017307405.1	PCC9339|WP_017307410.1
PCC9339|WP_081594432.1	PCC9339|WP_017307327.1	PCC9339|WP_017308141.1	UU774|BLD44_007795
PCC9339|WP_196797744.1	PCC9339|WP_026081559.1	Nostoc_PCC7120|BAB77479.1	UU774|BLD44_007940
PCC9339|WP_017308002.1	PCC9339|WP_017307361.1	PCC9339|WP_017308484.1	PCC9339|WP_017307666.1
PCC9339|WP_017308139.1	PCC9339|WP_017308824.1	PCC9339|WP_017308030.1	UU774|BLD44_008080
PCC9339|WP_017308691.1	PCC9339|WP_017307301.1	Fischerella__NIES_3754|BAU05045.1	UU774|BLD44_006560
PCC9339|WP_196797792.1	PCC9339|WP_155950720.1	PCC9339|WP_017308929.1	Nostoc_PCC7120|BAB74344.1
PCC9339|WP_017307803.1	PCC9339|WP_017307797.1	PCC9339|WP_017308731.1	UU774|BLD44_013210
PCC9339|WP_017308026.1	PCC9339|WP_017308019.1	PCC9339|WP_035113998.1	UU774|BLD44_008070
PCC9339|WP_017307300.1	PCC9339|WP_017309370.1	Nostoc_PCC7120|BAB77596.1	Fischerella__NIES_3754|BAU05942.1
PCC9339|WP_017313091.1	PCC9339|WP_017313361.1	Nostoc_PCC7120|BAB73354.1	UU774|BLD44_025030
PCC9339|WP_196797804.1	PCC9339|WP_017308461.1	PCC9339|WP_071524714.1	Nostoc_PCC7120|BAB73490.1
PCC9339|WP_026081538.1	PCC9339|WP_017307985.1	Nostoc_PCC7120|BAB77265.1	Fischerella__NIES_3754|BAU04577.1
Nostoc_PCC7120|BAB77747.1	Fischerella__NIES_3754|BAU07065.1	UU774|BLD44_020800	PCC9339|WP_017311992.1
Nostoc_PCC7120|BAB75329.1	UU774|BLD44_027700	PCC9339|WP_017308052.1	UU774|BLD44_021390
Nostoc_PCC7120|BAB75239.1	Fischerella__NIES_3754|BAU08452.1	UU774|BLD44_001580	PCC9339|WP_017313824.1
Nostoc_PCC7120|BAB72443.1	Fischerella__NIES_3754|BAU07466.1	UU774|BLD44_028615	PCC9339|WP_017310190.1
Nostoc_PCC7120|BAB75521.1	Fischerella__NIES_3754|BAU07370.1	UU774|BLD44_024385	PCC9339|WP_026081825.1
Nostoc_PCC7120|BAB72895.1	Fischerella__NIES_3754|BAU08489.1	UU774|BLD44_026685	PCC9339|WP_017312167.1
Nostoc_PCC7120|BAB75412.1	Fischerella__NIES_3754|BAU08033.1	UU774|BLD44_025070	PCC9339|WP_026082159.1
Nostoc_PCC7120|BAB74235.1	Fischerella__NIES_3754|BAU08840.1	UU774|BLD44_009810	PCC9339|WP_017311024.1
Nostoc_PCC7120|BAB75255.1	Fischerella__NIES_3754|BAU04214.1	UU774|BLD44_024085	PCC9339|WP_017309009.1
Nostoc_PCC7120|BAB78060.1	Fischerella__NIES_3754|BAU05282.1	UU774|BLD44_018855	PCC9339|WP_017309851.1
Nostoc_PCC7120|BAB75613.1	Fischerella__NIES_3754|BAU08967.1	UU774|BLD44_001145	PCC9339|WP_017313437.1
Nostoc_PCC7120|BAB72752.1	Fischerella__NIES_3754|BAU05327.1	UU774|BLD44_004370	PCC9339|WP_017313682.1
Nostoc_PCC7120|BAB75975.1	Fischerella__NIES_3754|BAU08899.1	UU774|BLD44_019230	PCC9339|WP_017311246.1
Nostoc_PCC7120|BAB75951.1	Fischerella__NIES_3754|BAU04609.1	UU774|BLD44_001495	PCC9339|WP_017313841.1
Nostoc_PCC7120|BAB74665.1	Fischerella__NIES_3754|BAU09042.1	UU774|BLD44_014835	PCC9339|WP_017312766.1
Nostoc_PCC7120|BAB72567.1	Fischerella__NIES_3754|BAU06649.1	UU774|BLD44_010660	PCC9339|WP_017310282.1
Nostoc_PCC7120|BAB76985.1	Fischerella__NIES_3754|BAU04745.1	UU774|BLD44_012845	PCC9339|WP_026081888.1
Nostoc_PCC7120|BAB74024.1	Fischerella__NIES_3754|BAU07026.1	UU774|BLD44_025360	PCC9339|WP_017313509.1
Nostoc_PCC7120|BAB73661.1	Fischerella__NIES_3754|BAU06322.1	UU774|BLD44_010710	PCC9339|WP_017310272.1
Nostoc_PCC7120|BAB76076.1	Fischerella__NIES_3754|BAU05618.1	UU774|BLD44_011505	PCC9339|WP_017310110.1
Nostoc_PCC7120|BAB72478.1	Fischerella__NIES_3754|BAU06723.1	UU774|BLD44_017920	PCC9339|WP_017310608.1
Nostoc_PCC7120|BAB72885.1	Fischerella__NIES_3754|BAU07015.1	UU774|BLD44_026600	PCC9339|WP_017312154.1
Nostoc_PCC7120|BAB75619.1	Fischerella__NIES_3754|BAU06201.1	UU774|BLD44_020685	PCC9339|WP_081594473.1
Nostoc_PCC7120|BAB72581.1	Fischerella__NIES_3754|BAU07952.1	UU774|BLD44_002050	PCC9339|WP_017313735.1
Nostoc_PCC7120|BAB75736.1	Fischerella__NIES_3754|BAU08048.1	UU774|BLD44_004515	PCC9339|WP_017313656.1
Nostoc_PCC7120|BAB74545.1	Fischerella__NIES_3754|BAU07191.1	UU774|BLD44_011005	PCC9339|WP_026082062.1
Nostoc_PCC7120|BAB73229.1	Fischerella__NIES_3754|BAU08918.1	UU774|BLD44_017715	PCC9339|WP_017310645.1
Nostoc_PCC7120|BAB77796.1	Fischerella__NIES_3754|BAU08345.1	UU774|BLD44_003200	PCC9339|WP_017311221.1
Nostoc_PCC7120|BAB76454.1	Fischerella__NIES_3754|BAU08637.1	UU774|BLD44_029355	PCC9339|WP_017313010.1
Nostoc_PCC7120|BAB72924.1	Fischerella__NIES_3754|BAU04259.1	UU774|BLD44_003420	PCC9339|WP_017311642.1
Nostoc_PCC7120|BAB77555.1	Fischerella__NIES_3754|BAU07342.1	UU774|BLD44_026785	PCC9339|WP_017312187.1
Nostoc_PCC7120|BAB73352.1	Fischerella__NIES_3754|BAU04764.1	UU774|BLD44_020230	PCC9339|WP_017310152.1
Nostoc_PCC7120|BAB74487.1	UU774|BLD44_004740	PCC9339|WP_017313614.1	UU774|BLD44_029530
Nostoc_PCC7120|BAB75121.1	Fischerella__NIES_3754|BAU07532.1	UU774|BLD44_012785	PCC9339|WP_017310518.1
Nostoc_PCC7120|BAB74127.1	Fischerella__NIES_3754|BAU06666.1	UU774|BLD44_002340	PCC9339|WP_017310849.1
Nostoc_PCC7120|BAB75308.1	Fischerella__NIES_3754|BAU07616.1	UU774|BLD44_008715	PCC9339|WP_017313030.1
Nostoc_PCC7120|BAB73493.1	Fischerella__NIES_3754|BAU06303.1	UU774|BLD44_014600	PCC9339|WP_017311824.1
Nostoc_PCC7120|BAB76977.1	Fischerella__NIES_3754|BAU08957.1	UU774|BLD44_025495	PCC9339|WP_026081754.1
Nostoc_PCC7120|BAB74033.1	UU774|BLD44_003760	PCC9339|WP_017311581.1	Fischerella__NIES_3754|BAU04329.1
Nostoc_PCC7120|BAB76850.1	Fischerella__NIES_3754|BAU04678.1	Nostoc_PCC7120|BAB72315.1	PCC9339|WP_017308214.1
Nostoc_PCC7120|BAB72914.1	Fischerella__NIES_3754|BAU07322.1	UU774|BLD44_006035	PCC9339|WP_017309206.1
Nostoc_PCC7120|BAB76951.1	Fischerella__NIES_3754|BAU08735.1	UU774|BLD44_011020	PCC9339|WP_017312307.1
Nostoc_PCC7120|BAB77635.1	Fischerella__NIES_3754|BAU05598.1	UU774|BLD44_025935	PCC9339|WP_017310091.1
Nostoc_PCC7120|BAB73803.1	Fischerella__NIES_3754|BAU08923.1	UU774|BLD44_015220	PCC9339|WP_017308347.1
Nostoc_PCC7120|BAB77589.1	Fischerella__NIES_3754|BAU06886.1	UU774|BLD44_010965	PCC9339|WP_017312297.1
Nostoc_PCC7120|BAB72477.1	Fischerella__NIES_3754|BAU06722.1	UU774|BLD44_017915	PCC9339|WP_026081895.1
Nostoc_PCC7120|BAB74637.1	Fischerella__NIES_3754|BAU08053.1	UU774|BLD44_025655	PCC9339|WP_017309159.1
Nostoc_PCC7120|BAB74468.1	Fischerella__NIES_3754|BAU05641.1	UU774|BLD44_014310	PCC9339|WP_017308975.1
Nostoc_PCC7120|BAB72743.1	Fischerella__NIES_3754|BAU07248.1	UU774|BLD44_003040	PCC9339|WP_017311189.1
Nostoc_PCC7120|BAB75670.1	Fischerella__NIES_3754|BAU07791.1	UU774|BLD44_002225	PCC9339|WP_017310826.1
Nostoc_PCC7120|BAB72592.1	Fischerella__NIES_3754|BAU06658.1	UU774|BLD44_010600	PCC9339|WP_017310292.1
Nostoc_PCC7120|BAB76781.1	Fischerella__NIES_3754|BAU06058.1	PCC9339|WP_017309398.1	UU774|BLD44_021715
Nostoc_PCC7120|BAB72894.1	Fischerella__NIES_3754|BAU08488.1	UU774|BLD44_026695	PCC9339|WP_017312169.1
Nostoc_PCC7120|BAB73964.1	Fischerella__NIES_3754|BAU07862.1	UU774|BLD44_005920	PCC9339|WP_017309223.1
Nostoc_PCC7120|BAB72500.1	Fischerella__NIES_3754|BAU08829.1	UU774|BLD44_023340	PCC9339|WP_017313001.1
Nostoc_PCC7120|BAB75869.1	Fischerella__NIES_3754|BAU05076.1	UU774|BLD44_009445	PCC9339|WP_017311093.1
Nostoc_PCC7120|BAB72680.1	Fischerella__NIES_3754|BAU07189.1	UU774|BLD44_009475	PCC9339|WP_017311088.1
Nostoc_PCC7120|BAB73322.1	Fischerella__NIES_3754|BAU05526.1	UU774|BLD44_000150	PCC9339|WP_026081961.1
Nostoc_PCC7120|BAB73647.1	Fischerella__NIES_3754|BAU08027.1	UU774|BLD44_024995	PCC9339|WP_017313368.1
Nostoc_PCC7120|BAB76232.1	Fischerella__NIES_3754|BAU05088.1	UU774|BLD44_012435	PCC9339|WP_035114823.1
Nostoc_PCC7120|BAB75450.1	Fischerella__NIES_3754|BAU04663.1	UU774|BLD44_000585	PCC9339|WP_017309738.1
Nostoc_PCC7120|BAB73784.1	Fischerella__NIES_3754|BAU08752.1	UU774|BLD44_011775	PCC9339|WP_017308856.1
Nostoc_PCC7120|BAB74537.1	Fischerella__NIES_3754|BAU08669.1	UU774|BLD44_018435	PCC9339|WP_017312246.1
Nostoc_PCC7120|BAB75374.1	Fischerella__NIES_3754|BAU05475.1	UU774|BLD44_015990	PCC9339|WP_017310246.1
Nostoc_PCC7120|BAB74784.1	Fischerella__NIES_3754|BAU08864.1	UU774|BLD44_006490	PCC9339|WP_017310007.1
Nostoc_PCC7120|BAB77790.1	Fischerella__NIES_3754|BAU04147.1	UU774|BLD44_004285	PCC9339|WP_017311472.1
Nostoc_PCC7120|BAB74732.1	Fischerella__NIES_3754|BAU06787.1	UU774|BLD44_028765	PCC9339|WP_017310161.1
Nostoc_PCC7120|BAB76698.1	Fischerella__NIES_3754|BAU08350.1	UU774|BLD44_002470	PCC9339|WP_017310871.1
Nostoc_PCC7120|BAB76545.1	Fischerella__NIES_3754|BAU08770.1	UU774|BLD44_027140	PCC9339|WP_017309448.1
Nostoc_PCC7120|BAB75043.1	Fischerella__NIES_3754|BAU04595.1	UU774|BLD44_002860	PCC9339|WP_017311149.1
Nostoc_PCC7120|BAB72488.1	Fischerella__NIES_3754|BAU06736.1	UU774|BLD44_017995	PCC9339|WP_017310595.1
Nostoc_PCC7120|BAB73299.1	Fischerella__NIES_3754|BAU05930.1	UU774|BLD44_010085	PCC9339|WP_017310975.1
Nostoc_PCC7120|BAB75410.1	Fischerella__NIES_3754|BAU05662.1	UU774|BLD44_025080	PCC9339|WP_017313353.1
Nostoc_PCC7120|BAB76546.1	Fischerella__NIES_3754|BAU08769.1	UU774|BLD44_027145	PCC9339|WP_017309447.1
Nostoc_PCC7120|BAB73224.1	Fischerella__NIES_3754|BAU07251.1	UU774|BLD44_003080	PCC9339|WP_017311195.1
Nostoc_PCC7120|BAB74546.1	Fischerella__NIES_3754|BAU06757.1	UU774|BLD44_001640	PCC9339|WP_017313807.1
Nostoc_PCC7120|BAB73999.1	Fischerella__NIES_3754|BAU06748.1	UU774|BLD44_010190	PCC9339|WP_017310955.1
Nostoc_PCC7120|BAB76398.1	Fischerella__NIES_3754|BAU04135.1	UU774|BLD44_011325	PCC9339|WP_017312365.1
Nostoc_PCC7120|BAB72803.1	Fischerella__NIES_3754|BAU06517.1	UU774|BLD44_028240	PCC9339|WP_016858681.1
Nostoc_PCC7120|BAB75039.1	Fischerella__NIES_3754|BAU07452.1	UU774|BLD44_000720	PCC9339|WP_017312868.1
Nostoc_PCC7120|BAB74436.1	Fischerella__NIES_3754|BAU05344.1	UU774|BLD44_000025	PCC9339|WP_017311374.1
Nostoc_PCC7120|BAB75799.1	Fischerella__NIES_3754|BAU05481.1	UU774|BLD44_021775	PCC9339|WP_017311922.1
Nostoc_PCC7120|BAB73265.1	Fischerella__NIES_3754|BAU07126.1	UU774|BLD44_025285	PCC9339|WP_017313525.1
Nostoc_PCC7120|BAB74178.1	Fischerella__NIES_3754|BAU08120.1	UU774|BLD44_009720	PCC9339|WP_026081932.1
Nostoc_PCC7120|BAB73166.1	Fischerella__NIES_3754|BAU08125.1	UU774|BLD44_009690	PCC9339|WP_017311046.1
Nostoc_PCC7120|BAB75305.1	Fischerella__NIES_3754|BAU07884.1	UU774|BLD44_028090	PCC9339|WP_071524738.1
Nostoc_PCC7120|BAB75642.1	Fischerella__NIES_3754|BAU08083.1	UU774|BLD44_005705	PCC9339|WP_155950723.1
Nostoc_PCC7120|BAB74131.1	Fischerella__NIES_3754|BAU08006.1	UU774|BLD44_024865	PCC9339|WP_026082166.1
Nostoc_PCC7120|BAB76023.1	Fischerella__NIES_3754|BAU04328.1	UU774|BLD44_003755	PCC9339|WP_017311582.1
Nostoc_PCC7120|BAB76029.1	Fischerella__NIES_3754|BAU04323.1	UU774|BLD44_003730	PCC9339|WP_017311588.1
Nostoc_PCC7120|BAB75843.1	Fischerella__NIES_3754|BAU05694.1	UU774|BLD44_029940	PCC9339|WP_026082183.1
Nostoc_PCC7120|BAB76195.1	Fischerella__NIES_3754|BAU08595.1	UU774|BLD44_021285	PCC9339|WP_017312085.1
Nostoc_PCC7120|BAB75652.1	Fischerella__NIES_3754|BAU04162.1	UU774|BLD44_009055	PCC9339|WP_017310384.1
Nostoc_PCC7120|BAB72360.1	Fischerella__NIES_3754|BAU04724.1	UU774|BLD44_016565	PCC9339|WP_017311736.1
Nostoc_PCC7120|BAB76358.1	Fischerella__NIES_3754|BAU08159.1	UU774|BLD44_007315	PCC9339|WP_017311105.1
Nostoc_PCC7120|BAB75782.1	Fischerella__NIES_3754|BAU06305.1	UU774|BLD44_014585	PCC9339|WP_017311822.1
Nostoc_PCC7120|BAB73544.1	Fischerella__NIES_3754|BAU06101.1	UU774|BLD44_002650	PCC9339|WP_017313119.1
Nostoc_PCC7120|BAB73300.1	Fischerella__NIES_3754|BAU05931.1	UU774|BLD44_010090	PCC9339|WP_017310973.1
Nostoc_PCC7120|BAB73962.1	Fischerella__NIES_3754|BAU05009.1	UU774|BLD44_013760	PCC9339|WP_017311399.1
Nostoc_PCC7120|BAB72901.1	Fischerella__NIES_3754|BAU06090.1	UU774|BLD44_014345	PCC9339|WP_017313130.1
Nostoc_PCC7120|BAB75500.1	Fischerella__NIES_3754|BAU06769.1	UU774|BLD44_006055	PCC9339|WP_017309203.1
Nostoc_PCC7120|BAB72337.1	Fischerella__NIES_3754|BAU08264.1	UU774|BLD44_021930	PCC9339|WP_026082014.1
Nostoc_PCC7120|BAB74027.1	Fischerella__NIES_3754|BAU06392.1	UU774|BLD44_008980	PCC9339|WP_017313081.1
Nostoc_PCC7120|BAB74977.1	Fischerella__NIES_3754|BAU07385.1	UU774|BLD44_014885	PCC9339|WP_017312778.1
Nostoc_PCC7120|BAB76166.1	Fischerella__NIES_3754|BAU05069.1	UU774|BLD44_006320	PCC9339|WP_017310037.1
Nostoc_PCC7120|BAB76363.1	Fischerella__NIES_3754|BAU08716.1	UU774|BLD44_002495	PCC9339|WP_017310875.1
Nostoc_PCC7120|BAB74408.1	Fischerella__NIES_3754|BAU07957.1	UU774|BLD44_027470	PCC9339|WP_017312722.1
Nostoc_PCC7120|BAB72910.1	Fischerella__NIES_3754|BAU08044.1	UU774|BLD44_004575	PCC9339|WP_026082193.1
Nostoc_PCC7120|BAB72818.1	Fischerella__NIES_3754|BAU07293.1	UU774|BLD44_016610	PCC9339|WP_017313152.1
Nostoc_PCC7120|BAB76661.1	UU774|BLD44_004970	PCC9339|WP_026082091.1	Fischerella__NIES_3754|BAU05910.1
Nostoc_PCC7120|BAB73062.1	Fischerella__NIES_3754|BAU04974.1	UU774|BLD44_001710	PCC9339|WP_017313795.1
Nostoc_PCC7120|BAB73278.1	Fischerella__NIES_3754|BAU05037.1	UU774|BLD44_002580	PCC9339|WP_017313106.1
Nostoc_PCC7120|BAB75980.1	Fischerella__NIES_3754|BAU08057.1	UU774|BLD44_006405	PCC9339|WP_017310020.1
Nostoc_PCC7120|BAB76519.1	Fischerella__NIES_3754|BAU07380.1	UU774|BLD44_014945	PCC9339|WP_017312785.1
Nostoc_PCC7120|BAB74996.1	Fischerella__NIES_3754|BAU07593.1	UU774|BLD44_016750	PCC9339|WP_017313181.1
Nostoc_PCC7120|BAB72841.1	Fischerella__NIES_3754|BAU08260.1	UU774|BLD44_021905	PCC9339|WP_017311897.1
Nostoc_PCC7120|BAB74424.1	Fischerella__NIES_3754|BAU08859.1	UU774|BLD44_011940	PCC9339|WP_017309098.1
Nostoc_PCC7120|BAB77759.1	Fischerella__NIES_3754|BAU07148.1	UU774|BLD44_016155	PCC9339|WP_026081848.1
Nostoc_PCC7120|BAB72712.1	UU774|BLD44_006450	Nostoc_PCC7120|BAB73894.1	PCC9339|WP_017312578.1
Nostoc_PCC7120|BAB73041.1	Fischerella__NIES_3754|BAU07174.1	UU774|BLD44_006120	PCC9339|WP_017309190.1
Nostoc_PCC7120|BAB77920.1	Fischerella__NIES_3754|BAU06630.1	UU774|BLD44_029790	PCC9339|WP_017309051.1
Nostoc_PCC7120|BAB73235.1	Fischerella__NIES_3754|BAU05657.1	UU774|BLD44_027935	PCC9339|WP_017309689.1
Nostoc_PCC7120|BAB72456.1	Fischerella__NIES_3754|BAU06950.1	UU774|BLD44_000730	PCC9339|WP_017312866.1
Nostoc_PCC7120|BAB73388.1	Fischerella__NIES_3754|BAU06539.1	UU774|BLD44_019835	PCC9339|WP_017312649.1
Nostoc_PCC7120|BAB74452.1	Fischerella__NIES_3754|BAU07109.1	UU774|BLD44_015120	PCC9339|WP_017312816.1
Nostoc_PCC7120|BAB75622.1	Fischerella__NIES_3754|BAU06204.1	UU774|BLD44_020670	PCC9339|WP_071524794.1
Nostoc_PCC7120|BAB75617.1	Fischerella__NIES_3754|BAU06199.1	UU774|BLD44_020695	PCC9339|WP_026082022.1
Nostoc_PCC7120|BAB77567.1	Fischerella__NIES_3754|BAU07697.1	UU774|BLD44_023410	PCC9339|WP_017312986.1
Nostoc_PCC7120|BAB76635.1	Fischerella__NIES_3754|BAU04820.1	UU774|BLD44_019015	PCC9339|WP_026081972.1
Nostoc_PCC7120|BAB76199.1	Fischerella__NIES_3754|BAU06226.1	UU774|BLD44_011305	PCC9339|WP_017312361.1
Nostoc_PCC7120|BAB74050.1	Fischerella__NIES_3754|BAU05830.1	UU774|BLD44_029980	PCC9339|WP_026082093.1
Nostoc_PCC7120|BAB74881.1	Fischerella__NIES_3754|BAU04606.1	UU774|BLD44_001610	PCC9339|WP_017313817.1
Nostoc_PCC7120|BAB74587.1	Fischerella__NIES_3754|BAU04772.1	UU774|BLD44_002490	PCC9339|WP_016859203.1
Nostoc_PCC7120|BAB76658.1	Fischerella__NIES_3754|BAU08649.1	UU774|BLD44_029080	PCC9339|WP_026082058.1
Nostoc_PCC7120|BAB75707.1	Fischerella__NIES_3754|BAU07473.1	UU774|BLD44_028655	PCC9339|WP_017310182.1
Nostoc_PCC7120|BAB75808.1	Fischerella__NIES_3754|BAU05488.1	UU774|BLD44_023920	PCC9339|WP_026082018.1
Nostoc_PCC7120|BAB77735.1	Fischerella__NIES_3754|BAU08023.1	UU774|BLD44_024975	PCC9339|WP_017313372.1
Nostoc_PCC7120|BAB75786.1	Fischerella__NIES_3754|BAU08903.1	UU774|BLD44_018045	PCC9339|WP_017310586.1
Nostoc_PCC7120|BAB74985.1	Fischerella__NIES_3754|BAU06085.1	UU774|BLD44_025840	PCC9339|WP_017310070.1
Nostoc_PCC7120|BAB75718.1	Fischerella__NIES_3754|BAU05197.1	UU774|BLD44_028840	PCC9339|WP_017312100.1
Nostoc_PCC7120|BAB76341.1	Fischerella__NIES_3754|BAU08467.1	UU774|BLD44_017000	PCC9339|WP_017310806.1
Nostoc_PCC7120|BAB75359.1	Fischerella__NIES_3754|BAU04789.1	UU774|BLD44_021835	PCC9339|WP_016863382.1
Nostoc_PCC7120|BAB76251.1	Fischerella__NIES_3754|BAU06703.1	UU774|BLD44_017805	PCC9339|WP_017310632.1
Nostoc_PCC7120|BAB74615.1	Fischerella__NIES_3754|BAU04866.1	UU774|BLD44_014525	PCC9339|WP_017311810.1
Nostoc_PCC7120|BAB77611.1	Fischerella__NIES_3754|BAU05497.1	UU774|BLD44_015515	PCC9339|WP_017312452.1
Nostoc_PCC7120|BAB74481.1	Fischerella__NIES_3754|BAU06491.1	UU774|BLD44_000280	PCC9339|WP_017311323.1
Nostoc_PCC7120|BAB75031.1	Fischerella__NIES_3754|BAU08172.1	UU774|BLD44_028955	PCC9339|WP_026082044.1
Nostoc_PCC7120|BAB74435.1	Fischerella__NIES_3754|BAU05345.1	UU774|BLD44_000035	PCC9339|WP_026081964.1
Nostoc_PCC7120|BAB76894.1	UU774|BLD44_024705	PCC9339|WP_017311850.1	Fischerella__NIES_3754|BAU06864.1
Nostoc_PCC7120|BAB74906.1	Fischerella__NIES_3754|BAU04884.1	UU774|BLD44_027960	PCC9339|WP_017309693.1
Nostoc_PCC7120|BAB74824.1	Fischerella__NIES_3754|BAU07505.1	UU774|BLD44_009515	PCC9339|WP_017311079.1
Nostoc_PCC7120|BAB72678.1	Fischerella__NIES_3754|BAU08287.1	UU774|BLD44_000690	PCC9339|WP_017309678.1
Nostoc_PCC7120|BAB76996.1	Fischerella__NIES_3754|BAU04927.1	UU774|BLD44_001965	PCC9339|WP_017313752.1
Nostoc_PCC7120|BAB76978.1	Fischerella__NIES_3754|BAU05031.1	UU774|BLD44_000005	PCC9339|WP_017311378.1
Nostoc_PCC7120|BAB77559.1	Fischerella__NIES_3754|BAU05630.1	UU774|BLD44_010890	PCC9339|WP_017311239.1
Nostoc_PCC7120|BAB74158.1	Fischerella__NIES_3754|BAU08686.1	UU774|BLD44_017390	PCC9339|WP_017310715.1
Nostoc_PCC7120|BAB76571.1	Fischerella__NIES_3754|BAU04344.1	UU774|BLD44_003335	PCC9339|WP_196797831.1
Nostoc_PCC7120|BAB73665.1	Fischerella__NIES_3754|BAU08785.1	UU774|BLD44_014735	PCC9339|WP_017312747.1
Nostoc_PCC7120|BAB74237.1	Fischerella__NIES_3754|BAU08842.1	UU774|BLD44_009785	PCC9339|WP_017311027.1
Nostoc_PCC7120|BAB74329.1	Fischerella__NIES_3754|BAU07737.1	UU774|BLD44_009205	PCC9339|WP_017310354.1
Nostoc_PCC7120|BAB76480.1	Fischerella__NIES_3754|BAU08323.1	UU774|BLD44_011245	PCC9339|WP_017312350.1
Nostoc_PCC7120|BAB74912.1	Fischerella__NIES_3754|BAU04963.1	UU774|BLD44_001765	PCC9339|WP_017313786.1
Nostoc_PCC7120|BAB73218.1	Fischerella__NIES_3754|BAU04260.1	UU774|BLD44_013530	PCC9339|WP_017312914.1
Nostoc_PCC7120|BAB73592.1	Fischerella__NIES_3754|BAU07722.1	UU774|BLD44_023895	PCC9339|WP_017311938.1
Nostoc_PCC7120|BAB74458.1	Fischerella__NIES_3754|BAU04608.1	UU774|BLD44_001620	PCC9339|WP_026082218.1
Nostoc_PCC7120|BAB77857.1	Fischerella__NIES_3754|BAU05757.1	UU774|BLD44_025525	PCC9339|WP_017309137.1
Nostoc_PCC7120|BAB72657.1	Fischerella__NIES_3754|BAU04751.1	UU774|BLD44_016250	PCC9339|WP_017310137.1
Nostoc_PCC7120|BAB75293.1	Fischerella__NIES_3754|BAU07635.1	UU774|BLD44_023505	PCC9339|WP_026082123.1
Nostoc_PCC7120|BAB73658.1	Fischerella__NIES_3754|BAU06632.1	UU774|BLD44_029840	PCC9339|WP_017309055.1
Nostoc_PCC7120|BAB77867.1	Fischerella__NIES_3754|BAU05755.1	UU774|BLD44_025540	PCC9339|WP_017309140.1
Nostoc_PCC7120|BAB75079.1	Fischerella__NIES_3754|BAU08113.1	UU774|BLD44_003235	PCC9339|WP_017311674.1
Nostoc_PCC7120|BAB74811.1	Fischerella__NIES_3754|BAU08556.1	UU774|BLD44_010315	PCC9339|WP_009455186.1
Nostoc_PCC7120|BAB75653.1	Fischerella__NIES_3754|BAU04163.1	UU774|BLD44_009050	PCC9339|WP_017310385.1
Nostoc_PCC7120|BAB76678.1	Fischerella__NIES_3754|BAU05549.1	UU774|BLD44_005385	PCC9339|WP_017309329.1
Nostoc_PCC7120|BAB72983.1	Fischerella__NIES_3754|BAU07311.1	UU774|BLD44_026320	PCC9339|WP_017309638.1
Nostoc_PCC7120|BAB75242.1	Fischerella__NIES_3754|BAU07228.1	UU774|BLD44_027515	PCC9339|WP_017312714.1
Nostoc_PCC7120|BAB76586.1	Fischerella__NIES_3754|BAU07186.1	UU774|BLD44_009465	PCC9339|WP_017311090.1
Nostoc_PCC7120|BAB73086.1	Fischerella__NIES_3754|BAU04735.1	UU774|BLD44_019665	PCC9339|WP_017308900.1
Nostoc_PCC7120|BAB74128.1	Fischerella__NIES_3754|BAU06667.1	UU774|BLD44_002335	PCC9339|WP_017310848.1
Nostoc_PCC7120|BAB76501.1	Fischerella__NIES_3754|BAU07004.1	UU774|BLD44_026555	PCC9339|WP_017312145.1
Nostoc_PCC7120|BAB73499.1	Fischerella__NIES_3754|BAU04245.1	UU774|BLD44_010570	PCC9339|WP_017310298.1
Nostoc_PCC7120|BAB75552.1	Fischerella__NIES_3754|BAU07682.1	UU774|BLD44_015855	PCC9339|WP_017310216.1
Nostoc_PCC7120|BAB74221.1	Fischerella__NIES_3754|BAU04635.1	UU774|BLD44_000530	PCC9339|WP_017309750.1
Nostoc_PCC7120|BAB76355.1	Fischerella__NIES_3754|BAU08155.1	UU774|BLD44_007330	PCC9339|WP_017311107.1
Nostoc_PCC7120|BAB77985.1	Fischerella__NIES_3754|BAU04263.1	UU774|BLD44_013575	PCC9339|WP_017312906.1
Nostoc_PCC7120|BAB76329.1	Fischerella__NIES_3754|BAU06816.1	UU774|BLD44_012370	PCC9339|WP_017310430.1
Nostoc_PCC7120|BAB73997.1	Fischerella__NIES_3754|BAU06747.1	UU774|BLD44_010195	PCC9339|WP_017310954.1
Nostoc_PCC7120|BAB78059.1	Fischerella__NIES_3754|BAU05283.1	UU774|BLD44_018860	PCC9339|WP_017309852.1
Nostoc_PCC7120|BAB75302.1	Fischerella__NIES_3754|BAU07882.1	UU774|BLD44_028080	PCC9339|WP_016864476.1
Nostoc_PCC7120|BAB76213.1	Fischerella__NIES_3754|BAU05055.1	UU774|BLD44_016340	PCC9339|WP_017309949.1
Nostoc_PCC7120|BAB73211.1	Fischerella__NIES_3754|BAU04154.1	UU774|BLD44_017315	PCC9339|WP_017310730.1
Nostoc_PCC7120|BAB77001.1	Fischerella__NIES_3754|BAU04932.1	UU774|BLD44_001935	PCC9339|WP_016860091.1
Nostoc_PCC7120|BAB74002.1	Fischerella__NIES_3754|BAU07093.1	UU774|BLD44_017420	PCC9339|WP_017310709.1
Nostoc_PCC7120|BAB73717.1	Fischerella__NIES_3754|BAU06800.1	UU774|BLD44_008415	PCC9339|WP_017309553.1
Nostoc_PCC7120|BAB73737.1	Fischerella__NIES_3754|BAU05903.1	UU774|BLD44_009570	PCC9339|WP_017311069.1
Nostoc_PCC7120|BAB78068.1	Fischerella__NIES_3754|BAU08065.1	UU774|BLD44_003900	PCC9339|WP_017311549.1
Nostoc_PCC7120|BAB75035.1	Fischerella__NIES_3754|BAU08291.1	UU774|BLD44_000665	PCC9339|WP_017309683.1
Nostoc_PCC7120|BAB75528.1	Fischerella__NIES_3754|BAU07357.1	UU774|BLD44_016510	PCC9339|WP_017309912.1
Nostoc_PCC7120|BAB74753.1	Fischerella__NIES_3754|BAU06565.1	UU774|BLD44_008585	PCC9339|WP_017309522.1
Nostoc_PCC7120|BAB74201.1	Fischerella__NIES_3754|BAU08253.1	Nostoc_PCC7120|BAB78316.1	PCC9339|WP_196797759.1
Nostoc_PCC7120|BAB77956.1	Fischerella__NIES_3754|BAU07633.1	UU774|BLD44_008790	PCC9339|WP_017313045.1
Nostoc_PCC7120|BAB74211.1	Fischerella__NIES_3754|BAU06834.1	UU774|BLD44_010215	PCC9339|WP_017313227.1
Nostoc_PCC7120|BAB74166.1	Fischerella__NIES_3754|BAU08093.1	UU774|BLD44_022995	PCC9339|WP_071524788.1
Nostoc_PCC7120|BAB73249.1	Fischerella__NIES_3754|BAU05074.1	UU774|BLD44_028250	PCC9339|WP_026081999.1
Nostoc_PCC7120|BAB74206.1	Fischerella__NIES_3754|BAU07283.1	UU774|BLD44_010515	PCC9339|WP_017310308.1
Nostoc_PCC7120|BAB76646.1	Fischerella__NIES_3754|BAU05070.1	UU774|BLD44_006325	PCC9339|WP_017310036.1
Nostoc_PCC7120|BAB74973.1	Fischerella__NIES_3754|BAU07392.1	UU774|BLD44_014855	PCC9339|WP_017312770.1
Nostoc_PCC7120|BAB74168.1	Fischerella__NIES_3754|BAU08091.1	UU774|BLD44_023005	PCC9339|WP_017311699.1
Nostoc_PCC7120|BAB76898.1	Fischerella__NIES_3754|BAU06290.1	UU774|BLD44_022845	PCC9339|WP_017313697.1
Nostoc_PCC7120|BAB75666.1	Fischerella__NIES_3754|BAU08455.1	UU774|BLD44_002205	PCC9339|WP_017310822.1
Nostoc_PCC7120|BAB72486.1	Fischerella__NIES_3754|BAU06734.1	UU774|BLD44_017985	PCC9339|WP_017310597.1
Nostoc_PCC7120|BAB72942.1	Fischerella__NIES_3754|BAU08587.1	UU774|BLD44_021270	PCC9339|WP_017312082.1
Nostoc_PCC7120|BAB77612.1	Fischerella__NIES_3754|BAU05496.1	UU774|BLD44_015520	PCC9339|WP_017312453.1
Nostoc_PCC7120|BAB72873.1	Fischerella__NIES_3754|BAU06166.1	UU774|BLD44_006190	PCC9339|WP_017310062.1
Nostoc_PCC7120|BAB74204.1	Fischerella__NIES_3754|BAU07949.1	UU774|BLD44_009410	PCC9339|WP_017310316.1
Nostoc_PCC7120|BAB75770.1	Fischerella__NIES_3754|BAU08896.1	UU774|BLD44_019235	PCC9339|WP_017311247.1
Nostoc_PCC7120|BAB72410.1	Fischerella__NIES_3754|BAU08072.1	UU774|BLD44_014625	PCC9339|WP_017311829.1
Nostoc_PCC7120|BAB75040.1	Fischerella__NIES_3754|BAU04592.1	UU774|BLD44_002875	PCC9339|WP_017311152.1
Nostoc_PCC7120|BAB76360.1	Fischerella__NIES_3754|BAU08713.1	UU774|BLD44_007305	PCC9339|WP_026081942.1
Nostoc_PCC7120|BAB76726.1	Fischerella__NIES_3754|BAU06555.1	UU774|BLD44_020025	PCC9339|WP_017312605.1
Nostoc_PCC7120|BAB76399.1	Fischerella__NIES_3754|BAU04136.1	UU774|BLD44_029045	PCC9339|WP_017312275.1
Nostoc_PCC7120|BAB74872.1	Fischerella__NIES_3754|BAU04669.1	UU774|BLD44_000615	PCC9339|WP_017309732.1
Nostoc_PCC7120|BAB73113.1	Fischerella__NIES_3754|BAU06146.1	UU774|BLD44_000835	PCC9339|WP_016858418.1
Nostoc_PCC7120|BAB75226.1	Fischerella__NIES_3754|BAU07195.1	UU774|BLD44_021590	PCC9339|WP_017309372.1
Nostoc_PCC7120|BAB76971.1	Fischerella__NIES_3754|BAU07243.1	UU774|BLD44_004660	PCC9339|WP_017313628.1
Nostoc_PCC7120|BAB73016.1	Fischerella__NIES_3754|BAU05027.1	UU774|BLD44_013670	PCC9339|WP_017311382.1
Nostoc_PCC7120|BAB74837.1	Fischerella__NIES_3754|BAU07563.1	UU774|BLD44_015945	PCC9339|WP_035114804.1
Nostoc_PCC7120|BAB76704.1	Fischerella__NIES_3754|BAU05946.1	UU774|BLD44_004320	PCC9339|WP_017312409.1
Nostoc_PCC7120|BAB76325.1	Fischerella__NIES_3754|BAU05175.1	UU774|BLD44_004130	PCC9339|WP_017311500.1
Nostoc_PCC7120|BAB73736.1	Fischerella__NIES_3754|BAU04925.1	UU774|BLD44_001975	PCC9339|WP_017313750.1
Nostoc_PCC7120|BAB76724.1	Fischerella__NIES_3754|BAU04703.1	UU774|BLD44_015195	PCC9339|WP_026082070.1
Nostoc_PCC7120|BAB74140.1	Fischerella__NIES_3754|BAU07694.1	UU774|BLD44_023435	PCC9339|WP_017312979.1
Nostoc_PCC7120|BAB74891.1	Fischerella__NIES_3754|BAU05436.1	UU774|BLD44_005850	PCC9339|WP_016860287.1
Nostoc_PCC7120|BAB76637.1	Fischerella__NIES_3754|BAU04823.1	UU774|BLD44_019005	PCC9339|WP_017311452.1
Nostoc_PCC7120|BAB72730.1	Fischerella__NIES_3754|BAU07801.1	UU774|BLD44_024240	PCC9339|WP_026081955.1
Nostoc_PCC7120|BAB72442.1	Fischerella__NIES_3754|BAU06184.1	UU774|BLD44_026375	PCC9339|WP_017309646.1
Nostoc_PCC7120|BAB74167.1	Fischerella__NIES_3754|BAU08092.1	UU774|BLD44_023000	PCC9339|WP_017311698.1
Nostoc_PCC7120|BAB75038.1	Fischerella__NIES_3754|BAU06190.1	UU774|BLD44_013815	PCC9339|WP_017311408.1
Nostoc_PCC7120|BAB72399.1	Fischerella__NIES_3754|BAU07232.1	UU774|BLD44_004620	PCC9339|WP_017313634.1
Nostoc_PCC7120|BAB72957.1	Fischerella__NIES_3754|BAU05389.1	UU774|BLD44_017125	PCC9339|WP_017310785.1
Nostoc_PCC7120|BAB75598.1	Fischerella__NIES_3754|BAU04914.1	UU774|BLD44_001390	PCC9339|WP_017309088.1
Nostoc_PCC7120|BAB76876.1	Fischerella__NIES_3754|BAU05558.1	UU774|BLD44_004780	PCC9339|WP_017313606.1
Nostoc_PCC7120|BAB72604.1	Fischerella__NIES_3754|BAU08814.1	UU774|BLD44_013000	PCC9339|WP_071524766.1
Nostoc_PCC7120|BAB73469.1	Fischerella__NIES_3754|BAU07741.1	UU774|BLD44_009220	PCC9339|WP_017310351.1
Nostoc_PCC7120|BAB74870.1	UU774|BLD44_009645	PCC9339|WP_017311053.1	Fischerella__NIES_3754|BAU06752.1
Nostoc_PCC7120|BAB73297.1	Fischerella__NIES_3754|BAU05650.1	UU774|BLD44_026490	PCC9339|WP_017309669.1
Nostoc_PCC7120|BAB72876.1	Fischerella__NIES_3754|BAU06162.1	UU774|BLD44_006210	PCC9339|WP_017310058.1
Nostoc_PCC7120|BAB76529.1	Fischerella__NIES_3754|BAU06240.1	UU774|BLD44_028880	PCC9339|WP_026082042.1
Nostoc_PCC7120|BAB76754.1	Fischerella__NIES_3754|BAU05819.1	UU774|BLD44_005655	PCC9339|WP_017309274.1
Nostoc_PCC7120|BAB75791.1	Fischerella__NIES_3754|BAU04684.1	UU774|BLD44_006415	PCC9339|WP_017310017.1
Nostoc_PCC7120|BAB75995.1	Fischerella__NIES_3754|BAU05170.1	UU774|BLD44_004105	PCC9339|WP_017311504.1
Nostoc_PCC7120|BAB72937.1	Fischerella__NIES_3754|BAU08724.1	UU774|BLD44_005055	PCC9339|WP_017312525.1
Nostoc_PCC7120|BAB77613.1	Fischerella__NIES_3754|BAU05495.1	UU774|BLD44_015525	PCC9339|WP_017312454.1
Nostoc_PCC7120|BAB75250.1	Fischerella__NIES_3754|BAU06942.1	UU774|BLD44_011390	PCC9339|WP_017312381.1
Nostoc_PCC7120|BAB76508.1	Fischerella__NIES_3754|BAU06898.1	UU774|BLD44_011870	PCC9339|WP_026081724.1
Nostoc_PCC7120|BAB74189.1	Fischerella__NIES_3754|BAU08223.1	UU774|BLD44_025740	PCC9339|WP_017309176.1
Nostoc_PCC7120|BAB72609.1	Fischerella__NIES_3754|BAU05567.1	UU774|BLD44_013030	PCC9339|WP_017310940.1
Nostoc_PCC7120|BAB76181.1	Fischerella__NIES_3754|BAU06258.1	UU774|BLD44_000400	PCC9339|WP_017311301.1
Nostoc_PCC7120|BAB74439.1	Fischerella__NIES_3754|BAU08174.1	UU774|BLD44_028950	PCC9339|WP_016859488.1
Nostoc_PCC7120|BAB77704.1	Fischerella__NIES_3754|BAU05451.1	UU774|BLD44_010725	PCC9339|WP_017310270.1
Nostoc_PCC7120|BAB76008.1	Fischerella__NIES_3754|BAU04334.1	UU774|BLD44_003085	PCC9339|WP_071524772.1
Nostoc_PCC7120|BAB72889.1	Fischerella__NIES_3754|BAU07019.1	UU774|BLD44_026580	PCC9339|WP_017312150.1
Nostoc_PCC7120|BAB75054.1	Fischerella__NIES_3754|BAU05950.1	UU774|BLD44_020570	PCC9339|WP_017311944.1
Nostoc_PCC7120|BAB74515.1	Fischerella__NIES_3754|BAU07622.1	UU774|BLD44_008745	PCC9339|WP_017313035.1
Nostoc_PCC7120|BAB76038.1	Fischerella__NIES_3754|BAU04314.1	UU774|BLD44_003685	PCC9339|WP_017311596.1
Nostoc_PCC7120|BAB72496.1	Fischerella__NIES_3754|BAU06683.1	UU774|BLD44_000775	PCC9339|WP_026082112.1
Nostoc_PCC7120|BAB73593.1	Fischerella__NIES_3754|BAU05493.1	UU774|BLD44_023900	PCC9339|WP_017311937.1
Nostoc_PCC7120|BAB72613.1	Fischerella__NIES_3754|BAU05563.1	UU774|BLD44_013050	PCC9339|WP_017310944.1
Nostoc_PCC7120|BAB75204.1	Fischerella__NIES_3754|BAU07575.1	UU774|BLD44_012050	PCC9339|WP_017309113.1
Nostoc_PCC7120|BAB76756.1	Fischerella__NIES_3754|BAU05822.1	UU774|BLD44_005665	PCC9339|WP_026081766.1
Nostoc_PCC7120|BAB73437.1	Fischerella__NIES_3754|BAU05300.1	UU774|BLD44_018795	PCC9339|WP_017309835.1
Nostoc_PCC7120|BAB74903.1	Fischerella__NIES_3754|BAU08579.1	UU774|BLD44_025230	PCC9339|WP_017313535.1
Nostoc_PCC7120|BAB77275.1	Fischerella__NIES_3754|BAU04391.1	UU774|BLD44_004280	PCC9339|WP_017307604.1
Nostoc_PCC7120|BAB76312.1	Fischerella__NIES_3754|BAU06822.1	UU774|BLD44_012385	PCC9339|WP_026081880.1
Nostoc_PCC7120|BAB78084.1	Fischerella__NIES_3754|BAU06096.1	UU774|BLD44_002675	PCC9339|WP_026082137.1
Nostoc_PCC7120|BAB72981.1	Fischerella__NIES_3754|BAU07309.1	UU774|BLD44_026310	PCC9339|WP_017309636.1
Nostoc_PCC7120|BAB74953.1	Fischerella__NIES_3754|BAU07548.1	UU774|BLD44_011170	PCC9339|WP_017312335.1
Nostoc_PCC7120|BAB72758.1	Fischerella__NIES_3754|BAU08330.1	UU774|BLD44_003105	PCC9339|WP_017311201.1
Nostoc_PCC7120|BAB76851.1	Fischerella__NIES_3754|BAU04681.1	UU774|BLD44_016885	PCC9339|WP_017313205.1
Nostoc_PCC7120|BAB72971.1	Fischerella__NIES_3754|BAU06967.1	UU774|BLD44_012925	PCC9339|WP_017310548.1
Nostoc_PCC7120|BAB74434.1	Fischerella__NIES_3754|BAU05945.1	UU774|BLD44_000510	PCC9339|WP_017309755.1
Nostoc_PCC7120|BAB78065.1	Fischerella__NIES_3754|BAU08873.1	UU774|BLD44_008885	PCC9339|WP_017313062.1
Nostoc_PCC7120|BAB73187.1	Fischerella__NIES_3754|BAU08996.1	UU774|BLD44_008265	PCC9339|WP_017309582.1
Nostoc_PCC7120|BAB76143.1	Fischerella__NIES_3754|BAU05041.1	UU774|BLD44_002555	PCC9339|WP_017313099.1
Nostoc_PCC7120|BAB74626.1	Fischerella__NIES_3754|BAU05632.1	UU774|BLD44_021935	PCC9339|WP_017311893.1
Nostoc_PCC7120|BAB72362.1	Fischerella__NIES_3754|BAU04719.1	UU774|BLD44_010425	PCC9339|WP_017313269.1
Nostoc_PCC7120|BAB77793.1	Fischerella__NIES_3754|BAU07374.1	UU774|BLD44_003185	PCC9339|WP_017311218.1
Nostoc_PCC7120|BAB75101.1	Fischerella__NIES_3754|BAU07499.1	UU774|BLD44_001180	PCC9339|WP_026082170.1
Nostoc_PCC7120|BAB77915.1	Fischerella__NIES_3754|BAU06940.1	UU774|BLD44_011400	PCC9339|WP_017312383.1
Nostoc_PCC7120|BAB76662.1	Fischerella__NIES_3754|BAU05911.1	UU774|BLD44_004975	PCC9339|WP_026082090.1
Nostoc_PCC7120|BAB73386.1	Fischerella__NIES_3754|BAU06541.1	UU774|BLD44_019825	PCC9339|WP_017312651.1
Nostoc_PCC7120|BAB77899.1	Fischerella__NIES_3754|BAU08192.1	UU774|BLD44_008220	PCC9339|WP_017309592.1
Nostoc_PCC7120|BAB72479.1	Fischerella__NIES_3754|BAU06726.1	UU774|BLD44_017940	PCC9339|WP_026081894.1
Nostoc_PCC7120|BAB76448.1	Fischerella__NIES_3754|BAU08632.1	UU774|BLD44_029330	PCC9339|WP_017313006.1
Nostoc_PCC7120|BAB74904.1	Fischerella__NIES_3754|BAU08791.1	UU774|BLD44_016435	PCC9339|WP_017309930.1
Nostoc_PCC7120|BAB76690.1	Fischerella__NIES_3754|BAU05682.1	UU774|BLD44_026855	PCC9339|WP_017309500.1
Nostoc_PCC7120|BAB72810.1	Fischerella__NIES_3754|BAU06425.1	UU774|BLD44_026135	PCC9339|WP_017313315.1
Nostoc_PCC7120|BAB72521.1	Fischerella__NIES_3754|BAU07579.1	UU774|BLD44_027030	PCC9339|WP_017309469.1
Nostoc_PCC7120|BAB76862.1	Fischerella__NIES_3754|BAU08882.1	UU774|BLD44_016315	PCC9339|WP_017309954.1
Nostoc_PCC7120|BAB73756.1	Fischerella__NIES_3754|BAU05297.1	UU774|BLD44_002350	PCC9339|WP_017310853.1
Nostoc_PCC7120|BAB76050.1	Fischerella__NIES_3754|BAU04310.1	UU774|BLD44_003605	PCC9339|WP_017311607.1
Nostoc_PCC7120|BAB77409.1	Fischerella__NIES_3754|BAU06225.1	UU774|BLD44_022785	PCC9339|WP_017313709.1
Nostoc_PCC7120|BAB76202.1	Fischerella__NIES_3754|BAU06222.1	UU774|BLD44_020585	PCC9339|WP_017311947.1
Nostoc_PCC7120|BAB72564.1	Fischerella__NIES_3754|BAU05625.1	UU774|BLD44_009895	PCC9339|WP_017311008.1
Nostoc_PCC7120|BAB72502.1	Fischerella__NIES_3754|BAU08827.1	UU774|BLD44_013500	PCC9339|WP_017312921.1
Nostoc_PCC7120|BAB76270.1	Fischerella__NIES_3754|BAU04891.1	UU774|BLD44_020100	PCC9339|WP_017312590.1
Nostoc_PCC7120|BAB76559.1	Fischerella__NIES_3754|BAU08496.1	UU774|BLD44_026650	PCC9339|WP_017312162.1
Nostoc_PCC7120|BAB77661.1	Fischerella__NIES_3754|BAU08851.1	UU774|BLD44_023665	PCC9339|WP_009459487.1
Nostoc_PCC7120|BAB74191.1	Fischerella__NIES_3754|BAU08221.1	UU774|BLD44_025730	PCC9339|WP_017309174.1
Nostoc_PCC7120|BAB73760.1	Fischerella__NIES_3754|BAU08282.1	UU774|BLD44_019145	PCC9339|WP_017309436.1
Nostoc_PCC7120|BAB75571.1	Fischerella__NIES_3754|BAU04825.1	UU774|BLD44_013990	PCC9339|WP_017311443.1
Nostoc_PCC7120|BAB74606.1	Fischerella__NIES_3754|BAU06365.1	UU774|BLD44_025590	PCC9339|WP_017309150.1
Nostoc_PCC7120|BAB76828.1	Fischerella__NIES_3754|BAU07376.1	UU774|BLD44_006180	PCC9339|WP_017309987.1
Nostoc_PCC7120|BAB73441.1	Fischerella__NIES_3754|BAU07603.1	UU774|BLD44_002925	PCC9339|WP_017311165.1
Nostoc_PCC7120|BAB77973.1	Fischerella__NIES_3754|BAU05810.1	UU774|BLD44_005605	PCC9339|WP_017309284.1
Nostoc_PCC7120|BAB75376.1	Fischerella__NIES_3754|BAU05473.1	UU774|BLD44_016005	PCC9339|WP_026081864.1
Nostoc_PCC7120|BAB76444.1	Fischerella__NIES_3754|BAU07278.1	UU774|BLD44_000995	PCC9339|WP_017313473.1
Nostoc_PCC7120|BAB73503.1	Fischerella__NIES_3754|BAU06124.1	UU774|BLD44_024290	PCC9339|WP_017311282.1
Nostoc_PCC7120|BAB74153.1	Fischerella__NIES_3754|BAU05536.1	UU774|BLD44_000215	PCC9339|WP_017311336.1
Nostoc_PCC7120|BAB72773.1	Fischerella__NIES_3754|BAU04355.1	UU774|BLD44_005145	PCC9339|WP_017312509.1
Nostoc_PCC7120|BAB77532.1	Fischerella__NIES_3754|BAU07526.1	UU774|BLD44_002820	PCC9339|WP_017311143.1
Nostoc_PCC7120|BAB72949.1	Fischerella__NIES_3754|BAU05204.1	UU774|BLD44_021280	PCC9339|WP_026082038.1
Nostoc_PCC7120|BAB72440.1	Fischerella__NIES_3754|BAU06137.1	UU774|BLD44_000895	PCC9339|WP_026082111.1
Nostoc_PCC7120|BAB72536.1	Fischerella__NIES_3754|BAU04624.1	UU774|BLD44_011795	PCC9339|WP_017308852.1
Nostoc_PCC7120|BAB72563.1	Fischerella__NIES_3754|BAU06652.1	UU774|BLD44_010640	PCC9339|WP_017310285.1
Nostoc_PCC7120|BAB73645.1	Fischerella__NIES_3754|BAU05317.1	UU774|BLD44_008615	PCC9339|WP_017309515.1
Nostoc_PCC7120|BAB78074.1	Fischerella__NIES_3754|BAU08617.1	UU774|BLD44_004785	PCC9339|WP_017313605.1
Nostoc_PCC7120|BAB73667.1	Fischerella__NIES_3754|BAU08783.1	UU774|BLD44_014720	PCC9339|WP_017312745.1
Nostoc_PCC7120|BAB75126.1	Fischerella__NIES_3754|BAU08629.1	UU774|BLD44_023025	PCC9339|WP_017311701.1
Nostoc_PCC7120|BAB76986.1	Fischerella__NIES_3754|BAU04746.1	UU774|BLD44_012850	PCC9339|WP_017310532.1
Nostoc_PCC7120|BAB76766.1	Fischerella__NIES_3754|BAU05385.1	UU774|BLD44_021070	PCC9339|WP_017312047.1
Nostoc_PCC7120|BAB77678.1	Fischerella__NIES_3754|BAU07512.1	UU774|BLD44_007470	PCC9339|WP_017311134.1
Nostoc_PCC7120|BAB76770.1	Fischerella__NIES_3754|BAU06953.1	PCC9339|WP_017310562.1	UU774|BLD44_018175
Nostoc_PCC7120|BAB74536.1	Fischerella__NIES_3754|BAU08668.1	UU774|BLD44_018440	PCC9339|WP_017312247.1
Nostoc_PCC7120|BAB77692.1	Fischerella__NIES_3754|BAU08448.1	UU774|BLD44_004760	PCC9339|WP_017313610.1
Nostoc_PCC7120|BAB76833.1	Fischerella__NIES_3754|BAU05410.1	UU774|BLD44_011125	PCC9339|WP_017312327.1
Nostoc_PCC7120|BAB73450.1	Fischerella__NIES_3754|BAU08353.1	UU774|BLD44_017090	PCC9339|WP_017310792.1
Nostoc_PCC7120|BAB76751.1	Fischerella__NIES_3754|BAU05816.1	UU774|BLD44_005640	PCC9339|WP_017309278.1
Nostoc_PCC7120|BAB72779.1	Fischerella__NIES_3754|BAU06710.1	UU774|BLD44_017840	PCC9339|WP_017310624.1
Nostoc_PCC7120|BAB76777.1	Fischerella__NIES_3754|BAU08950.1	UU774|BLD44_022765	PCC9339|WP_071524861.1
Nostoc_PCC7120|BAB75564.1	Fischerella__NIES_3754|BAU05033.1	UU774|BLD44_000020	PCC9339|WP_017311375.1
Nostoc_PCC7120|BAB75032.1	Fischerella__NIES_3754|BAU06246.1	UU774|BLD44_027165	PCC9339|WP_017308573.1
Nostoc_PCC7120|BAB77934.1	Fischerella__NIES_3754|BAU05178.1	UU774|BLD44_004140	PCC9339|WP_017311498.1
Nostoc_PCC7120|BAB73709.1	Fischerella__NIES_3754|BAU06352.1	UU774|BLD44_014090	PCC9339|WP_017308932.1
Nostoc_PCC7120|BAB75723.1	Fischerella__NIES_3754|BAU05717.1	UU774|BLD44_025135	PCC9339|WP_017313555.1
Nostoc_PCC7120|BAB72726.1	Fischerella__NIES_3754|BAU07771.1	UU774|BLD44_008680	PCC9339|WP_017309507.1
Nostoc_PCC7120|BAB72995.1	Fischerella__NIES_3754|BAU06387.1	UU774|BLD44_015320	PCC9339|WP_017312419.1
Nostoc_PCC7120|BAB74593.1	Fischerella__NIES_3754|BAU08194.1	UU774|BLD44_008230	PCC9339|WP_017309589.1
Nostoc_PCC7120|BAB74631.1	Fischerella__NIES_3754|BAU06122.1	UU774|BLD44_024280	PCC9339|WP_017311280.1
Nostoc_PCC7120|BAB78067.1	Fischerella__NIES_3754|BAU08871.1	UU774|BLD44_008895	PCC9339|WP_017313064.1
Nostoc_PCC7120|BAB75849.1	Fischerella__NIES_3754|BAU05686.1	UU774|BLD44_029900	PCC9339|WP_026082184.1
Nostoc_PCC7120|BAB73221.1	Fischerella__NIES_3754|BAU04284.1	UU774|BLD44_003450	PCC9339|WP_017311635.1
Nostoc_PCC7120|BAB74695.1	Fischerella__NIES_3754|BAU04862.1	UU774|BLD44_000125	PCC9339|WP_017311350.1
Nostoc_PCC7120|BAB74028.1	Fischerella__NIES_3754|BAU06393.1	UU774|BLD44_008975	PCC9339|WP_016859834.1
Nostoc_PCC7120|BAB73474.1	Fischerella__NIES_3754|BAU07547.1	UU774|BLD44_011165	PCC9339|WP_017312334.1
Nostoc_PCC7120|BAB73497.1	Fischerella__NIES_3754|BAU08169.1	UU774|BLD44_028970	PCC9339|WP_017312122.1
Nostoc_PCC7120|BAB75892.1	Fischerella__NIES_3754|BAU05117.1	UU774|BLD44_012560	PCC9339|WP_017310474.1
Nostoc_PCC7120|BAB72275.1	Fischerella__NIES_3754|BAU07022.1	UU774|BLD44_011680	PCC9339|WP_017310890.1
Nostoc_PCC7120|BAB76288.1	Fischerella__NIES_3754|BAU07783.1	UU774|BLD44_002450	PCC9339|WP_017310866.1
Nostoc_PCC7120|BAB74800.1	Fischerella__NIES_3754|BAU06496.1	UU774|BLD44_002015	PCC9339|WP_017313741.1
Nostoc_PCC7120|BAB76708.1	Fischerella__NIES_3754|BAU06868.1	UU774|BLD44_006440	PCC9339|WP_017310013.1
Nostoc_PCC7120|BAB73080.1	Fischerella__NIES_3754|BAU05918.1	UU774|BLD44_012120	PCC9339|WP_017309125.1
Nostoc_PCC7120|BAB74722.1	Fischerella__NIES_3754|BAU08054.1	UU774|BLD44_025660	PCC9339|WP_017309160.1
Nostoc_PCC7120|BAB75575.1	Fischerella__NIES_3754|BAU04831.1	UU774|BLD44_013960	PCC9339|WP_017311437.1
Nostoc_PCC7120|BAB77766.1	Fischerella__NIES_3754|BAU04153.1	UU774|BLD44_017320	PCC9339|WP_017310729.1
Nostoc_PCC7120|BAB73566.1	Fischerella__NIES_3754|BAU05933.1	UU774|BLD44_016690	PCC9339|WP_017313171.1
Nostoc_PCC7120|BAB74470.1	Fischerella__NIES_3754|BAU04125.1	UU774|BLD44_029015	PCC9339|WP_017312280.1
Nostoc_PCC7120|BAB76236.1	Fischerella__NIES_3754|BAU05084.1	UU774|BLD44_012415	PCC9339|WP_017310440.1
Nostoc_PCC7120|BAB77702.1	Fischerella__NIES_3754|BAU05260.1	UU774|BLD44_021210	PCC9339|WP_017312074.1
Nostoc_PCC7120|BAB74983.1	Fischerella__NIES_3754|BAU06011.1	UU774|BLD44_015425	PCC9339|WP_017312436.1
Nostoc_PCC7120|BAB77630.1	Fischerella__NIES_3754|BAU05593.1	UU774|BLD44_025910	PCC9339|WP_026081846.1
Nostoc_PCC7120|BAB74092.1	Fischerella__NIES_3754|BAU07219.1	UU774|BLD44_002975	PCC9339|WP_017311177.1
Nostoc_PCC7120|BAB72400.1	Fischerella__NIES_3754|BAU07231.1	UU774|BLD44_004615	PCC9339|WP_017313635.1
Nostoc_PCC7120|BAB78179.1	Fischerella__NIES_3754|BAU05108.1	UU774|BLD44_012515	PCC9339|WP_017310466.1
Nostoc_PCC7120|BAB75504.1	Fischerella__NIES_3754|BAU04682.1	UU774|BLD44_006425	PCC9339|WP_017310015.1
Nostoc_PCC7120|BAB74443.1	Fischerella__NIES_3754|BAU07098.1	UU774|BLD44_027485	PCC9339|WP_017312720.1
Nostoc_PCC7120|BAB74642.1	Fischerella__NIES_3754|BAU06592.1	UU774|BLD44_018705	PCC9339|WP_017309817.1
Nostoc_PCC7120|BAB75794.1	Fischerella__NIES_3754|BAU04248.1	UU774|BLD44_010585	PCC9339|WP_017310295.1
Nostoc_PCC7120|BAB76233.1	Fischerella__NIES_3754|BAU05087.1	UU774|BLD44_012430	PCC9339|WP_017310444.1
Nostoc_PCC7120|BAB76834.1	Fischerella__NIES_3754|BAU05409.1	UU774|BLD44_011120	PCC9339|WP_017312326.1
Nostoc_PCC7120|BAB72703.1	Fischerella__NIES_3754|BAU08305.1	UU774|BLD44_024065	PCC9339|WP_017309005.1
Nostoc_PCC7120|BAB72571.1	Fischerella__NIES_3754|BAU05316.1	UU774|BLD44_018720	PCC9339|WP_017309819.1
Nostoc_PCC7120|BAB77629.1	Fischerella__NIES_3754|BAU05592.1	UU774|BLD44_025905	PCC9339|WP_009459091.1
Nostoc_PCC7120|BAB77660.1	Fischerella__NIES_3754|BAU08850.1	UU774|BLD44_023660	PCC9339|WP_017312939.1
Nostoc_PCC7120|BAB72992.1	Fischerella__NIES_3754|BAU05193.1	UU774|BLD44_028860	PCC9339|WP_017312104.1
Nostoc_PCC7120|BAB73590.1	Fischerella__NIES_3754|BAU07172.1	UU774|BLD44_006110	PCC9339|WP_017309192.1
Nostoc_PCC7120|BAB75357.1	Fischerella__NIES_3754|BAU04788.1	UU774|BLD44_021825	PCC9339|WP_017311912.1
Nostoc_PCC7120|BAB77058.1	Fischerella__NIES_3754|BAU07425.1	UU774|BLD44_024160	PCC9339|WP_017309026.1
Nostoc_PCC7120|BAB77913.1	Fischerella__NIES_3754|BAU05396.1	UU774|BLD44_025095	PCC9339|WP_017313347.1
Nostoc_PCC7120|BAB77641.1	Fischerella__NIES_3754|BAU05604.1	UU774|BLD44_025970	PCC9339|WP_017310097.1
Nostoc_PCC7120|BAB72434.1	Fischerella__NIES_3754|BAU06576.1	UU774|BLD44_011200	PCC9339|WP_017312343.1
Nostoc_PCC7120|BAB73100.1	Fischerella__NIES_3754|BAU08987.1	UU774|BLD44_008320	PCC9339|WP_017309573.1
Nostoc_PCC7120|BAB73254.1	Fischerella__NIES_3754|BAU05072.1	UU774|BLD44_028275	PCC9339|WP_026081997.1
Nostoc_PCC7120|BAB74483.1	Fischerella__NIES_3754|BAU06493.1	UU774|BLD44_000290	PCC9339|WP_017311321.1
Nostoc_PCC7120|BAB76376.1	Fischerella__NIES_3754|BAU07290.1	UU774|BLD44_016635	PCC9339|WP_017313160.1
Nostoc_PCC7120|BAB77745.1	Fischerella__NIES_3754|BAU07067.1	UU774|BLD44_020810	PCC9339|WP_017311994.1
Nostoc_PCC7120|BAB76225.1	Fischerella__NIES_3754|BAU05339.1	UU774|BLD44_004415	PCC9339|WP_017313672.1
Nostoc_PCC7120|BAB76643.1	Fischerella__NIES_3754|BAU08070.1	UU774|BLD44_003875	PCC9339|WP_017311554.1
Nostoc_PCC7120|BAB73394.1	Fischerella__NIES_3754|BAU06533.1	UU774|BLD44_019865	PCC9339|WP_017312643.1
Nostoc_PCC7120|BAB74012.1	Fischerella__NIES_3754|BAU04906.1	UU774|BLD44_020760	PCC9339|WP_026082024.1
Nostoc_PCC7120|BAB73865.1	Fischerella__NIES_3754|BAU05626.1	UU774|BLD44_009890	PCC9339|WP_017311009.1
Nostoc_PCC7120|BAB72599.1	Fischerella__NIES_3754|BAU04832.1	UU774|BLD44_013955	PCC9339|WP_017311436.1
Nostoc_PCC7120|BAB76007.1	Fischerella__NIES_3754|BAU04333.1	UU774|BLD44_003090	PCC9339|WP_017311197.1
Nostoc_PCC7120|BAB74751.1	Fischerella__NIES_3754|BAU04140.1	UU774|BLD44_001240	PCC9339|WP_017313418.1
Nostoc_PCC7120|BAB73779.1	Fischerella__NIES_3754|BAU04992.1	UU774|BLD44_023550	PCC9339|WP_017312956.1
Nostoc_PCC7120|BAB76110.1	Fischerella__NIES_3754|BAU04180.1	UU774|BLD44_012220	PCC9339|WP_017310407.1
Nostoc_PCC7120|BAB73295.1	Fischerella__NIES_3754|BAU05648.1	UU774|BLD44_026500	PCC9339|WP_017309671.1
Nostoc_PCC7120|BAB76248.1	Fischerella__NIES_3754|BAU06706.1	UU774|BLD44_017820	PCC9339|WP_017310629.1
Nostoc_PCC7120|BAB72559.1	Fischerella__NIES_3754|BAU06654.1	UU774|BLD44_010630	PCC9339|WP_017310287.1
Nostoc_PCC7120|BAB73762.1	Fischerella__NIES_3754|BAU08280.1	UU774|BLD44_019155	PCC9339|WP_017309439.1
Nostoc_PCC7120|BAB76535.1	Fischerella__NIES_3754|BAU07420.1	UU774|BLD44_024140	PCC9339|WP_017309021.1
Nostoc_PCC7120|BAB77698.1	Fischerella__NIES_3754|BAU07208.1	UU774|BLD44_004710	PCC9339|WP_017313619.1
Nostoc_PCC7120|BAB74457.1	Fischerella__NIES_3754|BAU06456.1	UU774|BLD44_010115	PCC9339|WP_017310969.1
Nostoc_PCC7120|BAB77801.1	Fischerella__NIES_3754|BAU06335.1	UU774|BLD44_014205	PCC9339|WP_017308954.1
Nostoc_PCC7120|BAB74193.1	Fischerella__NIES_3754|BAU08219.1	UU774|BLD44_025720	PCC9339|WP_017309172.1
Nostoc_PCC7120|BAB75971.1	Fischerella__NIES_3754|BAU06206.1	UU774|BLD44_020665	PCC9339|WP_017311965.1
Nostoc_PCC7120|BAB76352.1	Fischerella__NIES_3754|BAU06418.1	UU774|BLD44_008530	PCC9339|WP_017309533.1
Nostoc_PCC7120|BAB75208.1	Fischerella__NIES_3754|BAU05590.1	UU774|BLD44_016365	PCC9339|WP_017309944.1
Nostoc_PCC7120|BAB73332.1	Fischerella__NIES_3754|BAU06252.1	UU774|BLD44_002270	PCC9339|WP_017310834.1
Nostoc_PCC7120|BAB75283.1	Fischerella__NIES_3754|BAU07642.1	UU774|BLD44_013325	PCC9339|WP_017312130.1
Nostoc_PCC7120|BAB76510.1	Fischerella__NIES_3754|BAU06900.1	UU774|BLD44_011880	PCC9339|WP_017308835.1
Nostoc_PCC7120|BAB72508.1	Fischerella__NIES_3754|BAU05589.1	UU774|BLD44_016370	PCC9339|WP_016864247.1
Nostoc_PCC7120|BAB74150.1	Fischerella__NIES_3754|BAU05531.1	UU774|BLD44_000180	PCC9339|WP_017311339.1
Nostoc_PCC7120|BAB73788.1	Fischerella__NIES_3754|BAU07913.1	UU774|BLD44_002320	PCC9339|WP_017310844.1
Nostoc_PCC7120|BAB76333.1	Fischerella__NIES_3754|BAU05374.1	UU774|BLD44_021110	PCC9339|WP_017312055.1
Nostoc_PCC7120|BAB76019.1	Fischerella__NIES_3754|BAU05065.1	UU774|BLD44_022880	PCC9339|WP_017313690.1
Nostoc_PCC7120|BAB74250.1	Fischerella__NIES_3754|BAU08146.1	UU774|BLD44_027055	PCC9339|WP_017309464.1
Nostoc_PCC7120|BAB75225.1	Fischerella__NIES_3754|BAU07194.1	UU774|BLD44_021595	PCC9339|WP_017309373.1
Nostoc_PCC7120|BAB75409.1	Fischerella__NIES_3754|BAU05663.1	UU774|BLD44_025085	PCC9339|WP_026082158.1
Nostoc_PCC7120|BAB74975.1	Fischerella__NIES_3754|BAU07383.1	UU774|BLD44_014895	PCC9339|WP_017312780.1
Nostoc_PCC7120|BAB77049.1	Fischerella__NIES_3754|BAU07434.1	UU774|BLD44_024225	PCC9339|WP_026081744.1
Nostoc_PCC7120|BAB75269.1	Fischerella__NIES_3754|BAU06657.1	UU774|BLD44_010610	PCC9339|WP_016861634.1
Nostoc_PCC7120|BAB74433.1	Fischerella__NIES_3754|BAU06551.1	UU774|BLD44_019765	PCC9339|WP_017312664.1
Nostoc_PCC7120|BAB74892.1	Fischerella__NIES_3754|BAU05435.1	UU774|BLD44_005845	PCC9339|WP_017309236.1
Nostoc_PCC7120|BAB76507.1	Fischerella__NIES_3754|BAU07009.1	UU774|BLD44_026705	PCC9339|WP_017312171.1
Nostoc_PCC7120|BAB74960.1	Fischerella__NIES_3754|BAU06178.1	UU774|BLD44_016590	PCC9339|WP_017313148.1
Nostoc_PCC7120|BAB77779.1	Fischerella__NIES_3754|BAU05148.1	UU774|BLD44_012715	PCC9339|WP_017310504.1
Nostoc_PCC7120|BAB75899.1	Fischerella__NIES_3754|BAU05123.1	UU774|BLD44_012595	PCC9339|WP_017310479.1
Nostoc_PCC7120|BAB74269.1	Fischerella__NIES_3754|BAU07035.1	UU774|BLD44_003405	PCC9339|WP_026081991.1
Nostoc_PCC7120|BAB72908.1	Fischerella__NIES_3754|BAU06690.1	UU774|BLD44_000800	PCC9339|WP_017312850.1
Nostoc_PCC7120|BAB75579.1	Fischerella__NIES_3754|BAU04280.1	UU774|BLD44_001350	PCC9339|WP_016860064.1
Nostoc_PCC7120|BAB75539.1	Fischerella__NIES_3754|BAU08980.1	UU774|BLD44_019345	PCC9339|WP_017311265.1
Nostoc_PCC7120|BAB76798.1	Fischerella__NIES_3754|BAU07811.1	UU774|BLD44_018240	PCC9339|WP_017312210.1
Fischerella__NIES_3754|BAU05638.1	Nostoc_PCC7120|BAB74791.1	UU774|BLD44_014330	PCC9339|WP_017308979.1
Nostoc_PCC7120|BAB73108.1	Fischerella__NIES_3754|BAU07102.1	UU774|BLD44_027505	PCC9339|WP_017312716.1
Nostoc_PCC7120|BAB75881.1	Fischerella__NIES_3754|BAU08571.1	UU774|BLD44_003790	PCC9339|WP_017311575.1
Nostoc_PCC7120|BAB75854.1	Fischerella__NIES_3754|BAU07646.1	UU774|BLD44_013310	PCC9339|WP_017312127.1
Nostoc_PCC7120|BAB73362.1	Fischerella__NIES_3754|BAU07561.1	UU774|BLD44_010150	PCC9339|WP_017310964.1
Nostoc_PCC7120|BAB76793.1	Fischerella__NIES_3754|BAU07816.1	UU774|BLD44_018210	PCC9339|WP_017312205.1
Nostoc_PCC7120|BAB73411.1	Fischerella__NIES_3754|BAU06528.1	UU774|BLD44_019950	PCC9339|WP_196797878.1
Nostoc_PCC7120|BAB74535.1	Fischerella__NIES_3754|BAU08667.1	UU774|BLD44_018450	PCC9339|WP_017312249.1
Nostoc_PCC7120|BAB76235.1	Fischerella__NIES_3754|BAU05085.1	UU774|BLD44_012420	PCC9339|WP_017310441.1
Nostoc_PCC7120|BAB76944.1	Fischerella__NIES_3754|BAU07184.1	UU774|BLD44_009750	PCC9339|WP_035115801.1
Nostoc_PCC7120|BAB73069.1	Fischerella__NIES_3754|BAU08238.1	UU774|BLD44_008945	PCC9339|WP_017313075.1
Nostoc_PCC7120|BAB73117.1	Fischerella__NIES_3754|BAU06143.1	UU774|BLD44_000850	PCC9339|WP_017312841.1
Nostoc_PCC7120|BAB77529.1	Fischerella__NIES_3754|BAU07529.1	UU774|BLD44_002835	PCC9339|WP_017311145.1
Nostoc_PCC7120|BAB73861.1	Fischerella__NIES_3754|BAU07081.1	UU774|BLD44_018310	PCC9339|WP_017312222.1
Nostoc_PCC7120|BAB72660.1	Fischerella__NIES_3754|BAU07893.1	UU774|BLD44_003395	PCC9339|WP_017311647.1
Nostoc_PCC7120|BAB74690.1	Fischerella__NIES_3754|BAU06132.1	UU774|BLD44_000105	PCC9339|WP_017311354.1
Nostoc_PCC7120|BAB77688.1	Fischerella__NIES_3754|BAU05258.1	UU774|BLD44_021055	PCC9339|WP_017312044.1
Nostoc_PCC7120|BAB74256.1	Fischerella__NIES_3754|BAU07916.1	UU774|BLD44_002310	PCC9339|WP_017310842.1
Nostoc_PCC7120|BAB75576.1	Fischerella__NIES_3754|BAU06057.1	UU774|BLD44_015410	PCC9339|WP_017312433.1
Nostoc_PCC7120|BAB75553.1	Fischerella__NIES_3754|BAU07681.1	UU774|BLD44_015850	PCC9339|WP_017310215.1
Nostoc_PCC7120|BAB73391.1	Fischerella__NIES_3754|BAU06536.1	UU774|BLD44_019850	PCC9339|WP_017312646.1
Nostoc_PCC7120|BAB75120.1	Fischerella__NIES_3754|BAU07533.1	UU774|BLD44_012780	PCC9339|WP_017310517.1
Nostoc_PCC7120|BAB74219.1	Fischerella__NIES_3754|BAU06841.1	UU774|BLD44_016965	PCC9339|WP_017313220.1
Nostoc_PCC7120|BAB75159.1	Fischerella__NIES_3754|BAU07918.1	UU774|BLD44_002300	PCC9339|WP_017310840.1
Nostoc_PCC7120|BAB76764.1	Fischerella__NIES_3754|BAU07724.1	UU774|BLD44_030030	PCC9339|WP_017312560.1
Nostoc_PCC7120|BAB77968.1	Fischerella__NIES_3754|BAU04643.1	UU774|BLD44_029315	PCC9339|WP_017308872.1
Nostoc_PCC7120|BAB73440.1	Fischerella__NIES_3754|BAU05578.1	UU774|BLD44_016765	PCC9339|WP_017313184.1
Nostoc_PCC7120|BAB76404.1	Fischerella__NIES_3754|BAU06325.1	UU774|BLD44_020740	PCC9339|WP_017311980.1
Nostoc_PCC7120|BAB74947.1	Fischerella__NIES_3754|BAU08646.1	UU774|BLD44_029425	PCC9339|WP_017313024.1
Nostoc_PCC7120|BAB73678.1	Fischerella__NIES_3754|BAU07896.1	UU774|BLD44_003385	PCC9339|WP_017311649.1
Nostoc_PCC7120|BAB74130.1	Fischerella__NIES_3754|BAU08005.1	UU774|BLD44_024860	PCC9339|WP_017313393.1
Nostoc_PCC7120|BAB74444.1	Fischerella__NIES_3754|BAU07099.1	UU774|BLD44_027490	PCC9339|WP_017312719.1
Nostoc_PCC7120|BAB76224.1	Fischerella__NIES_3754|BAU05340.1	UU774|BLD44_004420	PCC9339|WP_017313671.1
Nostoc_PCC7120|BAB76180.1	Fischerella__NIES_3754|BAU06259.1	UU774|BLD44_000405	PCC9339|WP_017311300.1
Nostoc_PCC7120|BAB73413.1	Fischerella__NIES_3754|BAU06526.1	UU774|BLD44_019970	PCC9339|WP_017312618.1
Nostoc_PCC7120|BAB73245.1	Fischerella__NIES_3754|BAU06957.1	UU774|BLD44_018195	PCC9339|WP_026081892.1
Nostoc_PCC7120|BAB76957.1	Fischerella__NIES_3754|BAU08128.1	UU774|BLD44_009675	PCC9339|WP_026081933.1
Nostoc_PCC7120|BAB76590.1	Fischerella__NIES_3754|BAU06126.1	UU774|BLD44_000070	PCC9339|WP_017311364.1
Nostoc_PCC7120|BAB74060.1	Fischerella__NIES_3754|BAU06824.1	UU774|BLD44_012375	PCC9339|WP_017310431.1
Nostoc_PCC7120|BAB74783.1	Fischerella__NIES_3754|BAU08166.1	UU774|BLD44_024535	PCC9339|WP_017309868.1
Nostoc_PCC7120|BAB73576.1	Fischerella__NIES_3754|BAU06696.1	UU774|BLD44_006240	PCC9339|WP_017310053.1
Nostoc_PCC7120|BAB76073.1	Fischerella__NIES_3754|BAU05624.1	UU774|BLD44_011520	PCC9339|WP_017310113.1
Nostoc_PCC7120|BAB76760.1	Fischerella__NIES_3754|BAU07727.1	UU774|BLD44_030050	PCC9339|WP_017312564.1
Nostoc_PCC7120|BAB74650.1	Fischerella__NIES_3754|BAU08332.1	UU774|BLD44_003115	PCC9339|WP_017311203.1
Nostoc_PCC7120|BAB74902.1	Fischerella__NIES_3754|BAU08580.1	UU774|BLD44_025235	PCC9339|WP_017313534.1
Nostoc_PCC7120|BAB74981.1	Fischerella__NIES_3754|BAU07389.1	UU774|BLD44_014870	PCC9339|WP_017312773.1
Nostoc_PCC7120|BAB76277.1	Fischerella__NIES_3754|BAU07263.1	PCC9339|WP_017313490.1	UU774|BLD44_025475
Nostoc_PCC7120|BAB76965.1	Fischerella__NIES_3754|BAU07238.1	UU774|BLD44_004650	PCC9339|WP_017313630.1
Nostoc_PCC7120|BAB76983.1	Fischerella__NIES_3754|BAU04743.1	UU774|BLD44_012830	PCC9339|WP_017310528.1
Nostoc_PCC7120|BAB75158.1	Fischerella__NIES_3754|BAU07917.1	UU774|BLD44_002305	PCC9339|WP_017310841.1
Nostoc_PCC7120|BAB76695.1	Fischerella__NIES_3754|BAU06600.1	UU774|BLD44_010455	PCC9339|WP_017313274.1
Nostoc_PCC7120|BAB77905.1	Fischerella__NIES_3754|BAU08841.1	UU774|BLD44_009795	PCC9339|WP_017311026.1
Nostoc_PCC7120|BAB75745.1	Fischerella__NIES_3754|BAU04185.1	UU774|BLD44_012240	PCC9339|WP_026081878.1
Nostoc_PCC7120|BAB73772.1	Fischerella__NIES_3754|BAU06581.1	UU774|BLD44_014385	PCC9339|WP_017311780.1
Nostoc_PCC7120|BAB74647.1	Fischerella__NIES_3754|BAU09033.1	UU774|BLD44_005030	PCC9339|WP_017312532.1
Nostoc_PCC7120|BAB76705.1	Fischerella__NIES_3754|BAU04224.1	UU774|BLD44_004325	PCC9339|WP_017312408.1
Nostoc_PCC7120|BAB74231.1	Fischerella__NIES_3754|BAU06968.1	UU774|BLD44_012920	PCC9339|WP_017310547.1
Nostoc_PCC7120|BAB75057.1	Fischerella__NIES_3754|BAU04181.1	UU774|BLD44_012225	PCC9339|WP_017310408.1
Nostoc_PCC7120|BAB77748.1	Fischerella__NIES_3754|BAU07064.1	UU774|BLD44_020795	PCC9339|WP_017311991.1
Nostoc_PCC7120|BAB75118.1	Fischerella__NIES_3754|BAU08362.1	UU774|BLD44_012770	PCC9339|WP_017310515.1
Nostoc_PCC7120|BAB73618.1	Fischerella__NIES_3754|BAU08042.1	UU774|BLD44_014635	PCC9339|WP_035115899.1
Nostoc_PCC7120|BAB76487.1	Fischerella__NIES_3754|BAU08094.1	UU774|BLD44_022990	PCC9339|WP_017311696.1
Nostoc_PCC7120|BAB73862.1	Fischerella__NIES_3754|BAU07080.1	UU774|BLD44_018305	PCC9339|WP_017312221.1
Nostoc_PCC7120|BAB72606.1	Fischerella__NIES_3754|BAU08816.1	UU774|BLD44_013015	PCC9339|WP_017310937.1
Nostoc_PCC7120|BAB74422.1	Fischerella__NIES_3754|BAU04948.1	UU774|BLD44_001830	PCC9339|WP_017313774.1
Nostoc_PCC7120|BAB72902.1	Fischerella__NIES_3754|BAU06089.1	UU774|BLD44_002715	PCC9339|WP_017313131.1
Nostoc_PCC7120|BAB72421.1	Fischerella__NIES_3754|BAU08372.1	UU774|BLD44_001025	PCC9339|WP_017313467.1
Nostoc_PCC7120|BAB75964.1	Fischerella__NIES_3754|BAU04360.1	UU774|BLD44_005110	PCC9339|WP_026082087.1
Nostoc_PCC7120|BAB75783.1	Fischerella__NIES_3754|BAU06306.1	UU774|BLD44_014580	PCC9339|WP_017311821.1
Nostoc_PCC7120|BAB77742.1	Fischerella__NIES_3754|BAU08016.1	UU774|BLD44_024925	PCC9339|WP_026082163.1
Nostoc_PCC7120|BAB74056.1	Fischerella__NIES_3754|BAU05080.1	UU774|BLD44_019275	PCC9339|WP_017311256.1
Nostoc_PCC7120|BAB73704.1	Fischerella__NIES_3754|BAU06347.1	UU774|BLD44_014115	PCC9339|WP_017308937.1
Nostoc_PCC7120|BAB75641.1	Fischerella__NIES_3754|BAU08082.1	UU774|BLD44_005710	PCC9339|WP_017309263.1
Nostoc_PCC7120|BAB73151.1	Fischerella__NIES_3754|BAU04882.1	UU774|BLD44_026330	PCC9339|WP_017309640.1
Nostoc_PCC7120|BAB74057.1	Fischerella__NIES_3754|BAU05079.1	UU774|BLD44_019265	PCC9339|WP_017311255.1
Nostoc_PCC7120|BAB77746.1	Fischerella__NIES_3754|BAU07066.1	UU774|BLD44_020805	PCC9339|WP_017311993.1
Nostoc_PCC7120|BAB76241.1	Fischerella__NIES_3754|BAU05004.1	UU774|BLD44_013795	PCC9339|WP_017311404.1
Nostoc_PCC7120|BAB73439.1	Fischerella__NIES_3754|BAU05299.1	UU774|BLD44_018800	PCC9339|WP_017309836.1
Nostoc_PCC7120|BAB74181.1	Fischerella__NIES_3754|BAU08232.1	UU774|BLD44_025800	PCC9339|WP_017309184.1
Nostoc_PCC7120|BAB75877.1	Fischerella__NIES_3754|BAU08479.1	UU774|BLD44_028170	PCC9339|WP_017311764.1
Nostoc_PCC7120|BAB77825.1	Fischerella__NIES_3754|BAU08928.1	UU774|BLD44_018575	PCC9339|WP_017309791.1
Nostoc_PCC7120|BAB75970.1	Fischerella__NIES_3754|BAU06207.1	UU774|BLD44_020660	PCC9339|WP_017311964.1
Nostoc_PCC7120|BAB74110.1	Fischerella__NIES_3754|BAU06775.1	UU774|BLD44_006090	PCC9339|WP_017309196.1
Nostoc_PCC7120|BAB73543.1	Fischerella__NIES_3754|BAU07930.1	UU774|BLD44_011095	PCC9339|WP_017312321.1
Nostoc_PCC7120|BAB73036.1	Fischerella__NIES_3754|BAU06159.1	UU774|BLD44_002425	PCC9339|WP_017310865.1
Nostoc_PCC7120|BAB76541.1	Fischerella__NIES_3754|BAU08772.1	UU774|BLD44_027130	PCC9339|WP_017309451.1
Nostoc_PCC7120|BAB76289.1	Fischerella__NIES_3754|BAU08953.1	UU774|BLD44_022775	PCC9339|WP_017313712.1
Nostoc_PCC7120|BAB73570.1	Fischerella__NIES_3754|BAU07856.1	UU774|BLD44_005885	PCC9339|WP_016863491.1
Nostoc_PCC7120|BAB74976.1	Fischerella__NIES_3754|BAU07384.1	UU774|BLD44_014890	PCC9339|WP_017312779.1
Nostoc_PCC7120|BAB76993.1	Fischerella__NIES_3754|BAU04921.1	UU774|BLD44_001430	PCC9339|WP_017313852.1
Nostoc_PCC7120|BAB76129.1	Fischerella__NIES_3754|BAU05016.1	UU774|BLD44_013725	PCC9339|WP_017311393.1
Nostoc_PCC7120|BAB72791.1	Fischerella__NIES_3754|BAU08430.1	UU774|BLD44_011525	PCC9339|WP_017310114.1
Nostoc_PCC7120|BAB73801.1	Fischerella__NIES_3754|BAU08908.1	UU774|BLD44_017230	PCC9339|WP_017310766.1
Nostoc_PCC7120|BAB73782.1	Fischerella__NIES_3754|BAU04995.1	UU774|BLD44_023535	PCC9339|WP_017312959.1
Nostoc_PCC7120|BAB74789.1	Fischerella__NIES_3754|BAU06721.1	UU774|BLD44_017910	PCC9339|WP_017310610.1
Nostoc_PCC7120|BAB73504.1	Fischerella__NIES_3754|BAU06766.1	UU774|BLD44_006050	PCC9339|WP_026081759.1
Nostoc_PCC7120|BAB73284.1	Fischerella__NIES_3754|BAU07329.1	UU774|BLD44_011345	PCC9339|WP_017312371.1
Nostoc_PCC7120|BAB72985.1	Fischerella__NIES_3754|BAU07313.1	UU774|BLD44_026440	PCC9339|WP_017309659.1
Nostoc_PCC7120|BAB72433.1	Fischerella__NIES_3754|BAU06577.1	UU774|BLD44_011195	PCC9339|WP_017312341.1
Nostoc_PCC7120|BAB72994.1	Fischerella__NIES_3754|BAU04348.1	UU774|BLD44_003305	PCC9339|WP_017311663.1
Nostoc_PCC7120|BAB73716.1	Fischerella__NIES_3754|BAU06799.1	UU774|BLD44_008410	PCC9339|WP_035115611.1
Nostoc_PCC7120|BAB75491.1	Fischerella__NIES_3754|BAU08641.1	UU774|BLD44_029380	PCC9339|WP_017313015.1
Nostoc_PCC7120|BAB76203.1	Fischerella__NIES_3754|BAU06219.1	UU774|BLD44_020600	PCC9339|WP_017311950.1
Nostoc_PCC7120|BAB72415.1	Fischerella__NIES_3754|BAU06419.1	UU774|BLD44_008545	PCC9339|WP_017309530.1
Nostoc_PCC7120|BAB72526.1	Fischerella__NIES_3754|BAU04898.1	UU774|BLD44_018630	PCC9339|WP_026081815.1
Nostoc_PCC7120|BAB76524.1	Fischerella__NIES_3754|BAU06235.1	UU774|BLD44_004200	PCC9339|WP_017311487.1
Nostoc_PCC7120|BAB77601.1	Fischerella__NIES_3754|BAU06567.1	UU774|BLD44_008590	PCC9339|WP_017309520.1
Nostoc_PCC7120|BAB75337.1	Fischerella__NIES_3754|BAU08031.1	UU774|BLD44_025025	PCC9339|WP_017313362.1
Nostoc_PCC7120|BAB72419.1	Fischerella__NIES_3754|BAU08185.1	UU774|BLD44_000915	PCC9339|WP_017312830.1
Nostoc_PCC7120|BAB78032.1	Fischerella__NIES_3754|BAU08603.1	UU774|BLD44_011075	PCC9339|WP_017312319.1
Nostoc_PCC7120|BAB73213.1	Fischerella__NIES_3754|BAU06234.1	UU774|BLD44_004205	PCC9339|WP_026081977.1
Nostoc_PCC7120|BAB75254.1	Fischerella__NIES_3754|BAU04213.1	UU774|BLD44_024090	PCC9339|WP_017309010.1
Nostoc_PCC7120|BAB76952.1	Fischerella__NIES_3754|BAU08736.1	UU774|BLD44_011015	PCC9339|WP_017312306.1
Nostoc_PCC7120|BAB76968.1	Fischerella__NIES_3754|BAU07242.1	UU774|BLD44_004655	PCC9339|WP_017313629.1
Nostoc_PCC7120|BAB76936.1	Fischerella__NIES_3754|BAU05233.1	UU774|BLD44_020915	PCC9339|WP_017312014.1
Nostoc_PCC7120|BAB72816.1	Fischerella__NIES_3754|BAU08373.1	UU774|BLD44_001020	PCC9339|WP_017313468.1
Nostoc_PCC7120|BAB75656.1	Fischerella__NIES_3754|BAU04166.1	UU774|BLD44_009035	PCC9339|WP_017310389.1
Nostoc_PCC7120|BAB74217.1	Fischerella__NIES_3754|BAU06840.1	UU774|BLD44_016970	PCC9339|WP_017313221.1
Nostoc_PCC7120|BAB76010.1	Fischerella__NIES_3754|BAU04336.1	UU774|BLD44_003375	PCC9339|WP_017311651.1
Nostoc_PCC7120|BAB74450.1	Fischerella__NIES_3754|BAU07107.1	UU774|BLD44_015130	PCC9339|WP_017312818.1
Nostoc_PCC7120|BAB75380.1	Fischerella__NIES_3754|BAU05467.1	UU774|BLD44_016035	PCC9339|WP_017310254.1
Nostoc_PCC7120|BAB73094.1	Fischerella__NIES_3754|BAU08934.1	UU774|BLD44_018540	PCC9339|WP_016864395.1
Nostoc_PCC7120|BAB75828.1	Fischerella__NIES_3754|BAU06232.1	UU774|BLD44_004220	PCC9339|WP_017311483.1
Nostoc_PCC7120|BAB72944.1	Fischerella__NIES_3754|BAU06466.1	UU774|BLD44_009110	PCC9339|WP_017310374.1
Nostoc_PCC7120|BAB76140.1	Fischerella__NIES_3754|BAU05391.1	UU774|BLD44_004870	PCC9339|WP_017313592.1
Nostoc_PCC7120|BAB75540.1	Fischerella__NIES_3754|BAU08979.1	UU774|BLD44_019340	PCC9339|WP_017311264.1
Nostoc_PCC7120|BAB76538.1	Fischerella__NIES_3754|BAU06195.1	UU774|BLD44_020715	PCC9339|WP_026082023.1
Nostoc_PCC7120|BAB75626.1	Fischerella__NIES_3754|BAU05878.1	PCC9339|WP_017312547.1	Fischerella__NIES_3754|BAU05877.1
Nostoc_PCC7120|BAB77933.1	Fischerella__NIES_3754|BAU05179.1	UU774|BLD44_004145	PCC9339|WP_017311497.1
Nostoc_PCC7120|BAB76483.1	Fischerella__NIES_3754|BAU08097.1	UU774|BLD44_022975	PCC9339|WP_017311692.1
Nostoc_PCC7120|BAB72825.1	Fischerella__NIES_3754|BAU07300.1	UU774|BLD44_026260	PCC9339|WP_009457333.1
Nostoc_PCC7120|BAB74836.1	Fischerella__NIES_3754|BAU08847.1	UU774|BLD44_023645	PCC9339|WP_017312942.1
Nostoc_PCC7120|BAB77921.1	Fischerella__NIES_3754|BAU06602.1	UU774|BLD44_010225	PCC9339|WP_017313229.1
Nostoc_PCC7120|BAB72763.1	Fischerella__NIES_3754|BAU07223.1	UU774|BLD44_002955	PCC9339|WP_016861929.1
Nostoc_PCC7120|BAB77891.1	Fischerella__NIES_3754|BAU08189.1	UU774|BLD44_008205	PCC9339|WP_017309595.1
Nostoc_PCC7120|BAB73194.1	Fischerella__NIES_3754|BAU07986.1	UU774|BLD44_024815	PCC9339|WP_017313400.1
Nostoc_PCC7120|BAB72925.1	Fischerella__NIES_3754|BAU06947.1	UU774|BLD44_010735	PCC9339|WP_017312870.1
Nostoc_PCC7120|BAB76093.1	Fischerella__NIES_3754|BAU08823.1	UU774|BLD44_015005	PCC9339|WP_017312796.1
Nostoc_PCC7120|BAB75747.1	Fischerella__NIES_3754|BAU07666.1	UU774|BLD44_018650	PCC9339|WP_017309806.1
Nostoc_PCC7120|BAB77794.1	Fischerella__NIES_3754|BAU08347.1	UU774|BLD44_003190	PCC9339|WP_017311219.1
Nostoc_PCC7120|BAB76152.1	Fischerella__NIES_3754|BAU06357.1	UU774|BLD44_028325	PCC9339|WP_017308917.1
Nostoc_PCC7120|BAB74971.1	Fischerella__NIES_3754|BAU06171.1	UU774|BLD44_015940	PCC9339|WP_017310236.1
Nostoc_PCC7120|BAB77795.1	Fischerella__NIES_3754|BAU08346.1	UU774|BLD44_003195	PCC9339|WP_017311220.1
Nostoc_PCC7120|BAB74267.1	Fischerella__NIES_3754|BAU07033.1	UU774|BLD44_025330	PCC9339|WP_017313516.1
Nostoc_PCC7120|BAB75379.1	Fischerella__NIES_3754|BAU05468.1	UU774|BLD44_016030	PCC9339|WP_017310253.1
Nostoc_PCC7120|BAB75053.1	Fischerella__NIES_3754|BAU05951.1	UU774|BLD44_011300	PCC9339|WP_026082068.1
Nostoc_PCC7120|BAB75994.1	Fischerella__NIES_3754|BAU05171.1	UU774|BLD44_004115	PCC9339|WP_017311503.1
Nostoc_PCC7120|BAB77911.1	Fischerella__NIES_3754|BAU06718.1	UU774|BLD44_017890	PCC9339|WP_017310613.1
Nostoc_PCC7120|BAB75527.1	Fischerella__NIES_3754|BAU07358.1	UU774|BLD44_016515	PCC9339|WP_017309911.1
Nostoc_PCC7120|BAB74072.1	Fischerella__NIES_3754|BAU08152.1	UU774|BLD44_007340	PCC9339|WP_026081943.1
Nostoc_PCC7120|BAB76528.1	Fischerella__NIES_3754|BAU06239.1	UU774|BLD44_028875	PCC9339|WP_017312107.1
Nostoc_PCC7120|BAB73184.1	Fischerella__NIES_3754|BAU07607.1	UU774|BLD44_002940	PCC9339|WP_017311170.1
Nostoc_PCC7120|BAB78053.1	Fischerella__NIES_3754|BAU05039.1	UU774|BLD44_002570	PCC9339|WP_017313103.1
Nostoc_PCC7120|BAB78075.1	Fischerella__NIES_3754|BAU08618.1	UU774|BLD44_004795	PCC9339|WP_026082189.1
Nostoc_PCC7120|BAB76204.1	Fischerella__NIES_3754|BAU06218.1	UU774|BLD44_020605	PCC9339|WP_017311951.1
Nostoc_PCC7120|BAB76205.1	Fischerella__NIES_3754|BAU06215.1	UU774|BLD44_020610	PCC9339|WP_017311952.1
Nostoc_PCC7120|BAB76058.1	Fischerella__NIES_3754|BAU04982.1	UU774|BLD44_023610	PCC9339|WP_026082120.1
Nostoc_PCC7120|BAB77717.1	Fischerella__NIES_3754|BAU04656.1	UU774|BLD44_010390	PCC9339|WP_026082150.1
Nostoc_PCC7120|BAB73270.1	Fischerella__NIES_3754|BAU07535.1	UU774|BLD44_013340	PCC9339|WP_017312133.1
Nostoc_PCC7120|BAB76083.1	Fischerella__NIES_3754|BAU06323.1	UU774|BLD44_010185	PCC9339|WP_017310956.1
Nostoc_PCC7120|BAB74632.1	Fischerella__NIES_3754|BAU06121.1	UU774|BLD44_024275	PCC9339|WP_017311279.1
Nostoc_PCC7120|BAB74144.1	Fischerella__NIES_3754|BAU07690.1	UU774|BLD44_023460	PCC9339|WP_017312974.1
Nostoc_PCC7120|BAB75861.1	Fischerella__NIES_3754|BAU09011.1	UU774|BLD44_003940	PCC9339|WP_017311540.1
Nostoc_PCC7120|BAB73930.1	Fischerella__NIES_3754|BAU08546.1	UU774|BLD44_014440	PCC9339|WP_017311792.1
Nostoc_PCC7120|BAB74979.1	Fischerella__NIES_3754|BAU07387.1	UU774|BLD44_014880	PCC9339|WP_017312775.1
Nostoc_PCC7120|BAB75902.1	Fischerella__NIES_3754|BAU05126.1	UU774|BLD44_012610	PCC9339|WP_026081884.1
Nostoc_PCC7120|BAB76964.1	Fischerella__NIES_3754|BAU07237.1	UU774|BLD44_004645	PCC9339|WP_017313632.1
Nostoc_PCC7120|BAB73531.1	Fischerella__NIES_3754|BAU08106.1	UU774|BLD44_022925	PCC9339|WP_017311682.1
Nostoc_PCC7120|BAB75545.1	Fischerella__NIES_3754|BAU08974.1	UU774|BLD44_019315	PCC9339|WP_196797829.1
Nostoc_PCC7120|BAB74957.1	Fischerella__NIES_3754|BAU06182.1	UU774|BLD44_026355	PCC9339|WP_026081798.1
Nostoc_PCC7120|BAB75816.1	Fischerella__NIES_3754|BAU07961.1	UU774|BLD44_029010	PCC9339|WP_017312281.1
Nostoc_PCC7120|BAB75963.1	Fischerella__NIES_3754|BAU05173.1	UU774|BLD44_004125	PCC9339|WP_155950732.1
Nostoc_PCC7120|BAB74792.1	Fischerella__NIES_3754|BAU08559.1	UU774|BLD44_010330	PCC9339|WP_017313251.1
Nostoc_PCC7120|BAB75525.1	Fischerella__NIES_3754|BAU07360.1	UU774|BLD44_016525	PCC9339|WP_017309909.1
Nostoc_PCC7120|BAB73568.1	Fischerella__NIES_3754|BAU05358.1	UU774|BLD44_019115	PCC9339|WP_017309429.1
Nostoc_PCC7120|BAB73374.1	Fischerella__NIES_3754|BAU08165.1	UU774|BLD44_018925	PCC9339|WP_017309862.1
Nostoc_PCC7120|BAB72454.1	Fischerella__NIES_3754|BAU07423.1	UU774|BLD44_024155	PCC9339|WP_017309025.1
Nostoc_PCC7120|BAB72814.1	Fischerella__NIES_3754|BAU06422.1	UU774|BLD44_026155	PCC9339|WP_017313313.1
Nostoc_PCC7120|BAB74148.1	Fischerella__NIES_3754|BAU07686.1	UU774|BLD44_023480	PCC9339|WP_017312970.1
Nostoc_PCC7120|BAB78055.1	Fischerella__NIES_3754|BAU05288.1	UU774|BLD44_018880	PCC9339|WP_196797814.1
Nostoc_PCC7120|BAB76135.1	Fischerella__NIES_3754|BAU05393.1	UU774|BLD44_004860	PCC9339|WP_017313594.1
Nostoc_PCC7120|BAB75931.1	Fischerella__NIES_3754|BAU08818.1	UU774|BLD44_004245	PCC9339|WP_017311479.1
Nostoc_PCC7120|BAB76116.1	Fischerella__NIES_3754|BAU08676.1	UU774|BLD44_017350	PCC9339|WP_017310723.1
Nostoc_PCC7120|BAB72833.1	Fischerella__NIES_3754|BAU04207.1	UU774|BLD44_017690	PCC9339|WP_026081901.1
Nostoc_PCC7120|BAB77966.1	Fischerella__NIES_3754|BAU07824.1	UU774|BLD44_008645	PCC9339|WP_017309512.1
Nostoc_PCC7120|BAB77619.1	Fischerella__NIES_3754|BAU05518.1	UU774|BLD44_015565	PCC9339|WP_017312460.1
Nostoc_PCC7120|BAB74652.1	Fischerella__NIES_3754|BAU06708.1	UU774|BLD44_017830	PCC9339|WP_017310627.1
Nostoc_PCC7120|BAB73165.1	Fischerella__NIES_3754|BAU08124.1	UU774|BLD44_009695	PCC9339|WP_017311045.1
Nostoc_PCC7120|BAB75366.1	Fischerella__NIES_3754|BAU08511.1	UU774|BLD44_026745	PCC9339|WP_026082051.1
Nostoc_PCC7120|BAB75273.1	Fischerella__NIES_3754|BAU07943.1	UU774|BLD44_015290	PCC9339|WP_017312412.1
Nostoc_PCC7120|BAB72565.1	Fischerella__NIES_3754|BAU06651.1	UU774|BLD44_010650	PCC9339|WP_017310284.1
Nostoc_PCC7120|BAB77767.1	Fischerella__NIES_3754|BAU04152.1	UU774|BLD44_017325	PCC9339|WP_017310728.1
Nostoc_PCC7120|BAB75650.1	Fischerella__NIES_3754|BAU04158.1	UU774|BLD44_017305	PCC9339|WP_081594456.1
Nostoc_PCC7120|BAB74747.1	Fischerella__NIES_3754|BAU09051.1	UU774|BLD44_014425	PCC9339|WP_017311788.1
Nostoc_PCC7120|BAB74041.1	Fischerella__NIES_3754|BAU05644.1	UU774|BLD44_014275	PCC9339|WP_017308969.1
Nostoc_PCC7120|BAB75780.1	Fischerella__NIES_3754|BAU06463.1	UU774|BLD44_009135	PCC9339|WP_044449814.1
Nostoc_PCC7120|BAB74835.1	Fischerella__NIES_3754|BAU08848.1	UU774|BLD44_023650	PCC9339|WP_017312941.1
Nostoc_PCC7120|BAB75544.1	Fischerella__NIES_3754|BAU08975.1	UU774|BLD44_019320	PCC9339|WP_016861091.1
Nostoc_PCC7120|BAB76287.1	Fischerella__NIES_3754|BAU07782.1	UU774|BLD44_002455	PCC9339|WP_017310868.1
Nostoc_PCC7120|BAB73967.1	Fischerella__NIES_3754|BAU07865.1	UU774|BLD44_005960	PCC9339|WP_017309220.1
Nostoc_PCC7120|BAB74943.1	Fischerella__NIES_3754|BAU04289.1	UU774|BLD44_003490	PCC9339|WP_017311625.1
Nostoc_PCC7120|BAB76512.1	Fischerella__NIES_3754|BAU06597.1	UU774|BLD44_015770	PCC9339|WP_017310202.1
Nostoc_PCC7120|BAB72611.1	Fischerella__NIES_3754|BAU05565.1	UU774|BLD44_013040	PCC9339|WP_017310942.1
Nostoc_PCC7120|BAB76207.1	Fischerella__NIES_3754|BAU06213.1	UU774|BLD44_020620	PCC9339|WP_017311954.1
Nostoc_PCC7120|BAB77758.1	Fischerella__NIES_3754|BAU07149.1	UU774|BLD44_016160	PCC9339|WP_017310126.1
Nostoc_PCC7120|BAB73310.1	Fischerella__NIES_3754|BAU07835.1	UU774|BLD44_026185	PCC9339|WP_017309612.1
Nostoc_PCC7120|BAB76608.1	Fischerella__NIES_3754|BAU06991.1	UU774|BLD44_015670	PCC9339|WP_026082082.1
Nostoc_PCC7120|BAB74464.1	Fischerella__NIES_3754|BAU04968.1	UU774|BLD44_001735	PCC9339|WP_017313791.1
Nostoc_PCC7120|BAB76954.1	Fischerella__NIES_3754|BAU08131.1	UU774|BLD44_009655	PCC9339|WP_017311052.1
Nostoc_PCC7120|BAB75292.1	Fischerella__NIES_3754|BAU07634.1	UU774|BLD44_023510	PCC9339|WP_017312964.1
Nostoc_PCC7120|BAB75792.1	Fischerella__NIES_3754|BAU04250.1	UU774|BLD44_010595	PCC9339|WP_017310293.1
Nostoc_PCC7120|BAB73701.1	Fischerella__NIES_3754|BAU06344.1	UU774|BLD44_014130	PCC9339|WP_017308939.1
Nostoc_PCC7120|BAB74858.1	Fischerella__NIES_3754|BAU06103.1	UU774|BLD44_002645	PCC9339|WP_017313118.1
Nostoc_PCC7120|BAB74374.1	Fischerella__NIES_3754|BAU08607.1	UU774|BLD44_018970	PCC9339|WP_017311458.1
Nostoc_PCC7120|BAB75252.1	Fischerella__NIES_3754|BAU06848.1	UU774|BLD44_028995	PCC9339|WP_017311837.1
Nostoc_PCC7120|BAB72911.1	Fischerella__NIES_3754|BAU05828.1	UU774|BLD44_018135	PCC9339|WP_017310570.1
Nostoc_PCC7120|BAB75875.1	Fischerella__NIES_3754|BAU08480.1	UU774|BLD44_028165	PCC9339|WP_017311766.1
Nostoc_PCC7120|BAB72802.1	Fischerella__NIES_3754|BAU06516.1	UU774|BLD44_028235	PCC9339|WP_016858680.1
Nostoc_PCC7120|BAB73770.1	Fischerella__NIES_3754|BAU08720.1	UU774|BLD44_005080	PCC9339|WP_026082089.1
Nostoc_PCC7120|BAB77734.1	Fischerella__NIES_3754|BAU08024.1	UU774|BLD44_024980	PCC9339|WP_017313371.1
Nostoc_PCC7120|BAB76500.1	Fischerella__NIES_3754|BAU07003.1	UU774|BLD44_026550	PCC9339|WP_026082049.1
Nostoc_PCC7120|BAB75897.1	Fischerella__NIES_3754|BAU05121.1	UU774|BLD44_012585	PCC9339|WP_017310477.1
Nostoc_PCC7120|BAB77957.1	Fischerella__NIES_3754|BAU07632.1	UU774|BLD44_008785	PCC9339|WP_017313044.1
Nostoc_PCC7120|BAB73103.1	Fischerella__NIES_3754|BAU06155.1	UU774|BLD44_016905	PCC9339|WP_026082146.1
Nostoc_PCC7120|BAB76836.1	Fischerella__NIES_3754|BAU08333.1	UU774|BLD44_003140	PCC9339|WP_017311208.1
Nostoc_PCC7120|BAB72371.1	UU774|BLD44_027340	PCC9339|WP_017307763.1	PCC9339|WP_017308613.1
Nostoc_PCC7120|BAB74775.1	Fischerella__NIES_3754|BAU05652.1	UU774|BLD44_026480	PCC9339|WP_026081804.1
Nostoc_PCC7120|BAB73309.1	Fischerella__NIES_3754|BAU08599.1	UU774|BLD44_011060	PCC9339|WP_017312316.1
Nostoc_PCC7120|BAB72900.1	Fischerella__NIES_3754|BAU06091.1	UU774|BLD44_002710	PCC9339|WP_017313128.1
Nostoc_PCC7120|BAB75081.1	Fischerella__NIES_3754|BAU07609.1	UU774|BLD44_003250	PCC9339|WP_017311672.1
Nostoc_PCC7120|BAB75914.1	Fischerella__NIES_3754|BAU05138.1	UU774|BLD44_012670	PCC9339|WP_017310494.1
Nostoc_PCC7120|BAB75890.1	Fischerella__NIES_3754|BAU05115.1	UU774|BLD44_012550	PCC9339|WP_017310473.1
Nostoc_PCC7120|BAB75119.1	Fischerella__NIES_3754|BAU07534.1	UU774|BLD44_012775	PCC9339|WP_017310516.1
Nostoc_PCC7120|BAB73524.1	Fischerella__NIES_3754|BAU05613.1	UU774|BLD44_007600	PCC9339|WP_017309970.1
Nostoc_PCC7120|BAB76179.1	Fischerella__NIES_3754|BAU06260.1	UU774|BLD44_000410	PCC9339|WP_017311299.1
Nostoc_PCC7120|BAB73288.1	PCC9339|WP_017309067.1	Nostoc_PCC7120|BAB74813.1	Fischerella__NIES_3754|BAU06370.1
Nostoc_PCC7120|BAB73005.1	Fischerella__NIES_3754|BAU04192.1	UU774|BLD44_012270	PCC9339|WP_017310418.1
Nostoc_PCC7120|BAB72549.1	Fischerella__NIES_3754|BAU06569.1	UU774|BLD44_008605	PCC9339|WP_017309518.1
Nostoc_PCC7120|BAB76275.1	Fischerella__NIES_3754|BAU07261.1	UU774|BLD44_025465	PCC9339|WP_017313492.1
Nostoc_PCC7120|BAB74967.1	Fischerella__NIES_3754|BAU06173.1	UU774|BLD44_026225	PCC9339|WP_026081796.1
Nostoc_PCC7120|BAB73370.1	Fischerella__NIES_3754|BAU04767.1	UU774|BLD44_014395	PCC9339|WP_017311782.1
Nostoc_PCC7120|BAB77002.1	Fischerella__NIES_3754|BAU04933.1	UU774|BLD44_001930	PCC9339|WP_017313756.1
Nostoc_PCC7120|BAB73783.1	Fischerella__NIES_3754|BAU08753.1	UU774|BLD44_011755	PCC9339|WP_017308859.1
Nostoc_PCC7120|BAB76321.1	Fischerella__NIES_3754|BAU05191.1	UU774|BLD44_004195	PCC9339|WP_017311488.1
Nostoc_PCC7120|BAB73428.1	Fischerella__NIES_3754|BAU05312.1	UU774|BLD44_018740	PCC9339|WP_017309823.1
Nostoc_PCC7120|BAB72776.1	Fischerella__NIES_3754|BAU08893.1	UU774|BLD44_019245	PCC9339|WP_026081950.1
Nostoc_PCC7120|BAB77575.1	Fischerella__NIES_3754|BAU07708.1	UU774|BLD44_023370	PCC9339|WP_017312995.1
Nostoc_PCC7120|BAB72870.1	Fischerella__NIES_3754|BAU04953.1	UU774|BLD44_001815	PCC9339|WP_017313777.1
Nostoc_PCC7120|BAB72851.1	Fischerella__NIES_3754|BAU05919.1	UU774|BLD44_012100	PCC9339|WP_017309121.1
Nostoc_PCC7120|BAB73281.1	Fischerella__NIES_3754|BAU06378.1	UU774|BLD44_025560	PCC9339|WP_017309144.1
Nostoc_PCC7120|BAB73037.1	Fischerella__NIES_3754|BAU06160.1	UU774|BLD44_002420	PCC9339|WP_017310864.1
Nostoc_PCC7120|BAB75113.1	Fischerella__NIES_3754|BAU05166.1	UU774|BLD44_004080	PCC9339|WP_017311510.1
Nostoc_PCC7120|BAB73047.1	Fischerella__NIES_3754|BAU07113.1	UU774|BLD44_015050	PCC9339|WP_017312805.1
Nostoc_PCC7120|BAB76369.1	Fischerella__NIES_3754|BAU07976.1	UU774|BLD44_024780	PCC9339|WP_017313407.1
Nostoc_PCC7120|BAB74003.1	Fischerella__NIES_3754|BAU07092.1	UU774|BLD44_017425	PCC9339|WP_017310708.1
Nostoc_PCC7120|BAB75448.1	Fischerella__NIES_3754|BAU05925.1	UU774|BLD44_026980	PCC9339|WP_017309478.1
Nostoc_PCC7120|BAB74549.1	Fischerella__NIES_3754|BAU06098.1	UU774|BLD44_002665	PCC9339|WP_017313122.1
Nostoc_PCC7120|BAB76537.1	Fischerella__NIES_3754|BAU06196.1	UU774|BLD44_020710	PCC9339|WP_017311974.1
Nostoc_PCC7120|BAB74918.1	Fischerella__NIES_3754|BAU04958.1	UU774|BLD44_001785	PCC9339|WP_017313782.1
Nostoc_PCC7120|BAB75286.1	Fischerella__NIES_3754|BAU08133.1	UU774|BLD44_009625	PCC9339|WP_017311058.1
Nostoc_PCC7120|BAB73092.1	Fischerella__NIES_3754|BAU07180.1	UU774|BLD44_009770	PCC9339|WP_017311030.1
Nostoc_PCC7120|BAB76746.1	Fischerella__NIES_3754|BAU06928.1	UU774|BLD44_017140	PCC9339|WP_017310781.1
Nostoc_PCC7120|BAB73226.1	Fischerella__NIES_3754|BAU08924.1	UU774|BLD44_017755	PCC9339|WP_017310639.1
Nostoc_PCC7120|BAB76280.1	Fischerella__NIES_3754|BAU07266.1	UU774|BLD44_000935	PCC9339|WP_026082176.1
Nostoc_PCC7120|BAB76425.1	Fischerella__NIES_3754|BAU06661.1	UU774|BLD44_017665	PCC9339|WP_017310658.1
Nostoc_PCC7120|BAB72832.1	Fischerella__NIES_3754|BAU07279.1	UU774|BLD44_001000	PCC9339|WP_017313472.1
Nostoc_PCC7120|BAB73623.1	Fischerella__NIES_3754|BAU07042.1	UU774|BLD44_025675	PCC9339|WP_017309163.1
Nostoc_PCC7120|BAB73216.1	Fischerella__NIES_3754|BAU04262.1	UU774|BLD44_013540	PCC9339|WP_017312911.1
Nostoc_PCC7120|BAB72424.1	Fischerella__NIES_3754|BAU08369.1	UU774|BLD44_001040	PCC9339|WP_017313464.1
Nostoc_PCC7120|BAB73708.1	Fischerella__NIES_3754|BAU06351.1	UU774|BLD44_014095	PCC9339|WP_017308933.1
Nostoc_PCC7120|BAB72811.1	Fischerella__NIES_3754|BAU06424.1	UU774|BLD44_026140	PCC9339|WP_009453717.1
Nostoc_PCC7120|BAB75949.1	Fischerella__NIES_3754|BAU06063.1	UU774|BLD44_015375	PCC9339|WP_017310123.1
Nostoc_PCC7120|BAB72342.1	Fischerella__NIES_3754|BAU08441.1	UU774|BLD44_009960	PCC9339|WP_017310997.1
Nostoc_PCC7120|BAB74770.1	Fischerella__NIES_3754|BAU05865.1	UU774|BLD44_017490	PCC9339|WP_017310697.1
Nostoc_PCC7120|BAB75484.1	Fischerella__NIES_3754|BAU08216.1	UU774|BLD44_001335	PCC9339|WP_017309079.1
Nostoc_PCC7120|BAB72314.1	PCC9339|WP_026081630.1	Nostoc_PCC7120|BAB76849.1	Fischerella__NIES_3754|BAU04677.1
Nostoc_PCC7120|BAB74924.1	Fischerella__NIES_3754|BAU08630.1	UU774|BLD44_023315	PCC9339|WP_071524812.1
Nostoc_PCC7120|BAB73093.1	Fischerella__NIES_3754|BAU07181.1	UU774|BLD44_009765	PCC9339|WP_017311031.1
Nostoc_PCC7120|BAB74151.1	Fischerella__NIES_3754|BAU05534.1	UU774|BLD44_000205	PCC9339|WP_017311338.1
Nostoc_PCC7120|BAB73477.1	Fischerella__NIES_3754|BAU06314.1	UU774|BLD44_014540	PCC9339|WP_017311813.1
Nostoc_PCC7120|BAB73771.1	Fischerella__NIES_3754|BAU06871.1	UU774|BLD44_021650	PCC9339|WP_017309385.1
Nostoc_PCC7120|BAB78064.1	Fischerella__NIES_3754|BAU08874.1	UU774|BLD44_008880	PCC9339|WP_017313061.1
Nostoc_PCC7120|BAB77558.1	Fischerella__NIES_3754|BAU05629.1	UU774|BLD44_010895	PCC9339|WP_017311240.1
Nostoc_PCC7120|BAB72304.1	Fischerella__NIES_3754|BAU07853.1	UU774|BLD44_005880	PCC9339|WP_017309230.1
Nostoc_PCC7120|BAB77750.1	Fischerella__NIES_3754|BAU07062.1	UU774|BLD44_020785	PCC9339|WP_016860688.1
Nostoc_PCC7120|BAB74821.1	Fischerella__NIES_3754|BAU08764.1	UU774|BLD44_001455	PCC9339|WP_017313848.1
Nostoc_PCC7120|BAB73751.1	Fischerella__NIES_3754|BAU05290.1	UU774|BLD44_018900	PCC9339|WP_077166363.1
Nostoc_PCC7120|BAB73162.1	Fischerella__NIES_3754|BAU08121.1	UU774|BLD44_009715	PCC9339|WP_017311042.1
Nostoc_PCC7120|BAB73085.1	Fischerella__NIES_3754|BAU04736.1	UU774|BLD44_019660	PCC9339|WP_026081735.1
Nostoc_PCC7120|BAB74605.1	Fischerella__NIES_3754|BAU06364.1	UU774|BLD44_025595	PCC9339|WP_017309151.1
Nostoc_PCC7120|BAB78054.1	Fischerella__NIES_3754|BAU05289.1	UU774|BLD44_018885	PCC9339|WP_017309856.1
Nostoc_PCC7120|BAB72512.1	Fischerella__NIES_3754|BAU07576.1	UU774|BLD44_026995	PCC9339|WP_017309475.1
Nostoc_PCC7120|BAB73122.1	Fischerella__NIES_3754|BAU08759.1	UU774|BLD44_001485	PCC9339|WP_026082222.1
Nostoc_PCC7120|BAB73847.1	UU774|BLD44_013265	PCC9339|WP_017308778.1	PCC9339|WP_017307812.1
Nostoc_PCC7120|BAB76397.1	Fischerella__NIES_3754|BAU04134.1	UU774|BLD44_011320	PCC9339|WP_017312364.1
Nostoc_PCC7120|BAB73584.1	Fischerella__NIES_3754|BAU08262.1	UU774|BLD44_021915	PCC9339|WP_196797874.1
Nostoc_PCC7120|BAB76772.1	Fischerella__NIES_3754|BAU06952.1	UU774|BLD44_018170	PCC9339|WP_017310563.1
Nostoc_PCC7120|BAB75882.1	Fischerella__NIES_3754|BAU08572.1	UU774|BLD44_003810	PCC9339|WP_017311570.1
Nostoc_PCC7120|BAB73105.1	Fischerella__NIES_3754|BAU06153.1	UU774|BLD44_016895	PCC9339|WP_017313207.1
Nostoc_PCC7120|BAB75894.1	Fischerella__NIES_3754|BAU05118.1	UU774|BLD44_012570	PCC9339|WP_006276978.1
Nostoc_PCC7120|BAB76550.1	Fischerella__NIES_3754|BAU08765.1	UU774|BLD44_019190	PCC9339|WP_017309444.1
Nostoc_PCC7120|BAB78244.1	Fischerella__NIES_3754|BAU06336.1	UU774|BLD44_014200	PCC9339|WP_017308953.1
Nostoc_PCC7120|BAB74169.1	Fischerella__NIES_3754|BAU07660.1	UU774|BLD44_011040	PCC9339|WP_017312312.1
Nostoc_PCC7120|BAB74590.1	Fischerella__NIES_3754|BAU04769.1	UU774|BLD44_002475	PCC9339|WP_017310872.1
Nostoc_PCC7120|BAB75777.1	Fischerella__NIES_3754|BAU04298.1	UU774|BLD44_003590	PCC9339|WP_017311610.1
Nostoc_PCC7120|BAB76973.1	Fischerella__NIES_3754|BAU08251.1	UU774|BLD44_021860	PCC9339|WP_017311908.1
Nostoc_PCC7120|BAB75608.1	Fischerella__NIES_3754|BAU04940.1	UU774|BLD44_001885	PCC9339|WP_017313765.1
Nostoc_PCC7120|BAB75463.1	Fischerella__NIES_3754|BAU06413.1	UU774|BLD44_008500	PCC9339|WP_017309539.1
Nostoc_PCC7120|BAB73589.1	Fischerella__NIES_3754|BAU07173.1	UU774|BLD44_006115	PCC9339|WP_017309191.1
Nostoc_PCC7120|BAB76492.1	Fischerella__NIES_3754|BAU04911.1	UU774|BLD44_025505	PCC9339|WP_017309131.1
Nostoc_PCC7120|BAB77056.1	Fischerella__NIES_3754|BAU07428.1	UU774|BLD44_024190	PCC9339|WP_017309032.1
Nostoc_PCC7120|BAB73215.1	Fischerella__NIES_3754|BAU06233.1	UU774|BLD44_004210	PCC9339|WP_017311485.1
Nostoc_PCC7120|BAB77528.1	Fischerella__NIES_3754|BAU07530.1	UU774|BLD44_002840	PCC9339|WP_017311146.1
Nostoc_PCC7120|BAB73171.1	Fischerella__NIES_3754|BAU08992.1	UU774|BLD44_008290	PCC9339|WP_017309578.1
Nostoc_PCC7120|BAB73180.1	Fischerella__NIES_3754|BAU06274.1	UU774|BLD44_000450	PCC9339|WP_017311292.1
Nostoc_PCC7120|BAB75541.1	Fischerella__NIES_3754|BAU08978.1	UU774|BLD44_019335	PCC9339|WP_026081953.1
Nostoc_PCC7120|BAB75467.1	Fischerella__NIES_3754|BAU06416.1	UU774|BLD44_008520	PCC9339|WP_017309535.1
Nostoc_PCC7120|BAB75078.1	Fischerella__NIES_3754|BAU08112.1	UU774|BLD44_003230	PCC9339|WP_017311675.1
Nostoc_PCC7120|BAB74833.1	Fischerella__NIES_3754|BAU07545.1	UU774|BLD44_011160	PCC9339|WP_071524800.1
Nostoc_PCC7120|BAB76020.1	Fischerella__NIES_3754|BAU05066.1	UU774|BLD44_022875	PCC9339|WP_017313691.1
Nostoc_PCC7120|BAB74521.1	Fischerella__NIES_3754|BAU08652.1	UU774|BLD44_029095	PCC9339|WP_017312264.1
Nostoc_PCC7120|BAB74758.1	Fischerella__NIES_3754|BAU05872.1	UU774|BLD44_017460	PCC9339|WP_017310703.1
Nostoc_PCC7120|BAB74802.1	Fischerella__NIES_3754|BAU07011.1	UU774|BLD44_026720	PCC9339|WP_026081739.1
Nostoc_PCC7120|BAB75434.1	Fischerella__NIES_3754|BAU07094.1	UU774|BLD44_011450	PCC9339|WP_017309996.1
Nostoc_PCC7120|BAB74956.1	Fischerella__NIES_3754|BAU08835.1	UU774|BLD44_012355	PCC9339|WP_017310427.1
Nostoc_PCC7120|BAB75678.1	Fischerella__NIES_3754|BAU07795.1	UU774|BLD44_002250	PCC9339|WP_017310830.1
Nostoc_PCC7120|BAB75166.1	PCC9339|WP_017308958.1	Fischerella__NIES_3754|BAU08519.1	UU774|BLD44_014245
Nostoc_PCC7120|BAB75920.1	Fischerella__NIES_3754|BAU08046.1	UU774|BLD44_004560	PCC9339|WP_017313645.1
Nostoc_PCC7120|BAB75908.1	Fischerella__NIES_3754|BAU05132.1	UU774|BLD44_012640	PCC9339|WP_017310488.1
Nostoc_PCC7120|BAB76214.1	Fischerella__NIES_3754|BAU05054.1	UU774|BLD44_016335	PCC9339|WP_017309950.1
Nostoc_PCC7120|BAB74071.1	Fischerella__NIES_3754|BAU08151.1	UU774|BLD44_007345	PCC9339|WP_017311110.1
Nostoc_PCC7120|BAB75114.1	Fischerella__NIES_3754|BAU05167.1	UU774|BLD44_004090	PCC9339|WP_017311507.1
Nostoc_PCC7120|BAB74749.1	Fischerella__NIES_3754|BAU09048.1	UU774|BLD44_014410	PCC9339|WP_017311785.1
Nostoc_PCC7120|BAB76917.1	Fischerella__NIES_3754|BAU05210.1	UU774|BLD44_026015	PCC9339|WP_017313338.1
Nostoc_PCC7120|BAB72702.1	Fischerella__NIES_3754|BAU08304.1	UU774|BLD44_024070	PCC9339|WP_017309006.1
Nostoc_PCC7120|BAB77715.1	Fischerella__NIES_3754|BAU07651.1	UU774|BLD44_024520	PCC9339|WP_017309871.1
Nostoc_PCC7120|BAB74516.1	Fischerella__NIES_3754|BAU07621.1	UU774|BLD44_008735	PCC9339|WP_017313034.1
Nostoc_PCC7120|BAB73680.1	Fischerella__NIES_3754|BAU07412.1	UU774|BLD44_024110	PCC9339|WP_017309013.1
Nostoc_PCC7120|BAB76744.1	Fischerella__NIES_3754|BAU07119.1	UU774|BLD44_025310	PCC9339|WP_017313520.1
Nostoc_PCC7120|BAB76097.1	Fischerella__NIES_3754|BAU07647.1	UU774|BLD44_013305	PCC9339|WP_017312126.1
Nostoc_PCC7120|BAB74058.1	Fischerella__NIES_3754|BAU08648.1	PCC9339|WP_017312268.1	UU774|BLD44_029075
Nostoc_PCC7120|BAB75496.1	Fischerella__NIES_3754|BAU06913.1	UU774|BLD44_012030	PCC9339|WP_017309109.1
Nostoc_PCC7120|BAB74182.1	Fischerella__NIES_3754|BAU08231.1	UU774|BLD44_025795	PCC9339|WP_017309183.1
Nostoc_PCC7120|BAB73327.1	Fischerella__NIES_3754|BAU05530.1	UU774|BLD44_000175	PCC9339|WP_017311340.1
Nostoc_PCC7120|BAB73168.1	Fischerella__NIES_3754|BAU08993.1	UU774|BLD44_008285	PCC9339|WP_017309579.1
Nostoc_PCC7120|BAB72984.1	Fischerella__NIES_3754|BAU07312.1	UU774|BLD44_026435	PCC9339|WP_017309658.1
Nostoc_PCC7120|BAB75601.1	Fischerella__NIES_3754|BAU06501.1	UU774|BLD44_013520	PCC9339|WP_017312916.1
Nostoc_PCC7120|BAB77909.1	Fischerella__NIES_3754|BAU06013.1	UU774|BLD44_015415	PCC9339|WP_017312434.1
Nostoc_PCC7120|BAB75692.1	Fischerella__NIES_3754|BAU08719.1	UU774|BLD44_010850	PCC9339|WP_017311231.1
Nostoc_PCC7120|BAB74599.1	Fischerella__NIES_3754|BAU06885.1	UU774|BLD44_010970	PCC9339|WP_017312298.1
Nostoc_PCC7120|BAB78066.1	Fischerella__NIES_3754|BAU08872.1	UU774|BLD44_008890	PCC9339|WP_026082130.1
Nostoc_PCC7120|BAB77650.1	Fischerella__NIES_3754|BAU05447.1	UU774|BLD44_019030	PCC9339|WP_017309409.1
Nostoc_PCC7120|BAB75028.1	Fischerella__NIES_3754|BAU05813.1	UU774|BLD44_005625	PCC9339|WP_017309281.1
Nostoc_PCC7120|BAB74538.1	Fischerella__NIES_3754|BAU08670.1	UU774|BLD44_018430	PCC9339|WP_017312245.1
Nostoc_PCC7120|BAB75749.1	Fischerella__NIES_3754|BAU07341.1	UU774|BLD44_026790	PCC9339|WP_017312188.1
Nostoc_PCC7120|BAB76037.1	Fischerella__NIES_3754|BAU04315.1	UU774|BLD44_003690	PCC9339|WP_017311595.1
Nostoc_PCC7120|BAB75614.1	Fischerella__NIES_3754|BAU08968.1	UU774|BLD44_001140	PCC9339|WP_017313438.1
Nostoc_PCC7120|BAB76378.1	Fischerella__NIES_3754|BAU07292.1	UU774|BLD44_016625	PCC9339|WP_017313158.1
Nostoc_PCC7120|BAB74285.1	Fischerella__NIES_3754|BAU08075.1	UU774|BLD44_006940	PCC9339|WP_017308653.1
Nostoc_PCC7120|BAB77972.1	Fischerella__NIES_3754|BAU06472.1	UU774|BLD44_008175	PCC9339|WP_017309603.1
Nostoc_PCC7120|BAB77577.1	Fischerella__NIES_3754|BAU07710.1	UU774|BLD44_023360	PCC9339|WP_017312997.1
Nostoc_PCC7120|BAB75219.1	Fischerella__NIES_3754|BAU04176.1	UU774|BLD44_012195	PCC9339|WP_017310403.1
Nostoc_PCC7120|BAB76974.1	Fischerella__NIES_3754|BAU08250.1	UU774|BLD44_021855	PCC9339|WP_017311909.1
Nostoc_PCC7120|BAB73280.1	Fischerella__NIES_3754|BAU06377.1	UU774|BLD44_025570	PCC9339|WP_017309146.1
Nostoc_PCC7120|BAB73789.1	Fischerella__NIES_3754|BAU05372.1	UU774|BLD44_021125	PCC9339|WP_017312058.1
Nostoc_PCC7120|BAB77710.1	Fischerella__NIES_3754|BAU07757.1	UU774|BLD44_002385	PCC9339|WP_017310860.1
Nostoc_PCC7120|BAB73101.1	Fischerella__NIES_3754|BAU08986.1	UU774|BLD44_008325	PCC9339|WP_017309572.1
Nostoc_PCC7120|BAB72738.1	Fischerella__NIES_3754|BAU08115.1	UU774|BLD44_009735	PCC9339|WP_017311037.1
Nostoc_PCC7120|BAB76457.1	Fischerella__NIES_3754|BAU04268.1	UU774|BLD44_013605	PCC9339|WP_017312900.1
Nostoc_PCC7120|BAB76676.1	Fischerella__NIES_3754|BAU08478.1	UU774|BLD44_028175	PCC9339|WP_071524791.1
Nostoc_PCC7120|BAB75075.1	Fischerella__NIES_3754|BAU07168.1	UU774|BLD44_005760	PCC9339|WP_017309253.1
Nostoc_PCC7120|BAB77822.1	Fischerella__NIES_3754|BAU05573.1	UU774|BLD44_016785	PCC9339|WP_017313188.1
Nostoc_PCC7120|BAB75865.1	Fischerella__NIES_3754|BAU07937.1	UU774|BLD44_028060	PCC9339|WP_017309711.1
Nostoc_PCC7120|BAB74441.1	Fischerella__NIES_3754|BAU07096.1	UU774|BLD44_011460	PCC9339|WP_051040601.1
Nostoc_PCC7120|BAB75811.1	Fischerella__NIES_3754|BAU05908.1	UU774|BLD44_015960	PCC9339|WP_017310241.1
Nostoc_PCC7120|BAB76217.1	Fischerella__NIES_3754|BAU05051.1	UU774|BLD44_008845	PCC9339|WP_017313054.1
Nostoc_PCC7120|BAB73272.1	Fischerella__NIES_3754|BAU07537.1	UU774|BLD44_013350	PCC9339|WP_017312135.1
Nostoc_PCC7120|BAB74893.1	Fischerella__NIES_3754|BAU05434.1	UU774|BLD44_005840	PCC9339|WP_017309237.1
Nostoc_PCC7120|BAB75594.1	Fischerella__NIES_3754|BAU04917.1	UU774|BLD44_001405	PCC9339|WP_017309091.1
Nostoc_PCC7120|BAB74823.1	Fischerella__NIES_3754|BAU05354.1	UU774|BLD44_005200	PCC9339|WP_017312499.1
Nostoc_PCC7120|BAB76446.1	Fischerella__NIES_3754|BAU07276.1	UU774|BLD44_000985	PCC9339|WP_017313476.1
Nostoc_PCC7120|BAB78081.1	Fischerella__NIES_3754|BAU06464.1	UU774|BLD44_009125	PCC9339|WP_017310371.1
Nostoc_PCC7120|BAB72836.1	Fischerella__NIES_3754|BAU05768.1	UU774|BLD44_027110	PCC9339|WP_017309455.1
Nostoc_PCC7120|BAB76943.1	Fischerella__NIES_3754|BAU07185.1	UU774|BLD44_009745	PCC9339|WP_017311035.1
Nostoc_PCC7120|BAB74648.1	Fischerella__NIES_3754|BAU09030.1	UU774|BLD44_020200	PCC9339|WP_026082095.1
Nostoc_PCC7120|BAB72897.1	Fischerella__NIES_3754|BAU06094.1	UU774|BLD44_002690	PCC9339|WP_016863985.1
Nostoc_PCC7120|BAB75446.1	Fischerella__NIES_3754|BAU05923.1	UU774|BLD44_026990	PCC9339|WP_017309476.1
Nostoc_PCC7120|BAB76006.1	Fischerella__NIES_3754|BAU04332.1	UU774|BLD44_003095	PCC9339|WP_017311199.1
Nostoc_PCC7120|BAB75643.1	Fischerella__NIES_3754|BAU08085.1	UU774|BLD44_005700	PCC9339|WP_017309265.1
Nostoc_PCC7120|BAB75522.1	Fischerella__NIES_3754|BAU07369.1	UU774|BLD44_024380	PCC9339|WP_017309897.1
Nostoc_PCC7120|BAB72688.1	Fischerella__NIES_3754|BAU06081.1	UU774|BLD44_025860	PCC9339|WP_026081844.1
Nostoc_PCC7120|BAB75406.1	Fischerella__NIES_3754|BAU05664.1	UU774|BLD44_025090	PCC9339|WP_017313351.1
Nostoc_PCC7120|BAB74116.1	Fischerella__NIES_3754|BAU08309.1	UU774|BLD44_024050	PCC9339|WP_017309001.1
Nostoc_PCC7120|BAB74576.1	Fischerella__NIES_3754|BAU06562.1	UU774|BLD44_020055	PCC9339|WP_017312599.1
Nostoc_PCC7120|BAB74062.1	Fischerella__NIES_3754|BAU07540.1	UU774|BLD44_026510	PCC9339|WP_017312137.1
Nostoc_PCC7120|BAB72484.1	Fischerella__NIES_3754|BAU06731.1	UU774|BLD44_017975	PCC9339|WP_017310599.1
Nostoc_PCC7120|BAB76077.1	Fischerella__NIES_3754|BAU05617.1	UU774|BLD44_011495	PCC9339|WP_017310108.1
Nostoc_PCC7120|BAB72883.1	Fischerella__NIES_3754|BAU07013.1	UU774|BLD44_026610	PCC9339|WP_017312156.1
Nostoc_PCC7120|BAB75830.1	Fischerella__NIES_3754|BAU06907.1	UU774|BLD44_011920	PCC9339|WP_017309094.1
Nostoc_PCC7120|BAB76089.1	Fischerella__NIES_3754|BAU08819.1	UU774|BLD44_015030	PCC9339|WP_017312800.1
Nostoc_PCC7120|BAB72444.1	Fischerella__NIES_3754|BAU07465.1	UU774|BLD44_028610	PCC9339|WP_017310191.1
Nostoc_PCC7120|BAB76336.1	Fischerella__NIES_3754|BAU05380.1	PCC9339|WP_017312051.1	UU774|BLD44_021090
Nostoc_PCC7120|BAB74550.1	Fischerella__NIES_3754|BAU06099.1	UU774|BLD44_002660	PCC9339|WP_017313121.1
Nostoc_PCC7120|BAB73430.1	Fischerella__NIES_3754|BAU05310.1	UU774|BLD44_018750	PCC9339|WP_017309825.1
Nostoc_PCC7120|BAB72815.1	Fischerella__NIES_3754|BAU05102.1	UU774|BLD44_012490	PCC9339|WP_017310460.1
Nostoc_PCC7120|BAB75713.1	Fischerella__NIES_3754|BAU07479.1	UU774|BLD44_028685	PCC9339|WP_026081858.1
Nostoc_PCC7120|BAB72770.1	Fischerella__NIES_3754|BAU04357.1	UU774|BLD44_005130	PCC9339|WP_017312511.1
Nostoc_PCC7120|BAB74200.1	Fischerella__NIES_3754|BAU08884.1	UU774|BLD44_016300	PCC9339|WP_017309957.1
Nostoc_PCC7120|BAB74248.1	Fischerella__NIES_3754|BAU08148.1	UU774|BLD44_027075	PCC9339|WP_017309466.1
Nostoc_PCC7120|BAB77669.1	Fischerella__NIES_3754|BAU05505.1	UU774|BLD44_015470	PCC9339|WP_017312444.1
Nostoc_PCC7120|BAB75511.1	Fischerella__NIES_3754|BAU07899.1	UU774|BLD44_024445	PCC9339|WP_017309884.1
Nostoc_PCC7120|BAB73208.1	Fischerella__NIES_3754|BAU09000.1	UU774|BLD44_008255	PCC9339|WP_017309584.1
Nostoc_PCC7120|BAB73682.1	Fischerella__NIES_3754|BAU05581.1	UU774|BLD44_023245	PCC9339|WP_017311730.1
Nostoc_PCC7120|BAB74039.1	Fischerella__NIES_3754|BAU05642.1	UU774|BLD44_014285	PCC9339|WP_017308971.1
Nostoc_PCC7120|BAB73381.1	Fischerella__NIES_3754|BAU06545.1	UU774|BLD44_019805	PCC9339|WP_017312654.1
Nostoc_PCC7120|BAB73367.1	Fischerella__NIES_3754|BAU07555.1	UU774|BLD44_010175	PCC9339|WP_017310958.1
Nostoc_PCC7120|BAB72401.1	Fischerella__NIES_3754|BAU07230.1	UU774|BLD44_004605	PCC9339|WP_017313637.1
Nostoc_PCC7120|BAB72306.1	Fischerella__NIES_3754|BAU07851.1	UU774|BLD44_005870	PCC9339|WP_196797851.1
Nostoc_PCC7120|BAB75062.1	Fischerella__NIES_3754|BAU04170.1	UU774|BLD44_012150	PCC9339|WP_017310394.1
Nostoc_PCC7120|BAB72926.1	Fischerella__NIES_3754|BAU07280.1	UU774|BLD44_009420	PCC9339|WP_017310314.1
Nostoc_PCC7120|BAB76896.1	Fischerella__NIES_3754|BAU06286.1	UU774|BLD44_022825	PCC9339|WP_051040595.1
Nostoc_PCC7120|BAB74580.1	Fischerella__NIES_3754|BAU07040.1	UU774|BLD44_026215	PCC9339|WP_017309619.1
Nostoc_PCC7120|BAB76283.1	Fischerella__NIES_3754|BAU07269.1	UU774|BLD44_000950	PCC9339|WP_017313484.1
Nostoc_PCC7120|BAB76032.1	Fischerella__NIES_3754|BAU04320.1	UU774|BLD44_003715	PCC9339|WP_017311591.1
Nostoc_PCC7120|BAB76011.1	Fischerella__NIES_3754|BAU04337.1	UU774|BLD44_003370	PCC9339|WP_026081993.1
Nostoc_PCC7120|BAB73612.1	Fischerella__NIES_3754|BAU04212.1	UU774|BLD44_014990	PCC9339|WP_035116089.1
Nostoc_PCC7120|BAB75708.1	Fischerella__NIES_3754|BAU07474.1	UU774|BLD44_028660	PCC9339|WP_017310181.1
Nostoc_PCC7120|BAB73253.1	Fischerella__NIES_3754|BAU05073.1	UU774|BLD44_028270	PCC9339|WP_017311750.1
Nostoc_PCC7120|BAB76659.1	Fischerella__NIES_3754|BAU05668.1	UU774|BLD44_002735	PCC9339|WP_017313136.1
Nostoc_PCC7120|BAB76190.1	Fischerella__NIES_3754|BAU05218.1	UU774|BLD44_028635	PCC9339|WP_017310186.1
Nostoc_PCC7120|BAB75110.1	Fischerella__NIES_3754|BAU05163.1	UU774|BLD44_004065	PCC9339|WP_017311512.1
Nostoc_PCC7120|BAB74143.1	Fischerella__NIES_3754|BAU07691.1	UU774|BLD44_023450	PCC9339|WP_017312976.1
Nostoc_PCC7120|BAB72269.1	Fischerella__NIES_3754|BAU05058.1	UU774|BLD44_016350	PCC9339|WP_017309947.1
Nostoc_PCC7120|BAB75639.1	Fischerella__NIES_3754|BAU08080.1	UU774|BLD44_005725	PCC9339|WP_017309260.1
Nostoc_PCC7120|BAB76136.1	Fischerella__NIES_3754|BAU05392.1	UU774|BLD44_004865	PCC9339|WP_017313593.1
Nostoc_PCC7120|BAB77617.1	Fischerella__NIES_3754|BAU05516.1	UU774|BLD44_015555	PCC9339|WP_017312458.1
Nostoc_PCC7120|BAB73377.1	Fischerella__NIES_3754|BAU07877.1	UU774|BLD44_020185	PCC9339|WP_017312570.1
Nostoc_PCC7120|BAB75334.1	Fischerella__NIES_3754|BAU06114.1	UU774|BLD44_024435	PCC9339|WP_026081823.1
Nostoc_PCC7120|BAB77755.1	Fischerella__NIES_3754|BAU07152.1	UU774|BLD44_016175	PCC9339|WP_035115704.1
Nostoc_PCC7120|BAB74627.1	PCC9339|WP_016859852.1	Fischerella__NIES_3754|BAU05949.1	UU774|BLD44_015285
Nostoc_PCC7120|BAB72877.1	Fischerella__NIES_3754|BAU06161.1	UU774|BLD44_006215	PCC9339|WP_017310057.1
Nostoc_PCC7120|BAB72899.1	Fischerella__NIES_3754|BAU06092.1	UU774|BLD44_002705	PCC9339|WP_017313127.1
Nostoc_PCC7120|BAB74161.1	Fischerella__NIES_3754|BAU08683.1	UU774|BLD44_017375	PCC9339|WP_017310718.1
Nostoc_PCC7120|BAB74430.1	Fischerella__NIES_3754|BAU06549.1	UU774|BLD44_019775	PCC9339|WP_017312662.1
Nostoc_PCC7120|BAB74160.1	Fischerella__NIES_3754|BAU08684.1	UU774|BLD44_017380	PCC9339|WP_017310717.1
Nostoc_PCC7120|BAB73335.1	Fischerella__NIES_3754|BAU04660.1	UU774|BLD44_000570	PCC9339|WP_017309741.1
Nostoc_PCC7120|BAB76610.1	Fischerella__NIES_3754|BAU06993.1	UU774|BLD44_015665	PCC9339|WP_017312481.1
Nostoc_PCC7120|BAB76618.1	Fischerella__NIES_3754|BAU05096.1	UU774|BLD44_012460	PCC9339|WP_017310451.1
Nostoc_PCC7120|BAB73110.1	Fischerella__NIES_3754|BAU06149.1	UU774|BLD44_000815	PCC9339|WP_017312846.1
Nostoc_PCC7120|BAB76016.1	Fischerella__NIES_3754|BAU05062.1	UU774|BLD44_025890	PCC9339|WP_017310081.1
Nostoc_PCC7120|BAB73525.1	Fischerella__NIES_3754|BAU07838.1	UU774|BLD44_007605	PCC9339|WP_017309969.1
Nostoc_PCC7120|BAB75948.1	Fischerella__NIES_3754|BAU06064.1	UU774|BLD44_015370	PCC9339|WP_017312428.1
Nostoc_PCC7120|BAB76871.1	Fischerella__NIES_3754|BAU06434.1	Nostoc_PCC7120|BAB77027.1	PCC9339|WP_017307856.1
Nostoc_PCC7120|BAB73390.1	Fischerella__NIES_3754|BAU06537.1	UU774|BLD44_019845	PCC9339|WP_017312647.1
Nostoc_PCC7120|BAB77047.1	Fischerella__NIES_3754|BAU07435.1	UU774|BLD44_024230	PCC9339|WP_017309039.1
Nostoc_PCC7120|BAB77720.1	Fischerella__NIES_3754|BAU06897.1	UU774|BLD44_029610	PCC9339|WP_017312288.1
Nostoc_PCC7120|BAB75437.1	Fischerella__NIES_3754|BAU08288.1	UU774|BLD44_000680	PCC9339|WP_017309680.1
Nostoc_PCC7120|BAB76477.1	Fischerella__NIES_3754|BAU08320.1	UU774|BLD44_011270	PCC9339|WP_017312355.1
Nostoc_PCC7120|BAB73586.1	Fischerella__NIES_3754|BAU05679.1	UU774|BLD44_026885	PCC9339|WP_017309495.1
Nostoc_PCC7120|BAB75676.1	Fischerella__NIES_3754|BAU07794.1	UU774|BLD44_002245	PCC9339|WP_017310829.1
Nostoc_PCC7120|BAB75695.1	Fischerella__NIES_3754|BAU07624.1	UU774|BLD44_008755	PCC9339|WP_017313037.1
Nostoc_PCC7120|BAB77819.1	Fischerella__NIES_3754|BAU05570.1	UU774|BLD44_016805	PCC9339|WP_017313191.1
Nostoc_PCC7120|BAB74210.1	Fischerella__NIES_3754|BAU08929.1	UU774|BLD44_018570	PCC9339|WP_017309790.1
Nostoc_PCC7120|BAB76942.1	Fischerella__NIES_3754|BAU05219.1	UU774|BLD44_020865	PCC9339|WP_017312004.1
Nostoc_PCC7120|BAB77739.1	Fischerella__NIES_3754|BAU08019.1	UU774|BLD44_024950	PCC9339|WP_026082162.1
Nostoc_PCC7120|BAB73534.1	Fischerella__NIES_3754|BAU08109.1	UU774|BLD44_003215	PCC9339|WP_026081994.1
Nostoc_PCC7120|BAB77984.1	UU774|BLD44_024095	PCC9339|WP_017313275.1	UU774|BLD44_010460
Nostoc_PCC7120|BAB75648.1	Fischerella__NIES_3754|BAU07289.1	UU774|BLD44_013065	PCC9339|WP_017310946.1
Nostoc_PCC7120|BAB75804.1	Fischerella__NIES_3754|BAU05485.1	UU774|BLD44_021745	PCC9339|WP_017311927.1
Nostoc_PCC7120|BAB75907.1	Fischerella__NIES_3754|BAU05131.1	UU774|BLD44_012635	PCC9339|WP_026081885.1
Nostoc_PCC7120|BAB76748.1	Fischerella__NIES_3754|BAU04358.1	UU774|BLD44_005125	PCC9339|WP_017312512.1
Nostoc_PCC7120|BAB77697.1	Fischerella__NIES_3754|BAU07207.1	UU774|BLD44_004715	PCC9339|WP_017313618.1
Nostoc_PCC7120|BAB76574.1	Fischerella__NIES_3754|BAU04292.1	UU774|BLD44_003545	PCC9339|WP_017311615.1
Nostoc_PCC7120|BAB78041.1	Fischerella__NIES_3754|BAU06948.1	UU774|BLD44_000715	PCC9339|WP_017312869.1
Nostoc_PCC7120|BAB75231.1	Fischerella__NIES_3754|BAU04904.1	UU774|BLD44_020770	PCC9339|WP_017311987.1
Nostoc_PCC7120|BAB75378.1	Fischerella__NIES_3754|BAU05469.1	UU774|BLD44_016025	PCC9339|WP_017310252.1
Nostoc_PCC7120|BAB72569.1	Fischerella__NIES_3754|BAU06647.1	UU774|BLD44_010670	PCC9339|WP_017310280.1
Nostoc_PCC7120|BAB73397.1	Fischerella__NIES_3754|BAU06530.1	UU774|BLD44_019905	PCC9339|WP_017312632.1
Nostoc_PCC7120|BAB76616.1	Fischerella__NIES_3754|BAU05097.1	UU774|BLD44_012475	PCC9339|WP_017310454.1
Nostoc_PCC7120|BAB75232.1	Fischerella__NIES_3754|BAU04903.1	UU774|BLD44_018605	PCC9339|WP_017309797.1
Nostoc_PCC7120|BAB75155.1	Fischerella__NIES_3754|BAU08802.1	UU774|BLD44_021335	PCC9339|WP_017309063.1
Nostoc_PCC7120|BAB75602.1	Fischerella__NIES_3754|BAU06372.1	PCC9339|WP_017308372.1	Fischerella__NIES_3754|BAU04586.1
Nostoc_PCC7120|BAB73706.1	Fischerella__NIES_3754|BAU06349.1	UU774|BLD44_014105	PCC9339|WP_017308935.1
Nostoc_PCC7120|BAB72492.1	Fischerella__NIES_3754|BAU06740.1	UU774|BLD44_018015	PCC9339|WP_017310591.1
Nostoc_PCC7120|BAB75896.1	Fischerella__NIES_3754|BAU05120.1	UU774|BLD44_012580	PCC9339|WP_017310476.1
Nostoc_PCC7120|BAB73536.1	Fischerella__NIES_3754|BAU04881.1	UU774|BLD44_009365	PCC9339|WP_017310324.1
Nostoc_PCC7120|BAB75750.1	Fischerella__NIES_3754|BAU04258.1	UU774|BLD44_003425	PCC9339|WP_017311641.1
Nostoc_PCC7120|BAB76846.1	Fischerella__NIES_3754|BAU04674.1	UU774|BLD44_017055	PCC9339|WP_017310795.1
Nostoc_PCC7120|BAB75611.1	Fischerella__NIES_3754|BAU07932.1	UU774|BLD44_022790	PCC9339|WP_017313707.1
Nostoc_PCC7120|BAB73030.1	Fischerella__NIES_3754|BAU08255.1	UU774|BLD44_021865	PCC9339|WP_017311906.1
Nostoc_PCC7120|BAB74238.1	Fischerella__NIES_3754|BAU08843.1	UU774|BLD44_009780	PCC9339|WP_017311028.1
Nostoc_PCC7120|BAB77663.1	Fischerella__NIES_3754|BAU08853.1	UU774|BLD44_023675	PCC9339|WP_017312936.1
Nostoc_PCC7120|BAB76982.1	Fischerella__NIES_3754|BAU04742.1	UU774|BLD44_012825	PCC9339|WP_017310527.1
Nostoc_PCC7120|BAB73768.1	Fischerella__NIES_3754|BAU08721.1	UU774|BLD44_005070	PCC9339|WP_017312522.1
Nostoc_PCC7120|BAB76121.1	Fischerella__NIES_3754|BAU05022.1	UU774|BLD44_013690	PCC9339|WP_017311386.1
Nostoc_PCC7120|BAB72414.1	Fischerella__NIES_3754|BAU04219.1	UU774|BLD44_026955	PCC9339|WP_017309484.1
Nostoc_PCC7120|BAB72906.1	Fischerella__NIES_3754|BAU06688.1	UU774|BLD44_000790	PCC9339|WP_017312853.1
Nostoc_PCC7120|BAB76366.1	Fischerella__NIES_3754|BAU07978.1	UU774|BLD44_024790	PCC9339|WP_017313405.1
Nostoc_PCC7120|BAB76414.1	Fischerella__NIES_3754|BAU07507.1	UU774|BLD44_007450	PCC9339|WP_017311130.1
Nostoc_PCC7120|BAB73713.1	Fischerella__NIES_3754|BAU05394.1	UU774|BLD44_025105	PCC9339|WP_017313345.1
Nostoc_PCC7120|BAB73965.1	Fischerella__NIES_3754|BAU07863.1	UU774|BLD44_005925	PCC9339|WP_017309222.1
Nostoc_PCC7120|BAB76201.1	Fischerella__NIES_3754|BAU06223.1	UU774|BLD44_020580	PCC9339|WP_017311946.1
Nostoc_PCC7120|BAB74571.1	Fischerella__NIES_3754|BAU08775.1	UU774|BLD44_014670	PCC9339|WP_017312737.1
Nostoc_PCC7120|BAB76821.1	Fischerella__NIES_3754|BAU06665.1	UU774|BLD44_017705	PCC9339|WP_017310647.1
Nostoc_PCC7120|BAB77645.1	Fischerella__NIES_3754|BAU05608.1	UU774|BLD44_025990	PCC9339|WP_017310101.1
Nostoc_PCC7120|BAB72495.1	Fischerella__NIES_3754|BAU06743.1	UU774|BLD44_018030	PCC9339|WP_017310588.1
Nostoc_PCC7120|BAB77711.1	Fischerella__NIES_3754|BAU06715.1	UU774|BLD44_017870	PCC9339|WP_017310618.1
Nostoc_PCC7120|BAB75211.1	Fischerella__NIES_3754|BAU04731.1	UU774|BLD44_024325	PCC9339|WP_017309766.1
Nostoc_PCC7120|BAB76407.1	Fischerella__NIES_3754|BAU07574.1	UU774|BLD44_016720	PCC9339|WP_017313176.1
Nostoc_PCC7120|BAB75754.1	Fischerella__NIES_3754|BAU07460.1	UU774|BLD44_015755	PCC9339|WP_017310197.1
Nostoc_PCC7120|BAB74427.1	Fischerella__NIES_3754|BAU04131.1	UU774|BLD44_029030	PCC9339|WP_017312277.1
Nostoc_PCC7120|BAB72436.1	Fischerella__NIES_3754|BAU07679.1	PCC9339|WP_017310212.1	UU774|BLD44_015840
Nostoc_PCC7120|BAB77585.1	Fischerella__NIES_3754|BAU04188.1	UU774|BLD44_005265	PCC9339|WP_017309355.1
Nostoc_PCC7120|BAB72939.1	Fischerella__NIES_3754|BAU07810.1	UU774|BLD44_016425	PCC9339|WP_017309931.1
Nostoc_PCC7120|BAB72560.1	Fischerella__NIES_3754|BAU06653.1	UU774|BLD44_010635	PCC9339|WP_017310286.1
Nostoc_PCC7120|BAB76165.1	Fischerella__NIES_3754|BAU05425.1	UU774|BLD44_005780	PCC9339|WP_017309249.1
Nostoc_PCC7120|BAB73539.1	Fischerella__NIES_3754|BAU04879.1	UU774|BLD44_009380	PCC9339|WP_016858899.1
Nostoc_PCC7120|BAB75569.1	Fischerella__NIES_3754|BAU08869.1	UU774|BLD44_008905	PCC9339|WP_017313066.1
Nostoc_PCC7120|BAB75585.1	Fischerella__NIES_3754|BAU04274.1	UU774|BLD44_001380	PCC9339|WP_017309086.1
Nostoc_PCC7120|BAB73380.1	Fischerella__NIES_3754|BAU06546.1	UU774|BLD44_019800	PCC9339|WP_017312655.1
Nostoc_PCC7120|BAB76727.1	Fischerella__NIES_3754|BAU04999.1	UU774|BLD44_023515	PCC9339|WP_017312963.1
Nostoc_PCC7120|BAB73303.1	Fischerella__NIES_3754|BAU06780.1	UU774|BLD44_010110	PCC9339|WP_026081924.1
Nostoc_PCC7120|BAB76488.1	Fischerella__NIES_3754|BAU04907.1	UU774|BLD44_006245	PCC9339|WP_026081842.1
Nostoc_PCC7120|BAB74614.1	Fischerella__NIES_3754|BAU04867.1	UU774|BLD44_014520	PCC9339|WP_017311809.1
Nostoc_PCC7120|BAB73427.1	Fischerella__NIES_3754|BAU05313.1	UU774|BLD44_018735	PCC9339|WP_017309822.1
Nostoc_PCC7120|BAB72367.1	UU774|BLD44_027325	PCC9339|WP_017307760.1	PCC9339|WP_017308610.1
Nostoc_PCC7120|BAB73452.1	Fischerella__NIES_3754|BAU07281.1	UU774|BLD44_010505	PCC9339|WP_017310310.1
Nostoc_PCC7120|BAB76711.1	Fischerella__NIES_3754|BAU05726.1	UU774|BLD44_009185	PCC9339|WP_017310358.1
Nostoc_PCC7120|BAB76219.1	Fischerella__NIES_3754|BAU05049.1	UU774|BLD44_008840	PCC9339|WP_017313053.1
Nostoc_PCC7120|BAB74040.1	Fischerella__NIES_3754|BAU05643.1	UU774|BLD44_014280	PCC9339|WP_017308970.1
Nostoc_PCC7120|BAB76168.1	Fischerella__NIES_3754|BAU04983.1	UU774|BLD44_023605	PCC9339|WP_017312948.1
Nostoc_PCC7120|BAB78052.1	Fischerella__NIES_3754|BAU05038.1	UU774|BLD44_002575	PCC9339|WP_017313105.1
Nostoc_PCC7120|BAB75117.1	Fischerella__NIES_3754|BAU08361.1	UU774|BLD44_012765	PCC9339|WP_017310514.1
Nostoc_PCC7120|BAB73220.1	Fischerella__NIES_3754|BAU04285.1	UU774|BLD44_003455	PCC9339|WP_017311634.1
Nostoc_PCC7120|BAB72861.1	Fischerella__NIES_3754|BAU06386.1	UU774|BLD44_015315	PCC9339|WP_017312418.1
Nostoc_PCC7120|BAB72645.1	Fischerella__NIES_3754|BAU04762.1	UU774|BLD44_020240	PCC9339|WP_017310150.1
Nostoc_PCC7120|BAB77562.1	Fischerella__NIES_3754|BAU06946.1	UU774|BLD44_010745	PCC9339|WP_017312872.1
Nostoc_PCC7120|BAB75867.1	Fischerella__NIES_3754|BAU09015.1	UU774|BLD44_019220	PCC9339|WP_017311244.1
Nostoc_PCC7120|BAB77546.1	Fischerella__NIES_3754|BAU07519.1	UU774|BLD44_007480	PCC9339|WP_016863337.1
Nostoc_PCC7120|BAB76721.1	Fischerella__NIES_3754|BAU05729.1	UU774|BLD44_009170	PCC9339|WP_017310361.1
Nostoc_PCC7120|BAB73033.1	Fischerella__NIES_3754|BAU05463.1	UU774|BLD44_016065	PCC9339|WP_017310260.1
Nostoc_PCC7120|BAB74548.1	Fischerella__NIES_3754|BAU06097.1	UU774|BLD44_002670	PCC9339|WP_017313123.1
Nostoc_PCC7120|BAB73532.1	Fischerella__NIES_3754|BAU08107.1	UU774|BLD44_022920	PCC9339|WP_017311681.1
Nostoc_PCC7120|BAB72907.1	Fischerella__NIES_3754|BAU06689.1	UU774|BLD44_000795	PCC9339|WP_017312851.1
Nostoc_PCC7120|BAB75438.1	Fischerella__NIES_3754|BAU08289.1	UU774|BLD44_000675	PCC9339|WP_017309681.1
Nostoc_PCC7120|BAB73705.1	Fischerella__NIES_3754|BAU06348.1	UU774|BLD44_014110	PCC9339|WP_017308936.1
Nostoc_PCC7120|BAB73396.1	Fischerella__NIES_3754|BAU06531.1	UU774|BLD44_019875	PCC9339|WP_017312641.1
Nostoc_PCC7120|BAB74046.1	Fischerella__NIES_3754|BAU06333.1	UU774|BLD44_014225	PCC9339|WP_017308957.1
Nostoc_PCC7120|BAB75063.1	Fischerella__NIES_3754|BAU04171.1	UU774|BLD44_012170	PCC9339|WP_017310398.1
Nostoc_PCC7120|BAB73291.1	Fischerella__NIES_3754|BAU05637.1	UU774|BLD44_014340	PCC9339|WP_017308980.1
Nostoc_PCC7120|BAB73242.1	Fischerella__NIES_3754|BAU05955.1	UU774|BLD44_025405	PCC9339|WP_017313501.1
Nostoc_PCC7120|BAB72740.1	Fischerella__NIES_3754|BAU08925.1	UU774|BLD44_017750	PCC9339|WP_017310640.1
Nostoc_PCC7120|BAB74586.1	Fischerella__NIES_3754|BAU08782.1	UU774|BLD44_014710	PCC9339|WP_017312744.1
Nostoc_PCC7120|BAB75554.1	Fischerella__NIES_3754|BAU07680.1	UU774|BLD44_015845	PCC9339|WP_017310214.1
Nostoc_PCC7120|BAB74529.1	Fischerella__NIES_3754|BAU08658.1	UU774|BLD44_029130	PCC9339|WP_017312257.1
Nostoc_PCC7120|BAB73387.1	Fischerella__NIES_3754|BAU06540.1	UU774|BLD44_019830	PCC9339|WP_026082099.1
Nostoc_PCC7120|BAB76630.1	Fischerella__NIES_3754|BAU04793.1	UU774|BLD44_019210	PCC9339|WP_026081919.1
Nostoc_PCC7120|BAB73313.1	Fischerella__NIES_3754|BAU07832.1	UU774|BLD44_026200	PCC9339|WP_017309616.1
Nostoc_PCC7120|BAB77981.1	Fischerella__NIES_3754|BAU07175.1	UU774|BLD44_006125	PCC9339|WP_017309189.1
Nostoc_PCC7120|BAB76521.1	Fischerella__NIES_3754|BAU05777.1	UU774|BLD44_005435	PCC9339|WP_017309317.1
Nostoc_PCC7120|BAB74871.1	Fischerella__NIES_3754|BAU06553.1	UU774|BLD44_020010	PCC9339|WP_017312608.1
Nostoc_PCC7120|BAB76043.1	Fischerella__NIES_3754|BAU04303.1	UU774|BLD44_003660	PCC9339|WP_017311599.1
Nostoc_PCC7120|BAB73624.1	Fischerella__NIES_3754|BAU07352.1	UU774|BLD44_016485	PCC9339|WP_017309916.1
Nostoc_PCC7120|BAB76470.1	Fischerella__NIES_3754|BAU04257.1	UU774|BLD44_003430	PCC9339|WP_017311640.1
Nostoc_PCC7120|BAB75494.1	Fischerella__NIES_3754|BAU07909.1	UU774|BLD44_024495	PCC9339|WP_017309876.1
Nostoc_PCC7120|BAB77636.1	Fischerella__NIES_3754|BAU05599.1	UU774|BLD44_025940	PCC9339|WP_017310092.1
Nostoc_PCC7120|BAB72842.1	Fischerella__NIES_3754|BAU08261.1	UU774|BLD44_021910	PCC9339|WP_016863373.1
Nostoc_PCC7120|BAB72480.1	Fischerella__NIES_3754|BAU06727.1	UU774|BLD44_017950	PCC9339|WP_017310603.1
Nostoc_PCC7120|BAB76451.1	Fischerella__NIES_3754|BAU08635.1	UU774|BLD44_029345	PCC9339|WP_017313009.1
Nostoc_PCC7120|BAB72533.1	Fischerella__NIES_3754|BAU04627.1	UU774|BLD44_011780	PCC9339|WP_017308855.1
Nostoc_PCC7120|BAB74822.1	Fischerella__NIES_3754|BAU08763.1	UU774|BLD44_001460	PCC9339|WP_155950756.1
Nostoc_PCC7120|BAB76322.1	Fischerella__NIES_3754|BAU05189.1	UU774|BLD44_004190	PCC9339|WP_017311489.1
Nostoc_PCC7120|BAB76156.1	Fischerella__NIES_3754|BAU06261.1	UU774|BLD44_000415	PCC9339|WP_017311298.1
Nostoc_PCC7120|BAB72905.1	Fischerella__NIES_3754|BAU06687.1	UU774|BLD44_000785	PCC9339|WP_017312854.1
Nostoc_PCC7120|BAB72409.1	Fischerella__NIES_3754|BAU08073.1	UU774|BLD44_014630	PCC9339|WP_017311830.1
Nostoc_PCC7120|BAB72445.1	Fischerella__NIES_3754|BAU07463.1	UU774|BLD44_015735	PCC9339|WP_017310193.1
Nostoc_PCC7120|BAB74045.1	Fischerella__NIES_3754|BAU08687.1	UU774|BLD44_014265	PCC9339|WP_017308962.1
Nostoc_PCC7120|BAB73781.1	Fischerella__NIES_3754|BAU04994.1	UU774|BLD44_023540	PCC9339|WP_026082122.1
Nostoc_PCC7120|BAB77965.1	Fischerella__NIES_3754|BAU07823.1	UU774|BLD44_008650	PCC9339|WP_017309511.1
Nostoc_PCC7120|BAB73279.1	Fischerella__NIES_3754|BAU07458.1	UU774|BLD44_015760	PCC9339|WP_017310198.1
Nostoc_PCC7120|BAB74085.1	Fischerella__NIES_3754|BAU08208.1	UU774|BLD44_004040	PCC9339|WP_017311517.1
Nostoc_PCC7120|BAB75773.1	Fischerella__NIES_3754|BAU07325.1	UU774|BLD44_006020	PCC9339|WP_017309209.1
Nostoc_PCC7120|BAB76613.1	Fischerella__NIES_3754|BAU05100.1	UU774|BLD44_012485	PCC9339|WP_017310458.1
Nostoc_PCC7120|BAB74082.1	Fischerella__NIES_3754|BAU08204.1	UU774|BLD44_004015	PCC9339|WP_017311523.1
Nostoc_PCC7120|BAB77761.1	Fischerella__NIES_3754|BAU07712.1	UU774|BLD44_023350	PCC9339|WP_017312999.1
Nostoc_PCC7120|BAB73173.1	Fischerella__NIES_3754|BAU07331.1	UU774|BLD44_011340	PCC9339|WP_017312369.1
Nostoc_PCC7120|BAB75353.1	Fischerella__NIES_3754|BAU04784.1	UU774|BLD44_021805	PCC9339|WP_017311916.1
Nostoc_PCC7120|BAB75221.1	Fischerella__NIES_3754|BAU04174.1	UU774|BLD44_012185	PCC9339|WP_017310401.1
Nostoc_PCC7120|BAB75149.1	Fischerella__NIES_3754|BAU04234.1	UU774|BLD44_010530	PCC9339|WP_026081871.1
Nostoc_PCC7120|BAB76552.1	Fischerella__NIES_3754|BAU07095.1	UU774|BLD44_011455	PCC9339|WP_017309995.1
Nostoc_PCC7120|BAB75218.1	Fischerella__NIES_3754|BAU04177.1	UU774|BLD44_012200	PCC9339|WP_017310404.1
Nostoc_PCC7120|BAB77741.1	Fischerella__NIES_3754|BAU08017.1	UU774|BLD44_024935	PCC9339|WP_017313378.1
Nostoc_PCC7120|BAB74890.1	Fischerella__NIES_3754|BAU06798.1	UU774|BLD44_001675	PCC9339|WP_017313802.1
Nostoc_PCC7120|BAB76371.1	Fischerella__NIES_3754|BAU06192.1	UU774|BLD44_013830	PCC9339|WP_017311411.1
Nostoc_PCC7120|BAB72656.1	Fischerella__NIES_3754|BAU04752.1	UU774|BLD44_016255	PCC9339|WP_026081851.1
Nostoc_PCC7120|BAB76740.1	Fischerella__NIES_3754|BAU06134.1	UU774|BLD44_014605	PCC9339|WP_017311825.1
Nostoc_PCC7120|BAB75230.1	Fischerella__NIES_3754|BAU04905.1	UU774|BLD44_020765	PCC9339|WP_017311986.1
Nostoc_PCC7120|BAB74898.1	Fischerella__NIES_3754|BAU05428.1	UU774|BLD44_005810	PCC9339|WP_017309243.1
Nostoc_PCC7120|BAB75597.1	Fischerella__NIES_3754|BAU04915.1	UU774|BLD44_001395	PCC9339|WP_017309089.1
Nostoc_PCC7120|BAB77848.1	Fischerella__NIES_3754|BAU08150.1	UU774|BLD44_007355	PCC9339|WP_017311112.1
Nostoc_PCC7120|BAB72757.1	Fischerella__NIES_3754|BAU08331.1	UU774|BLD44_003110	PCC9339|WP_017311202.1
Nostoc_PCC7120|BAB77729.1	Fischerella__NIES_3754|BAU07879.1	UU774|BLD44_016830	PCC9339|WP_017313198.1
Nostoc_PCC7120|BAB72805.1	Fischerella__NIES_3754|BAU06519.1	UU774|BLD44_007280	PCC9339|WP_017311096.1
Nostoc_PCC7120|BAB74126.1	Fischerella__NIES_3754|BAU06573.1	UU774|BLD44_011215	PCC9339|WP_017312346.1
Nostoc_PCC7120|BAB73443.1	Fischerella__NIES_3754|BAU07860.1	UU774|BLD44_005910	PCC9339|WP_017309225.1
Nostoc_PCC7120|BAB77955.1	Fischerella__NIES_3754|BAU06457.1	UU774|BLD44_010120	PCC9339|WP_017310968.1
Nostoc_PCC7120|BAB73533.1	Fischerella__NIES_3754|BAU08108.1	UU774|BLD44_022910	PCC9339|WP_017311680.1
Nostoc_PCC7120|BAB73594.1	Fischerella__NIES_3754|BAU05492.1	UU774|BLD44_023905	PCC9339|WP_017311936.1
Nostoc_PCC7120|BAB74796.1	Fischerella__NIES_3754|BAU07784.1	UU774|BLD44_029255	PCC9339|WP_017308884.1
Nostoc_PCC7120|BAB74681.1	Fischerella__NIES_3754|BAU04838.1	UU774|BLD44_013915	PCC9339|WP_017311429.1
Nostoc_PCC7120|BAB73595.1	Fischerella__NIES_3754|BAU05491.1	UU774|BLD44_023910	PCC9339|WP_017311935.1
Nostoc_PCC7120|BAB72652.1	Fischerella__NIES_3754|BAU04756.1	UU774|BLD44_020275	PCC9339|WP_017310143.1
Nostoc_PCC7120|BAB73744.1	Fischerella__NIES_3754|BAU09023.1	UU774|BLD44_009850	PCC9339|WP_017311017.1
Nostoc_PCC7120|BAB76075.1	Fischerella__NIES_3754|BAU05620.1	UU774|BLD44_011515	PCC9339|WP_017310112.1
Nostoc_PCC7120|BAB74145.1	Fischerella__NIES_3754|BAU07689.1	UU774|BLD44_023465	PCC9339|WP_017312973.1
Nostoc_PCC7120|BAB74748.1	Fischerella__NIES_3754|BAU09049.1	UU774|BLD44_014420	PCC9339|WP_026082002.1
Nostoc_PCC7120|BAB73334.1	Fischerella__NIES_3754|BAU04659.1	UU774|BLD44_000565	PCC9339|WP_026081808.1
Nostoc_PCC7120|BAB72705.1	Fischerella__NIES_3754|BAU08984.1	UU774|BLD44_008340	PCC9339|WP_017309569.1
Nostoc_PCC7120|BAB73007.1	Fischerella__NIES_3754|BAU04194.1	UU774|BLD44_012280	PCC9339|WP_017310420.1
Nostoc_PCC7120|BAB74157.1	Fischerella__NIES_3754|BAU07073.1	UU774|BLD44_020840	PCC9339|WP_017311999.1
Nostoc_PCC7120|BAB73660.1	Fischerella__NIES_3754|BAU08861.1	UU774|BLD44_014760	PCC9339|WP_017312752.1
Nostoc_PCC7120|BAB77039.1	Fischerella__NIES_3754|BAU07449.1	UU774|BLD44_029760	PCC9339|WP_017309047.1
Nostoc_PCC7120|BAB75243.1	Fischerella__NIES_3754|BAU07227.1	UU774|BLD44_027520	PCC9339|WP_026082104.1
Nostoc_PCC7120|BAB73371.1	Fischerella__NIES_3754|BAU04765.1	UU774|BLD44_014400	PCC9339|WP_017311784.1
Nostoc_PCC7120|BAB73750.1	Fischerella__NIES_3754|BAU05040.1	UU774|BLD44_002565	PCC9339|WP_026082135.1
Nostoc_PCC7120|BAB73792.1	Fischerella__NIES_3754|BAU07659.1	UU774|BLD44_005290	PCC9339|WP_017309347.1
Nostoc_PCC7120|BAB77705.1	Fischerella__NIES_3754|BAU05450.1	UU774|BLD44_010715	PCC9339|WP_017310271.1
Nostoc_PCC7120|BAB77666.1	Fischerella__NIES_3754|BAU05509.1	UU774|BLD44_015455	PCC9339|WP_017312441.1
Nostoc_PCC7120|BAB75636.1	Fischerella__NIES_3754|BAU07319.1	UU774|BLD44_020135	PCC9339|WP_017312580.1
Nostoc_PCC7120|BAB73201.1	Fischerella__NIES_3754|BAU07375.1	UU774|BLD44_006185	PCC9339|WP_017309988.1
Nostoc_PCC7120|BAB72470.1	Fischerella__NIES_3754|BAU08431.1	UU774|BLD44_009900	PCC9339|WP_017311007.1
Nostoc_PCC7120|BAB73264.1	Fischerella__NIES_3754|BAU07127.1	UU774|BLD44_025280	PCC9339|WP_017313526.1
Nostoc_PCC7120|BAB74284.1	Fischerella__NIES_3754|BAU08076.1	UU774|BLD44_006935	PCC9339|WP_017308652.1
Nostoc_PCC7120|BAB77583.1	Fischerella__NIES_3754|BAU04685.1	UU774|BLD44_016880	PCC9339|WP_081594494.1
Nostoc_PCC7120|BAB76370.1	Fischerella__NIES_3754|BAU07974.1	UU774|BLD44_020535	Fischerella__NIES_3754|BAU07994.1
Nostoc_PCC7120|BAB78046.1	Fischerella__NIES_3754|BAU07256.1	UU774|BLD44_028745	PCC9339|WP_017310165.1
Nostoc_PCC7120|BAB74785.1	Fischerella__NIES_3754|BAU08163.1	UU774|BLD44_012290	PCC9339|WP_017310421.1
Nostoc_PCC7120|BAB73234.1	Fischerella__NIES_3754|BAU05656.1	UU774|BLD44_027930	PCC9339|WP_009458972.1
Nostoc_PCC7120|BAB74244.1	Fischerella__NIES_3754|BAU04605.1	UU774|BLD44_001605	PCC9339|WP_017313818.1
Nostoc_PCC7120|BAB73813.1	Fischerella__NIES_3754|BAU07197.1	UU774|BLD44_014645	PCC9339|WP_017311834.1
Nostoc_PCC7120|BAB75992.1	Fischerella__NIES_3754|BAU05408.1	UU774|BLD44_011115	PCC9339|WP_017312325.1
Nostoc_PCC7120|BAB75089.1	Fischerella__NIES_3754|BAU07612.1	UU774|BLD44_003285	PCC9339|WP_016861275.1
Nostoc_PCC7120|BAB75887.1	Fischerella__NIES_3754|BAU05112.1	UU774|BLD44_012535	PCC9339|WP_017310470.1
Nostoc_PCC7120|BAB75874.1	Fischerella__NIES_3754|BAU08481.1	UU774|BLD44_028160	PCC9339|WP_017311767.1
Nostoc_PCC7120|BAB76852.1	Fischerella__NIES_3754|BAU06962.1	UU774|BLD44_012940	PCC9339|WP_035114835.1
Nostoc_PCC7120|BAB74595.1	Fischerella__NIES_3754|BAU08196.1	UU774|BLD44_008240	PCC9339|WP_017309587.1
Nostoc_PCC7120|BAB72760.1	Fischerella__NIES_3754|BAU05351.1	UU774|BLD44_018950	PCC9339|WP_196797867.1
Nostoc_PCC7120|BAB74520.1	Fischerella__NIES_3754|BAU08651.1	UU774|BLD44_029090	PCC9339|WP_017312265.1
Nostoc_PCC7120|BAB76736.1	Fischerella__NIES_3754|BAU08696.1	UU774|BLD44_021670	PCC9339|WP_017309389.1
Nostoc_PCC7120|BAB75127.1	Fischerella__NIES_3754|BAU08628.1	UU774|BLD44_023030	PCC9339|WP_017311702.1
Nostoc_PCC7120|BAB72948.1	Fischerella__NIES_3754|BAU08585.1	UU774|BLD44_025260	PCC9339|WP_017313529.1
Nostoc_PCC7120|BAB73104.1	Fischerella__NIES_3754|BAU06154.1	UU774|BLD44_016900	PCC9339|WP_017313209.1
Nostoc_PCC7120|BAB72490.1	Fischerella__NIES_3754|BAU06738.1	UU774|BLD44_018005	PCC9339|WP_026081893.1
Nostoc_PCC7120|BAB75036.1	Fischerella__NIES_3754|BAU05026.1	UU774|BLD44_013675	PCC9339|WP_017311383.1
Nostoc_PCC7120|BAB75823.1	Fischerella__NIES_3754|BAU08594.1	UU774|BLD44_021295	PCC9339|WP_026082039.1
Nostoc_PCC7120|BAB72472.1	Fischerella__NIES_3754|BAU05944.1	UU774|BLD44_011730	PCC9339|WP_017308864.1
Nostoc_PCC7120|BAB76258.1	Fischerella__NIES_3754|BAU06945.1	UU774|BLD44_010750	PCC9339|WP_017312877.1
Nostoc_PCC7120|BAB76254.1	Fischerella__NIES_3754|BAU06109.1	UU774|BLD44_002605	PCC9339|WP_017313111.1
Nostoc_PCC7120|BAB75721.1	Fischerella__NIES_3754|BAU05200.1	UU774|BLD44_028815	PCC9339|WP_017312096.1
Nostoc_PCC7120|BAB75680.1	Fischerella__NIES_3754|BAU07797.1	UU774|BLD44_002260	PCC9339|WP_026081913.1
Nostoc_PCC7120|BAB72691.1	Fischerella__NIES_3754|BAU06920.1	UU774|BLD44_019695	PCC9339|WP_026082102.1
Nostoc_PCC7120|BAB74849.1	Fischerella__NIES_3754|BAU06106.1	UU774|BLD44_002625	PCC9339|WP_017313114.1
Nostoc_PCC7120|BAB72411.1	Fischerella__NIES_3754|BAU04217.1	UU774|BLD44_027040	PCC9339|WP_017309460.1
Nostoc_PCC7120|BAB77953.1	Fischerella__NIES_3754|BAU06459.1	UU774|BLD44_009150	PCC9339|WP_017310364.1
Nostoc_PCC7120|BAB78036.1	Fischerella__NIES_3754|BAU06973.1	UU774|BLD44_027620	PCC9339|WP_017312692.1
Nostoc_PCC7120|BAB74401.1	Fischerella__NIES_3754|BAU05156.1	UU774|BLD44_012795	PCC9339|WP_017310520.1
Nostoc_PCC7120|BAB73091.1	UU774|BLD44_025805	PCC9339|WP_016863438.1	Fischerella__NIES_3754|BAU07179.1
Nostoc_PCC7120|BAB75531.1	Fischerella__NIES_3754|BAU07355.1	UU774|BLD44_016495	PCC9339|WP_017309914.1
Nostoc_PCC7120|BAB75879.1	Fischerella__NIES_3754|BAU08569.1	UU774|BLD44_003780	PCC9339|WP_051040610.1
Nostoc_PCC7120|BAB73032.1	Fischerella__NIES_3754|BAU06883.1	UU774|BLD44_021610	PCC9339|WP_017309376.1
Nostoc_PCC7120|BAB72555.1	Fischerella__NIES_3754|BAU07911.1	UU774|BLD44_024480	PCC9339|WP_026081822.1
Nostoc_PCC7120|BAB74643.1	Fischerella__NIES_3754|BAU06591.1	UU774|BLD44_018715	PCC9339|WP_026081817.1
Nostoc_PCC7120|BAB75844.1	Fischerella__NIES_3754|BAU05693.1	UU774|BLD44_029930	PCC9339|WP_017313578.1
Nostoc_PCC7120|BAB77763.1	Fischerella__NIES_3754|BAU07157.1	UU774|BLD44_016225	PCC9339|WP_026081850.1
Nostoc_PCC7120|BAB73639.1	Fischerella__NIES_3754|BAU05325.1	UU774|BLD44_004340	PCC9339|WP_017313685.1
Nostoc_PCC7120|BAB74415.1	Fischerella__NIES_3754|BAU05264.1	UU774|BLD44_009590	PCC9339|WP_026081936.1
Nostoc_PCC7120|BAB75510.1	Fischerella__NIES_3754|BAU07900.1	UU774|BLD44_024450	PCC9339|WP_017309883.1
Nostoc_PCC7120|BAB77616.1	Fischerella__NIES_3754|BAU05514.1	UU774|BLD44_015550	PCC9339|WP_017312457.1
Nostoc_PCC7120|BAB74625.1	Fischerella__NIES_3754|BAU05633.1	UU774|BLD44_021940	PCC9339|WP_017311892.1
Nostoc_PCC7120|BAB74959.1	Fischerella__NIES_3754|BAU06179.1	UU774|BLD44_026345	PCC9339|WP_017309642.1
Nostoc_PCC7120|BAB77725.1	Fischerella__NIES_3754|BAU06892.1	UU774|BLD44_029585	PCC9339|WP_017312293.1
Nostoc_PCC7120|BAB73384.1	Fischerella__NIES_3754|BAU06544.1	UU774|BLD44_019810	PCC9339|WP_026082100.1
Nostoc_PCC7120|BAB74936.1	Fischerella__NIES_3754|BAU08748.1	UU774|BLD44_001985	PCC9339|WP_017313748.1
Nostoc_PCC7120|BAB76357.1	Fischerella__NIES_3754|BAU08158.1	UU774|BLD44_007320	PCC9339|WP_017311106.1
Nostoc_PCC7120|BAB74691.1	UU774|BLD44_015360	PCC9339|WP_017312427.1	Fischerella__NIES_3754|BAU06067.1
Nostoc_PCC7120|BAB73323.1	Fischerella__NIES_3754|BAU05527.1	UU774|BLD44_000155	PCC9339|WP_063746217.1
Nostoc_PCC7120|BAB73526.1	Fischerella__NIES_3754|BAU07839.1	UU774|BLD44_007615	PCC9339|WP_017309967.1
Nostoc_PCC7120|BAB73121.1	Fischerella__NIES_3754|BAU08760.1	UU774|BLD44_001475	PCC9339|WP_017313844.1
Nostoc_PCC7120|BAB73460.1	Fischerella__NIES_3754|BAU07748.1	UU774|BLD44_009255	PCC9339|WP_017310344.1
Nostoc_PCC7120|BAB74801.1	Fischerella__NIES_3754|BAU06495.1	UU774|BLD44_002010	PCC9339|WP_017313742.1
Nostoc_PCC7120|BAB75740.1	UU774|BLD44_000330	PCC9339|WP_017311313.1	Fischerella__NIES_3754|BAU06608.1
Nostoc_PCC7120|BAB74620.1	Fischerella__NIES_3754|BAU08271.1	UU774|BLD44_021970	PCC9339|WP_026082013.1
Nostoc_PCC7120|BAB75073.1	Fischerella__NIES_3754|BAU07170.1	UU774|BLD44_005750	PCC9339|WP_017309255.1
Nostoc_PCC7120|BAB73655.1	Fischerella__NIES_3754|BAU06639.1	UU774|BLD44_027100	PCC9339|WP_017309457.1
Nostoc_PCC7120|BAB72545.1	Fischerella__NIES_3754|BAU04610.1	UU774|BLD44_011845	PCC9339|WP_017308842.1
Nostoc_PCC7120|BAB76472.1	Fischerella__NIES_3754|BAU07875.1	UU774|BLD44_020175	PCC9339|WP_017312572.1
Nostoc_PCC7120|BAB73696.1	Fischerella__NIES_3754|BAU06971.1	UU774|BLD44_027630	PCC9339|WP_017312690.1
Nostoc_PCC7120|BAB75815.1	Fischerella__NIES_3754|BAU06762.1	UU774|BLD44_001515	PCC9339|WP_017313837.1
Nostoc_PCC7120|BAB73011.1	Fischerella__NIES_3754|BAU04848.1	UU774|BLD44_013870	PCC9339|WP_026081969.1
Nostoc_PCC7120|BAB77279.1	Fischerella__NIES_3754|BAU04395.1	UU774|BLD44_011425	PCC9339|WP_017312387.1
Nostoc_PCC7120|BAB76962.1	Fischerella__NIES_3754|BAU07234.1	UU774|BLD44_004635	PCC9339|WP_017313633.1
Nostoc_PCC7120|BAB74756.1	Fischerella__NIES_3754|BAU05874.1	UU774|BLD44_017450	PCC9339|WP_017310705.1
Nostoc_PCC7120|BAB77670.1	Fischerella__NIES_3754|BAU05504.1	UU774|BLD44_015475	PCC9339|WP_016861040.1
Nostoc_PCC7120|BAB74198.1	Fischerella__NIES_3754|BAU08886.1	UU774|BLD44_016285	PCC9339|WP_017309959.1
Nostoc_PCC7120|BAB77593.1	Fischerella__NIES_3754|BAU04644.1	UU774|BLD44_029320	PCC9339|WP_017308871.1
Nostoc_PCC7120|BAB75263.1	Fischerella__NIES_3754|BAU06753.1	UU774|BLD44_005235	PCC9339|WP_026082083.1
Nostoc_PCC7120|BAB73395.1	Fischerella__NIES_3754|BAU06532.1	UU774|BLD44_019870	PCC9339|WP_017312642.1
Nostoc_PCC7120|BAB72716.1	Fischerella__NIES_3754|BAU05265.1	PCC9339|WP_017311064.1	UU774|BLD44_009595
Nostoc_PCC7120|BAB74173.1	Fischerella__NIES_3754|BAU07664.1	UU774|BLD44_018635	PCC9339|WP_017309803.1
Nostoc_PCC7120|BAB76945.1	Fischerella__NIES_3754|BAU07183.1	UU774|BLD44_009755	PCC9339|WP_017311033.1
Nostoc_PCC7120|BAB75275.1	Fischerella__NIES_3754|BAU07945.1	UU774|BLD44_015300	PCC9339|WP_017312415.1
Nostoc_PCC7120|BAB75863.1	Fischerella__NIES_3754|BAU07939.1	UU774|BLD44_028050	PCC9339|WP_017309709.1
Nostoc_PCC7120|BAB76796.1	Fischerella__NIES_3754|BAU07813.1	UU774|BLD44_018225	PCC9339|WP_017312208.1
Nostoc_PCC7120|BAB74007.1	Fischerella__NIES_3754|BAU07087.1	UU774|BLD44_017400	PCC9339|WP_017310713.1
Nostoc_PCC7120|BAB77799.1	Fischerella__NIES_3754|BAU08610.1	UU774|BLD44_018995	PCC9339|WP_017311454.1
Nostoc_PCC7120|BAB74883.1	Fischerella__NIES_3754|BAU05368.1	UU774|BLD44_021140	PCC9339|WP_017312061.1
Nostoc_PCC7120|BAB74980.1	Fischerella__NIES_3754|BAU07388.1	UU774|BLD44_014875	PCC9339|WP_017312774.1
Nostoc_PCC7120|BAB73207.1	Fischerella__NIES_3754|BAU07495.1	UU774|BLD44_001205	PCC9339|WP_017313424.1
Nostoc_PCC7120|BAB74149.1	Fischerella__NIES_3754|BAU07685.1	UU774|BLD44_013335	PCC9339|WP_017312132.1
Nostoc_PCC7120|BAB75612.1	Fischerella__NIES_3754|BAU08966.1	UU774|BLD44_001150	PCC9339|WP_017313436.1
Nostoc_PCC7120|BAB74666.1	Fischerella__NIES_3754|BAU05157.1	UU774|BLD44_003410	PCC9339|WP_017311644.1
Nostoc_PCC7120|BAB77561.1	Fischerella__NIES_3754|BAU08386.1	UU774|BLD44_015950	PCC9339|WP_017310238.1
Nostoc_PCC7120|BAB73699.1	Fischerella__NIES_3754|BAU04139.1	UU774|BLD44_001245	PCC9339|WP_017313417.1
Nostoc_PCC7120|BAB72333.1	Fischerella__NIES_3754|BAU05402.1	UU774|BLD44_000500	PCC9339|WP_017309758.1
Nostoc_PCC7120|BAB75748.1	Fischerella__NIES_3754|BAU07340.1	UU774|BLD44_026795	PCC9339|WP_017312189.1
Nostoc_PCC7120|BAB73537.1	Fischerella__NIES_3754|BAU04880.1	UU774|BLD44_009370	PCC9339|WP_017310323.1
Nostoc_PCC7120|BAB76445.1	Fischerella__NIES_3754|BAU07277.1	UU774|BLD44_000990	PCC9339|WP_017313475.1
Nostoc_PCC7120|BAB73767.1	Fischerella__NIES_3754|BAU08722.1	UU774|BLD44_005065	PCC9339|WP_017312523.1
Nostoc_PCC7120|BAB76702.1	Fischerella__NIES_3754|BAU05361.1	UU774|BLD44_019135	PCC9339|WP_017309433.1
Nostoc_PCC7120|BAB75403.1	Fischerella__NIES_3754|BAU08357.1	UU774|BLD44_012740	PCC9339|WP_017310510.1
Nostoc_PCC7120|BAB78393.1	Fischerella__NIES_3754|BAU04661.1	PCC9339|WP_035115631.1	UU774|BLD44_000575
Nostoc_PCC7120|BAB72788.1	Fischerella__NIES_3754|BAU08427.1	UU774|BLD44_011545	PCC9339|WP_017310117.1
Nostoc_PCC7120|BAB74220.1	Fischerella__NIES_3754|BAU04636.1	UU774|BLD44_000525	PCC9339|WP_017309751.1
Nostoc_PCC7120|BAB75831.1	Fischerella__NIES_3754|BAU06906.1	UU774|BLD44_011915	PCC9339|WP_017309093.1
Nostoc_PCC7120|BAB75423.1	Fischerella__NIES_3754|BAU05964.1	UU774|BLD44_028905	PCC9339|WP_017312112.1
Nostoc_PCC7120|BAB73209.1	UU774|BLD44_012400	PCC9339|WP_026081881.1	Fischerella__NIES_3754|BAU05082.1
Nostoc_PCC7120|BAB74404.1	Fischerella__NIES_3754|BAU09029.1	UU774|BLD44_014845	PCC9339|WP_017312768.1
Nostoc_PCC7120|BAB75049.1	Fischerella__NIES_3754|BAU08473.1	UU774|BLD44_017035	PCC9339|WP_017310799.1
Nostoc_PCC7120|BAB75620.1	Fischerella__NIES_3754|BAU06202.1	UU774|BLD44_020680	PCC9339|WP_017311967.1
Nostoc_PCC7120|BAB75464.1	Fischerella__NIES_3754|BAU06414.1	UU774|BLD44_008505	PCC9339|WP_017309538.1
Nostoc_PCC7120|BAB75945.1	Fischerella__NIES_3754|BAU06069.1	UU774|BLD44_015330	PCC9339|WP_017312421.1
Nostoc_PCC7120|BAB75377.1	Fischerella__NIES_3754|BAU05470.1	UU774|BLD44_016020	PCC9339|WP_017310251.1
Nostoc_PCC7120|BAB76021.1	Fischerella__NIES_3754|BAU05067.1	UU774|BLD44_022870	PCC9339|WP_026082200.1
Nostoc_PCC7120|BAB76749.1	Fischerella__NIES_3754|BAU07503.1	UU774|BLD44_015215	PCC9339|WP_017312401.1
Nostoc_PCC7120|BAB77609.1	Fischerella__NIES_3754|BAU05499.1	UU774|BLD44_015505	PCC9339|WP_026082078.1
Nostoc_PCC7120|BAB73690.1	Fischerella__NIES_3754|BAU05275.1	UU774|BLD44_018815	PCC9339|WP_017309839.1
Nostoc_PCC7120|BAB75422.1	Fischerella__NIES_3754|BAU07580.1	PCC9339|WP_017309363.1	Fischerella__NIES_3754|BAU05659.1
Nostoc_PCC7120|BAB77548.1	Fischerella__NIES_3754|BAU06281.1	UU774|BLD44_022810	PCC9339|WP_017313704.1
Nostoc_PCC7120|BAB75919.1	Fischerella__NIES_3754|BAU05203.1	UU774|BLD44_028795	PCC9339|WP_017312093.1
Nostoc_PCC7120|BAB74730.1	Fischerella__NIES_3754|BAU07254.1	UU774|BLD44_028755	PCC9339|WP_017310163.1
Nostoc_PCC7120|BAB73453.1	Fischerella__NIES_3754|BAU04233.1	UU774|BLD44_010525	PCC9339|WP_017310305.1
Nostoc_PCC7120|BAB76103.1	Fischerella__NIES_3754|BAU08682.1	UU774|BLD44_017370	PCC9339|WP_017310719.1
Nostoc_PCC7120|BAB77980.1	Fischerella__NIES_3754|BAU08275.1	UU774|BLD44_030010	PCC9339|WP_017312556.1
Nostoc_PCC7120|BAB73487.1	Fischerella__NIES_3754|BAU07614.1	UU774|BLD44_003295	PCC9339|WP_017311665.1
Nostoc_PCC7120|BAB73747.1	Fischerella__NIES_3754|BAU09032.1	UU774|BLD44_005190	PCC9339|WP_026082085.1
Nostoc_PCC7120|BAB72741.1	Fischerella__NIES_3754|BAU07250.1	UU774|BLD44_003045	PCC9339|WP_017311191.1
Nostoc_PCC7120|BAB75526.1	Fischerella__NIES_3754|BAU07359.1	UU774|BLD44_016520	PCC9339|WP_017309910.1
Nostoc_PCC7120|BAB74851.1	Fischerella__NIES_3754|BAU06071.1	UU774|BLD44_014780	PCC9339|WP_017312755.1
Nostoc_PCC7120|BAB76497.1	Fischerella__NIES_3754|BAU07000.1	UU774|BLD44_026530	PCC9339|WP_026082048.1
Nostoc_PCC7120|BAB73776.1	Fischerella__NIES_3754|BAU04990.1	UU774|BLD44_023565	PCC9339|WP_017312953.1
Nostoc_PCC7120|BAB74689.1	Fischerella__NIES_3754|BAU06131.1	UU774|BLD44_000100	PCC9339|WP_017311355.1
Nostoc_PCC7120|BAB74570.1	Fischerella__NIES_3754|BAU08774.1	UU774|BLD44_010475	PCC9339|WP_017312736.1
Nostoc_PCC7120|BAB75654.1	Fischerella__NIES_3754|BAU04164.1	UU774|BLD44_009045	PCC9339|WP_017310387.1
Nostoc_PCC7120|BAB74688.1	Fischerella__NIES_3754|BAU06130.1	UU774|BLD44_000095	PCC9339|WP_017311356.1
Nostoc_PCC7120|BAB73006.1	Fischerella__NIES_3754|BAU04193.1	UU774|BLD44_012275	PCC9339|WP_017310419.1
Nostoc_PCC7120|BAB74679.1	Fischerella__NIES_3754|BAU04840.1	UU774|BLD44_013905	PCC9339|WP_017311427.1
Nostoc_PCC7120|BAB73042.1	Fischerella__NIES_3754|BAU05698.1	UU774|BLD44_029950	PCC9339|WP_017313575.1
Nostoc_PCC7120|BAB73457.1	Fischerella__NIES_3754|BAU08916.1	UU774|BLD44_009270	PCC9339|WP_017310341.1
Nostoc_PCC7120|BAB75898.1	Fischerella__NIES_3754|BAU05122.1	UU774|BLD44_012590	PCC9339|WP_017310478.1
Nostoc_PCC7120|BAB76216.1	Fischerella__NIES_3754|BAU05052.1	UU774|BLD44_008850	PCC9339|WP_009455637.1
Nostoc_PCC7120|BAB76625.1	Fischerella__NIES_3754|BAU04628.1	UU774|BLD44_002500	PCC9339|WP_017310876.1
Nostoc_PCC7120|BAB77533.1	Fischerella__NIES_3754|BAU07525.1	UU774|BLD44_002815	PCC9339|WP_008233924.1
Nostoc_PCC7120|BAB76095.1	Fischerella__NIES_3754|BAU07649.1	UU774|BLD44_013295	PCC9339|WP_017312124.1
Nostoc_PCC7120|BAB76801.1	Fischerella__NIES_3754|BAU07756.1	UU774|BLD44_002380	PCC9339|WP_017310859.1
Nostoc_PCC7120|BAB77785.1	Fischerella__NIES_3754|BAU05144.1	UU774|BLD44_012690	PCC9339|WP_017310499.1
Nostoc_PCC7120|BAB78070.1	Fischerella__NIES_3754|BAU08063.1	UU774|BLD44_003910	PCC9339|WP_017311547.1
Nostoc_PCC7120|BAB73202.1	Fischerella__NIES_3754|BAU07488.1	UU774|BLD44_001165	PCC9339|WP_196797884.1
Nostoc_PCC7120|BAB76638.1	Fischerella__NIES_3754|BAU08066.1	UU774|BLD44_003895	PCC9339|WP_017311550.1
Nostoc_PCC7120|BAB77888.1	Fischerella__NIES_3754|BAU08186.1	UU774|BLD44_000920	PCC9339|WP_017312829.1
Nostoc_PCC7120|BAB72505.1	Fischerella__NIES_3754|BAU05587.1	UU774|BLD44_016380	PCC9339|WP_026081830.1
Nostoc_PCC7120|BAB76367.1	Fischerella__NIES_3754|BAU07977.1	UU774|BLD44_024785	PCC9339|WP_017313406.1
Nostoc_PCC7120|BAB75027.1	Fischerella__NIES_3754|BAU05814.1	UU774|BLD44_005630	PCC9339|WP_017309280.1
Nostoc_PCC7120|BAB75681.1	Fischerella__NIES_3754|BAU07798.1	UU774|BLD44_002265	PCC9339|WP_017310833.1
Nostoc_PCC7120|BAB74857.1	Fischerella__NIES_3754|BAU06104.1	UU774|BLD44_002635	PCC9339|WP_026082136.1
Nostoc_PCC7120|BAB75860.1	Fischerella__NIES_3754|BAU09013.1	UU774|BLD44_019285	PCC9339|WP_017311258.1
Nostoc_PCC7120|BAB74008.1	Fischerella__NIES_3754|BAU07086.1	UU774|BLD44_017395	PCC9339|WP_017310714.1
Nostoc_PCC7120|BAB74213.1	Fischerella__NIES_3754|BAU06836.1	UU774|BLD44_010205	PCC9339|WP_017313225.1
Nostoc_PCC7120|BAB76197.1	Fischerella__NIES_3754|BAU06228.1	UU774|BLD44_004240	PCC9339|WP_017311480.1
Nostoc_PCC7120|BAB77653.1	Fischerella__NIES_3754|BAU04200.1	UU774|BLD44_021185	PCC9339|WP_016863919.1
Nostoc_PCC7120|BAB75236.1	Fischerella__NIES_3754|BAU06083.1	UU774|BLD44_025850	PCC9339|WP_017310073.1
Nostoc_PCC7120|BAB73684.1	Fischerella__NIES_3754|BAU05583.1	UU774|BLD44_023265	PCC9339|WP_017311733.1
Nostoc_PCC7120|BAB72728.1	Fischerella__NIES_3754|BAU06183.1	UU774|BLD44_026365	PCC9339|WP_017309645.1
Nostoc_PCC7120|BAB75616.1	Fischerella__NIES_3754|BAU06198.1	UU774|BLD44_020700	PCC9339|WP_017311972.1
Nostoc_PCC7120|BAB74022.1	Fischerella__NIES_3754|BAU07736.1	UU774|BLD44_009200	PCC9339|WP_017310355.1
Nostoc_PCC7120|BAB73269.1	Fischerella__NIES_3754|BAU08731.1	UU774|BLD44_003415	PCC9339|WP_026081990.1
Nostoc_PCC7120|BAB73167.1	Fischerella__NIES_3754|BAU08994.1	UU774|BLD44_008280	PCC9339|WP_017309580.1
Nostoc_PCC7120|BAB77662.1	Fischerella__NIES_3754|BAU08852.1	UU774|BLD44_023670	PCC9339|WP_017312937.1
Nostoc_PCC7120|BAB75793.1	Fischerella__NIES_3754|BAU04249.1	UU774|BLD44_010590	PCC9339|WP_017310294.1
Nostoc_PCC7120|BAB76826.1	Fischerella__NIES_3754|BAU07378.1	UU774|BLD44_007495	PCC9339|WP_017309986.1
Nostoc_PCC7120|BAB72918.1	Fischerella__NIES_3754|BAU07984.1	UU774|BLD44_024810	PCC9339|WP_017313401.1
Nostoc_PCC7120|BAB72997.1	Fischerella__NIES_3754|BAU04291.1	UU774|BLD44_003540	PCC9339|WP_017311616.1
Nostoc_PCC7120|BAB77976.1	Fischerella__NIES_3754|BAU08236.1	UU774|BLD44_008930	PCC9339|WP_081594489.1
Nostoc_PCC7120|BAB72585.1	Fischerella__NIES_3754|BAU08564.1	UU774|BLD44_010345	PCC9339|WP_017313254.1
Nostoc_PCC7120|BAB72655.1	Fischerella__NIES_3754|BAU04753.1	UU774|BLD44_020290	PCC9339|WP_017310139.1
Nostoc_PCC7120|BAB72266.1	Fischerella__NIES_3754|BAU06694.1	UU774|BLD44_029675	PCC9339|WP_017313289.1
Nostoc_PCC7120|BAB75655.1	Fischerella__NIES_3754|BAU04165.1	UU774|BLD44_009040	PCC9339|WP_017310388.1
Nostoc_PCC7120|BAB74717.1	Fischerella__NIES_3754|BAU04835.1	UU774|BLD44_013940	PCC9339|WP_017311433.1
Nostoc_PCC7120|BAB76918.1	Fischerella__NIES_3754|BAU05211.1	UU774|BLD44_026020	PCC9339|WP_017313336.1
Nostoc_PCC7120|BAB77605.1	Fischerella__NIES_3754|BAU05501.1	UU774|BLD44_015495	PCC9339|WP_017312447.1
Nostoc_PCC7120|BAB75775.1	Fischerella__NIES_3754|BAU07323.1	UU774|BLD44_006030	PCC9339|WP_017309207.1
Nostoc_PCC7120|BAB72491.1	Fischerella__NIES_3754|BAU06739.1	UU774|BLD44_018010	PCC9339|WP_017310592.1
Nostoc_PCC7120|BAB76198.1	Fischerella__NIES_3754|BAU06227.1	UU774|BLD44_011310	PCC9339|WP_026082069.1
Nostoc_PCC7120|BAB77588.1	Fischerella__NIES_3754|BAU06887.1	UU774|BLD44_010960	PCC9339|WP_016858973.1
Nostoc_PCC7120|BAB75367.1	Fischerella__NIES_3754|BAU08512.1	UU774|BLD44_026750	PCC9339|WP_017312181.1
Nostoc_PCC7120|BAB75651.1	Fischerella__NIES_3754|BAU04159.1	UU774|BLD44_017300	PCC9339|WP_016863057.1
Nostoc_PCC7120|BAB75667.1	Fischerella__NIES_3754|BAU08454.1	UU774|BLD44_002210	PCC9339|WP_017310823.1
Nostoc_PCC7120|BAB76244.1	Fischerella__NIES_3754|BAU05669.1	UU774|BLD44_011635	PCC9339|WP_017310910.1
Nostoc_PCC7120|BAB72344.1	Fischerella__NIES_3754|BAU07504.1	UU774|BLD44_009510	PCC9339|WP_017311080.1
Nostoc_PCC7120|BAB74635.1	Fischerella__NIES_3754|BAU08009.1	UU774|BLD44_024885	PCC9339|WP_017313388.1
Nostoc_PCC7120|BAB76503.1	Fischerella__NIES_3754|BAU07006.1	UU774|BLD44_026565	PCC9339|WP_017312147.1
Nostoc_PCC7120|BAB77958.1	Fischerella__NIES_3754|BAU07626.1	UU774|BLD44_008760	PCC9339|WP_017313038.1
Nostoc_PCC7120|BAB74779.1	Fischerella__NIES_3754|BAU08460.1	UU774|BLD44_002160	PCC9339|WP_017310817.1
Nostoc_PCC7120|BAB75870.1	Fischerella__NIES_3754|BAU05075.1	UU774|BLD44_009440	PCC9339|WP_026081940.1
Nostoc_PCC7120|BAB76229.1	Fischerella__NIES_3754|BAU05333.1	UU774|BLD44_004400	PCC9339|WP_017313676.1
Nostoc_PCC7120|BAB72568.1	Fischerella__NIES_3754|BAU06648.1	UU774|BLD44_010665	PCC9339|WP_017310281.1
Nostoc_PCC7120|BAB76752.1	Fischerella__NIES_3754|BAU05817.1	UU774|BLD44_005645	PCC9339|WP_026081768.1
Nostoc_PCC7120|BAB73109.1	Fischerella__NIES_3754|BAU05961.1	UU774|BLD44_029430	PCC9339|WP_017313025.1
Nostoc_PCC7120|BAB75647.1	Fischerella__NIES_3754|BAU08089.1	UU774|BLD44_005675	PCC9339|WP_017309270.1
Nostoc_PCC7120|BAB75599.1	Fischerella__NIES_3754|BAU04750.1	UU774|BLD44_016245	PCC9339|WP_017310136.1
Nostoc_PCC7120|BAB76340.1	Fischerella__NIES_3754|BAU08468.1	UU774|BLD44_017005	PCC9339|WP_017310805.1
Nostoc_PCC7120|BAB73054.1	Fischerella__NIES_3754|BAU04972.1	UU774|BLD44_001720	PCC9339|WP_017313793.1
Nostoc_PCC7120|BAB72701.1	Fischerella__NIES_3754|BAU05364.1	UU774|BLD44_024080	PCC9339|WP_017309008.1
Nostoc_PCC7120|BAB75741.1	Fischerella__NIES_3754|BAU08565.1	UU774|BLD44_004505	PCC9339|WP_017313658.1
Nostoc_PCC7120|BAB77164.1	Fischerella__NIES_3754|BAU09016.1	UU774|BLD44_021605	PCC9339|WP_017309375.1
Nostoc_PCC7120|BAB73501.1	Fischerella__NIES_3754|BAU04244.1	UU774|BLD44_010565	PCC9339|WP_017310299.1
Nostoc_PCC7120|BAB73547.1	Fischerella__NIES_3754|BAU08576.1	UU774|BLD44_009545	PCC9339|WP_017311075.1
Nostoc_PCC7120|BAB74025.1	Fischerella__NIES_3754|BAU07027.1	UU774|BLD44_025355	PCC9339|WP_017313510.1
Nostoc_PCC7120|BAB75912.1	Fischerella__NIES_3754|BAU05136.1	UU774|BLD44_012660	PCC9339|WP_017310492.1
Nostoc_PCC7120|BAB75990.1	Fischerella__NIES_3754|BAU08813.1	UU774|BLD44_011655	PCC9339|WP_017310896.1
Nostoc_PCC7120|BAB72437.1	Fischerella__NIES_3754|BAU07678.1	UU774|BLD44_015835	PCC9339|WP_017310211.1
Nostoc_PCC7120|BAB76677.1	Fischerella__NIES_3754|BAU05548.1	UU774|BLD44_005380	PCC9339|WP_017309330.1
Nostoc_PCC7120|BAB75900.1	Fischerella__NIES_3754|BAU05124.1	UU774|BLD44_012600	PCC9339|WP_017310480.1
Nostoc_PCC7120|BAB75148.1	Fischerella__NIES_3754|BAU04238.1	UU774|BLD44_010540	PCC9339|WP_017310304.1
Nostoc_PCC7120|BAB74617.1	Fischerella__NIES_3754|BAU04209.1	UU774|BLD44_016405	PCC9339|WP_017309934.1
Nostoc_PCC7120|BAB74539.1	Fischerella__NIES_3754|BAU08672.1	UU774|BLD44_018420	PCC9339|WP_026082057.1
Nostoc_PCC7120|BAB75797.1	Fischerella__NIES_3754|BAU07332.1	UU774|BLD44_011335	PCC9339|WP_017312368.1
Nostoc_PCC7120|BAB75486.1	Fischerella__NIES_3754|BAU08297.1	UU774|BLD44_001685	PCC9339|WP_017313800.1
Nostoc_PCC7120|BAB76606.1	Fischerella__NIES_3754|BAU06989.1	UU774|BLD44_015685	PCC9339|WP_017312487.1
Nostoc_PCC7120|BAB74185.1	Fischerella__NIES_3754|BAU08228.1	UU774|BLD44_025780	PCC9339|WP_017309180.1
Nostoc_PCC7120|BAB76699.1	Fischerella__NIES_3754|BAU08349.1	UU774|BLD44_002465	PCC9339|WP_017310870.1
Nostoc_PCC7120|BAB77764.1	Fischerella__NIES_3754|BAU07158.1	UU774|BLD44_016230	PCC9339|WP_017310135.1
Nostoc_PCC7120|BAB75290.1	Fischerella__NIES_3754|BAU08138.1	UU774|BLD44_009605	PCC9339|WP_017311062.1
Nostoc_PCC7120|BAB77787.1	Fischerella__NIES_3754|BAU06806.1	UU774|BLD44_008440	PCC9339|WP_017309548.1
Nostoc_PCC7120|BAB76313.1	Fischerella__NIES_3754|BAU06821.1	UU774|BLD44_012390	PCC9339|WP_017310436.1
Nostoc_PCC7120|BAB73366.1	Fischerella__NIES_3754|BAU07556.1	UU774|BLD44_010170	PCC9339|WP_017310959.1
Nostoc_PCC7120|BAB76456.1	Fischerella__NIES_3754|BAU04269.1	UU774|BLD44_013610	PCC9339|WP_017312899.1
Nostoc_PCC7120|BAB78030.1	Fischerella__NIES_3754|BAU08643.1	UU774|BLD44_029390	PCC9339|WP_017313017.1
Nostoc_PCC7120|BAB74999.1	Fischerella__NIES_3754|BAU05346.1	UU774|BLD44_018930	PCC9339|WP_017311465.1
Nostoc_PCC7120|BAB77568.1	Fischerella__NIES_3754|BAU07698.1	UU774|BLD44_023405	PCC9339|WP_017312987.1
Nostoc_PCC7120|BAB75129.1	Fischerella__NIES_3754|BAU08626.1	UU774|BLD44_023040	PCC9339|WP_017311704.1
Nostoc_PCC7120|BAB76491.1	Fischerella__NIES_3754|BAU04910.1	UU774|BLD44_025510	PCC9339|WP_016861450.1
Nostoc_PCC7120|BAB73373.1	Fischerella__NIES_3754|BAU08164.1	UU774|BLD44_024570	PCC9339|WP_017309863.1
Nostoc_PCC7120|BAB76361.1	Fischerella__NIES_3754|BAU08714.1	UU774|BLD44_007300	PCC9339|WP_017311101.1
Nostoc_PCC7120|BAB75577.1	Fischerella__NIES_3754|BAU04282.1	UU774|BLD44_001340	PCC9339|WP_016860062.1
Nostoc_PCC7120|BAB76119.1	Fischerella__NIES_3754|BAU05024.1	UU774|BLD44_013680	PCC9339|WP_017311384.1
Nostoc_PCC7120|BAB75915.1	Fischerella__NIES_3754|BAU05139.1	UU774|BLD44_012675	PCC9339|WP_017310496.1
Nostoc_PCC7120|BAB75982.1	Fischerella__NIES_3754|BAU06827.1	UU774|BLD44_007570	PCC9339|WP_017309976.1
Nostoc_PCC7120|BAB72863.1	Fischerella__NIES_3754|BAU06390.1	UU774|BLD44_009000	PCC9339|WP_026082131.1
Nostoc_PCC7120|BAB74755.1	Fischerella__NIES_3754|BAU07414.1	UU774|BLD44_024115	PCC9339|WP_017309015.1
Nostoc_PCC7120|BAB78083.1	Fischerella__NIES_3754|BAU06074.1	UU774|BLD44_002520	PCC9339|WP_017313092.1
Nostoc_PCC7120|BAB74579.1	Fischerella__NIES_3754|BAU06559.1	UU774|BLD44_020040	PCC9339|WP_017312602.1
Nostoc_PCC7120|BAB76282.1	Fischerella__NIES_3754|BAU07268.1	UU774|BLD44_000945	PCC9339|WP_017313485.1
Nostoc_PCC7120|BAB75981.1	Fischerella__NIES_3754|BAU08056.1	UU774|BLD44_006410	PCC9339|WP_017310019.1
Nostoc_PCC7120|BAB77055.1	Fischerella__NIES_3754|BAU07429.1	UU774|BLD44_024195	PCC9339|WP_017309033.1
Nostoc_PCC7120|BAB75086.1	Fischerella__NIES_3754|BAU07610.1	UU774|BLD44_003275	PCC9339|WP_017311668.1
Nostoc_PCC7120|BAB78057.1	Fischerella__NIES_3754|BAU05286.1	UU774|BLD44_018870	PCC9339|WP_017309854.1
Nostoc_PCC7120|BAB74524.1	Fischerella__NIES_3754|BAU08655.1	UU774|BLD44_029110	PCC9339|WP_017312261.1
Nostoc_PCC7120|BAB74907.1	Fischerella__NIES_3754|BAU04874.1	UU774|BLD44_008350	PCC9339|WP_017309567.1
Nostoc_PCC7120|BAB72933.1	Fischerella__NIES_3754|BAU08588.1	UU774|BLD44_021275	PCC9339|WP_017312083.1
Nostoc_PCC7120|BAB74523.1	Fischerella__NIES_3754|BAU08654.1	UU774|BLD44_029105	PCC9339|WP_017312262.1
Nostoc_PCC7120|BAB74449.1	Fischerella__NIES_3754|BAU07106.1	UU774|BLD44_015135	PCC9339|WP_017312819.1
Nostoc_PCC7120|BAB76255.1	Fischerella__NIES_3754|BAU07031.1	UU774|BLD44_025340	PCC9339|WP_017313514.1
Nostoc_PCC7120|BAB75851.1	Fischerella__NIES_3754|BAU05681.1	UU774|BLD44_026870	PCC9339|WP_017309499.1
Nostoc_PCC7120|BAB74453.1	Fischerella__NIES_3754|BAU08586.1	UU774|BLD44_023125	PCC9339|WP_017311722.1
Nostoc_PCC7120|BAB75985.1	Fischerella__NIES_3754|BAU08809.1	UU774|BLD44_011575	PCC9339|WP_026081921.1
Nostoc_PCC7120|BAB77028.1	Fischerella__NIES_3754|BAU04819.1	UU774|BLD44_013640	PCC9339|WP_017312889.1
Nostoc_PCC7120|BAB73163.1	Fischerella__NIES_3754|BAU08122.1	UU774|BLD44_009710	PCC9339|WP_017311043.1
Nostoc_PCC7120|BAB73638.1	Fischerella__NIES_3754|BAU05326.1	UU774|BLD44_004345	PCC9339|WP_017313684.1
Nostoc_PCC7120|BAB75490.1	Fischerella__NIES_3754|BAU08640.1	UU774|BLD44_029375	PCC9339|WP_017313014.1
Nostoc_PCC7120|BAB73325.1	Fischerella__NIES_3754|BAU05529.1	UU774|BLD44_000165	PCC9339|WP_017311343.1
Nostoc_PCC7120|BAB77664.1	Fischerella__NIES_3754|BAU08854.1	UU774|BLD44_023685	PCC9339|WP_017312934.1
Nostoc_PCC7120|BAB75848.1	Fischerella__NIES_3754|BAU05687.1	UU774|BLD44_029905	PCC9339|WP_017313583.1
Nostoc_PCC7120|BAB73271.1	Fischerella__NIES_3754|BAU07536.1	UU774|BLD44_013345	PCC9339|WP_017312134.1
Nostoc_PCC7120|BAB77535.1	Fischerella__NIES_3754|BAU07523.1	UU774|BLD44_002805	PCC9339|WP_017311142.1
Nostoc_PCC7120|BAB77983.1	Fischerella__NIES_3754|BAU05926.1	UU774|BLD44_010070	PCC9339|WP_017310978.1
Nostoc_PCC7120|BAB76755.1	Fischerella__NIES_3754|BAU05821.1	UU774|BLD44_005660	PCC9339|WP_017309273.1
Nostoc_PCC7120|BAB78071.1	Fischerella__NIES_3754|BAU08062.1	UU774|BLD44_003915	PCC9339|WP_017311546.1
Nostoc_PCC7120|BAB74271.1	Fischerella__NIES_3754|BAU05417.1	UU774|BLD44_017575	PCC9339|WP_017310678.1
Nostoc_PCC7120|BAB75099.1	Fischerella__NIES_3754|BAU07497.1	UU774|BLD44_001190	PCC9339|WP_026082169.1
Nostoc_PCC7120|BAB72450.1	Fischerella__NIES_3754|BAU07483.1	UU774|BLD44_028705	PCC9339|WP_017310171.1
Nostoc_PCC7120|BAB76264.1	Fischerella__NIES_3754|BAU07599.1	UU774|BLD44_009335	PCC9339|WP_026081875.1
Nostoc_PCC7120|BAB73361.1	Fischerella__NIES_3754|BAU07562.1	UU774|BLD44_010145	PCC9339|WP_017310965.1
Nostoc_PCC7120|BAB73703.1	Fischerella__NIES_3754|BAU06346.1	UU774|BLD44_014120	PCC9339|WP_017308938.1
Nostoc_PCC7120|BAB74209.1	Fischerella__NIES_3754|BAU06675.1	UU774|BLD44_019040	PCC9339|WP_026081776.1
Nostoc_PCC7120|BAB75818.1	Fischerella__NIES_3754|BAU08589.1	UU774|BLD44_021320	PCC9339|WP_017312092.1
Nostoc_PCC7120|BAB74526.1	Fischerella__NIES_3754|BAU08657.1	UU774|BLD44_029120	PCC9339|WP_017312259.1
Nostoc_PCC7120|BAB76018.1	Fischerella__NIES_3754|BAU05064.1	UU774|BLD44_022885	PCC9339|WP_017313689.1
Nostoc_PCC7120|BAB77646.1	Fischerella__NIES_3754|BAU05609.1	UU774|BLD44_025995	PCC9339|WP_017310102.1
Nostoc_PCC7120|BAB76949.1	Fischerella__NIES_3754|BAU08733.1	UU774|BLD44_011030	PCC9339|WP_017312309.1
Nostoc_PCC7120|BAB74049.1	Fischerella__NIES_3754|BAU05831.1	UU774|BLD44_029985	PCC9339|WP_017312551.1
Nostoc_PCC7120|BAB76725.1	Fischerella__NIES_3754|BAU04996.1	UU774|BLD44_023530	PCC9339|WP_017312960.1
Nostoc_PCC7120|BAB72694.1	Fischerella__NIES_3754|BAU05362.1	UU774|BLD44_027035	PCC9339|WP_017309468.1
Nostoc_PCC7120|BAB72605.1	Fischerella__NIES_3754|BAU08815.1	UU774|BLD44_013010	PCC9339|WP_017310936.1
Nostoc_PCC7120|BAB75109.1	Fischerella__NIES_3754|BAU05162.1	UU774|BLD44_004060	PCC9339|WP_017311513.1
Nostoc_PCC7120|BAB76473.1	Fischerella__NIES_3754|BAU06963.1	UU774|BLD44_012935	PCC9339|WP_017310550.1
Nostoc_PCC7120|BAB77668.1	Fischerella__NIES_3754|BAU05507.1	UU774|BLD44_015465	PCC9339|WP_017312443.1
Nostoc_PCC7120|BAB76252.1	Fischerella__NIES_3754|BAU06702.1	UU774|BLD44_017800	PCC9339|WP_017310633.1
Nostoc_PCC7120|BAB72800.1	Fischerella__NIES_3754|BAU06514.1	UU774|BLD44_028225	PCC9339|WP_009459242.1
Nostoc_PCC7120|BAB72903.1	Fischerella__NIES_3754|BAU06087.1	UU774|BLD44_002720	PCC9339|WP_017313133.1
Nostoc_PCC7120|BAB76381.1	Fischerella__NIES_3754|BAU06511.1	UU774|BLD44_028205	PCC9339|WP_017311757.1
Nostoc_PCC7120|BAB75373.1	Fischerella__NIES_3754|BAU05476.1	UU774|BLD44_015985	PCC9339|WP_016862721.1
Nostoc_PCC7120|BAB77651.1	Fischerella__NIES_3754|BAU05448.1	UU774|BLD44_024540	PCC9339|WP_017309867.1
Nostoc_PCC7120|BAB76922.1	Fischerella__NIES_3754|BAU05252.1	UU774|BLD44_021025	PCC9339|WP_017312036.1
Nostoc_PCC7120|BAB75839.1	Fischerella__NIES_3754|BAU07973.1	UU774|BLD44_002065	PCC9339|WP_017313732.1
Nostoc_PCC7120|BAB77684.1	Fischerella__NIES_3754|BAU06288.1	UU774|BLD44_022835	PCC9339|WP_017313699.1
Nostoc_PCC7120|BAB77820.1	Fischerella__NIES_3754|BAU05571.1	UU774|BLD44_016800	PCC9339|WP_017313190.1
Nostoc_PCC7120|BAB77708.1	Fischerella__NIES_3754|BAU07071.1	UU774|BLD44_020830	PCC9339|WP_017311998.1
Nostoc_PCC7120|BAB75389.1	Fischerella__NIES_3754|BAU04872.1	UU774|BLD44_008360	PCC9339|WP_017309565.1
Nostoc_PCC7120|BAB77556.1	Fischerella__NIES_3754|BAU05627.1	UU774|BLD44_010905	PCC9339|WP_017311242.1
Nostoc_PCC7120|BAB76044.1	Fischerella__NIES_3754|BAU04304.1	UU774|BLD44_003655	PCC9339|WP_017311600.1
Nostoc_PCC7120|BAB76475.1	Fischerella__NIES_3754|BAU08606.1	UU774|BLD44_013370	PCC9339|WP_017313309.1
Nostoc_PCC7120|BAB76079.1	Fischerella__NIES_3754|BAU05614.1	UU774|BLD44_011480	PCC9339|WP_017310105.1
Nostoc_PCC7120|BAB77954.1	Fischerella__NIES_3754|BAU06458.1	UU774|BLD44_009155	PCC9339|WP_017310363.1
Nostoc_PCC7120|BAB75809.1	Fischerella__NIES_3754|BAU05489.1	UU774|BLD44_023915	PCC9339|WP_017311934.1
Nostoc_PCC7120|BAB77765.1	Fischerella__NIES_3754|BAU07161.1	UU774|BLD44_008565	PCC9339|WP_017309526.1
Nostoc_PCC7120|BAB76663.1	Fischerella__NIES_3754|BAU05912.1	UU774|BLD44_004990	PCC9339|WP_017312542.1
Nostoc_PCC7120|BAB76379.1	Fischerella__NIES_3754|BAU06513.1	UU774|BLD44_028215	PCC9339|WP_017311755.1
Nostoc_PCC7120|BAB77709.1	Fischerella__NIES_3754|BAU06716.1	UU774|BLD44_017875	PCC9339|WP_017310616.1
Nostoc_PCC7120|BAB76413.1	Fischerella__NIES_3754|BAU07508.1	UU774|BLD44_007455	PCC9339|WP_017311131.1
Nostoc_PCC7120|BAB72826.1	Fischerella__NIES_3754|BAU07301.1	UU774|BLD44_026265	PCC9339|WP_017309627.1
Nostoc_PCC7120|BAB74253.1	Fischerella__NIES_3754|BAU05453.1	UU774|BLD44_016110	PCC9339|WP_017310268.1
Nostoc_PCC7120|BAB73549.1	Fischerella__NIES_3754|BAU04148.1	UU774|BLD44_026340	PCC9339|WP_017309641.1
Nostoc_PCC7120|BAB76576.1	Fischerella__NIES_3754|BAU06583.1	UU774|BLD44_014010	PCC9339|WP_017311446.1
Nostoc_PCC7120|BAB74018.1	Fischerella__NIES_3754|BAU07788.1	UU774|BLD44_029275	PCC9339|WP_016858596.1
Nostoc_PCC7120|BAB76342.1	Fischerella__NIES_3754|BAU08465.1	UU774|BLD44_016995	PCC9339|WP_017310807.1
Nostoc_PCC7120|BAB74242.1	Fischerella__NIES_3754|BAU04603.1	UU774|BLD44_001595	PCC9339|WP_017313821.1
Nostoc_PCC7120|BAB75223.1	Fischerella__NIES_3754|BAU04172.1	UU774|BLD44_012175	PCC9339|WP_017310399.1
Nostoc_PCC7120|BAB75499.1	Fischerella__NIES_3754|BAU06768.1	UU774|BLD44_006060	PCC9339|WP_017309201.1
Nostoc_PCC7120|BAB77270.1	Fischerella__NIES_3754|BAU04386.1	UU774|BLD44_006925	PCC9339|WP_017307599.1
Nostoc_PCC7120|BAB77665.1	Fischerella__NIES_3754|BAU08856.1	UU774|BLD44_023720	PCC9339|WP_017312926.1
Nostoc_PCC7120|BAB77029.1	Fischerella__NIES_3754|BAU09041.1	UU774|BLD44_014830	PCC9339|WP_017312765.1
Nostoc_PCC7120|BAB76579.1	UU774|BLD44_010545	PCC9339|WP_017310303.1	Fischerella__NIES_3754|BAU04239.1
Nostoc_PCC7120|BAB75800.1	Fischerella__NIES_3754|BAU05482.1	UU774|BLD44_021770	PCC9339|WP_017311923.1
Nostoc_PCC7120|BAB78008.1	PCC9339|WP_017309781.1	Fischerella__NIES_3754|BAU08938.1	UU774|BLD44_018520
Nostoc_PCC7120|BAB74212.1	Fischerella__NIES_3754|BAU06835.1	UU774|BLD44_010210	PCC9339|WP_017313226.1
Nostoc_PCC7120|BAB72649.1	Fischerella__NIES_3754|BAU04758.1	UU774|BLD44_020260	PCC9339|WP_017310146.1
Nostoc_PCC7120|BAB72744.1	Fischerella__NIES_3754|BAU07247.1	UU774|BLD44_003030	PCC9339|WP_017311188.1
Nostoc_PCC7120|BAB76107.1	Fischerella__NIES_3754|BAU07417.1	UU774|BLD44_028710	PCC9339|WP_017310170.1
Nostoc_PCC7120|BAB74582.1	Fischerella__NIES_3754|BAU08777.1	UU774|BLD44_014680	PCC9339|WP_017312740.1
Nostoc_PCC7120|BAB75873.1	Fischerella__NIES_3754|BAU08482.1	UU774|BLD44_028155	PCC9339|WP_017311768.1
Nostoc_PCC7120|BAB73809.1	Fischerella__NIES_3754|BAU08183.1	UU774|BLD44_001520	PCC9339|WP_026082221.1
Nostoc_PCC7120|BAB76881.1	Fischerella__NIES_3754|BAU08913.1	UU774|BLD44_017210	PCC9339|WP_017310770.1
Nostoc_PCC7120|BAB75307.1	Fischerella__NIES_3754|BAU07617.1	UU774|BLD44_008720	PCC9339|WP_017313031.1
Nostoc_PCC7120|BAB76344.1	Fischerella__NIES_3754|BAU08463.1	UU774|BLD44_002130	PCC9339|WP_017310811.1
Nostoc_PCC7120|BAB75473.1	Fischerella__NIES_3754|BAU08176.1	UU774|BLD44_028935	PCC9339|WP_017312116.1
Nostoc_PCC7120|BAB77530.1	Fischerella__NIES_3754|BAU07528.1	UU774|BLD44_002830	PCC9339|WP_016863345.1
Nostoc_PCC7120|BAB72828.1	Fischerella__NIES_3754|BAU07303.1	UU774|BLD44_026275	PCC9339|WP_017309630.1
Nostoc_PCC7120|BAB76868.1	Fischerella__NIES_3754|BAU08875.1	UU774|BLD44_008875	PCC9339|WP_017313060.1
Nostoc_PCC7120|BAB73975.1	Fischerella__NIES_3754|BAU07946.1	UU774|BLD44_015305	PCC9339|WP_017312416.1
Nostoc_PCC7120|BAB75278.1	Fischerella__NIES_3754|BAU08700.1	UU774|BLD44_013410	PCC9339|WP_026082154.1
Nostoc_PCC7120|BAB72747.1	Fischerella__NIES_3754|BAU04975.1	UU774|BLD44_001705	PCC9339|WP_017313796.1
Nostoc_PCC7120|BAB74656.1	Fischerella__NIES_3754|BAU05829.1	UU774|BLD44_009565	PCC9339|WP_017311070.1
Nostoc_PCC7120|BAB76757.1	Fischerella__NIES_3754|BAU05823.1	UU774|BLD44_005670	PCC9339|WP_017309271.1
Nostoc_PCC7120|BAB76513.1	Fischerella__NIES_3754|BAU06596.1	UU774|BLD44_015775	PCC9339|WP_017310203.1
Nostoc_PCC7120|BAB76570.1	Fischerella__NIES_3754|BAU04343.1	UU774|BLD44_003340	PCC9339|WP_017311657.1
Nostoc_PCC7120|BAB77969.1	Fischerella__NIES_3754|BAU04642.1	UU774|BLD44_029310	PCC9339|WP_017308873.1
Nostoc_PCC7120|BAB72570.1	Fischerella__NIES_3754|BAU06645.1	UU774|BLD44_010685	PCC9339|WP_017310277.1
Nostoc_PCC7120|BAB74879.1	Fischerella__NIES_3754|BAU04808.1	UU774|BLD44_001260	PCC9339|WP_017313415.1
Nostoc_PCC7120|BAB74446.1	Fischerella__NIES_3754|BAU07101.1	UU774|BLD44_027500	PCC9339|WP_035115203.1
Nostoc_PCC7120|BAB73028.1	Fischerella__NIES_3754|BAU05414.1	UU774|BLD44_011145	PCC9339|WP_026082065.1
Nostoc_PCC7120|BAB74174.1	Fischerella__NIES_3754|BAU07665.1	UU774|BLD44_018645	PCC9339|WP_017309805.1
Nostoc_PCC7120|BAB74594.1	Fischerella__NIES_3754|BAU08195.1	UU774|BLD44_008235	PCC9339|WP_017309588.1
Nostoc_PCC7120|BAB73778.1	Fischerella__NIES_3754|BAU04991.1	UU774|BLD44_023555	PCC9339|WP_026082121.1
Nostoc_PCC7120|BAB76052.1	Fischerella__NIES_3754|BAU08614.1	UU774|BLD44_006385	PCC9339|WP_017310025.1
Nostoc_PCC7120|BAB76484.1	Fischerella__NIES_3754|BAU08096.1	UU774|BLD44_022980	PCC9339|WP_017311694.1
Nostoc_PCC7120|BAB72534.1	Fischerella__NIES_3754|BAU04626.1	UU774|BLD44_011785	PCC9339|WP_017308854.1
Nostoc_PCC7120|BAB77782.1	Fischerella__NIES_3754|BAU05146.1	UU774|BLD44_012705	PCC9339|WP_017310502.1
Nostoc_PCC7120|BAB76998.1	Fischerella__NIES_3754|BAU04929.1	UU774|BLD44_001950	PCC9339|WP_016860088.1
Nostoc_PCC7120|BAB74183.1	Fischerella__NIES_3754|BAU08230.1	UU774|BLD44_025790	PCC9339|WP_017309182.1
Nostoc_PCC7120|BAB77640.1	Fischerella__NIES_3754|BAU05603.1	UU774|BLD44_025965	PCC9339|WP_017310096.1
Nostoc_PCC7120|BAB74894.1	Fischerella__NIES_3754|BAU05433.1	UU774|BLD44_005835	PCC9339|WP_017309238.1
Nostoc_PCC7120|BAB72582.1	Fischerella__NIES_3754|BAU07951.1	UU774|BLD44_002055	PCC9339|WP_017313734.1
Nostoc_PCC7120|BAB74006.1	Fischerella__NIES_3754|BAU07088.1	UU774|BLD44_017405	PCC9339|WP_017310712.1
Nostoc_PCC7120|BAB72988.1	Fischerella__NIES_3754|BAU07316.1	UU774|BLD44_026465	PCC9339|WP_017309663.1
Nostoc_PCC7120|BAB74162.1	Fischerella__NIES_3754|BAU08266.1	UU774|BLD44_010875	PCC9339|WP_017311236.1
Nostoc_PCC7120|BAB76640.1	Fischerella__NIES_3754|BAU08068.1	UU774|BLD44_003885	PCC9339|WP_017311552.1
Nostoc_PCC7120|BAB76383.1	Fischerella__NIES_3754|BAU08959.1	UU774|BLD44_012125	PCC9339|WP_017309126.1
Nostoc_PCC7120|BAB73172.1	Fischerella__NIES_3754|BAU08991.1	UU774|BLD44_008295	PCC9339|WP_017309577.1
Nostoc_PCC7120|BAB77615.1	Fischerella__NIES_3754|BAU05513.1	UU774|BLD44_015545	PCC9339|WP_026082079.1
Nostoc_PCC7120|BAB75282.1	Fischerella__NIES_3754|BAU07643.1	UU774|BLD44_013320	PCC9339|WP_017312129.1
Nostoc_PCC7120|BAB74787.1	Fischerella__NIES_3754|BAU04253.1	UU774|BLD44_017680	PCC9339|WP_017310653.1
Nostoc_PCC7120|BAB77856.1	Fischerella__NIES_3754|BAU05756.1	UU774|BLD44_025535	PCC9339|WP_196797850.1
Nostoc_PCC7120|BAB75645.1	Fischerella__NIES_3754|BAU08087.1	UU774|BLD44_005690	PCC9339|WP_017309267.1
Nostoc_PCC7120|BAB75646.1	Fischerella__NIES_3754|BAU08088.1	UU774|BLD44_005680	PCC9339|WP_017309269.1
Nostoc_PCC7120|BAB77886.1	Fischerella__NIES_3754|BAU06221.1	UU774|BLD44_020590	PCC9339|WP_017311948.1
Nostoc_PCC7120|BAB76088.1	Fischerella__NIES_3754|BAU07802.1	UU774|BLD44_024235	PCC9339|WP_017311272.1
Nostoc_PCC7120|BAB74014.1	Fischerella__NIES_3754|BAU05725.1	UU774|BLD44_025175	PCC9339|WP_017313547.1
Nostoc_PCC7120|BAB74955.1	Fischerella__NIES_3754|BAU08836.1	UU774|BLD44_012360	PCC9339|WP_017310428.1
Nostoc_PCC7120|BAB74741.1	Fischerella__NIES_3754|BAU07257.1	UU774|BLD44_028735	PCC9339|WP_009457290.1
Nostoc_PCC7120|BAB74230.1	Fischerella__NIES_3754|BAU08450.1	PCC9339|WP_017313608.1	UU774|BLD44_004770
Nostoc_PCC7120|BAB76036.1	Fischerella__NIES_3754|BAU04316.1	UU774|BLD44_003695	PCC9339|WP_017311594.1
Nostoc_PCC7120|BAB75519.1	Fischerella__NIES_3754|BAU07372.1	UU774|BLD44_024395	PCC9339|WP_026081824.1
Nostoc_PCC7120|BAB75116.1	Fischerella__NIES_3754|BAU05169.1	UU774|BLD44_004100	PCC9339|WP_017311505.1
Nostoc_PCC7120|BAB72520.1	Fischerella__NIES_3754|BAU07578.1	UU774|BLD44_027025	PCC9339|WP_017309470.1
Nostoc_PCC7120|BAB72483.1	Fischerella__NIES_3754|BAU06730.1	UU774|BLD44_017965	PCC9339|WP_017310600.1
Nostoc_PCC7120|BAB75398.1	Fischerella__NIES_3754|BAU05905.1	UU774|BLD44_009580	PCC9339|WP_017311067.1
Nostoc_PCC7120|BAB74583.1	Fischerella__NIES_3754|BAU08778.1	UU774|BLD44_014685	PCC9339|WP_017312741.1
Nostoc_PCC7120|BAB74843.1	Fischerella__NIES_3754|BAU07553.1	UU774|BLD44_009095	PCC9339|WP_017310377.1
Nostoc_PCC7120|BAB74874.1	Fischerella__NIES_3754|BAU04667.1	UU774|BLD44_000605	PCC9339|WP_017309734.1
Nostoc_PCC7120|BAB74721.1	Fischerella__NIES_3754|BAU07379.1	UU774|BLD44_007500	PCC9339|WP_017309985.1
Nostoc_PCC7120|BAB76827.1	Fischerella__NIES_3754|BAU07377.1	UU774|BLD44_006175	PCC9339|WP_009458857.1
Nostoc_PCC7120|BAB73423.1	Fischerella__NIES_3754|BAU09035.1	UU774|BLD44_005015	PCC9339|WP_017312535.1
Nostoc_PCC7120|BAB73305.1	Fischerella__NIES_3754|BAU08286.1	UU774|BLD44_000710	PCC9339|WP_017309675.1
Nostoc_PCC7120|BAB76157.1	Fischerella__NIES_3754|BAU06262.1	UU774|BLD44_000420	PCC9339|WP_017311297.1
Nostoc_PCC7120|BAB72527.1	Fischerella__NIES_3754|BAU04899.1	UU774|BLD44_018625	PCC9339|WP_017309801.1
Nostoc_PCC7120|BAB77791.1	Fischerella__NIES_3754|BAU04144.1	UU774|BLD44_004305	PCC9339|WP_017311468.1
Nostoc_PCC7120|BAB73009.1	Fischerella__NIES_3754|BAU04850.1	UU774|BLD44_013855	PCC9339|WP_017311417.1
Nostoc_PCC7120|BAB75042.1	Fischerella__NIES_3754|BAU04594.1	UU774|BLD44_002865	PCC9339|WP_017311150.1
Nostoc_PCC7120|BAB77570.1	Fischerella__NIES_3754|BAU07703.1	UU774|BLD44_023390	PCC9339|WP_017312990.1
Nostoc_PCC7120|BAB72276.1	Fischerella__NIES_3754|BAU07023.1	UU774|BLD44_011675	PCC9339|WP_017310891.1
Nostoc_PCC7120|BAB72343.1	Fischerella__NIES_3754|BAU08440.1	UU774|BLD44_009955	PCC9339|WP_017310998.1
Nostoc_PCC7120|BAB73513.1	Fischerella__NIES_3754|BAU07334.1	UU774|BLD44_011330	PCC9339|WP_017312366.1
Nostoc_PCC7120|BAB76054.1	Fischerella__NIES_3754|BAU04979.1	UU774|BLD44_023630	PCC9339|WP_017312944.1
Nostoc_PCC7120|BAB74759.1	Fischerella__NIES_3754|BAU05871.1	UU774|BLD44_017465	PCC9339|WP_017310702.1
Nostoc_PCC7120|BAB72439.1	Fischerella__NIES_3754|BAU06136.1	UU774|BLD44_000900	PCC9339|WP_017312833.1
Nostoc_PCC7120|BAB77824.1	Fischerella__NIES_3754|BAU06461.1	UU774|BLD44_009140	PCC9339|WP_017310367.1
Nostoc_PCC7120|BAB77826.1	Fischerella__NIES_3754|BAU09039.1	UU774|BLD44_014825	PCC9339|WP_017312764.1
Nostoc_PCC7120|BAB72601.1	Fischerella__NIES_3754|BAU08161.1	UU774|BLD44_012985	PCC9339|WP_017310931.1
Nostoc_PCC7120|BAB73769.1	Fischerella__NIES_3754|BAU06844.1	UU774|BLD44_010015	PCC9339|WP_026081926.1
Nostoc_PCC7120|BAB75369.1	Fischerella__NIES_3754|BAU08513.1	UU774|BLD44_021235	PCC9339|WP_026082037.1
Nostoc_PCC7120|BAB74589.1	Fischerella__NIES_3754|BAU04770.1	UU774|BLD44_002480	PCC9339|WP_017310873.1
Nostoc_PCC7120|BAB76343.1	Fischerella__NIES_3754|BAU08464.1	UU774|BLD44_002125	PCC9339|WP_017310810.1
Nostoc_PCC7120|BAB77802.1	Fischerella__NIES_3754|BAU04977.1	UU774|BLD44_028725	PCC9339|WP_017310168.1
Nostoc_PCC7120|BAB75829.1	Fischerella__NIES_3754|BAU06790.1	UU774|BLD44_028790	PCC9339|WP_017310156.1
Nostoc_PCC7120|BAB74074.1	Fischerella__NIES_3754|BAU08198.1	UU774|BLD44_003985	PCC9339|WP_017311529.1
Nostoc_PCC7120|BAB73689.1	Fischerella__NIES_3754|BAU05274.1	UU774|BLD44_018810	PCC9339|WP_026081820.1
Nostoc_PCC7120|BAB76281.1	Fischerella__NIES_3754|BAU07267.1	UU774|BLD44_000940	PCC9339|WP_017313486.1
Nostoc_PCC7120|BAB73773.1	Fischerella__NIES_3754|BAU06626.1	UU774|BLD44_027440	PCC9339|WP_017312729.1
Nostoc_PCC7120|BAB75235.1	Fischerella__NIES_3754|BAU06084.1	UU774|BLD44_025845	PCC9339|WP_017310072.1
Nostoc_PCC7120|BAB73971.1	Fischerella__NIES_3754|BAU07869.1	UU774|BLD44_005985	PCC9339|WP_017309216.1
Nostoc_PCC7120|BAB76387.1	Fischerella__NIES_3754|BAU08336.1	UU774|BLD44_003155	PCC9339|WP_017311212.1
Nostoc_PCC7120|BAB75431.1	Fischerella__NIES_3754|BAU08958.1	UU774|BLD44_025485	PCC9339|WP_017309127.1
Nostoc_PCC7120|BAB76393.1	Fischerella__NIES_3754|BAU06473.1	UU774|BLD44_008180	PCC9339|WP_017309602.1
Nostoc_PCC7120|BAB76956.1	Fischerella__NIES_3754|BAU08129.1	UU774|BLD44_009665	PCC9339|WP_017311050.1
Nostoc_PCC7120|BAB73518.1	Fischerella__NIES_3754|BAU05956.1	UU774|BLD44_028925	PCC9339|WP_017312114.1
Nostoc_PCC7120|BAB72453.1	Fischerella__NIES_3754|BAU07422.1	UU774|BLD44_024150	PCC9339|WP_017309024.1
Nostoc_PCC7120|BAB77988.1	Fischerella__NIES_3754|BAU04266.1	UU774|BLD44_013590	PCC9339|WP_017312903.1
Nostoc_PCC7120|BAB77890.1	Fischerella__NIES_3754|BAU08188.1	UU774|BLD44_008200	PCC9339|WP_017309596.1
Nostoc_PCC7120|BAB74877.1	Fischerella__NIES_3754|BAU04664.1	UU774|BLD44_000590	PCC9339|WP_017309737.1
Nostoc_PCC7120|BAB76655.1	Fischerella__NIES_3754|BAU04717.1	UU774|BLD44_010415	PCC9339|WP_017313267.1
Nostoc_PCC7120|BAB74592.1	Fischerella__NIES_3754|BAU08193.1	UU774|BLD44_008225	PCC9339|WP_026081793.1
Nostoc_PCC7120|BAB77923.1	Fischerella__NIES_3754|BAU05188.1	PCC9339|WP_017311490.1	UU774|BLD44_004180
Nostoc_PCC7120|BAB76412.1	Fischerella__NIES_3754|BAU07509.1	UU774|BLD44_007460	PCC9339|WP_017311132.1
Nostoc_PCC7120|BAB75840.1	UU774|BLD44_016540	PCC9339|WP_017309906.1	Fischerella__NIES_3754|BAU07362.1
Nostoc_PCC7120|BAB76123.1	Fischerella__NIES_3754|BAU05019.1	UU774|BLD44_013710	PCC9339|WP_017311390.1
Nostoc_PCC7120|BAB74442.1	Fischerella__NIES_3754|BAU07097.1	UU774|BLD44_027480	PCC9339|WP_017312721.1
Nostoc_PCC7120|BAB75128.1	Fischerella__NIES_3754|BAU08627.1	UU774|BLD44_023035	PCC9339|WP_017311703.1
Nostoc_PCC7120|BAB72653.1	Fischerella__NIES_3754|BAU04755.1	UU774|BLD44_020280	PCC9339|WP_017310142.1
Nostoc_PCC7120|BAB73464.1	Fischerella__NIES_3754|BAU07744.1	UU774|BLD44_009235	PCC9339|WP_017310348.1
Nostoc_PCC7120|BAB74240.1	Fischerella__NIES_3754|BAU08845.1	UU774|BLD44_009775	PCC9339|WP_017311029.1
Nostoc_PCC7120|BAB75570.1	Fischerella__NIES_3754|BAU08870.1	UU774|BLD44_008900	PCC9339|WP_017313065.1
Nostoc_PCC7120|BAB75501.1	Fischerella__NIES_3754|BAU06208.1	UU774|BLD44_020655	PCC9339|WP_017311963.1
Nostoc_PCC7120|BAB75590.1	Fischerella__NIES_3754|BAU04918.1	UU774|BLD44_001415	PCC9339|WP_017313856.1
Nostoc_PCC7120|BAB73266.1	Fischerella__NIES_3754|BAU07124.1	UU774|BLD44_025295	PCC9339|WP_017313523.1
Nostoc_PCC7120|BAB76511.1	Fischerella__NIES_3754|BAU06901.1	UU774|BLD44_011885	PCC9339|WP_017308834.1
Nostoc_PCC7120|BAB76189.1	Fischerella__NIES_3754|BAU05216.1	UU774|BLD44_028630	PCC9339|WP_017310187.1
Nostoc_PCC7120|BAB74133.1	Fischerella__NIES_3754|BAU06004.1	UU774|BLD44_014040	PCC9339|WP_017308922.1
Nostoc_PCC7120|BAB75765.1	Fischerella__NIES_3754|BAU07967.1	UU774|BLD44_025815	PCC9339|WP_017312286.1
Nostoc_PCC7120|BAB73515.1	Fischerella__NIES_3754|BAU05449.1	UU774|BLD44_013400	PCC9339|WP_017313304.1
Nostoc_PCC7120|BAB74247.1	Fischerella__NIES_3754|BAU08269.1	UU774|BLD44_010860	PCC9339|WP_017311233.1
Nostoc_PCC7120|BAB76824.1	Fischerella__NIES_3754|BAU06453.1	UU774|BLD44_026050	PCC9339|WP_026082157.1
Nostoc_PCC7120|BAB73239.1	Fischerella__NIES_3754|BAU07805.1	UU774|BLD44_025385	PCC9339|WP_017313504.1
Nostoc_PCC7120|BAB74651.1	Fischerella__NIES_3754|BAU06709.1	UU774|BLD44_017835	PCC9339|WP_017310626.1
Nostoc_PCC7120|BAB74034.1	Fischerella__NIES_3754|BAU06398.1	UU774|BLD44_000065	PCC9339|WP_017311366.1
Nostoc_PCC7120|BAB75905.1	Fischerella__NIES_3754|BAU05129.1	UU774|BLD44_012625	PCC9339|WP_017310485.1
Nostoc_PCC7120|BAB74146.1	Fischerella__NIES_3754|BAU07688.1	UU774|BLD44_023470	PCC9339|WP_017312972.1
Nostoc_PCC7120|BAB76741.1	Fischerella__NIES_3754|BAU04354.1	UU774|BLD44_005150	PCC9339|WP_017312508.1
Nostoc_PCC7120|BAB76161.1	Fischerella__NIES_3754|BAU06265.1	UU774|BLD44_000440	PCC9339|WP_017311294.1
Nostoc_PCC7120|BAB76051.1	Fischerella__NIES_3754|BAU04300.1	UU774|BLD44_003600	PCC9339|WP_026081987.1
Nostoc_PCC7120|BAB73001.1	Fischerella__NIES_3754|BAU04187.1	UU774|BLD44_012250	PCC9339|WP_017310415.1
Nostoc_PCC7120|BAB72423.1	Fischerella__NIES_3754|BAU08370.1	UU774|BLD44_001035	PCC9339|WP_017313465.1
Nostoc_PCC7120|BAB75767.1	Fischerella__NIES_3754|BAU07965.1	UU774|BLD44_025825	PCC9339|WP_017312284.1
Nostoc_PCC7120|BAB74693.1	Fischerella__NIES_3754|BAU04864.1	UU774|BLD44_000115	PCC9339|WP_017311352.1
Nostoc_PCC7120|BAB74425.1	Fischerella__NIES_3754|BAU04129.1	UU774|BLD44_029025	PCC9339|WP_026082060.1
Nostoc_PCC7120|BAB77587.1	Fischerella__NIES_3754|BAU06889.1	UU774|BLD44_029570	PCC9339|WP_017312296.1
Nostoc_PCC7120|BAB76389.1	Fischerella__NIES_3754|BAU08338.1	UU774|BLD44_003170	PCC9339|WP_017311215.1
Nostoc_PCC7120|BAB74054.1	Fischerella__NIES_3754|BAU06256.1	UU774|BLD44_023885	PCC9339|WP_017311941.1
Nostoc_PCC7120|BAB74875.1	Fischerella__NIES_3754|BAU04666.1	UU774|BLD44_000600	PCC9339|WP_017309735.1
Nostoc_PCC7120|BAB72979.1	Fischerella__NIES_3754|BAU07307.1	UU774|BLD44_026300	PCC9339|WP_026081797.1
Nostoc_PCC7120|BAB74478.1	Fischerella__NIES_3754|BAU06487.1	UU774|BLD44_000260	PCC9339|WP_017311327.1
Nostoc_PCC7120|BAB75007.1	Fischerella__NIES_3754|BAU06059.1	UU774|BLD44_015405	PCC9339|WP_026082074.1
Nostoc_PCC7120|BAB74196.1	Fischerella__NIES_3754|BAU05811.1	UU774|BLD44_005615	PCC9339|WP_017309283.1
Nostoc_PCC7120|BAB76589.1	Fischerella__NIES_3754|BAU05767.1	UU774|BLD44_023880	PCC9339|WP_017308906.1
Nostoc_PCC7120|BAB73578.1	Fischerella__NIES_3754|BAU04638.1	UU774|BLD44_000295	PCC9339|WP_017311320.1
Nostoc_PCC7120|BAB74895.1	Fischerella__NIES_3754|BAU05432.1	UU774|BLD44_005830	PCC9339|WP_017309239.1
Nostoc_PCC7120|BAB73650.1	Fischerella__NIES_3754|BAU08030.1	UU774|BLD44_025010	PCC9339|WP_017313365.1
Nostoc_PCC7120|BAB73683.1	Fischerella__NIES_3754|BAU05582.1	UU774|BLD44_023255	PCC9339|WP_017311731.1
Nostoc_PCC7120|BAB75077.1	Fischerella__NIES_3754|BAU08111.1	UU774|BLD44_003225	PCC9339|WP_017311676.1
Nostoc_PCC7120|BAB73575.1	Fischerella__NIES_3754|BAU07571.1	UU774|BLD44_000305	PCC9339|WP_017311318.1
Nostoc_PCC7120|BAB72428.1	Fischerella__NIES_3754|BAU08365.1	UU774|BLD44_001060	PCC9339|WP_017313460.1
Nostoc_PCC7120|BAB72475.1	Fischerella__NIES_3754|BAU08145.1	UU774|BLD44_027050	PCC9339|WP_017309462.1
Nostoc_PCC7120|BAB72823.1	Fischerella__NIES_3754|BAU07298.1	UU774|BLD44_026250	PCC9339|WP_017309626.1
Nostoc_PCC7120|BAB76897.1	Fischerella__NIES_3754|BAU06287.1	UU774|BLD44_022830	PCC9339|WP_026082201.1
Nostoc_PCC7120|BAB75548.1	Fischerella__NIES_3754|BAU08973.1	UU774|BLD44_019300	PCC9339|WP_071524776.1
Nostoc_PCC7120|BAB76835.1	Fischerella__NIES_3754|BAU05155.1	UU774|BLD44_012800	PCC9339|WP_026081887.1
Nostoc_PCC7120|BAB74055.1	Fischerella__NIES_3754|BAU05081.1	UU774|BLD44_019280	PCC9339|WP_017311257.1
Nostoc_PCC7120|BAB72600.1	Fischerella__NIES_3754|BAU07947.1	UU774|BLD44_015310	PCC9339|WP_017312417.1
Nostoc_PCC7120|BAB76025.1	Fischerella__NIES_3754|BAU04326.1	UU774|BLD44_003745	PCC9339|WP_017311584.1
Nostoc_PCC7120|BAB76476.1	Fischerella__NIES_3754|BAU08604.1	UU774|BLD44_013360	PCC9339|WP_017313310.1
Nostoc_PCC7120|BAB76560.1	Fischerella__NIES_3754|BAU08497.1	UU774|BLD44_026645	PCC9339|WP_017312161.1
Nostoc_PCC7120|BAB75037.1	Fischerella__NIES_3754|BAU06189.1	UU774|BLD44_013810	PCC9339|WP_026081968.1
Nostoc_PCC7120|BAB77638.1	Fischerella__NIES_3754|BAU05601.1	UU774|BLD44_025955	PCC9339|WP_026081847.1
Nostoc_PCC7120|BAB72556.1	Fischerella__NIES_3754|BAU06502.1	UU774|BLD44_000325	PCC9339|WP_026081958.1
Nostoc_PCC7120|BAB77633.1	Fischerella__NIES_3754|BAU05596.1	UU774|BLD44_025925	PCC9339|WP_017310088.1
Nostoc_PCC7120|BAB73640.1	Fischerella__NIES_3754|BAU05324.1	UU774|BLD44_004335	PCC9339|WP_017313686.1
Nostoc_PCC7120|BAB73312.1	Fischerella__NIES_3754|BAU07833.1	UU774|BLD44_026195	PCC9339|WP_017309615.1
Nostoc_PCC7120|BAB73217.1	Fischerella__NIES_3754|BAU04261.1	UU774|BLD44_013535	PCC9339|WP_026082117.1
Nostoc_PCC7120|BAB73199.1	Fischerella__NIES_3754|BAU07992.1	UU774|BLD44_024845	PCC9339|WP_017313395.1
Nostoc_PCC7120|BAB77797.1	Fischerella__NIES_3754|BAU08344.1	UU774|BLD44_003205	PCC9339|WP_131120523.1
Nostoc_PCC7120|BAB76186.1	Fischerella__NIES_3754|BAU08240.1	UU774|BLD44_000335	PCC9339|WP_017311312.1
Nostoc_PCC7120|BAB76263.1	Fischerella__NIES_3754|BAU08825.1	UU774|BLD44_014985	PCC9339|WP_044452611.1
Nostoc_PCC7120|BAB72898.1	Fischerella__NIES_3754|BAU06093.1	UU774|BLD44_002700	PCC9339|WP_026082138.1
Nostoc_PCC7120|BAB72859.1	Fischerella__NIES_3754|BAU06139.1	UU774|BLD44_000875	PCC9339|WP_017312837.1
Nostoc_PCC7120|BAB77695.1	Fischerella__NIES_3754|BAU06317.1	UU774|BLD44_011760	PCC9339|WP_017308858.1
Nostoc_PCC7120|BAB72612.1	Fischerella__NIES_3754|BAU05564.1	UU774|BLD44_013045	PCC9339|WP_017310943.1
Nostoc_PCC7120|BAB74214.1	Fischerella__NIES_3754|BAU06837.1	UU774|BLD44_016985	PCC9339|WP_017313224.1
Nostoc_PCC7120|BAB76193.1	Fischerella__NIES_3754|BAU07471.1	UU774|BLD44_028650	PCC9339|WP_017310183.1
Nostoc_PCC7120|BAB75817.1	Fischerella__NIES_3754|BAU06297.1	UU774|BLD44_012900	PCC9339|WP_017310543.1
Nostoc_PCC7120|BAB76372.1	Fischerella__NIES_3754|BAU06191.1	UU774|BLD44_013820	PCC9339|WP_017311409.1
Nostoc_PCC7120|BAB75586.1	Fischerella__NIES_3754|BAU04273.1	UU774|BLD44_001385	PCC9339|WP_017309087.1
Nostoc_PCC7120|BAB76273.1	UU774|BLD44_025450	PCC9339|WP_017313495.1	Fischerella__NIES_3754|BAU07260.1
Nostoc_PCC7120|BAB72999.1	Fischerella__NIES_3754|BAU04347.1	UU774|BLD44_003310	PCC9339|WP_017311661.1
Nostoc_PCC7120|BAB74081.1	Fischerella__NIES_3754|BAU08203.1	UU774|BLD44_004010	PCC9339|WP_017311524.1
Nostoc_PCC7120|BAB77572.1	Fischerella__NIES_3754|BAU07705.1	UU774|BLD44_023380	PCC9339|WP_016859562.1
Nostoc_PCC7120|BAB76031.1	Fischerella__NIES_3754|BAU04321.1	UU774|BLD44_003720	PCC9339|WP_017311590.1
Nostoc_PCC7120|BAB76078.1	Fischerella__NIES_3754|BAU05616.1	UU774|BLD44_011490	PCC9339|WP_017310107.1
Nostoc_PCC7120|BAB76276.1	Fischerella__NIES_3754|BAU07262.1	UU774|BLD44_025470	PCC9339|WP_017313491.1
Nostoc_PCC7120|BAB73656.1	Fischerella__NIES_3754|BAU06638.1	UU774|BLD44_027105	PCC9339|WP_026081780.1
Nostoc_PCC7120|BAB72476.1	Fischerella__NIES_3754|BAU06720.1	UU774|BLD44_017905	PCC9339|WP_026081896.1
Nostoc_PCC7120|BAB75251.1	Fischerella__NIES_3754|BAU06847.1	UU774|BLD44_028985	PCC9339|WP_017311836.1
Nostoc_PCC7120|BAB76621.1	Fischerella__NIES_3754|BAU05090.1	UU774|BLD44_012445	PCC9339|WP_017310447.1
Nostoc_PCC7120|BAB72750.1	Fischerella__NIES_3754|BAU05329.1	UU774|BLD44_004380	PCC9339|WP_017313680.1
Nostoc_PCC7120|BAB75796.1	UU774|BLD44_021695	Nostoc_PCC7120|BAB73938.1	PCC9339|WP_017309394.1
Nostoc_PCC7120|BAB75421.1	Fischerella__NIES_3754|BAU04221.1	UU774|BLD44_013405	PCC9339|WP_017313303.1
Nostoc_PCC7120|BAB77777.1	Fischerella__NIES_3754|BAU06428.1	UU774|BLD44_026115	PCC9339|WP_017313319.1
Nostoc_PCC7120|BAB75942.1	Fischerella__NIES_3754|BAU06072.1	UU774|BLD44_009020	PCC9339|WP_017313089.1
Nostoc_PCC7120|BAB72735.1	Fischerella__NIES_3754|BAU08117.1	UU774|BLD44_009730	PCC9339|WP_017311039.1
Nostoc_PCC7120|BAB75954.1	Fischerella__NIES_3754|BAU08806.1	UU774|BLD44_011590	PCC9339|WP_017310903.1
Nostoc_PCC7120|BAB75789.1	Fischerella__NIES_3754|BAU07950.1	UU774|BLD44_009405	PCC9339|WP_026081873.1
Nostoc_PCC7120|BAB76246.1	Fischerella__NIES_3754|BAU05671.1	UU774|BLD44_011645	PCC9339|WP_017310912.1
Nostoc_PCC7120|BAB77776.1	Fischerella__NIES_3754|BAU06427.1	UU774|BLD44_026120	PCC9339|WP_017313318.1
Nostoc_PCC7120|BAB75294.1	Fischerella__NIES_3754|BAU07637.1	UU774|BLD44_023500	PCC9339|WP_017312966.1
Nostoc_PCC7120|BAB77783.1	Fischerella__NIES_3754|BAU05145.1	UU774|BLD44_012700	PCC9339|WP_017310501.1
Nostoc_PCC7120|BAB74616.1	Fischerella__NIES_3754|BAU07898.1	UU774|BLD44_014530	PCC9339|WP_017311811.1
Nostoc_PCC7120|BAB75332.1	Fischerella__NIES_3754|BAU06115.1	UU774|BLD44_024420	PCC9339|WP_017309889.1
Nostoc_PCC7120|BAB75774.1	Fischerella__NIES_3754|BAU07324.1	UU774|BLD44_006025	PCC9339|WP_196797809.1
Nostoc_PCC7120|BAB76411.1	Fischerella__NIES_3754|BAU07511.1	UU774|BLD44_007465	PCC9339|WP_017311133.1
Nostoc_PCC7120|BAB73970.1	Fischerella__NIES_3754|BAU07868.1	UU774|BLD44_005980	PCC9339|WP_017309217.1
Nostoc_PCC7120|BAB77986.1	Fischerella__NIES_3754|BAU04264.1	UU774|BLD44_013580	PCC9339|WP_017312905.1
Nostoc_PCC7120|BAB73572.1	Fischerella__NIES_3754|BAU07858.1	UU774|BLD44_005895	PCC9339|WP_017309228.1
Nostoc_PCC7120|BAB76591.1	Fischerella__NIES_3754|BAU08295.1	UU774|BLD44_008405	PCC9339|WP_017309556.1
Nostoc_PCC7120|BAB78033.1	Fischerella__NIES_3754|BAU04350.1	UU774|BLD44_005170	PCC9339|WP_017312504.1
Nostoc_PCC7120|BAB72845.1	Fischerella__NIES_3754|BAU06755.1	UU774|BLD44_001635	PCC9339|WP_017313808.1
Nostoc_PCC7120|BAB74675.1	Fischerella__NIES_3754|BAU04842.1	UU774|BLD44_013890	PCC9339|WP_026081970.1
Nostoc_PCC7120|BAB76767.1	Fischerella__NIES_3754|BAU05384.1	UU774|BLD44_021075	PCC9339|WP_196797833.1
Fischerella__NIES_3754|BAU08537.1	PCC9339|WP_017308646.1	Fischerella__NIES_3754|BAU05995.1	UU774|BLD44_006900
Nostoc_PCC7120|BAB72706.1	Fischerella__NIES_3754|BAU08983.1	UU774|BLD44_008345	PCC9339|WP_017309568.1
Nostoc_PCC7120|BAB76335.1	Fischerella__NIES_3754|BAU05379.1	UU774|BLD44_021095	PCC9339|WP_017312052.1
Nostoc_PCC7120|BAB75030.1	Fischerella__NIES_3754|BAU07729.1	UU774|BLD44_020205	PCC9339|WP_017312566.1
Nostoc_PCC7120|BAB73174.1	Fischerella__NIES_3754|BAU04271.1	UU774|BLD44_000475	PCC9339|WP_017311286.1
Nostoc_PCC7120|BAB74886.1	Fischerella__NIES_3754|BAU06476.1	UU774|BLD44_021160	PCC9339|WP_017312065.1
Nostoc_PCC7120|BAB76326.1	Fischerella__NIES_3754|BAU07983.1	UU774|BLD44_024805	PCC9339|WP_017313402.1
Nostoc_PCC7120|BAB75212.1	Fischerella__NIES_3754|BAU04599.1	UU774|BLD44_026970	PCC9339|WP_026081782.1
Nostoc_PCC7120|BAB73615.1	Fischerella__NIES_3754|BAU07541.1	UU774|BLD44_026515	PCC9339|WP_017312138.1
Nostoc_PCC7120|BAB75812.1	Fischerella__NIES_3754|BAU08283.1	UU774|BLD44_019140	PCC9339|WP_026081778.1
Nostoc_PCC7120|BAB76432.1	Fischerella__NIES_3754|BAU05005.1	UU774|BLD44_013775	PCC9339|WP_017311402.1
Nostoc_PCC7120|BAB75268.1	Fischerella__NIES_3754|BAU06656.1	UU774|BLD44_010620	PCC9339|WP_017310289.1
Nostoc_PCC7120|BAB77006.1	Fischerella__NIES_3754|BAU07140.1	UU774|BLD44_016445	PCC9339|WP_017309928.1
Nostoc_PCC7120|BAB77723.1	Fischerella__NIES_3754|BAU06894.1	UU774|BLD44_029595	PCC9339|WP_017312291.1
Nostoc_PCC7120|BAB75153.1	Fischerella__NIES_3754|BAU08805.1	UU774|BLD44_021350	PCC9339|WP_017309065.1
Nostoc_PCC7120|BAB73510.1	Fischerella__NIES_3754|BAU07135.1	UU774|BLD44_005305	PCC9339|WP_017309344.1
Nostoc_PCC7120|BAB75551.1	Fischerella__NIES_3754|BAU07683.1	UU774|BLD44_015860	PCC9339|WP_017310217.1
Nostoc_PCC7120|BAB73654.1	Fischerella__NIES_3754|BAU06640.1	UU774|BLD44_027095	PCC9339|WP_009455158.1
Nostoc_PCC7120|BAB76877.1	Fischerella__NIES_3754|BAU06000.1	UU774|BLD44_017565	PCC9339|WP_017310680.1
Nostoc_PCC7120|BAB73455.1	Fischerella__NIES_3754|BAU08457.1	UU774|BLD44_002195	PCC9339|WP_017310820.1
Nostoc_PCC7120|BAB77269.1	Fischerella__NIES_3754|BAU04585.1	Fischerella__NIES_3754|BAU04385.1	PCC9339|WP_026081544.1
Nostoc_PCC7120|BAB74578.1	Fischerella__NIES_3754|BAU06560.1	UU774|BLD44_020045	PCC9339|WP_017312601.1
Nostoc_PCC7120|BAB72540.1	Fischerella__NIES_3754|BAU04615.1	UU774|BLD44_011820	PCC9339|WP_017308847.1
Nostoc_PCC7120|BAB75679.1	Fischerella__NIES_3754|BAU07796.1	UU774|BLD44_002255	PCC9339|WP_017310831.1
Nostoc_PCC7120|BAB75281.1	Fischerella__NIES_3754|BAU07644.1	UU774|BLD44_013315	PCC9339|WP_026082045.1
Nostoc_PCC7120|BAB74838.1	Fischerella__NIES_3754|BAU05915.1	UU774|BLD44_015630	PCC9339|WP_017312471.1
Nostoc_PCC7120|BAB73542.1	Fischerella__NIES_3754|BAU04876.1	UU774|BLD44_009395	PCC9339|WP_017310320.1
Nostoc_PCC7120|BAB76657.1	Fischerella__NIES_3754|BAU08650.1	UU774|BLD44_029085	PCC9339|WP_017312266.1
Nostoc_PCC7120|BAB77910.1	Fischerella__NIES_3754|BAU06717.1	UU774|BLD44_017880	PCC9339|WP_017310615.1
Nostoc_PCC7120|BAB72778.1	Fischerella__NIES_3754|BAU06711.1	UU774|BLD44_017845	PCC9339|WP_017310623.1
Nostoc_PCC7120|BAB74672.1	Fischerella__NIES_3754|BAU08891.1	UU774|BLD44_019255	PCC9339|WP_017311252.1
Nostoc_PCC7120|BAB74445.1	Fischerella__NIES_3754|BAU07100.1	UU774|BLD44_027495	PCC9339|WP_017312718.1
Nostoc_PCC7120|BAB75143.1	Fischerella__NIES_3754|BAU07922.1	UU774|BLD44_002280	PCC9339|WP_017310836.1
Nostoc_PCC7120|BAB76338.1	Fischerella__NIES_3754|BAU08469.1	UU774|BLD44_017010	PCC9339|WP_017310804.1
Nostoc_PCC7120|BAB74188.1	Fischerella__NIES_3754|BAU08224.1	UU774|BLD44_025755	PCC9339|WP_017309177.1
Nostoc_PCC7120|BAB72481.1	Fischerella__NIES_3754|BAU06728.1	UU774|BLD44_017955	PCC9339|WP_017310602.1
Nostoc_PCC7120|BAB72755.1	Fischerella__NIES_3754|BAU04340.1	UU774|BLD44_003355	PCC9339|WP_017311654.1
Nostoc_PCC7120|BAB75644.1	Fischerella__NIES_3754|BAU08086.1	UU774|BLD44_005695	PCC9339|WP_017309266.1
Nostoc_PCC7120|BAB75512.1	Fischerella__NIES_3754|BAU06116.1	UU774|BLD44_024415	PCC9339|WP_017309890.1
Nostoc_PCC7120|BAB73260.1	Fischerella__NIES_3754|BAU06557.1	UU774|BLD44_020635	PCC9339|WP_026082021.1
Nostoc_PCC7120|BAB73642.1	Fischerella__NIES_3754|BAU05323.1	UU774|BLD44_022900	PCC9339|WP_017313687.1
Nostoc_PCC7120|BAB72754.1	Fischerella__NIES_3754|BAU07343.1	UU774|BLD44_026765	PCC9339|WP_017312183.1
Nostoc_PCC7120|BAB74788.1	Fischerella__NIES_3754|BAU06417.1	UU774|BLD44_008525	PCC9339|WP_017309534.1
Nostoc_PCC7120|BAB76712.1	Fischerella__NIES_3754|BAU05727.1	UU774|BLD44_009180	PCC9339|WP_017310359.1
Nostoc_PCC7120|BAB74184.1	Fischerella__NIES_3754|BAU08229.1	UU774|BLD44_025785	PCC9339|WP_017309181.1
Nostoc_PCC7120|BAB76594.1	Fischerella__NIES_3754|BAU08837.1	UU774|BLD44_004855	PCC9339|WP_017313595.1
Nostoc_PCC7120|BAB72684.1	Fischerella__NIES_3754|BAU06833.1	UU774|BLD44_026385	PCC9339|WP_017309648.1
Nostoc_PCC7120|BAB76769.1	Fischerella__NIES_3754|BAU06954.1	UU774|BLD44_018180	PCC9339|WP_017310561.1
Nostoc_PCC7120|BAB78035.1	Fischerella__NIES_3754|BAU06972.1	UU774|BLD44_027625	PCC9339|WP_017312691.1
Nostoc_PCC7120|BAB72871.1	Fischerella__NIES_3754|BAU06167.1	UU774|BLD44_015925	PCC9339|WP_017310232.1
Nostoc_PCC7120|BAB76206.1	Fischerella__NIES_3754|BAU06214.1	UU774|BLD44_020615	PCC9339|WP_017311953.1
Nostoc_PCC7120|BAB75091.1	Fischerella__NIES_3754|BAU04649.1	UU774|BLD44_018100	PCC9339|WP_017310577.1
Nostoc_PCC7120|BAB77724.1	Fischerella__NIES_3754|BAU06893.1	UU774|BLD44_029590	PCC9339|WP_017312292.1
Nostoc_PCC7120|BAB72651.1	Fischerella__NIES_3754|BAU04757.1	UU774|BLD44_020270	PCC9339|WP_017310144.1
Nostoc_PCC7120|BAB76332.1	Fischerella__NIES_3754|BAU05373.1	UU774|BLD44_021115	PCC9339|WP_017312056.1
Nostoc_PCC7120|BAB78049.1	Fischerella__NIES_3754|BAU05032.1	UU774|BLD44_000015	PCC9339|WP_017311376.1
Nostoc_PCC7120|BAB76568.1	Fischerella__NIES_3754|BAU04341.1	UU774|BLD44_003350	PCC9339|WP_017311655.1
Nostoc_PCC7120|BAB73308.1	Fischerella__NIES_3754|BAU08600.1	UU774|BLD44_011065	PCC9339|WP_017312317.1
Nostoc_PCC7120|BAB73774.1	Fischerella__NIES_3754|BAU06627.1	UU774|BLD44_027445	PCC9339|WP_017312728.1
Nostoc_PCC7120|BAB72396.1	Fischerella__NIES_3754|BAU05151.1	UU774|BLD44_012720	PCC9339|WP_017310505.1
Nostoc_PCC7120|BAB75880.1	Fischerella__NIES_3754|BAU08570.1	UU774|BLD44_003785	PCC9339|WP_017311576.1
Nostoc_PCC7120|BAB73540.1	Fischerella__NIES_3754|BAU04878.1	UU774|BLD44_009385	PCC9339|WP_016858900.1
Nostoc_PCC7120|BAB76094.1	Fischerella__NIES_3754|BAU08824.1	UU774|BLD44_015000	PCC9339|WP_016860267.1
Nostoc_PCC7120|BAB73243.1	Fischerella__NIES_3754|BAU04782.1	UU774|BLD44_025430	PCC9339|WP_017313498.1
Nostoc_PCC7120|BAB74407.1	Fischerella__NIES_3754|BAU07956.1	UU774|BLD44_027465	PCC9339|WP_017312723.1
Nostoc_PCC7120|BAB75561.1	Fischerella__NIES_3754|BAU07670.1	UU774|BLD44_018680	PCC9339|WP_196797857.1
Nostoc_PCC7120|BAB76024.1	Fischerella__NIES_3754|BAU04327.1	UU774|BLD44_003750	PCC9339|WP_017311583.1
Nostoc_PCC7120|BAB73277.1	Fischerella__NIES_3754|BAU05678.1	UU774|BLD44_026890	PCC9339|WP_017309494.1
Nostoc_PCC7120|BAB74104.1	Fischerella__NIES_3754|BAU04198.1	UU774|BLD44_008815	PCC9339|WP_017313049.1
Nostoc_PCC7120|BAB76003.1	Fischerella__NIES_3754|BAU04331.1	UU774|BLD44_003775	PCC9339|WP_017311578.1
Nostoc_PCC7120|BAB76469.1	Fischerella__NIES_3754|BAU04256.1	UU774|BLD44_003435	PCC9339|WP_017311639.1
Nostoc_PCC7120|BAB73791.1	Fischerella__NIES_3754|BAU04723.1	UU774|BLD44_010445	PCC9339|WP_017313271.1
Nostoc_PCC7120|BAB72494.1	Fischerella__NIES_3754|BAU06742.1	UU774|BLD44_018025	PCC9339|WP_017310589.1
Nostoc_PCC7120|BAB75891.1	Fischerella__NIES_3754|BAU05116.1	UU774|BLD44_012555	PCC9339|WP_009455552.1
Nostoc_PCC7120|BAB74076.1	Fischerella__NIES_3754|BAU08200.1	UU774|BLD44_003995	PCC9339|WP_017311527.1
Nostoc_PCC7120|BAB76034.1	Fischerella__NIES_3754|BAU04318.1	UU774|BLD44_003705	PCC9339|WP_017311593.1
Nostoc_PCC7120|BAB72289.1	Fischerella__NIES_3754|BAU07845.1	UU774|BLD44_026405	PCC9339|WP_026081801.1
Nostoc_PCC7120|BAB75404.1	Fischerella__NIES_3754|BAU08358.1	UU774|BLD44_012745	PCC9339|WP_017310511.1
Nostoc_PCC7120|BAB74950.1	Fischerella__NIES_3754|BAU08647.1	UU774|BLD44_029070	PCC9339|WP_017312269.1
Nostoc_PCC7120|BAB76837.1	Fischerella__NIES_3754|BAU08334.1	UU774|BLD44_003145	PCC9339|WP_017311209.1
Nostoc_PCC7120|BAB72801.1	Fischerella__NIES_3754|BAU06515.1	UU774|BLD44_028230	PCC9339|WP_017311754.1
Nostoc_PCC7120|BAB74696.1	Fischerella__NIES_3754|BAU04861.1	UU774|BLD44_000130	PCC9339|WP_017311349.1
Nostoc_PCC7120|BAB74774.1	Fischerella__NIES_3754|BAU05651.1	UU774|BLD44_026485	PCC9339|WP_017309668.1
Nostoc_PCC7120|BAB75986.1	Fischerella__NIES_3754|BAU08810.1	UU774|BLD44_011570	PCC9339|WP_017310899.1
Nostoc_PCC7120|BAB77788.1	Fischerella__NIES_3754|BAU06411.1	UU774|BLD44_008490	PCC9339|WP_196797855.1
Nostoc_PCC7120|BAB73483.1	Fischerella__NIES_3754|BAU06813.1	UU774|BLD44_012365	PCC9339|WP_017310429.1
Nostoc_PCC7120|BAB73462.1	Fischerella__NIES_3754|BAU07746.1	UU774|BLD44_009245	PCC9339|WP_017310346.1
Nostoc_PCC7120|BAB74019.1	Fischerella__NIES_3754|BAU07789.1	UU774|BLD44_001585	PCC9339|WP_017313823.1
Nostoc_PCC7120|BAB75160.1	Fischerella__NIES_3754|BAU07919.1	UU774|BLD44_002295	PCC9339|WP_017310839.1
Nostoc_PCC7120|BAB74757.1	Fischerella__NIES_3754|BAU05873.1	UU774|BLD44_017455	PCC9339|WP_017310704.1
Nostoc_PCC7120|BAB72608.1	Fischerella__NIES_3754|BAU08817.1	UU774|BLD44_013020	PCC9339|WP_026081923.1
Nostoc_PCC7120|BAB73275.1	Fischerella__NIES_3754|BAU04776.1	UU774|BLD44_022730	PCC9339|WP_017313721.1
Nostoc_PCC7120|BAB76887.1	Fischerella__NIES_3754|BAU06283.1	UU774|BLD44_022820	PCC9339|WP_017313702.1
Nostoc_PCC7120|BAB75578.1	Fischerella__NIES_3754|BAU04281.1	UU774|BLD44_001345	PCC9339|WP_035114644.1
Nostoc_PCC7120|BAB73752.1	Fischerella__NIES_3754|BAU05291.1	UU774|BLD44_018905	PCC9339|WP_026081821.1
Nostoc_PCC7120|BAB75966.1	Fischerella__NIES_3754|BAU04361.1	UU774|BLD44_005100	PCC9339|WP_017312515.1
Nostoc_PCC7120|BAB76162.1	Fischerella__NIES_3754|BAU06793.1	UU774|BLD44_007510	PCC9339|WP_071524745.1
Nostoc_PCC7120|BAB76194.1	Fischerella__NIES_3754|BAU08301.1	UU774|BLD44_019655	PCC9339|WP_017308902.1
Nostoc_PCC7120|BAB72789.1	Fischerella__NIES_3754|BAU08428.1	UU774|BLD44_011535	PCC9339|WP_017310116.1
Nostoc_PCC7120|BAB73233.1	Fischerella__NIES_3754|BAU05654.1	UU774|BLD44_026470	PCC9339|WP_026081803.1
Nostoc_PCC7120|BAB74798.1	Fischerella__NIES_3754|BAU06498.1	UU774|BLD44_002025	PCC9339|WP_017313739.1
Nostoc_PCC7120|BAB75087.1	Fischerella__NIES_3754|BAU07611.1	UU774|BLD44_003280	PCC9339|WP_017311667.1
Nostoc_PCC7120|BAB77907.1	Fischerella__NIES_3754|BAU07202.1	UU774|BLD44_019740	PCC9339|WP_017312668.1
Nostoc_PCC7120|BAB73034.1	Fischerella__NIES_3754|BAU05462.1	UU774|BLD44_016070	PCC9339|WP_017310261.1
Nostoc_PCC7120|BAB75115.1	Fischerella__NIES_3754|BAU05168.1	UU774|BLD44_004095	PCC9339|WP_017311506.1
Nostoc_PCC7120|BAB73973.1	Fischerella__NIES_3754|BAU07870.1	UU774|BLD44_005990	PCC9339|WP_017309215.1
Nostoc_PCC7120|BAB78038.1	Fischerella__NIES_3754|BAU06985.1	UU774|BLD44_027565	PCC9339|WP_017312704.1
Nostoc_PCC7120|BAB72809.1	Fischerella__NIES_3754|BAU06426.1	UU774|BLD44_026130	PCC9339|WP_017313316.1
Nostoc_PCC7120|BAB74581.1	Fischerella__NIES_3754|BAU07041.1	UU774|BLD44_025665	PCC9339|WP_017309161.1
Nostoc_PCC7120|BAB73025.1	Fischerella__NIES_3754|BAU05411.1	UU774|BLD44_011130	PCC9339|WP_026082064.1
Nostoc_PCC7120|BAB76345.1	Fischerella__NIES_3754|BAU06363.1	UU774|BLD44_028310	PCC9339|WP_017311744.1
Nostoc_PCC7120|BAB76504.1	Fischerella__NIES_3754|BAU07007.1	UU774|BLD44_026570	PCC9339|WP_017312148.1
Nostoc_PCC7120|BAB78040.1	Fischerella__NIES_3754|BAU06988.1	UU774|BLD44_027545	PCC9339|WP_017312708.1
Nostoc_PCC7120|BAB77531.1	Fischerella__NIES_3754|BAU07527.1	UU774|BLD44_002825	PCC9339|WP_017311144.1
Nostoc_PCC7120|BAB72670.1	Fischerella__NIES_3754|BAU04714.1	UU774|BLD44_010400	PCC9339|WP_017313264.1
Nostoc_PCC7120|BAB74944.1	Fischerella__NIES_3754|BAU04288.1	UU774|BLD44_003485	PCC9339|WP_017311626.1
Nostoc_PCC7120|BAB73565.1	Fischerella__NIES_3754|BAU05934.1	UU774|BLD44_016695	PCC9339|WP_016859985.1
Nostoc_PCC7120|BAB74042.1	Fischerella__NIES_3754|BAU05645.1	UU774|BLD44_014270	PCC9339|WP_026081740.1
Nostoc_PCC7120|BAB75144.1	Fischerella__NIES_3754|BAU07921.1	UU774|BLD44_002285	PCC9339|WP_026081914.1
Nostoc_PCC7120|BAB74222.1	Fischerella__NIES_3754|BAU04634.1	UU774|BLD44_000535	PCC9339|WP_017309749.1
Nostoc_PCC7120|BAB72961.1	Fischerella__NIES_3754|BAU08709.1	UU774|BLD44_013450	PCC9339|WP_017313293.1
Nostoc_PCC7120|BAB76045.1	Fischerella__NIES_3754|BAU08832.1	UU774|BLD44_007580	PCC9339|WP_017309974.1
Nostoc_PCC7120|BAB75147.1	Fischerella__NIES_3754|BAU04241.1	UU774|BLD44_010555	PCC9339|WP_017310301.1
Nostoc_PCC7120|BAB72821.1	Fischerella__NIES_3754|BAU07296.1	UU774|BLD44_026240	PCC9339|WP_017309624.1
Nostoc_PCC7120|BAB73179.1	Fischerella__NIES_3754|BAU06275.1	UU774|BLD44_000455	PCC9339|WP_017311291.1
Nostoc_PCC7120|BAB73412.1	Fischerella__NIES_3754|BAU06527.1	UU774|BLD44_019965	PCC9339|WP_017312619.1
Nostoc_PCC7120|BAB72550.1	Fischerella__NIES_3754|BAU06570.1	UU774|BLD44_008610	PCC9339|WP_017309517.1
[truncated: 3,626 more rows]

## Sheet: Clusters common to all four
# cluster_name	protein_number	swiss_prot_id	go_annotation	protein_list
cluster1	34	Q70LM4	GO:0017000; P:antibiotic biosynthetic process; IEA:UniProtKB-KW	PCC9339|WP_017307786.1;PCC9339|WP_017308761.1;PCC9339|WP_081594424.1;PCC9339|WP_051040558.1;PCC9339|WP_017308478.1;PCC9339|WP_017308482.1;PCC9339|WP_196797789.1;PCC9339|WP_196797796.1;PCC9339|WP_020479982.1;PCC9339|WP_017308559.1;PCC9339|WP_017308764.1;Fischerella__NIES_3754|BAU05980.1;UU774|BLD44_029635;UU774|BLD44_029155;PCC9339|WP_196797749.1;Nostoc_PCC7120|BAB74348.1;Fischerella__NIES_3754|BA…
cluster2	22	Q54Q69	GO:0004713; F:protein tyrosine kinase activity; IEA:UniProtKB-KW	PCC9339|WP_017308169.1;PCC9339|WP_017310677.1;PCC9339|WP_017313358.1;PCC9339|WP_017313506.1;Fischerella__NIES_3754|BAU08272.1;Fischerella__NIES_3754|BAU07807.1;UU774|BLD44_025375;UU774|BLD44_025055;UU774|BLD44_017580;Nostoc_PCC7120|BAB76386.1;Nostoc_PCC7120|BAB75390.1;Nostoc_PCC7120|BAB75256.1;Nostoc_PCC7120|BAB74381.1;Nostoc_PCC7120|BAB73981.1;Nostoc_PCC7120|BAB73957.1;Nostoc_PCC7120|BAB72857.1;…
cluster3	20	Q7TXL6	GO:0008610; P:lipid biosynthetic process; IMP:UniProtKB	Nostoc_PCC7120|BAB74334.1;Nostoc_PCC7120|BAB74345.1;PCC9339|WP_017308734.1;PCC9339|WP_017307796.1;PCC9339|WP_017307798.1;PCC9339|WP_017307799.1;PCC9339|WP_017308727.1;PCC9339|WP_017308732.1;PCC9339|WP_017308735.1;PCC9339|WP_017308763.1;Fischerella__NIES_3754|BAU05985.1;Fischerella__NIES_3754|BAU05982.1;Fischerella__NIES_3754|BAU05977.1;Fischerella__NIES_3754|BAU05973.1;UU774|BLD44_030085;UU774|BL…
cluster5	15	N/A	N/A	Nostoc_PCC7120|BAB76809.1;Nostoc_PCC7120|BAB76803.1;Nostoc_PCC7120|BAB76804.1;Nostoc_PCC7120|BAB76805.1;Nostoc_PCC7120|BAB76806.1;Nostoc_PCC7120|BAB76807.1;Nostoc_PCC7120|BAB76810.1;Nostoc_PCC7120|BAB76811.1;Nostoc_PCC7120|BAB76812.1;Nostoc_PCC7120|BAB76813.1;Nostoc_PCC7120|BAB76814.1;PCC9339|WP_026081627.1;Fischerella__NIES_3754|BAU05206.1;UU774|BLD44_018395;PCC9339|WP_017312238.1
cluster13	10	Q8YM56	GO:0009408; P:response to heat; IEA:InterPro	PCC9339|WP_017310995.1;PCC9339|WP_017308328.1;PCC9339|WP_017310078.1;Nostoc_PCC7120|BAB76783.1;Fischerella__NIES_3754|BAU06294.1;Fischerella__NIES_3754|BAU05761.1;UU774|BLD44_009995;Nostoc_PCC7120|BAB74021.1;Fischerella__NIES_3754|BAU07733.1;UU774|BLD44_025880
cluster15	9	Q48815	GO:0008324; F:cation transmembrane transporter activity; IEA:InterPro	PCC9339|WP_017307571.1;PCC9339|WP_017307554.1;PCC9339|WP_017307603.1;Fischerella__NIES_3754|BAU04574.1;Fischerella__NIES_3754|BAU04571.1;Fischerella__NIES_3754|BAU04390.1;UU774|BLD44_004275;Nostoc_PCC7120|BAB77274.1;Nostoc_PCC7120|BAB77261.1
cluster19	8	Q8YV57	N/A	Nostoc_PCC7120|BAB77807.1;Nostoc_PCC7120|BAB73823.1;Nostoc_PCC7120|BAB77808.1;Fischerella__NIES_3754|BAU04456.1;UU774|BLD44_010915;UU774|BLD44_007910;PCC9339|WP_017307482.1;Fischerella__NIES_3754|BAU04458.1
cluster20	8	O78410	GO:0019538; P:protein metabolic process; IEA:InterPro	Nostoc_PCC7120|BAB73662.1;Nostoc_PCC7120|BAB74698.1;PCC9339|WP_017310273.1;PCC9339|WP_016863560.1;Fischerella__NIES_3754|BAU06321.1;Fischerella__NIES_3754|BAU04859.1;UU774|BLD44_010705;UU774|BLD44_000140
cluster21	8	P0DKX6	GO:0030253; P:protein secretion by the type I secretion system; IEA:InterPro	Nostoc_PCC7120|BAB74375.1;Nostoc_PCC7120|BAB77073.1;Fischerella__NIES_3754|BAU07274.1;UU774|BLD44_023860;Nostoc_PCC7120|BAB75938.1;PCC9339|WP_017308540.1;PCC9339|WP_017313481.1;UU774|BLD44_000960
cluster22	8	N/A	N/A	Nostoc_PCC7120|BAB74129.1;Nostoc_PCC7120|BAB72420.1;PCC9339|WP_017310525.1;PCC9339|WP_017311956.1;Fischerella__NIES_3754|BAU06209.1;Fischerella__NIES_3754|BAU04739.1;UU774|BLD44_020630;UU774|BLD44_012815
cluster23	8	B2HIL7	GO:0008610; P:lipid biosynthetic process; IDA:UniProtKB	Nostoc_PCC7120|BAB77050.1;Nostoc_PCC7120|BAB78012.1;PCC9339|WP_017309037.1;PCC9339|WP_017309783.1;Fischerella__NIES_3754|BAU08936.1;Fischerella__NIES_3754|BAU07433.1;UU774|BLD44_024220;UU774|BLD44_018530
cluster27	7	N/A	N/A	Nostoc_PCC7120|BAB73886.1;Nostoc_PCC7120|BAB74307.1;Nostoc_PCC7120|BAB74316.1;Nostoc_PCC7120|BAB74359.1;Fischerella__NIES_3754|BAU05990.1;PCC9339|WP_017307809.1;UU774|BLD44_013235
cluster30	7	Q8YTZ6	GO:0005975; P:carbohydrate metabolic process; IEA:InterPro	Nostoc_PCC7120|BAB74266.1;Nostoc_PCC7120|BAB77849.1;Fischerella__NIES_3754|BAU07110.1;UU774|BLD44_027315;UU774|BLD44_015115;PCC9339|WP_017312814.1;PCC9339|WP_017308608.1
cluster31	7	P37279	GO:0006825; P:copper ion transport; IEA:UniProtKB-KW	Nostoc_PCC7120|BAB77278.1;Nostoc_PCC7120|BAB77993.1;PCC9339|WP_017307607.1;PCC9339|WP_017312388.1;Fischerella__NIES_3754|BAU07397.1;Fischerella__NIES_3754|BAU04394.1;UU774|BLD44_011435
cluster33	7	Q55905	GO:0006090; P:pyruvate metabolic process; IEA:InterPro	PCC9339|WP_017312791.1;PCC9339|WP_017313113.1;Nostoc_PCC7120|BAB72593.1;Fischerella__NIES_3754|BAU07770.1;Fischerella__NIES_3754|BAU06107.1;UU774|BLD44_014975;UU774|BLD44_002615
cluster34	7	P31694	GO:0009635; P:response to herbicide; IEA:UniProtKB-KW	Nostoc_PCC7120|BAB75426.1;Fischerella__NIES_3754|BAU08904.1;UU774|BLD44_026620;PCC9339|WP_017310587.1;Nostoc_PCC7120|BAB75271.1;Nostoc_PCC7120|BAB76291.1;UU774|BLD44_021265
cluster37	6	Q6ZEA5	GO:0043571; P:maintenance of CRISPR repeat elements; IEA:UniProtKB-UniRule	PCC9339|WP_017307932.1;Fischerella__NIES_3754|BAU05177.1;UU774|BLD44_019525;Fischerella__NIES_3754|BAU07336.1;Nostoc_PCC7120|BAB77936.1;UU774|BLD44_004135
cluster39	6	Q06879	GO:0009399; P:nitrogen fixation; IEA:UniProtKB-KW	Nostoc_PCC7120|BAB74502.1;Nostoc_PCC7120|BAB73610.1;Fischerella__NIES_3754|BAU06815.1;Fischerella__NIES_3754|BAU06429.1;UU774|BLD44_026065;PCC9339|WP_017313328.1
cluster41	6	N/A	N/A	Nostoc_PCC7120|BAB73133.1;Nostoc_PCC7120|BAB73355.1;Nostoc_PCC7120|BAB77010.1;Fischerella__NIES_3754|BAU08702.1;PCC9339|WP_017313300.1;UU774|BLD44_013420
cluster42	6	P58565	GO:0018298; P:protein-chromophore linkage; IEA:UniProtKB-KW	Nostoc_PCC7120|BAB76854.1;Nostoc_PCC7120|BAB77013.1;Fischerella__NIES_3754|BAU06960.1;Fischerella__NIES_3754|BAU06432.1;UU774|BLD44_012950;PCC9339|WP_017310553.1
cluster45	6	P06971	GO:0055072; P:iron ion homeostasis; IEA:UniProtKB-KW	Nostoc_PCC7120|BAB73857.1;Nostoc_PCC7120|BAB73874.1;Nostoc_PCC7120|BAB73058.1;Fischerella__NIES_3754|BAU05967.1;UU774|BLD44_019640;PCC9339|WP_017308720.1
cluster46	6	P26760	GO:0030253; P:protein secretion by the type I secretion system; IEA:InterPro	PCC9339|WP_026081828.1;PCC9339|WP_017312897.1;Nostoc_PCC7120|BAB73626.1;Fischerella__NIES_3754|BAU07351.1;UU774|BLD44_016480;UU774|BLD44_013620
cluster47	6	Q54YZ9	GO:0071474; P:cellular hyperosmotic response; IBA:GO_Central	PCC9339|WP_017311077.1;PCC9339|WP_017311076.1;Nostoc_PCC7120|BAB73078.1;Fischerella__NIES_3754|BAU08577.1;UU774|BLD44_009540;Nostoc_PCC7120|BAB73582.1
cluster48	6	N/A	N/A	Nostoc_PCC7120|BAB73141.1;Fischerella__NIES_3754|BAU08705.1;UU774|BLD44_023270;PCC9339|WP_081594393.1;PCC9339|WP_017313278.1;Fischerella__NIES_3754|BAU07456.1
cluster49	6	Q8XFA5	GO:0018298; P:protein-chromophore linkage; IEA:UniProtKB-KW	Nostoc_PCC7120|BAB75989.1;Fischerella__NIES_3754|BAU08812.1;Fischerella__NIES_3754|BAU05672.1;UU774|BLD44_011650;PCC9339|WP_017310897.1;Nostoc_PCC7120|BAB76247.1
cluster50	6	N/A	N/A	Nostoc_PCC7120|BAB72474.1;Fischerella__NIES_3754|BAU05006.1;UU774|BLD44_026835;PCC9339|WP_017307359.1;PCC9339|WP_017312199.1;Fischerella__NIES_3754|BAU07287.1
cluster51	6	N/A	N/A	Nostoc_PCC7120|BAB72795.1;Fischerella__NIES_3754|BAU08205.1;UU774|BLD44_006235;PCC9339|WP_017310054.1;PCC9339|WP_017311522.1;UU774|BLD44_004020
cluster52	6	P37278	GO:0046872; F:metal ion binding; IEA:UniProtKB-KW	Nostoc_PCC7120|BAB75074.1;Fischerella__NIES_3754|BAU07169.1;Fischerella__NIES_3754|BAU06044.1;UU774|BLD44_006775;UU774|BLD44_005755;PCC9339|WP_017309254.1
cluster53	6	P74442	N/A	Nostoc_PCC7120|BAB74490.1;Fischerella__NIES_3754|BAU05851.1;UU774|BLD44_022700;PCC9339|WP_017311746.1;UU774|BLD44_028295;Fischerella__NIES_3754|BAU06055.1
cluster56	5	N/A	N/A	PCC9339|WP_017310022.1;Fischerella__NIES_3754|BAU08058.1;UU774|BLD44_006400;Nostoc_PCC7120|BAB75979.1;Nostoc_PCC7120|BAB72766.1
cluster57	5	P73844	N/A	PCC9339|WP_017310029.1;Fischerella__NIES_3754|BAU06102.1;UU774|BLD44_006365;Nostoc_PCC7120|BAB73358.1;UU774|BLD44_028645
cluster58	5	P73633	GO:0005886; C:plasma membrane; IEA:UniProtKB-SubCell	PCC9339|WP_017309332.1;UU774|BLD44_021550;Nostoc_PCC7120|BAB73486.1;Fischerella__NIES_3754|BAU05208.1;PCC9339|WP_017307295.1
cluster60	5	N/A	N/A	PCC9339|WP_017308768.1;Nostoc_PCC7120|BAB75347.1;Fischerella__NIES_3754|BAU07781.1;UU774|BLD44_002460;PCC9339|WP_017310869.1
cluster61	5	O07776	GO:0070298; P:negative regulation of phosphorelay signal transduction system; IDA:MTBBASE	PCC9339|WP_017311477.1;UU774|BLD44_004255;PCC9339|WP_017307539.1;Fischerella__NIES_3754|BAU04540.1;Nostoc_PCC7120|BAB77227.1
cluster62	5	N/A	N/A	PCC9339|WP_017312338.1;Fischerella__NIES_3754|BAU05883.1;UU774|BLD44_011185;Nostoc_PCC7120|BAB73068.1;PCC9339|WP_016863965.1
cluster66	5	Q55CD9	GO:0016491; F:oxidoreductase activity; IEA:UniProtKB-KW	Nostoc_PCC7120|BAB73083.1;Nostoc_PCC7120|BAB73084.1;Fischerella__NIES_3754|BAU06590.1;PCC9339|WP_017308839.1;UU774|BLD44_011860
cluster68	5	N/A	N/A	Nostoc_PCC7120|BAB73580.1;Nostoc_PCC7120|BAB73581.1;UU774|BLD44_000860;PCC9339|WP_017312839.1;Fischerella__NIES_3754|BAU06141.1
cluster70	5	N/A	N/A	Nostoc_PCC7120|BAB77509.1;Nostoc_PCC7120|BAB77754.1;UU774|BLD44_020775;PCC9339|WP_017311988.1;Fischerella__NIES_3754|BAU07060.1
cluster72	5	N/A	N/A	Nostoc_PCC7120|BAB76683.1;Nostoc_PCC7120|BAB75629.1;Fischerella__NIES_3754|BAU08562.1;UU774|BLD44_010335;PCC9339|WP_017313252.1
cluster73	5	N/A	N/A	Nostoc_PCC7120|BAB78275.1;Nostoc_PCC7120|BAB77292.1;Fischerella__NIES_3754|BAU04415.1;UU774|BLD44_007265;PCC9339|WP_017307622.1
cluster74	5	P54856	GO:0035269; P:protein O-linked mannosylation; IBA:GO_Central	Nostoc_PCC7120|BAB75825.1;Nostoc_PCC7120|BAB74469.1;Fischerella__NIES_3754|BAU06231.1;UU774|BLD44_004225;PCC9339|WP_017311482.1
cluster75	5	P26762	GO:0006355; P:regulation of transcription, DNA-templated; IEA:InterPro	Nostoc_PCC7120|BAB72596.1;Nostoc_PCC7120|BAB73346.1;UU774|BLD44_010550;PCC9339|WP_017310302.1;Fischerella__NIES_3754|BAU04240.1
cluster76	5	N/A	N/A	Nostoc_PCC7120|BAB78201.1;Nostoc_PCC7120|BAB78183.1;Fischerella__NIES_3754|BAU04469.1;UU774|BLD44_007020;PCC9339|WP_071524687.1
cluster77	5	N/A	N/A	Nostoc_PCC7120|BAB73937.1;Nostoc_PCC7120|BAB77141.1;Fischerella__NIES_3754|BAU07905.1;UU774|BLD44_019000;PCC9339|WP_017311453.1
cluster78	5	N/A	N/A	PCC9339|WP_017313461.1;PCC9339|WP_017307979.1;Nostoc_PCC7120|BAB72427.1;Fischerella__NIES_3754|BAU08366.1;UU774|BLD44_001055
cluster83	5	N/A	N/A	Nostoc_PCC7120|BAB73189.1;Fischerella__NIES_3754|BAU08997.1;UU774|BLD44_008260;Nostoc_PCC7120|BAB76628.1;PCC9339|WP_017308344.1
cluster84	5	Q3M446	GO:0006412; P:translation; IEA:UniProtKB-UniRule	Nostoc_PCC7120|BAB72699.1;Fischerella__NIES_3754|BAU06506.1;UU774|BLD44_029180;PCC9339|WP_017309722.1;UU774|BLD44_028115
cluster85	5	A1TC01	GO:0016787; F:hydrolase activity; IEA:UniProtKB-KW	Nostoc_PCC7120|BAB76605.1;Fischerella__NIES_3754|BAU06157.1;UU774|BLD44_026175;PCC9339|WP_026081795.1;PCC9339|WP_017311154.1
cluster86	5	P58576	GO:0018298; P:protein-chromophore linkage; IEA:UniProtKB-KW	Nostoc_PCC7120|BAB76853.1;Fischerella__NIES_3754|BAU06961.1;Fischerella__NIES_3754|BAU06433.1;UU774|BLD44_012945;PCC9339|WP_017310552.1
cluster87	5	N/A	N/A	Nostoc_PCC7120|BAB72862.1;Fischerella__NIES_3754|BAU06785.1;UU774|BLD44_009005;PCC9339|WP_017313086.1;Fischerella__NIES_3754|BAU06389.1
cluster88	5	P71360	GO:0005886; C:plasma membrane; IEA:UniProtKB-SubCell	Nostoc_PCC7120|BAB77904.1;Fischerella__NIES_3754|BAU05047.1;UU774|BLD44_002535;PCC9339|WP_017313095.1;Fischerella__NIES_3754|BAU04146.1
cluster89	5	N/A	N/A	Nostoc_PCC7120|BAB73320.1;Fischerella__NIES_3754|BAU08609.1;UU774|BLD44_018980;PCC9339|WP_017308537.1;PCC9339|WP_017311456.1
cluster90	5	O14368	GO:0061077; P:chaperone-mediated protein folding; NAS:PomBase	Nostoc_PCC7120|BAB73508.1;Fischerella__NIES_3754|BAU05751.1;UU774|BLD44_003260;PCC9339|WP_011316759.1;PCC9339|WP_017311670.1
cluster91	5	N/A	N/A	Nostoc_PCC7120|BAB77283.1;Fischerella__NIES_3754|BAU04399.1;UU774|BLD44_004260;PCC9339|WP_155950521.1;PCC9339|WP_017311476.1
cluster92	5	N/A	N/A	Nostoc_PCC7120|BAB75097.1;Fischerella__NIES_3754|BAU05938.1;UU774|BLD44_008250;PCC9339|WP_017309585.1;Fischerella__NIES_3754|BAU07442.1
cluster93	5	N/A	N/A	Nostoc_PCC7120|BAB73960.1;Fischerella__NIES_3754|BAU07366.1;UU774|BLD44_024355;PCC9339|WP_017308494.1;PCC9339|WP_026081826.1
cluster94	5	N/A	N/A	Nostoc_PCC7120|BAB76320.1;Fischerella__NIES_3754|BAU06832.1;UU774|BLD44_024605;PCC9339|WP_017307313.1;PCC9339|WP_017311868.1
cluster95	5	N/A	N/A	Nostoc_PCC7120|BAB73959.1;Fischerella__NIES_3754|BAU07364.1;UU774|BLD44_016550;PCC9339|WP_017308495.1;PCC9339|WP_017309904.1
cluster96	5	Q55909	GO:0005886; C:plasma membrane; IEA:UniProtKB-SubCell	Nostoc_PCC7120|BAB73906.1;Fischerella__NIES_3754|BAU05887.1;UU774|BLD44_002370;PCC9339|WP_017310857.1;Fischerella__NIES_3754|BAU07754.1
cluster97	5	P29980	GO:0009399; P:nitrogen fixation; IEA:UniProtKB-KW	Nostoc_PCC7120|BAB76532.1;Fischerella__NIES_3754|BAU08674.1;Nostoc_PCC7120|BAB76465.1;UU774|BLD44_011710;PCC9339|WP_017310883.1
cluster98	5	Q9X5V4	GO:0045893; P:positive regulation of transcription, DNA-templated; IEA:InterPro	Nostoc_PCC7120|BAB77280.1;Fischerella__NIES_3754|BAU04396.1;UU774|BLD44_023150;PCC9339|WP_010993965.1;PCC9339|WP_017311727.1
cluster99	5	Q0PA12	GO:0007059; P:chromosome segregation; IEA:UniProtKB-KW	Nostoc_PCC7120|BAB78063.1;Fischerella__NIES_3754|BAU06882.1;UU774|BLD44_023310;PCC9339|WP_017310919.1;PCC9339|WP_017309377.1
cluster100	5	A2X208	GO:0009658; P:chloroplast organization; IEA:EnsemblPlants	Nostoc_PCC7120|BAB73968.1;Fischerella__NIES_3754|BAU07866.1;UU774|BLD44_005965;PCC9339|WP_017307589.1;PCC9339|WP_017309219.1
cluster101	5	N/A	N/A	Nostoc_PCC7120|BAB76178.1;UU774|BLD44_003445;PCC9339|WP_017311637.1;Nostoc_PCC7120|BAB72960.1;Fischerella__NIES_3754|BAU06925.1
cluster102	5	N/A	N/A	Nostoc_PCC7120|BAB74402.1;Fischerella__NIES_3754|BAU07137.1;UU774|BLD44_005300;PCC9339|WP_017309593.1;Fischerella__NIES_3754|BAU07605.1
cluster103	5	Q746H2	GO:0007059; P:chromosome segregation; IEA:UniProtKB-KW	Nostoc_PCC7120|BAB77225.1;Fischerella__NIES_3754|BAU04538.1;UU774|BLD44_006685;PCC9339|WP_017307537.1;PCC9339|WP_017308663.1
cluster104	5	Q87AD2	GO:0005886; C:plasma membrane; IEA:UniProtKB-SubCell	Nostoc_PCC7120|BAB75605.1;Fischerella__NIES_3754|BAU04588.1;UU774|BLD44_014740;PCC9339|WP_026081657.1;PCC9339|WP_017312748.1
cluster105	5	D5UJ42	GO:0010125; P:mycothiol biosynthetic process; IEA:UniProtKB-UniRule	Nostoc_PCC7120|BAB76938.1;Fischerella__NIES_3754|BAU05224.1;UU774|BLD44_020875;PCC9339|WP_017312008.1;Fischerella__NIES_3754|BAU05221.1
cluster106	5	O05253	GO:0016887; F:ATPase activity; IEA:InterPro	Nostoc_PCC7120|BAB77061.1;Fischerella__NIES_3754|BAU07888.1;UU774|BLD44_017540;PCC9339|WP_017310686.1;UU774|BLD44_014610
cluster107	5	N/A	N/A	Nostoc_PCC7120|BAB76923.1;Fischerella__NIES_3754|BAU05251.1;UU774|BLD44_013735;PCC9339|WP_026081967.1;Fischerella__NIES_3754|BAU05014.1
cluster108	5	P39483	GO:0047936; F:glucose 1-dehydrogenase [NAD(P)] activity; IEA:UniProtKB-EC	Nostoc_PCC7120|BAB75535.1;Fischerella__NIES_3754|BAU04122.1;UU774|BLD44_006565;PCC9339|WP_017307303.1;PCC9339|WP_017308690.1
cluster109	5	N/A	N/A	Nostoc_PCC7120|BAB78361.1;Fischerella__NIES_3754|BAU04452.1;UU774|BLD44_004500;PCC9339|WP_017313659.1;UU774|BLD44_008185
cluster110	5	P50060	GO:0004784; F:superoxide dismutase activity; IEA:UniProtKB-EC	Nostoc_PCC7120|BAB77594.1;Fischerella__NIES_3754|BAU04607.1;UU774|BLD44_001615;PCC9339|WP_017307311.1;PCC9339|WP_196797886.1
cluster111	5	N/A	N/A	Nostoc_PCC7120|BAB73871.1;Fischerella__NIES_3754|BAU05185.1;Nostoc_PCC7120|BAB76859.1;UU774|BLD44_012960;PCC9339|WP_017310555.1
cluster112	5	P0DOA0	GO:0000160; P:phosphorelay signal transduction system; IDA:UniProtKB	Nostoc_PCC7120|BAB76285.1;Fischerella__NIES_3754|BAU06500.1;UU774|BLD44_019990;PCC9339|WP_017313738.1;UU774|BLD44_002035
cluster113	5	Q2VEX9	GO:0016117; P:carotenoid biosynthetic process; IEA:UniProtKB-KW	Nostoc_PCC7120|BAB74739.1;Fischerella__NIES_3754|BAU05452.1;UU774|BLD44_005805;PCC9339|WP_017310269.1;UU774|BLD44_016115
cluster114	5	N/A	N/A	Nostoc_PCC7120|BAB74495.1;Fischerella__NIES_3754|BAU05841.1;UU774|BLD44_002115;PCC9339|WP_017307698.1;PCC9339|WP_026082203.1
cluster115	5	P23545	GO:0006355; P:regulation of transcription, DNA-templated; IEA:InterPro	Nostoc_PCC7120|BAB77226.1;Fischerella__NIES_3754|BAU04539.1;UU774|BLD44_004250;PCC9339|WP_017307538.1;PCC9339|WP_017311478.1
cluster116	5	N/A	N/A	Nostoc_PCC7120|BAB76644.1;Fischerella__NIES_3754|BAU06609.1;UU774|BLD44_003065;PCC9339|WP_017312594.1;PCC9339|WP_017311194.1
cluster117	5	P83689	GO:0018298; P:protein-chromophore linkage; IEA:UniProtKB-KW	Nostoc_PCC7120|BAB74848.1;Fischerella__NIES_3754|BAU08922.1;UU774|BLD44_015605;PCC9339|WP_017312467.1;PCC9339|WP_017308356.1
cluster118	5	P0DOA0	GO:0000160; P:phosphorelay signal transduction system; IDA:UniProtKB	Nostoc_PCC7120|BAB77917.1;Fischerella__NIES_3754|BAU07187.1;UU774|BLD44_001680;PCC9339|WP_017313801.1;Fischerella__NIES_3754|BAU08296.1
cluster119	5	Q9R6X3	GO:0006355; P:regulation of transcription, DNA-templated; IEA:InterPro	Nostoc_PCC7120|BAB74598.1;Fischerella__NIES_3754|BAU05440.1;UU774|BLD44_010985;PCC9339|WP_017312301.1;PCC9339|WP_017309998.1
cluster120	5	N/A	N/A	Nostoc_PCC7120|BAB77237.1;Fischerella__NIES_3754|BAU04549.1;UU774|BLD44_004270;PCC9339|WP_017307547.1;PCC9339|WP_017311474.1
cluster121	5	N/A	N/A	Nostoc_PCC7120|BAB72943.1;Fischerella__NIES_3754|BAU06465.1;UU774|BLD44_009115;PCC9339|WP_017310373.1;Fischerella__NIES_3754|BAU06038.1
cluster122	5	N/A	N/A	Nostoc_PCC7120|BAB75386.1;Fischerella__NIES_3754|BAU04870.1;UU774|BLD44_012500;PCC9339|WP_017310463.1;Fischerella__NIES_3754|BAU05106.1
cluster123	5	Q9SV68	GO:0016491; F:oxidoreductase activity; IEA:UniProtKB-KW	Nostoc_PCC7120|BAB72370.1;Fischerella__NIES_3754|BAU08451.1;UU774|BLD44_006255;PCC9339|WP_026081623.1;PCC9339|WP_017310049.1
cluster124	5	P94400	GO:0005525; F:GTP binding; IEA:UniProtKB-KW	Nostoc_PCC7120|BAB73798.1;UU774|BLD44_021515;PCC9339|WP_017307982.1;PCC9339|WP_155950726.1;Fischerella__NIES_3754|BAU08412.1
cluster125	5	N/A	N/A	Nostoc_PCC7120|BAB72878.1;Fischerella__NIES_3754|BAU05424.1;UU774|BLD44_005775;PCC9339|WP_017308357.1;PCC9339|WP_017309250.1
cluster126	5	Q8YNL5	GO:0008643; P:carbohydrate transport; IEA:InterPro	Nostoc_PCC7120|BAB77257.1;Fischerella__NIES_3754|BAU06705.1;UU774|BLD44_017815;PCC9339|WP_017307568.1;PCC9339|WP_017310630.1
cluster127	5	P37522	GO:0030435; P:sporulation resulting in formation of a cellular spore; IEA:UniProtKB-KW	Nostoc_PCC7120|BAB77224.1;Fischerella__NIES_3754|BAU04537.1;UU774|BLD44_006680;PCC9339|WP_017307536.1;PCC9339|WP_017308664.1
cluster128	5	N/A	N/A	Nostoc_PCC7120|BAB75368.1;Fischerella__NIES_3754|BAU09005.1;UU774|BLD44_022725;PCC9339|WP_017313722.1;Fischerella__NIES_3754|BAU04775.1
cluster129	5	Q55200	GO:0006817; P:phosphate ion transport; IBA:GO_Central	Nostoc_PCC7120|BAB73051.1;Fischerella__NIES_3754|BAU08535.1;UU774|BLD44_006910;PCC9339|WP_017308648.1;Fischerella__NIES_3754|BAU05997.1
cluster130	4	Q2FJ77	GO:0009405; P:pathogenesis; IEA:UniProtKB-KW	PCC9339|WP_017313859.1;Fischerella__NIES_3754|BAU06905.1;UU774|BLD44_011905;Nostoc_PCC7120|BAB78062.1
cluster131	4	A0R043	GO:0008654; P:phospholipid biosynthetic process; IEA:UniProtKB-KW	PCC9339|WP_017312378.1;Fischerella__NIES_3754|BAU07940.1;UU774|BLD44_011380;Nostoc_PCC7120|BAB75124.1
cluster132	4	P72660	GO:0006465; P:signal peptide processing; IBA:GO_Central	PCC9339|WP_017311423.1;Fischerella__NIES_3754|BAU04843.1;UU774|BLD44_013885;Nostoc_PCC7120|BAB74674.1
cluster133	4	Q55433	GO:0006355; P:regulation of transcription, DNA-templated; IBA:GO_Central	PCC9339|WP_017312957.1;Fischerella__NIES_3754|BAU04993.1;UU774|BLD44_023545;Nostoc_PCC7120|BAB73780.1
cluster134	4	P54510	GO:0005886; C:plasma membrane; IEA:UniProtKB-SubCell	PCC9339|WP_017313013.1;Fischerella__NIES_3754|BAU08639.1;UU774|BLD44_029370;Nostoc_PCC7120|BAB75489.1
cluster135	4	Q8YT40	GO:0006355; P:regulation of transcription, DNA-templated; IEA:InterPro	PCC9339|WP_017312743.1;Fischerella__NIES_3754|BAU08781.1;UU774|BLD44_014705;Nostoc_PCC7120|BAB74585.1
cluster136	4	N/A	N/A	PCC9339|WP_017313713.1;Fischerella__NIES_3754|BAU08952.1;UU774|BLD44_022770;Nostoc_PCC7120|BAB76778.1
cluster137	4	Q46363	GO:0003723; F:RNA binding; IEA:InterPro	PCC9339|WP_017313397.1;Fischerella__NIES_3754|BAU07990.1;UU774|BLD44_024835;Nostoc_PCC7120|BAB73197.1
cluster138	4	N/A	N/A	PCC9339|WP_017313670.1;Fischerella__NIES_3754|BAU05341.1;UU774|BLD44_004425;Nostoc_PCC7120|BAB74826.1
cluster139	4	Q9C7Y4	GO:0046872; F:metal ion binding; IEA:UniProtKB-KW	PCC9339|WP_017309933.1;Fischerella__NIES_3754|BAU04208.1;UU774|BLD44_016410;Nostoc_PCC7120|BAB74618.1
cluster140	4	P43501	GO:0000160; P:phosphorelay signal transduction system; IEA:UniProtKB-KW	PCC9339|WP_017312220.1;Fischerella__NIES_3754|BAU07079.1;UU774|BLD44_018300;Nostoc_PCC7120|BAB73863.1
cluster141	4	P58553	GO:0000036; F:acyl carrier activity; IEA:UniProtKB-UniRule	PCC9339|WP_017311151.1;Fischerella__NIES_3754|BAU04593.1;UU774|BLD44_002870;Nostoc_PCC7120|BAB75041.1
cluster142	4	O87628	GO:0009399; P:nitrogen fixation; IEA:UniProtKB-KW	PCC9339|WP_017312644.1;Fischerella__NIES_3754|BAU06534.1;UU774|BLD44_019860;Nostoc_PCC7120|BAB73393.1
cluster143	4	P36007	GO:0042866; P:pyruvate biosynthetic process; IBA:GO_Central	PCC9339|WP_017309551.1;Fischerella__NIES_3754|BAU06801.1;UU774|BLD44_008425;Nostoc_PCC7120|BAB77786.1
cluster144	4	P74003	GO:0018364; P:peptidyl-glutamine methylation; IEA:UniProtKB-UniRule	PCC9339|WP_017310095.1;Fischerella__NIES_3754|BAU05602.1;UU774|BLD44_025960;Nostoc_PCC7120|BAB77639.1
cluster145	4	P74297	GO:0004674; F:protein serine/threonine kinase activity; IEA:UniProtKB-KW	PCC9339|WP_017308982.1;Fischerella__NIES_3754|BAU05636.1;UU774|BLD44_023960;Nostoc_PCC7120|BAB73293.1
cluster146	4	F9UST0	GO:0006189; P:'de novo' IMP biosynthetic process; IEA:InterPro	PCC9339|WP_017309085.1;Fischerella__NIES_3754|BAU04275.1;UU774|BLD44_001375;Nostoc_PCC7120|BAB75584.1
cluster147	4	N/A	N/A	PCC9339|WP_017309891.1;Fischerella__NIES_3754|BAU06117.1;UU774|BLD44_024410;Nostoc_PCC7120|BAB75513.1
cluster148	4	Q8YVS7	GO:0015979; P:photosynthesis; IEA:UniProtKB-KW	PCC9339|WP_017310578.1;Fischerella__NIES_3754|BAU04650.1;UU774|BLD44_018095;Nostoc_PCC7120|BAB73596.1
cluster149	4	P51343	GO:0006355; P:regulation of transcription, DNA-templated; IEA:InterPro	PCC9339|WP_017309832.1;Fischerella__NIES_3754|BAU05303.1;UU774|BLD44_018780;Nostoc_PCC7120|BAB73435.1
cluster150	4	Q59589	GO:0009289; C:pilus; IEA:UniProtKB-SubCell	PCC9339|WP_017310350.1;Fischerella__NIES_3754|BAU07742.1;UU774|BLD44_009225;Nostoc_PCC7120|BAB73468.1
cluster151	4	N/A	N/A	PCC9339|WP_016859551.1;Fischerella__NIES_3754|BAU08631.1;UU774|BLD44_029325;Nostoc_PCC7120|BAB76447.1
cluster152	4	Q3M4V0	GO:0015979; P:photosynthesis; IEA:UniProtKB-KW	PCC9339|WP_016862386.1;Fischerella__NIES_3754|BAU07044.1;UU774|BLD44_025685;Nostoc_PCC7120|BAB73621.1
cluster153	4	P55552	GO:0000155; F:phosphorelay sensor kinase activity; IEA:InterPro	PCC9339|WP_017309940.1;Fischerella__NIES_3754|BAU05586.1;UU774|BLD44_016385;Nostoc_PCC7120|BAB72504.1
cluster154	4	N/A	N/A	PCC9339|WP_017309141.1;Fischerella__NIES_3754|BAU08351.1;UU774|BLD44_025545;Nostoc_PCC7120|BAB73448.1
cluster155	4	B2J588	GO:0002949; P:tRNA threonylcarbamoyladenosine modification; IEA:UniProtKB-UniRule	PCC9339|WP_017310090.1;Fischerella__NIES_3754|BAU05597.1;UU774|BLD44_025930;Nostoc_PCC7120|BAB77634.1
cluster156	4	P42460	N/A	PCC9339|WP_017308909.1;Fischerella__NIES_3754|BAU05732.1;UU774|BLD44_023870;Nostoc_PCC7120|BAB76556.1
cluster157	4	P74593	GO:0034599; P:cellular response to oxidative stress; IBA:GO_Central	PCC9339|WP_017311659.1;Fischerella__NIES_3754|BAU04345.1;UU774|BLD44_003330;Nostoc_PCC7120|BAB76572.1
cluster158	4	O32434	GO:0006782; P:protoporphyrinogen IX biosynthetic process; IEA:UniProtKB-UniPathway	PCC9339|WP_017313270.1;Fischerella__NIES_3754|BAU04720.1;UU774|BLD44_010430;Nostoc_PCC7120|BAB72363.1
cluster159	4	Q5REZ5	GO:0006729; P:tetrahydrobiopterin biosynthetic process; IEA:UniProtKB-UniPathway	PCC9339|WP_017308860.1;Fischerella__NIES_3754|BAU08754.1;UU774|BLD44_011750;Nostoc_PCC7120|BAB76253.1
cluster160	4	P06514	GO:0019253; P:reductive pentose-phosphate cycle; IEA:UniProtKB-KW	PCC9339|WP_017309594.1;Fischerella__NIES_3754|BAU08190.1;UU774|BLD44_008210;Nostoc_PCC7120|BAB77892.1
cluster161	4	N/A	N/A	PCC9339|WP_026082175.1;Fischerella__NIES_3754|BAU07542.1;UU774|BLD44_001095;Nostoc_PCC7120|BAB72974.1
cluster162	4	P73888	GO:0005886; C:plasma membrane; IEA:UniProtKB-SubCell	PCC9339|WP_026081992.1;Fischerella__NIES_3754|BAU04335.1;UU774|BLD44_003380;Nostoc_PCC7120|BAB76009.1
cluster163	4	P73658	GO:0017148; P:negative regulation of translation; IBA:GO_Central	PCC9339|WP_017311092.1;Fischerella__NIES_3754|BAU05077.1;UU774|BLD44_009450;Nostoc_PCC7120|BAB75868.1
cluster164	4	P25196	GO:0055085; P:transmembrane transport; IEA:InterPro	PCC9339|WP_017313853.1;Fischerella__NIES_3754|BAU04920.1;UU774|BLD44_001425;Nostoc_PCC7120|BAB76992.1
cluster165	4	N/A	N/A	PCC9339|WP_017312925.1;Fischerella__NIES_3754|BAU04119.1;UU774|BLD44_023725;Nostoc_PCC7120|BAB76531.1
cluster166	4	P72793	GO:0005886; C:plasma membrane; IEA:UniProtKB-SubCell	PCC9339|WP_017309346.1;Fischerella__NIES_3754|BAU08090.1;UU774|BLD44_005295;Nostoc_PCC7120|BAB76916.1
cluster167	4	N/A	N/A	PCC9339|WP_017312345.1;Fischerella__NIES_3754|BAU06574.1;UU774|BLD44_011210;Nostoc_PCC7120|BAB74125.1
cluster168	4	O68280	GO:0006541; P:glutamine metabolic process; IEA:UniProtKB-KW	PCC9339|WP_017308886.1;Fischerella__NIES_3754|BAU05556.1;UU774|BLD44_029245;Nostoc_PCC7120|BAB75163.1
cluster169	4	Q9KQ40	GO:0061077; P:chaperone-mediated protein folding; IEA:InterPro	PCC9339|WP_017311716.1;Fischerella__NIES_3754|BAU08620.1;UU774|BLD44_023095;Nostoc_PCC7120|BAB76070.1
cluster170	4	N/A	N/A	PCC9339|WP_017311251.1;Fischerella__NIES_3754|BAU08892.1;UU774|BLD44_019250;Nostoc_PCC7120|BAB74673.1
cluster171	4	Q9YGA6	GO:0008643; P:carbohydrate transport; IEA:UniProtKB-KW	PCC9339|WP_017309972.1;Fischerella__NIES_3754|BAU07836.1;UU774|BLD44_007590;Nostoc_PCC7120|BAB73522.1
cluster172	4	N/A	N/A	PCC9339|WP_017313749.1;Fischerella__NIES_3754|BAU08749.1;UU774|BLD44_001980;Nostoc_PCC7120|BAB76142.1
cluster173	4	Q8YVL0	GO:0000105; P:histidine biosynthetic process; IEA:UniProtKB-UniRule	PCC9339|WP_017313552.1;Fischerella__NIES_3754|BAU05720.1;UU774|BLD44_025150;Nostoc_PCC7120|BAB73664.1
cluster174	4	N/A	N/A	PCC9339|WP_026082143.1;Fischerella__NIES_3754|BAU05574.1;UU774|BLD44_016780;Nostoc_PCC7120|BAB77823.1
cluster175	4	N/A	N/A	PCC9339|WP_017311459.1;Fischerella__NIES_3754|BAU05353.1;UU774|BLD44_018960;Nostoc_PCC7120|BAB73739.1
cluster176	4	Q9R9D5	GO:0009244; P:lipopolysaccharide core region biosynthetic process; IEA:UniProtKB-UniPathway	PCC9339|WP_017313058.1;Fischerella__NIES_3754|BAU08877.1;UU774|BLD44_008865;Nostoc_PCC7120|BAB76867.1
cluster177	4	N/A	N/A	PCC9339|WP_017308843.1;Fischerella__NIES_3754|BAU04611.1;UU774|BLD44_011840;Nostoc_PCC7120|BAB72544.1
cluster178	4	Q9LCC2	GO:0006355; P:regulation of transcription, DNA-templated; IEA:InterPro	PCC9339|WP_017313115.1;Fischerella__NIES_3754|BAU06105.1;UU774|BLD44_002630;Nostoc_PCC7120|BAB74856.1
cluster179	4	N/A	N/A	PCC9339|WP_017312165.1;Fischerella__NIES_3754|BAU08493.1;UU774|BLD44_026675;Nostoc_PCC7120|BAB73298.1
cluster180	4	P34917	GO:0019253; P:reductive pentose-phosphate cycle; IEA:UniProtKB-UniPathway	PCC9339|WP_017312563.1;Fischerella__NIES_3754|BAU07726.1;UU774|BLD44_030045;Nostoc_PCC7120|BAB76761.1
cluster181	4	E0SDG9	GO:0015031; P:protein transport; IEA:UniProtKB-KW	PCC9339|WP_017308876.1;Fischerella__NIES_3754|BAU08741.1;UU774|BLD44_029295;Nostoc_PCC7120|BAB73143.1
cluster182	4	P27366	GO:1901681; F:sulfur compound binding; IEA:InterPro	PCC9339|WP_017308944.1;Fischerella__NIES_3754|BAU06339.1;UU774|BLD44_014160;Nostoc_PCC7120|BAB72280.1
cluster183	4	Q9ZPY1	GO:0008615; P:pyridoxine biosynthetic process; IEA:UniProtKB-KW	PCC9339|WP_017313646.1;Fischerella__NIES_3754|BAU08047.1;UU774|BLD44_004555;Nostoc_PCC7120|BAB75735.1
cluster184	4	Q1XDF7	GO:0009507; C:chloroplast; IEA:UniProtKB-SubCell	PCC9339|WP_017312295.1;Fischerella__NIES_3754|BAU06890.1;UU774|BLD44_029575;Nostoc_PCC7120|BAB77586.1
cluster185	4	P74328	GO:0000453; P:enzyme-directed rRNA 2'-O-methylation; IBA:GO_Central	PCC9339|WP_017312842.1;Fischerella__NIES_3754|BAU06144.1;UU774|BLD44_000845;Nostoc_PCC7120|BAB73116.1
cluster186	4	N/A	N/A	PCC9339|WP_017312285.1;Fischerella__NIES_3754|BAU07966.1;UU774|BLD44_025820;Nostoc_PCC7120|BAB75766.1
cluster187	4	P72777	N/A	PCC9339|WP_017313377.1;Fischerella__NIES_3754|BAU08018.1;UU774|BLD44_024940;Nostoc_PCC7120|BAB77740.1
cluster188	4	N/A	N/A	PCC9339|WP_017312660.1;Fischerella__NIES_3754|BAU06547.1;UU774|BLD44_019785;Nostoc_PCC7120|BAB74428.1
cluster189	4	O94315	GO:0016491; F:oxidoreductase activity; IEA:UniProtKB-KW	PCC9339|WP_017313548.1;Fischerella__NIES_3754|BAU05724.1;UU774|BLD44_025170;Nostoc_PCC7120|BAB74015.1
cluster190	4	Q3MEN8	GO:0044205; P:'de novo' UMP biosynthetic process; IEA:UniProtKB-UniPathway	PCC9339|WP_026081971.1;Fischerella__NIES_3754|BAU04837.1;UU774|BLD44_013925;Nostoc_PCC7120|BAB74682.1
cluster191	4	N/A	N/A	PCC9339|WP_017312470.1;Fischerella__NIES_3754|BAU06482.1;UU774|BLD44_015625;Nostoc_PCC7120|BAB76419.1
cluster192	4	P50677	GO:0019646; P:aerobic electron transport chain; IEA:InterPro	PCC9339|WP_017313223.1;Fischerella__NIES_3754|BAU06838.1;UU774|BLD44_016980;Nostoc_PCC7120|BAB74215.1
cluster193	4	N/A	N/A	PCC9339|WP_017309788.1;Fischerella__NIES_3754|BAU08930.1;UU774|BLD44_018560;Nostoc_PCC7120|BAB74095.1
cluster194	4	O31711	GO:0016887; F:ATPase activity; IEA:InterPro	PCC9339|WP_196797868.1;Fischerella__NIES_3754|BAU08071.1;UU774|BLD44_003860;Nostoc_PCC7120|BAB72397.1
cluster195	4	P42251	GO:0046872; F:metal ion binding; IEA:InterPro	PCC9339|WP_026081838.1;Fischerella__NIES_3754|BAU08061.1;UU774|BLD44_006390;Nostoc_PCC7120|BAB76675.1
cluster196	4	N/A	N/A	PCC9339|WP_017308919.1;Fischerella__NIES_3754|BAU06356.1;UU774|BLD44_014020;Nostoc_PCC7120|BAB74400.1
cluster197	4	N/A	N/A	PCC9339|WP_017311516.1;Fischerella__NIES_3754|BAU08209.1;UU774|BLD44_004045;Nostoc_PCC7120|BAB74086.1
cluster198	4	N/A	N/A	PCC9339|WP_017309179.1;Fischerella__NIES_3754|BAU08227.1;UU774|BLD44_025775;Nostoc_PCC7120|BAB74186.1
cluster199	4	N/A	N/A	PCC9339|WP_017310405.1;Fischerella__NIES_3754|BAU04178.1;UU774|BLD44_012210;Nostoc_PCC7120|BAB75216.1
cluster200	4	N/A	N/A	PCC9339|WP_017311887.1;Fischerella__NIES_3754|BAU08273.1;UU774|BLD44_021965;Nostoc_PCC7120|BAB74624.1
cluster201	4	O31782	GO:0008152; P:metabolic process; IEA:UniProtKB-KW	PCC9339|WP_017309035.1;Fischerella__NIES_3754|BAU07431.1;UU774|BLD44_024205;Nostoc_PCC7120|BAB77052.1
cluster202	4	B2IUL1	GO:0015986; P:ATP synthesis coupled proton transport; IEA:UniProtKB-UniRule	PCC9339|WP_017310043.1;Fischerella__NIES_3754|BAU06292.1;UU774|BLD44_006290;Nostoc_PCC7120|BAB76737.1
cluster203	4	Q6K7V6	GO:0010189; P:vitamin E biosynthetic process; IEA:UniProtKB-UniPathway	PCC9339|WP_017310725.1;Fischerella__NIES_3754|BAU04150.1;UU774|BLD44_017335;Nostoc_PCC7120|BAB77769.1
cluster204	4	N/A	N/A	PCC9339|WP_017313314.1;Fischerella__NIES_3754|BAU06423.1;UU774|BLD44_026150;Nostoc_PCC7120|BAB72813.1
cluster205	4	Q3M6H7	GO:0000967; P:rRNA 5'-end processing; IEA:UniProtKB-UniRule	PCC9339|WP_026082206.1;Fischerella__NIES_3754|BAU06497.1;UU774|BLD44_002020;Nostoc_PCC7120|BAB74799.1
cluster206	4	B2J6K8	GO:0006434; P:seryl-tRNA aminoacylation; IEA:UniProtKB-UniRule	PCC9339|WP_017310827.1;Fischerella__NIES_3754|BAU07792.1;UU774|BLD44_002235;Nostoc_PCC7120|BAB75675.1
cluster207	4	P22638	GO:0043158; P:heterocyst differentiation; IEA:UniProtKB-KW	PCC9339|WP_017308846.1;Fischerella__NIES_3754|BAU04614.1;UU774|BLD44_011825;Nostoc_PCC7120|BAB72541.1
cluster208	4	Q55909	GO:0005886; C:plasma membrane; IEA:UniProtKB-SubCell	PCC9339|WP_017310858.1;Fischerella__NIES_3754|BAU07755.1;UU774|BLD44_002375;Nostoc_PCC7120|BAB76885.1
cluster209	4	Q55FK4	GO:0002084; P:protein depalmitoylation; IBA:GO_Central	PCC9339|WP_017313249.1;Fischerella__NIES_3754|BAU08557.1;UU774|BLD44_010320;Nostoc_PCC7120|BAB74812.1
cluster210	4	N/A	N/A	PCC9339|WP_017310874.1;Fischerella__NIES_3754|BAU04771.1;UU774|BLD44_002485;Nostoc_PCC7120|BAB74588.1
cluster211	4	P28624	GO:0000105; P:histidine biosynthetic process; IEA:UniProtKB-UniPathway	PCC9339|WP_017310048.1;Fischerella__NIES_3754|BAU05952.1;UU774|BLD44_006260;Nostoc_PCC7120|BAB77597.1
cluster212	4	N/A	N/A	PCC9339|WP_026082059.1;Fischerella__NIES_3754|BAU08790.1;UU774|BLD44_029065;Nostoc_PCC7120|BAB75342.1
cluster213	4	Q53891	GO:0030001; P:metal ion transport; IEA:InterPro	PCC9339|WP_017311100.1;Fischerella__NIES_3754|BAU06522.1;UU774|BLD44_007295;Nostoc_PCC7120|BAB73447.1
cluster214	4	O87778	GO:0009408; P:response to heat; IEA:InterPro	PCC9339|WP_017311353.1;Fischerella__NIES_3754|BAU04865.1;UU774|BLD44_000110;Nostoc_PCC7120|BAB74692.1
cluster215	4	Q8YPT4	GO:0008033; P:tRNA processing; IEA:UniProtKB-KW	PCC9339|WP_017311930.1;Fischerella__NIES_3754|BAU05487.1;UU774|BLD44_023945;Nostoc_PCC7120|BAB75806.1
cluster216	4	P21630	GO:0015808; P:L-alanine transport; IMP:PseudoCAP	PCC9339|WP_017309422.1;Fischerella__NIES_3754|BAU06671.1;UU774|BLD44_019085;Nostoc_PCC7120|BAB74611.1
cluster217	4	N/A	N/A	PCC9339|WP_026081876.1;Fischerella__NIES_3754|BAU07739.1;UU774|BLD44_009210;Nostoc_PCC7120|BAB73471.1
cluster218	4	N/A	N/A	PCC9339|WP_017309261.1;Fischerella__NIES_3754|BAU08081.1;UU774|BLD44_005720;Nostoc_PCC7120|BAB75640.1
cluster219	4	P00309	GO:0018298; P:protein-chromophore linkage; IEA:UniProtKB-KW	PCC9339|WP_196797865.1;Fischerella__NIES_3754|BAU06729.1;UU774|BLD44_017960;Nostoc_PCC7120|BAB72482.1
cluster220	4	Q9URY7	GO:0004328; F:formamidase activity; IEA:UniProtKB-EC	PCC9339|WP_017311648.1;Fischerella__NIES_3754|BAU07894.1;UU774|BLD44_003390;Nostoc_PCC7120|BAB72663.1
cluster221	4	D4GYH2	GO:0045232; P:S-layer organization; IEA:UniProtKB-UniPathway	PCC9339|WP_017309834.1;Fischerella__NIES_3754|BAU05301.1;UU774|BLD44_018790;Nostoc_PCC7120|BAB73436.1
cluster222	4	P73125	GO:0009058; P:biosynthetic process; IEA:InterPro	PCC9339|WP_017311683.1;Fischerella__NIES_3754|BAU08105.1;UU774|BLD44_022930;Nostoc_PCC7120|BAB73643.1
cluster256	4	Q8Z076	GO:0019684; P:photosynthesis, light reaction; IEA:UniProtKB-UniRule	Nostoc_PCC7120|BAB77747.1;Fischerella__NIES_3754|BAU07065.1;UU774|BLD44_020800;PCC9339|WP_017311992.1
cluster258	4	O85786	GO:0009229; P:thiamine diphosphate biosynthetic process; IEA:UniProtKB-UniPathway	Nostoc_PCC7120|BAB75239.1;Fischerella__NIES_3754|BAU08452.1;UU774|BLD44_001580;PCC9339|WP_017313824.1
cluster259	4	N/A	N/A	Nostoc_PCC7120|BAB72443.1;Fischerella__NIES_3754|BAU07466.1;UU774|BLD44_028615;PCC9339|WP_017310190.1
cluster260	4	Q1XDC9	GO:0006355; P:regulation of transcription, DNA-templated; IEA:InterPro	Nostoc_PCC7120|BAB75521.1;Fischerella__NIES_3754|BAU07370.1;UU774|BLD44_024385;PCC9339|WP_026081825.1
cluster261	4	P51380	GO:0009507; C:chloroplast; IEA:UniProtKB-SubCell	Nostoc_PCC7120|BAB72895.1;Fischerella__NIES_3754|BAU08489.1;UU774|BLD44_026685;PCC9339|WP_017312167.1
cluster262	4	N/A	N/A	Nostoc_PCC7120|BAB75412.1;Fischerella__NIES_3754|BAU08033.1;UU774|BLD44_025070;PCC9339|WP_026082159.1
cluster263	4	P0A2J2	GO:0006865; P:amino acid transport; IEA:UniProtKB-KW	Nostoc_PCC7120|BAB74235.1;Fischerella__NIES_3754|BAU08840.1;UU774|BLD44_009810;PCC9339|WP_017311024.1
cluster264	4	Q55585	GO:0009450; P:gamma-aminobutyric acid catabolic process; IEA:UniProtKB-UniPathway	Nostoc_PCC7120|BAB75255.1;Fischerella__NIES_3754|BAU04214.1;UU774|BLD44_024085;PCC9339|WP_017309009.1
cluster265	4	Q8YWC1	GO:0009249; P:protein lipoylation; IEA:UniProtKB-UniRule	Nostoc_PCC7120|BAB78060.1;Fischerella__NIES_3754|BAU05282.1;UU774|BLD44_018855;PCC9339|WP_017309851.1
cluster266	4	Q0VPF7	GO:0006099; P:tricarboxylic acid cycle; IEA:UniProtKB-UniRule	Nostoc_PCC7120|BAB75613.1;Fischerella__NIES_3754|BAU08967.1;UU774|BLD44_001145;PCC9339|WP_017313437.1
cluster267	4	Q57574	GO:0005886; C:plasma membrane; IEA:UniProtKB-SubCell	Nostoc_PCC7120|BAB72752.1;Fischerella__NIES_3754|BAU05327.1;UU774|BLD44_004370;PCC9339|WP_017313682.1
cluster268	4	Q8YPC2	GO:0006355; P:regulation of transcription, DNA-templated; IEA:UniProtKB-UniRule	Nostoc_PCC7120|BAB75975.1;Fischerella__NIES_3754|BAU08899.1;UU774|BLD44_019230;PCC9339|WP_017311246.1
cluster269	4	P74041	GO:0016491; F:oxidoreductase activity; IEA:UniProtKB-KW	Nostoc_PCC7120|BAB75951.1;Fischerella__NIES_3754|BAU04609.1;UU774|BLD44_001495;PCC9339|WP_017313841.1
cluster270	4	P12768	GO:0018298; P:protein-chromophore linkage; IEA:UniProtKB-KW	Nostoc_PCC7120|BAB74665.1;Fischerella__NIES_3754|BAU09042.1;UU774|BLD44_014835;PCC9339|WP_017312766.1
cluster271	4	P73451	GO:0042128; P:nitrate assimilation; IEA:UniProtKB-KW	Nostoc_PCC7120|BAB72567.1;Fischerella__NIES_3754|BAU06649.1;UU774|BLD44_010660;PCC9339|WP_017310282.1
cluster272	4	P14802	GO:0016491; F:oxidoreductase activity; IEA:UniProtKB-KW	Nostoc_PCC7120|BAB76985.1;Fischerella__NIES_3754|BAU04745.1;UU774|BLD44_012845;PCC9339|WP_026081888.1
cluster273	4	Q5SID7	GO:0045893; P:positive regulation of transcription, DNA-templated; IDA:UniProtKB	Nostoc_PCC7120|BAB74024.1;Fischerella__NIES_3754|BAU07026.1;UU774|BLD44_025360;PCC9339|WP_017313509.1
cluster274	4	N/A	N/A	Nostoc_PCC7120|BAB73661.1;Fischerella__NIES_3754|BAU06322.1;UU774|BLD44_010710;PCC9339|WP_017310272.1
cluster275	4	Q9SD61	GO:0000398; P:mRNA splicing, via spliceosome; IBA:GO_Central	Nostoc_PCC7120|BAB76076.1;Fischerella__NIES_3754|BAU05618.1;UU774|BLD44_011505;PCC9339|WP_017310110.1
cluster276	4	Q55749	GO:0019354; P:siroheme biosynthetic process; IBA:GO_Central	Nostoc_PCC7120|BAB72478.1;Fischerella__NIES_3754|BAU06723.1;UU774|BLD44_017920;PCC9339|WP_017310608.1
cluster277	4	N/A	N/A	Nostoc_PCC7120|BAB72885.1;Fischerella__NIES_3754|BAU07015.1;UU774|BLD44_026600;PCC9339|WP_017312154.1
cluster278	4	Q9KSB1	GO:0000160; P:phosphorelay signal transduction system; ISS:TIGR	Nostoc_PCC7120|BAB75619.1;Fischerella__NIES_3754|BAU06201.1;UU774|BLD44_020685;PCC9339|WP_081594473.1
cluster279	4	P94534	GO:0055114; P:oxidation-reduction process; IEA:UniProtKB-KW	Nostoc_PCC7120|BAB72581.1;Fischerella__NIES_3754|BAU07952.1;UU774|BLD44_002050;PCC9339|WP_017313735.1
cluster280	4	Q56002	GO:0006535; P:cysteine biosynthetic process from serine; IEA:InterPro	Nostoc_PCC7120|BAB75736.1;Fischerella__NIES_3754|BAU08048.1;UU774|BLD44_004515;PCC9339|WP_017313656.1
cluster281	4	Q8YT80	GO:0006177; P:GMP biosynthetic process; IEA:UniProtKB-UniRule	Nostoc_PCC7120|BAB74545.1;Fischerella__NIES_3754|BAU07191.1;UU774|BLD44_011005;PCC9339|WP_026082062.1
cluster282	4	Q9YGA7	GO:0000023; P:maltose metabolic process; IEA:UniProtKB-KW	Nostoc_PCC7120|BAB73229.1;Fischerella__NIES_3754|BAU08918.1;UU774|BLD44_017715;PCC9339|WP_017310645.1
cluster283	4	N/A	N/A	Nostoc_PCC7120|BAB77796.1;Fischerella__NIES_3754|BAU08345.1;UU774|BLD44_003200;PCC9339|WP_017311221.1
cluster284	4	P58711	GO:0008615; P:pyridoxine biosynthetic process; IEA:UniProtKB-UniRule	Nostoc_PCC7120|BAB76454.1;Fischerella__NIES_3754|BAU08637.1;UU774|BLD44_029355;PCC9339|WP_017313010.1
cluster285	4	N/A	N/A	Nostoc_PCC7120|BAB72924.1;Fischerella__NIES_3754|BAU04259.1;UU774|BLD44_003420;PCC9339|WP_017311642.1
cluster286	4	Q8Z0Q9	GO:0005978; P:glycogen biosynthetic process; IEA:UniProtKB-UniRule	Nostoc_PCC7120|BAB77555.1;Fischerella__NIES_3754|BAU07342.1;UU774|BLD44_026785;PCC9339|WP_017312187.1
cluster287	4	N/A	N/A	Nostoc_PCC7120|BAB73352.1;Fischerella__NIES_3754|BAU04764.1;UU774|BLD44_020230;PCC9339|WP_017310152.1
cluster289	4	Q93SX1	GO:0009767; P:photosynthetic electron transport chain; IEA:InterPro	Nostoc_PCC7120|BAB75121.1;Fischerella__NIES_3754|BAU07532.1;UU774|BLD44_012785;PCC9339|WP_017310518.1
cluster290	4	Q01473	GO:0006355; P:regulation of transcription, DNA-templated; IEA:InterPro	Nostoc_PCC7120|BAB74127.1;Fischerella__NIES_3754|BAU06666.1;UU774|BLD44_002340;PCC9339|WP_017310849.1
cluster291	4	N/A	N/A	Nostoc_PCC7120|BAB75308.1;Fischerella__NIES_3754|BAU07616.1;UU774|BLD44_008715;PCC9339|WP_017313030.1
cluster292	4	N/A	N/A	Nostoc_PCC7120|BAB73493.1;Fischerella__NIES_3754|BAU06303.1;UU774|BLD44_014600;PCC9339|WP_017311824.1
cluster293	4	P74297	GO:0004674; F:protein serine/threonine kinase activity; IEA:UniProtKB-KW	Nostoc_PCC7120|BAB76977.1;Fischerella__NIES_3754|BAU08957.1;UU774|BLD44_025495;PCC9339|WP_026081754.1
cluster294	4	P74297	GO:0004674; F:protein serine/threonine kinase activity; IEA:UniProtKB-KW	Nostoc_PCC7120|BAB74033.1;UU774|BLD44_003760;PCC9339|WP_017311581.1;Fischerella__NIES_3754|BAU04329.1
cluster296	4	Q2YRK0	GO:0046872; F:metal ion binding; IEA:UniProtKB-KW	Nostoc_PCC7120|BAB72914.1;Fischerella__NIES_3754|BAU07322.1;UU774|BLD44_006035;PCC9339|WP_017309206.1
cluster297	4	Q8YLP4	GO:0042372; P:phylloquinone biosynthetic process; IEA:UniProtKB-UniRule	Nostoc_PCC7120|BAB76951.1;Fischerella__NIES_3754|BAU08735.1;UU774|BLD44_011020;PCC9339|WP_017312307.1
cluster298	4	D4GEU7	GO:0006212; P:uracil catabolic process; IEA:UniProtKB-UniRule	Nostoc_PCC7120|BAB77635.1;Fischerella__NIES_3754|BAU05598.1;UU774|BLD44_025935;PCC9339|WP_017310091.1
cluster299	4	P42349	GO:0008168; F:methyltransferase activity; IEA:UniProtKB-KW	Nostoc_PCC7120|BAB73803.1;Fischerella__NIES_3754|BAU08923.1;UU774|BLD44_015220;PCC9339|WP_017308347.1
cluster300	4	N/A	N/A	Nostoc_PCC7120|BAB77589.1;Fischerella__NIES_3754|BAU06886.1;UU774|BLD44_010965;PCC9339|WP_017312297.1
cluster301	4	N/A	N/A	Nostoc_PCC7120|BAB72477.1;Fischerella__NIES_3754|BAU06722.1;UU774|BLD44_017915;PCC9339|WP_026081895.1
cluster302	4	Q8YSZ1	GO:0004784; F:superoxide dismutase activity; IEA:UniProtKB-EC	Nostoc_PCC7120|BAB74637.1;Fischerella__NIES_3754|BAU08053.1;UU774|BLD44_025655;PCC9339|WP_017309159.1
cluster303	4	Q9K9G8	GO:0009229; P:thiamine diphosphate biosynthetic process; IEA:UniProtKB-UniPathway	Nostoc_PCC7120|BAB74468.1;Fischerella__NIES_3754|BAU05641.1;UU774|BLD44_014310;PCC9339|WP_017308975.1
cluster304	4	P08452	GO:0005886; C:plasma membrane; IEA:UniProtKB-SubCell	Nostoc_PCC7120|BAB72743.1;Fischerella__NIES_3754|BAU07248.1;UU774|BLD44_003040;PCC9339|WP_017311189.1
cluster305	4	Q8YQ64	GO:0004222; F:metalloendopeptidase activity; IEA:InterPro	Nostoc_PCC7120|BAB75670.1;Fischerella__NIES_3754|BAU07791.1;UU774|BLD44_002225;PCC9339|WP_017310826.1
cluster306	4	P74148	N/A	Nostoc_PCC7120|BAB72592.1;Fischerella__NIES_3754|BAU06658.1;UU774|BLD44_010600;PCC9339|WP_017310292.1
cluster307	4	N/A	N/A	Nostoc_PCC7120|BAB76781.1;Fischerella__NIES_3754|BAU06058.1;PCC9339|WP_017309398.1;UU774|BLD44_021715
cluster308	4	N/A	N/A	Nostoc_PCC7120|BAB72894.1;Fischerella__NIES_3754|BAU08488.1;UU774|BLD44_026695;PCC9339|WP_017312169.1
cluster309	4	Q8S4F6	GO:0046506; P:sulfolipid biosynthetic process; IMP:UniProtKB	Nostoc_PCC7120|BAB73964.1;Fischerella__NIES_3754|BAU07862.1;UU774|BLD44_005920;PCC9339|WP_017309223.1
cluster310	4	Q54YH4	GO:0031288; P:sorocarp morphogenesis; IGI:dictyBase	Nostoc_PCC7120|BAB72500.1;Fischerella__NIES_3754|BAU08829.1;UU774|BLD44_023340;PCC9339|WP_017313001.1
cluster311	4	Q9FN15	GO:1990641; P:response to iron ion starvation; IMP:UniProtKB	Nostoc_PCC7120|BAB75869.1;Fischerella__NIES_3754|BAU05076.1;UU774|BLD44_009445;PCC9339|WP_017311093.1
cluster312	4	P37518	GO:0043022; F:ribosome binding; IEA:UniProtKB-UniRule	Nostoc_PCC7120|BAB72680.1;Fischerella__NIES_3754|BAU07189.1;UU774|BLD44_009475;PCC9339|WP_017311088.1
cluster313	4	P42351	GO:0015979; P:photosynthesis; IEA:UniProtKB-KW	Nostoc_PCC7120|BAB73322.1;Fischerella__NIES_3754|BAU05526.1;UU774|BLD44_000150;PCC9339|WP_026081961.1
cluster314	4	P0A9S8	GO:0006865; P:amino acid transport; IEA:UniProtKB-KW	Nostoc_PCC7120|BAB73647.1;Fischerella__NIES_3754|BAU08027.1;UU774|BLD44_024995;PCC9339|WP_017313368.1
cluster315	4	P0AE17	GO:0055085; P:transmembrane transport; IEA:InterPro	Nostoc_PCC7120|BAB76232.1;Fischerella__NIES_3754|BAU05088.1;UU774|BLD44_012435;PCC9339|WP_035114823.1
cluster316	4	Q8YQR8	GO:0006783; P:heme biosynthetic process; IEA:UniProtKB-UniRule	Nostoc_PCC7120|BAB75450.1;Fischerella__NIES_3754|BAU04663.1;UU774|BLD44_000585;PCC9339|WP_017309738.1
cluster317	4	P67065	GO:0009234; P:menaquinone biosynthetic process; IEA:UniProtKB-UniRule	Nostoc_PCC7120|BAB73784.1;Fischerella__NIES_3754|BAU08752.1;UU774|BLD44_011775;PCC9339|WP_017308856.1
cluster318	4	N/A	N/A	Nostoc_PCC7120|BAB74537.1;Fischerella__NIES_3754|BAU08669.1;UU774|BLD44_018435;PCC9339|WP_017312246.1
cluster319	4	N/A	N/A	Nostoc_PCC7120|BAB75374.1;Fischerella__NIES_3754|BAU05475.1;UU774|BLD44_015990;PCC9339|WP_017310246.1
cluster320	4	Q8YSK0	N/A	Nostoc_PCC7120|BAB74784.1;Fischerella__NIES_3754|BAU08864.1;UU774|BLD44_006490;PCC9339|WP_017310007.1
cluster321	4	P15034	GO:0008235; F:metalloexopeptidase activity; IDA:EcoCyc	Nostoc_PCC7120|BAB77790.1;Fischerella__NIES_3754|BAU04147.1;UU774|BLD44_004285;PCC9339|WP_017311472.1
cluster322	4	P74635	GO:0015105; F:arsenite transmembrane transporter activity; IEA:InterPro	Nostoc_PCC7120|BAB74732.1;Fischerella__NIES_3754|BAU06787.1;UU774|BLD44_028765;PCC9339|WP_017310161.1
cluster323	4	O32041	GO:0009253; P:peptidoglycan catabolic process; IEA:InterPro	Nostoc_PCC7120|BAB76698.1;Fischerella__NIES_3754|BAU08350.1;UU774|BLD44_002470;PCC9339|WP_017310871.1
cluster324	4	Q8YMT3	GO:0000166; F:nucleotide binding; IEA:UniProtKB-KW	Nostoc_PCC7120|BAB76545.1;Fischerella__NIES_3754|BAU08770.1;UU774|BLD44_027140;PCC9339|WP_017309448.1
cluster325	4	Q8YRU9	GO:0004802; F:transketolase activity; IEA:UniProtKB-EC	Nostoc_PCC7120|BAB75043.1;Fischerella__NIES_3754|BAU04595.1;UU774|BLD44_002860;PCC9339|WP_017311149.1
cluster326	4	P07123	GO:0015979; P:photosynthesis; IEA:UniProtKB-KW	Nostoc_PCC7120|BAB72488.1;Fischerella__NIES_3754|BAU06736.1;UU774|BLD44_017995;PCC9339|WP_017310595.1
cluster327	4	N/A	N/A	Nostoc_PCC7120|BAB73299.1;Fischerella__NIES_3754|BAU05930.1;UU774|BLD44_010085;PCC9339|WP_017310975.1
cluster328	4	N/A	N/A	Nostoc_PCC7120|BAB75410.1;Fischerella__NIES_3754|BAU05662.1;UU774|BLD44_025080;PCC9339|WP_017313353.1
cluster329	4	D4GZ88	GO:0008270; F:zinc ion binding; IEA:UniProtKB-UniRule	Nostoc_PCC7120|BAB76546.1;Fischerella__NIES_3754|BAU08769.1;UU774|BLD44_027145;PCC9339|WP_017309447.1
cluster330	4	P74582	GO:0006099; P:tricarboxylic acid cycle; ISS:UniProtKB	Nostoc_PCC7120|BAB73224.1;Fischerella__NIES_3754|BAU07251.1;UU774|BLD44_003080;PCC9339|WP_017311195.1
cluster331	4	Q8YT79	GO:0046140; P:corrin biosynthetic process; IEA:UniProtKB-UniRule	Nostoc_PCC7120|BAB74546.1;Fischerella__NIES_3754|BAU06757.1;UU774|BLD44_001640;PCC9339|WP_017313807.1
cluster332	4	O52749	GO:0002949; P:tRNA threonylcarbamoyladenosine modification; IEA:InterPro	Nostoc_PCC7120|BAB73999.1;Fischerella__NIES_3754|BAU06748.1;UU774|BLD44_010190;PCC9339|WP_017310955.1
cluster333	4	Q8YN71	GO:0042158; P:lipoprotein biosynthetic process; IEA:UniProtKB-UniRule	Nostoc_PCC7120|BAB76398.1;Fischerella__NIES_3754|BAU04135.1;UU774|BLD44_011325;PCC9339|WP_017312365.1
cluster334	4	Q3M4N8	GO:0050821; P:protein stabilization; IEA:InterPro	Nostoc_PCC7120|BAB72803.1;Fischerella__NIES_3754|BAU06517.1;UU774|BLD44_028240;PCC9339|WP_016858681.1
cluster335	4	Q8YRV2	GO:0015103; F:inorganic anion transmembrane transporter activity; IEA:UniProtKB-UniRule	Nostoc_PCC7120|BAB75039.1;Fischerella__NIES_3754|BAU07452.1;UU774|BLD44_000720;PCC9339|WP_017312868.1
cluster336	4	Q8YTI0	GO:0006412; P:translation; IEA:UniProtKB-UniRule	Nostoc_PCC7120|BAB74436.1;Fischerella__NIES_3754|BAU05344.1;UU774|BLD44_000025;PCC9339|WP_017311374.1
cluster337	4	A2Y4G9	GO:0016021; C:integral component of membrane; IEA:UniProtKB-KW	Nostoc_PCC7120|BAB75799.1;Fischerella__NIES_3754|BAU05481.1;UU774|BLD44_021775;PCC9339|WP_017311922.1
cluster338	4	P0AEC7	GO:0000155; F:phosphorelay sensor kinase activity; IEA:InterPro	Nostoc_PCC7120|BAB73265.1;Fischerella__NIES_3754|BAU07126.1;UU774|BLD44_025285;PCC9339|WP_017313525.1
cluster339	4	Q8ENF3	GO:0070726; P:cell wall assembly; IEA:UniProtKB-UniRule	Nostoc_PCC7120|BAB74178.1;Fischerella__NIES_3754|BAU08120.1;UU774|BLD44_009720;PCC9339|WP_026081932.1
cluster340	4	P96800	GO:0016628; F:oxidoreductase activity, acting on the CH-CH group of donors, NAD or NADP as acceptor; IEA:InterPro	Nostoc_PCC7120|BAB73166.1;Fischerella__NIES_3754|BAU08125.1;UU774|BLD44_009690;PCC9339|WP_017311046.1
cluster341	4	Q9C8P0	GO:0006096; P:glycolytic process; IEA:UniProtKB-KW	Nostoc_PCC7120|BAB75305.1;Fischerella__NIES_3754|BAU07884.1;UU774|BLD44_028090;PCC9339|WP_071524738.1
cluster342	4	Q8YQ91	GO:0009236; P:cobalamin biosynthetic process; IEA:UniProtKB-UniPathway	Nostoc_PCC7120|BAB75642.1;Fischerella__NIES_3754|BAU08083.1;UU774|BLD44_005705;PCC9339|WP_155950723.1
cluster343	4	Q8YUC0	GO:0097173; P:N-acetylmuramic acid catabolic process; IEA:UniProtKB-UniPathway	Nostoc_PCC7120|BAB74131.1;Fischerella__NIES_3754|BAU08006.1;UU774|BLD44_024865;PCC9339|WP_026082166.1
cluster344	4	N/A	N/A	Nostoc_PCC7120|BAB76023.1;Fischerella__NIES_3754|BAU04328.1;UU774|BLD44_003755;PCC9339|WP_017311582.1
cluster345	4	Q58376	GO:0046872; F:metal ion binding; IEA:UniProtKB-KW	Nostoc_PCC7120|BAB76029.1;Fischerella__NIES_3754|BAU04323.1;UU774|BLD44_003730;PCC9339|WP_017311588.1
cluster346	4	N/A	N/A	Nostoc_PCC7120|BAB75843.1;Fischerella__NIES_3754|BAU05694.1;UU774|BLD44_029940;PCC9339|WP_026082183.1
cluster347	4	Q54YH4	GO:0031288; P:sorocarp morphogenesis; IGI:dictyBase	Nostoc_PCC7120|BAB76195.1;Fischerella__NIES_3754|BAU08595.1;UU774|BLD44_021285;PCC9339|WP_017312085.1
cluster348	4	Q8YQ82	GO:0003700; F:DNA-binding transcription factor activity; IEA:InterPro	Nostoc_PCC7120|BAB75652.1;Fischerella__NIES_3754|BAU04162.1;UU774|BLD44_009055;PCC9339|WP_017310384.1
cluster349	4	N/A	N/A	Nostoc_PCC7120|BAB72360.1;Fischerella__NIES_3754|BAU04724.1;UU774|BLD44_016565;PCC9339|WP_017311736.1
cluster350	4	N/A	N/A	Nostoc_PCC7120|BAB76358.1;Fischerella__NIES_3754|BAU08159.1;UU774|BLD44_007315;PCC9339|WP_017311105.1
cluster351	4	N/A	N/A	Nostoc_PCC7120|BAB75782.1;Fischerella__NIES_3754|BAU06305.1;UU774|BLD44_014585;PCC9339|WP_017311822.1
cluster352	4	Q8YVX4	GO:0008176; F:tRNA (guanine-N7-)-methyltransferase activity; IEA:UniProtKB-UniRule	Nostoc_PCC7120|BAB73544.1;Fischerella__NIES_3754|BAU06101.1;UU774|BLD44_002650;PCC9339|WP_017313119.1
cluster353	4	Q8YX72	GO:0009229; P:thiamine diphosphate biosynthetic process; IEA:UniProtKB-UniPathway	Nostoc_PCC7120|BAB73300.1;Fischerella__NIES_3754|BAU05931.1;UU774|BLD44_010090;PCC9339|WP_017310973.1
cluster354	4	Q8YUS1	GO:0008270; F:zinc ion binding; IEA:UniProtKB-UniRule	Nostoc_PCC7120|BAB73962.1;Fischerella__NIES_3754|BAU05009.1;UU774|BLD44_013760;PCC9339|WP_017311399.1
cluster355	4	N/A	N/A	Nostoc_PCC7120|BAB72901.1;Fischerella__NIES_3754|BAU06090.1;UU774|BLD44_014345;PCC9339|WP_017313130.1
cluster356	4	N/A	N/A	Nostoc_PCC7120|BAB75500.1;Fischerella__NIES_3754|BAU06769.1;UU774|BLD44_006055;PCC9339|WP_017309203.1
cluster357	4	Q8YZS8	GO:0009236; P:cobalamin biosynthetic process; IEA:UniProtKB-UniRule	Nostoc_PCC7120|BAB72337.1;Fischerella__NIES_3754|BAU08264.1;UU774|BLD44_021930;PCC9339|WP_026082014.1
cluster358	4	P00964	GO:0009399; P:nitrogen fixation; IEA:UniProtKB-KW	Nostoc_PCC7120|BAB74027.1;Fischerella__NIES_3754|BAU06392.1;UU774|BLD44_008980;PCC9339|WP_017313081.1
cluster359	4	P40680	GO:0008360; P:regulation of cell shape; IEA:UniProtKB-KW	Nostoc_PCC7120|BAB74977.1;Fischerella__NIES_3754|BAU07385.1;UU774|BLD44_014885;PCC9339|WP_017312778.1
cluster360	4	N/A	N/A	Nostoc_PCC7120|BAB76166.1;Fischerella__NIES_3754|BAU05069.1;UU774|BLD44_006320;PCC9339|WP_017310037.1
cluster361	4	N/A	N/A	Nostoc_PCC7120|BAB76363.1;Fischerella__NIES_3754|BAU08716.1;UU774|BLD44_002495;PCC9339|WP_017310875.1
cluster362	4	N/A	N/A	Nostoc_PCC7120|BAB74408.1;Fischerella__NIES_3754|BAU07957.1;UU774|BLD44_027470;PCC9339|WP_017312722.1
cluster363	4	N/A	N/A	Nostoc_PCC7120|BAB72910.1;Fischerella__NIES_3754|BAU08044.1;UU774|BLD44_004575;PCC9339|WP_026082193.1
cluster364	4	N/A	N/A	Nostoc_PCC7120|BAB72818.1;Fischerella__NIES_3754|BAU07293.1;UU774|BLD44_016610;PCC9339|WP_017313152.1
cluster365	4	N/A	N/A	Nostoc_PCC7120|BAB76661.1;UU774|BLD44_004970;PCC9339|WP_026082091.1;Fischerella__NIES_3754|BAU05910.1
cluster366	4	P74313	GO:0046685; P:response to arsenic-containing substance; IEA:UniProtKB-KW	Nostoc_PCC7120|BAB73062.1;Fischerella__NIES_3754|BAU04974.1;UU774|BLD44_001710;PCC9339|WP_017313795.1
cluster367	4	P63419	GO:0016746; F:transferase activity, transferring acyl groups; IEA:UniProtKB-KW	Nostoc_PCC7120|BAB73278.1;Fischerella__NIES_3754|BAU05037.1;UU774|BLD44_002580;PCC9339|WP_017313106.1
cluster368	4	N/A	N/A	Nostoc_PCC7120|BAB75980.1;Fischerella__NIES_3754|BAU08057.1;UU774|BLD44_006405;PCC9339|WP_017310020.1
cluster369	4	Q2SSE6	GO:0003743; F:translation initiation factor activity; IEA:UniProtKB-UniRule	Nostoc_PCC7120|BAB76519.1;Fischerella__NIES_3754|BAU07380.1;UU774|BLD44_014945;PCC9339|WP_017312785.1
cluster370	4	N/A	N/A	Nostoc_PCC7120|BAB74996.1;Fischerella__NIES_3754|BAU07593.1;UU774|BLD44_016750;PCC9339|WP_017313181.1
cluster371	4	Q9LU21	GO:0009773; P:photosynthetic electron transport in photosystem I; IMP:TAIR	Nostoc_PCC7120|BAB72841.1;Fischerella__NIES_3754|BAU08260.1;UU774|BLD44_021905;PCC9339|WP_017311897.1
cluster372	4	Q55081	GO:0018298; P:protein-chromophore linkage; IEA:UniProtKB-KW	Nostoc_PCC7120|BAB74424.1;Fischerella__NIES_3754|BAU08859.1;UU774|BLD44_011940;PCC9339|WP_017309098.1
cluster373	4	Q9ZVN2	GO:0019432; P:triglyceride biosynthetic process; IGI:TAIR	Nostoc_PCC7120|BAB77759.1;Fischerella__NIES_3754|BAU07148.1;UU774|BLD44_016155;PCC9339|WP_026081848.1
cluster375	4	N/A	N/A	Nostoc_PCC7120|BAB73041.1;Fischerella__NIES_3754|BAU07174.1;UU774|BLD44_006120;PCC9339|WP_017309190.1
cluster376	4	Q2SIN5	GO:0034040; F:lipid-transporting ATPase activity; IEA:InterPro	Nostoc_PCC7120|BAB77920.1;Fischerella__NIES_3754|BAU06630.1;UU774|BLD44_029790;PCC9339|WP_017309051.1
cluster377	4	N/A	N/A	Nostoc_PCC7120|BAB73235.1;Fischerella__NIES_3754|BAU05657.1;UU774|BLD44_027935;PCC9339|WP_017309689.1
cluster378	4	P15263	GO:0000160; P:phosphorelay signal transduction system; IEA:UniProtKB-KW	Nostoc_PCC7120|BAB72456.1;Fischerella__NIES_3754|BAU06950.1;UU774|BLD44_000730;PCC9339|WP_017312866.1
cluster379	4	P18501	GO:0097428; P:protein maturation by iron-sulfur cluster transfer; IEA:InterPro	Nostoc_PCC7120|BAB73388.1;Fischerella__NIES_3754|BAU06539.1;UU774|BLD44_019835;PCC9339|WP_017312649.1
cluster380	4	P23974	GO:0009234; P:menaquinone biosynthetic process; IEA:UniProtKB-UniRule	Nostoc_PCC7120|BAB74452.1;Fischerella__NIES_3754|BAU07109.1;UU774|BLD44_015120;PCC9339|WP_017312816.1
cluster381	4	N/A	N/A	Nostoc_PCC7120|BAB75622.1;Fischerella__NIES_3754|BAU06204.1;UU774|BLD44_020670;PCC9339|WP_071524794.1
cluster382	4	Q9I452	GO:0016784; F:3-mercaptopyruvate sulfurtransferase activity; IEA:UniProtKB-EC	Nostoc_PCC7120|BAB75617.1;Fischerella__NIES_3754|BAU06199.1;UU774|BLD44_020695;PCC9339|WP_026082022.1
cluster383	4	N/A	N/A	Nostoc_PCC7120|BAB77567.1;Fischerella__NIES_3754|BAU07697.1;UU774|BLD44_023410;PCC9339|WP_017312986.1
cluster384	4	A8ZNZ4	GO:0030163; P:protein catabolic process; IEA:UniProtKB-UniRule	Nostoc_PCC7120|BAB76635.1;Fischerella__NIES_3754|BAU04820.1;UU774|BLD44_019015;PCC9339|WP_026081972.1
cluster385	4	P27369	GO:0008272; P:sulfate transport; IEA:UniProtKB-KW	Nostoc_PCC7120|BAB76199.1;Fischerella__NIES_3754|BAU06226.1;UU774|BLD44_011305;PCC9339|WP_017312361.1
cluster386	4	Q8YUJ5	GO:0006281; P:DNA repair; IEA:InterPro	Nostoc_PCC7120|BAB74050.1;Fischerella__NIES_3754|BAU05830.1;UU774|BLD44_029980;PCC9339|WP_026082093.1
cluster387	4	Q8YSA7	GO:0070043; F:rRNA (guanine-N7-)-methyltransferase activity; IEA:UniProtKB-UniRule	Nostoc_PCC7120|BAB74881.1;Fischerella__NIES_3754|BAU04606.1;UU774|BLD44_001610;PCC9339|WP_017313817.1
cluster388	4	N/A	N/A	Nostoc_PCC7120|BAB74587.1;Fischerella__NIES_3754|BAU04772.1;UU774|BLD44_002490;PCC9339|WP_016859203.1
cluster389	4	N/A	N/A	Nostoc_PCC7120|BAB76658.1;Fischerella__NIES_3754|BAU08649.1;UU774|BLD44_029080;PCC9339|WP_026082058.1
cluster390	4	P73534	GO:0006096; P:glycolytic process; IBA:GO_Central	Nostoc_PCC7120|BAB75707.1;Fischerella__NIES_3754|BAU07473.1;UU774|BLD44_028655;PCC9339|WP_017310182.1
cluster391	4	N/A	N/A	Nostoc_PCC7120|BAB75808.1;Fischerella__NIES_3754|BAU05488.1;UU774|BLD44_023920;PCC9339|WP_026082018.1
cluster392	4	N/A	N/A	Nostoc_PCC7120|BAB77735.1;Fischerella__NIES_3754|BAU08023.1;UU774|BLD44_024975;PCC9339|WP_017313372.1
cluster393	4	P73481	GO:0003824; F:catalytic activity; IEA:InterPro	Nostoc_PCC7120|BAB75786.1;Fischerella__NIES_3754|BAU08903.1;UU774|BLD44_018045;PCC9339|WP_017310586.1
cluster394	4	N/A	N/A	Nostoc_PCC7120|BAB74985.1;Fischerella__NIES_3754|BAU06085.1;UU774|BLD44_025840;PCC9339|WP_017310070.1
cluster395	4	P48992	GO:0006098; P:pentose-phosphate shunt; IEA:UniProtKB-UniRule	Nostoc_PCC7120|BAB75718.1;Fischerella__NIES_3754|BAU05197.1;UU774|BLD44_028840;PCC9339|WP_017312100.1
cluster396	4	N/A	N/A	Nostoc_PCC7120|BAB76341.1;Fischerella__NIES_3754|BAU08467.1;UU774|BLD44_017000;PCC9339|WP_017310806.1
cluster397	4	Q1XDE4	GO:0006355; P:regulation of transcription, DNA-templated; IEA:InterPro	Nostoc_PCC7120|BAB75359.1;Fischerella__NIES_3754|BAU04789.1;UU774|BLD44_021835;PCC9339|WP_016863382.1
cluster398	4	P73410	GO:0006535; P:cysteine biosynthetic process from serine; IBA:GO_Central	Nostoc_PCC7120|BAB76251.1;Fischerella__NIES_3754|BAU06703.1;UU774|BLD44_017805;PCC9339|WP_017310632.1
cluster399	4	Q11KJ5	GO:0009408; P:response to heat; IEA:InterPro	Nostoc_PCC7120|BAB74615.1;Fischerella__NIES_3754|BAU04866.1;UU774|BLD44_014525;PCC9339|WP_017311810.1
cluster400	4	Q01465	GO:0008360; P:regulation of cell shape; IEA:UniProtKB-KW	Nostoc_PCC7120|BAB77611.1;Fischerella__NIES_3754|BAU05497.1;UU774|BLD44_015515;PCC9339|WP_017312452.1
cluster401	4	Q8YTE0	GO:0009423; P:chorismate biosynthetic process; IEA:UniProtKB-UniPathway	Nostoc_PCC7120|BAB74481.1;Fischerella__NIES_3754|BAU06491.1;UU774|BLD44_000280;PCC9339|WP_017311323.1
cluster402	4	N/A	N/A	Nostoc_PCC7120|BAB75031.1;Fischerella__NIES_3754|BAU08172.1;UU774|BLD44_028955;PCC9339|WP_026082044.1
cluster403	4	N/A	N/A	Nostoc_PCC7120|BAB74435.1;Fischerella__NIES_3754|BAU05345.1;UU774|BLD44_000035;PCC9339|WP_026081964.1
cluster404	4	P26388	GO:0045228; P:slime layer polysaccharide biosynthetic process; IEA:UniProtKB-UniPathway	Nostoc_PCC7120|BAB76894.1;UU774|BLD44_024705;PCC9339|WP_017311850.1;Fischerella__NIES_3754|BAU06864.1
cluster405	4	Q9FAB3	GO:0004674; F:protein serine/threonine kinase activity; IEA:UniProtKB-KW	Nostoc_PCC7120|BAB74906.1;Fischerella__NIES_3754|BAU04884.1;UU774|BLD44_027960;PCC9339|WP_017309693.1
cluster406	4	P72849	GO:0006979; P:response to oxidative stress; IBA:GO_Central	Nostoc_PCC7120|BAB74824.1;Fischerella__NIES_3754|BAU07505.1;UU774|BLD44_009515;PCC9339|WP_017311079.1
cluster407	4	N/A	N/A	Nostoc_PCC7120|BAB72678.1;Fischerella__NIES_3754|BAU08287.1;UU774|BLD44_000690;PCC9339|WP_017309678.1
cluster408	4	Q8YLK1	GO:0006412; P:translation; IEA:UniProtKB-UniRule	Nostoc_PCC7120|BAB76996.1;Fischerella__NIES_3754|BAU04927.1;UU774|BLD44_001965;PCC9339|WP_017313752.1
cluster409	4	N/A	N/A	Nostoc_PCC7120|BAB76978.1;Fischerella__NIES_3754|BAU05031.1;UU774|BLD44_000005;PCC9339|WP_017311378.1
cluster410	4	C5D6U5	GO:0009234; P:menaquinone biosynthetic process; IEA:UniProtKB-UniRule	Nostoc_PCC7120|BAB77559.1;Fischerella__NIES_3754|BAU05630.1;UU774|BLD44_010890;PCC9339|WP_017311239.1
cluster411	4	N/A	N/A	Nostoc_PCC7120|BAB74158.1;Fischerella__NIES_3754|BAU08686.1;UU774|BLD44_017390;PCC9339|WP_017310715.1
cluster412	4	P44931	GO:0002100; P:tRNA wobble adenosine to inosine editing; IBA:GO_Central	Nostoc_PCC7120|BAB76571.1;Fischerella__NIES_3754|BAU04344.1;UU774|BLD44_003335;PCC9339|WP_196797831.1
cluster413	4	Q9LCC2	GO:0006355; P:regulation of transcription, DNA-templated; IEA:InterPro	Nostoc_PCC7120|BAB73665.1;Fischerella__NIES_3754|BAU08785.1;UU774|BLD44_014735;PCC9339|WP_017312747.1
cluster414	4	P21628	GO:0042941; P:D-alanine transport; IMP:PseudoCAP	Nostoc_PCC7120|BAB74237.1;Fischerella__NIES_3754|BAU08842.1;UU774|BLD44_009785;PCC9339|WP_017311027.1
cluster415	4	Q8YTT3	GO:0006412; P:translation; IEA:UniProtKB-UniRule	Nostoc_PCC7120|BAB74329.1;Fischerella__NIES_3754|BAU07737.1;UU774|BLD44_009205;PCC9339|WP_017310354.1
cluster416	4	Q9YGA6	GO:0008643; P:carbohydrate transport; IEA:UniProtKB-KW	Nostoc_PCC7120|BAB76480.1;Fischerella__NIES_3754|BAU08323.1;UU774|BLD44_011245;PCC9339|WP_017312350.1
cluster417	4	N/A	N/A	Nostoc_PCC7120|BAB74912.1;Fischerella__NIES_3754|BAU04963.1;UU774|BLD44_001765;PCC9339|WP_017313786.1
cluster418	4	P72991	GO:0010027; P:thylakoid membrane organization; IBA:GO_Central	Nostoc_PCC7120|BAB73218.1;Fischerella__NIES_3754|BAU04260.1;UU774|BLD44_013530;PCC9339|WP_017312914.1
cluster419	4	P52232	GO:0006662; P:glycerol ether metabolic process; IEA:InterPro	Nostoc_PCC7120|BAB73592.1;Fischerella__NIES_3754|BAU07722.1;UU774|BLD44_023895;PCC9339|WP_017311938.1
cluster420	4	O81884	GO:0019853; P:L-ascorbic acid biosynthetic process; IMP:TAIR	Nostoc_PCC7120|BAB74458.1;Fischerella__NIES_3754|BAU04608.1;UU774|BLD44_001620;PCC9339|WP_026082218.1
cluster421	4	P37624	GO:0055085; P:transmembrane transport; IEA:InterPro	Nostoc_PCC7120|BAB77857.1;Fischerella__NIES_3754|BAU05757.1;UU774|BLD44_025525;PCC9339|WP_017309137.1
cluster422	4	P0AAN4	GO:0051604; P:protein maturation; IEA:InterPro	Nostoc_PCC7120|BAB72657.1;Fischerella__NIES_3754|BAU04751.1;UU774|BLD44_016250;PCC9339|WP_017310137.1
cluster423	4	Q4KG36	GO:0006935; P:chemotaxis; IEA:UniProtKB-UniRule	Nostoc_PCC7120|BAB75293.1;Fischerella__NIES_3754|BAU07635.1;UU774|BLD44_023505;PCC9339|WP_026082123.1
cluster424	4	N/A	N/A	Nostoc_PCC7120|BAB73658.1;Fischerella__NIES_3754|BAU06632.1;UU774|BLD44_029840;PCC9339|WP_017309055.1
cluster425	4	Q9L9D4	GO:0009306; P:protein secretion; IEA:InterPro	Nostoc_PCC7120|BAB77867.1;Fischerella__NIES_3754|BAU05755.1;UU774|BLD44_025540;PCC9339|WP_017309140.1
cluster426	4	Q1MJ95	GO:0009103; P:lipopolysaccharide biosynthetic process; IMP:UniProtKB	Nostoc_PCC7120|BAB75079.1;Fischerella__NIES_3754|BAU08113.1;UU774|BLD44_003235;PCC9339|WP_017311674.1
cluster427	4	P73882	N/A	Nostoc_PCC7120|BAB74811.1;Fischerella__NIES_3754|BAU08556.1;UU774|BLD44_010315;PCC9339|WP_009455186.1
cluster428	4	B4FHU1	GO:0016853; F:isomerase activity; IEA:UniProtKB-KW	Nostoc_PCC7120|BAB75653.1;Fischerella__NIES_3754|BAU04163.1;UU774|BLD44_009050;PCC9339|WP_017310385.1
cluster429	4	N/A	N/A	Nostoc_PCC7120|BAB76678.1;Fischerella__NIES_3754|BAU05549.1;UU774|BLD44_005385;PCC9339|WP_017309329.1
cluster430	4	Q12676	GO:0006730; P:one-carbon metabolic process; IEA:UniProtKB-KW	Nostoc_PCC7120|BAB72983.1;Fischerella__NIES_3754|BAU07311.1;UU774|BLD44_026320;PCC9339|WP_017309638.1
cluster431	4	P04072	GO:0004252; F:serine-type endopeptidase activity; IEA:InterPro	Nostoc_PCC7120|BAB75242.1;Fischerella__NIES_3754|BAU07228.1;UU774|BLD44_027515;PCC9339|WP_017312714.1
cluster432	4	P21885	GO:0008295; P:spermidine biosynthetic process; IEA:UniProtKB-KW	Nostoc_PCC7120|BAB76586.1;Fischerella__NIES_3754|BAU07186.1;UU774|BLD44_009465;PCC9339|WP_017311090.1
cluster433	4	N/A	N/A	Nostoc_PCC7120|BAB73086.1;Fischerella__NIES_3754|BAU04735.1;UU774|BLD44_019665;PCC9339|WP_017308900.1
cluster434	4	P13792	GO:0006817; P:phosphate ion transport; IEA:UniProtKB-KW	Nostoc_PCC7120|BAB74128.1;Fischerella__NIES_3754|BAU06667.1;UU774|BLD44_002335;PCC9339|WP_017310848.1
cluster435	4	Q8YMX2	GO:0006412; P:translation; IEA:UniProtKB-UniRule	Nostoc_PCC7120|BAB76501.1;Fischerella__NIES_3754|BAU07004.1;UU774|BLD44_026555;PCC9339|WP_017312145.1
cluster436	4	P39760	GO:0006813; P:potassium ion transport; IEA:UniProtKB-KW	Nostoc_PCC7120|BAB73499.1;Fischerella__NIES_3754|BAU04245.1;UU774|BLD44_010570;PCC9339|WP_017310298.1
cluster437	4	P06574	GO:0043620; P:regulation of DNA-templated transcription in response to stress; IMP:CACAO	Nostoc_PCC7120|BAB75552.1;Fischerella__NIES_3754|BAU07682.1;UU774|BLD44_015855;PCC9339|WP_017310216.1
cluster438	4	N/A	N/A	Nostoc_PCC7120|BAB74221.1;Fischerella__NIES_3754|BAU04635.1;UU774|BLD44_000530;PCC9339|WP_017309750.1
cluster439	4	Q8L794	GO:0016310; P:phosphorylation; IBA:GO_Central	Nostoc_PCC7120|BAB76355.1;Fischerella__NIES_3754|BAU08155.1;UU774|BLD44_007330;PCC9339|WP_017311107.1
cluster440	4	P94440	GO:0016887; F:ATPase activity; IEA:InterPro	Nostoc_PCC7120|BAB77985.1;Fischerella__NIES_3754|BAU04263.1;UU774|BLD44_013575;PCC9339|WP_017312906.1
cluster441	4	N/A	N/A	Nostoc_PCC7120|BAB76329.1;Fischerella__NIES_3754|BAU06816.1;UU774|BLD44_012370;PCC9339|WP_017310430.1
cluster442	4	O52750	GO:0008360; P:regulation of cell shape; IEA:UniProtKB-UniRule	Nostoc_PCC7120|BAB73997.1;Fischerella__NIES_3754|BAU06747.1;UU774|BLD44_010195;PCC9339|WP_017310954.1
cluster443	4	Q8YWC2	GO:0008654; P:phospholipid biosynthetic process; IEA:UniProtKB-UniRule	Nostoc_PCC7120|BAB78059.1;Fischerella__NIES_3754|BAU05283.1;UU774|BLD44_018860;PCC9339|WP_017309852.1
cluster444	4	N/A	N/A	Nostoc_PCC7120|BAB75302.1;Fischerella__NIES_3754|BAU07882.1;UU774|BLD44_028080;PCC9339|WP_016864476.1
cluster445	4	P73628	GO:0031977; C:thylakoid lumen; IEA:UniProtKB-SubCell	Nostoc_PCC7120|BAB76213.1;Fischerella__NIES_3754|BAU05055.1;UU774|BLD44_016340;PCC9339|WP_017309949.1
cluster446	4	Q55971	GO:0006261; P:DNA-dependent DNA replication; IBA:GO_Central	Nostoc_PCC7120|BAB73211.1;Fischerella__NIES_3754|BAU04154.1;UU774|BLD44_017315;PCC9339|WP_017310730.1
cluster447	4	Q8YLJ6	GO:0006412; P:translation; IEA:UniProtKB-UniRule	Nostoc_PCC7120|BAB77001.1;Fischerella__NIES_3754|BAU04932.1;UU774|BLD44_001935;PCC9339|WP_016860091.1
cluster448	4	Q8TSA6	GO:0044205; P:'de novo' UMP biosynthetic process; IEA:UniProtKB-UniPathway	Nostoc_PCC7120|BAB74002.1;Fischerella__NIES_3754|BAU07093.1;UU774|BLD44_017420;PCC9339|WP_017310709.1
cluster449	4	P94443	GO:0005737; C:cytoplasm; IEA:UniProtKB-SubCell	Nostoc_PCC7120|BAB73717.1;Fischerella__NIES_3754|BAU06800.1;UU774|BLD44_008415;PCC9339|WP_017309553.1
cluster450	4	N/A	N/A	Nostoc_PCC7120|BAB73737.1;Fischerella__NIES_3754|BAU05903.1;UU774|BLD44_009570;PCC9339|WP_017311069.1
cluster451	4	N/A	N/A	Nostoc_PCC7120|BAB78068.1;Fischerella__NIES_3754|BAU08065.1;UU774|BLD44_003900;PCC9339|WP_017311549.1
cluster452	4	O34886	GO:0016829; F:lyase activity; IEA:UniProtKB-KW	Nostoc_PCC7120|BAB75035.1;Fischerella__NIES_3754|BAU08291.1;UU774|BLD44_000665;PCC9339|WP_017309683.1
cluster453	4	P32727	GO:0031564; P:transcription antitermination; IBA:GO_Central	Nostoc_PCC7120|BAB75528.1;Fischerella__NIES_3754|BAU07357.1;UU774|BLD44_016510;PCC9339|WP_017309912.1
cluster454	4	N/A	N/A	Nostoc_PCC7120|BAB74753.1;Fischerella__NIES_3754|BAU06565.1;UU774|BLD44_008585;PCC9339|WP_017309522.1
cluster456	4	P42297	N/A	Nostoc_PCC7120|BAB77956.1;Fischerella__NIES_3754|BAU07633.1;UU774|BLD44_008790;PCC9339|WP_017313045.1
cluster457	4	N/A	N/A	Nostoc_PCC7120|BAB74211.1;Fischerella__NIES_3754|BAU06834.1;UU774|BLD44_010215;PCC9339|WP_017313227.1
cluster458	4	N/A	N/A	Nostoc_PCC7120|BAB74166.1;Fischerella__NIES_3754|BAU08093.1;UU774|BLD44_022995;PCC9339|WP_071524788.1
cluster459	4	N/A	N/A	Nostoc_PCC7120|BAB73249.1;Fischerella__NIES_3754|BAU05074.1;UU774|BLD44_028250;PCC9339|WP_026081999.1
cluster460	4	Q59002	GO:0016757; F:transferase activity, transferring glycosyl groups; IEA:UniProtKB-KW	Nostoc_PCC7120|BAB74206.1;Fischerella__NIES_3754|BAU07283.1;UU774|BLD44_010515;PCC9339|WP_017310308.1
cluster461	4	N/A	N/A	Nostoc_PCC7120|BAB76646.1;Fischerella__NIES_3754|BAU05070.1;UU774|BLD44_006325;PCC9339|WP_017310036.1
cluster462	4	Q49VP4	GO:0006011; P:UDP-glucose metabolic process; IEA:InterPro	Nostoc_PCC7120|BAB74973.1;Fischerella__NIES_3754|BAU07392.1;UU774|BLD44_014855;PCC9339|WP_017312770.1
cluster463	4	P24018	GO:0015979; P:photosynthesis; IEA:InterPro	Nostoc_PCC7120|BAB74168.1;Fischerella__NIES_3754|BAU08091.1;UU774|BLD44_023005;PCC9339|WP_017311699.1
cluster464	4	Q2LVL0	GO:0034040; F:lipid-transporting ATPase activity; IEA:InterPro	Nostoc_PCC7120|BAB76898.1;Fischerella__NIES_3754|BAU06290.1;UU774|BLD44_022845;PCC9339|WP_017313697.1
cluster465	4	Q8YQ68	GO:0030163; P:protein catabolic process; IEA:UniProtKB-UniRule	Nostoc_PCC7120|BAB75666.1;Fischerella__NIES_3754|BAU08455.1;UU774|BLD44_002205;PCC9339|WP_017310822.1
cluster466	4	P07120	GO:0018298; P:protein-chromophore linkage; IEA:UniProtKB-KW	Nostoc_PCC7120|BAB72486.1;Fischerella__NIES_3754|BAU06734.1;UU774|BLD44_017985;PCC9339|WP_017310597.1
cluster467	4	P58674	GO:0016114; P:terpenoid biosynthetic process; IEA:UniProtKB-UniRule	Nostoc_PCC7120|BAB72942.1;Fischerella__NIES_3754|BAU08587.1;UU774|BLD44_021270;PCC9339|WP_017312082.1
cluster468	4	P0A4K0	GO:0006260; P:DNA replication; IEA:InterPro	Nostoc_PCC7120|BAB77612.1;Fischerella__NIES_3754|BAU05496.1;UU774|BLD44_015520;PCC9339|WP_017312453.1
cluster469	4	Q07698	GO:0016887; F:ATPase activity; IEA:InterPro	Nostoc_PCC7120|BAB72873.1;Fischerella__NIES_3754|BAU06166.1;UU774|BLD44_006190;PCC9339|WP_017310062.1
cluster470	4	C4L7K2	GO:0044571; P:[2Fe-2S] cluster assembly; IEA:UniProtKB-UniRule	Nostoc_PCC7120|BAB74204.1;Fischerella__NIES_3754|BAU07949.1;UU774|BLD44_009410;PCC9339|WP_017310316.1
cluster471	4	Q8YPW9	GO:0006430; P:lysyl-tRNA aminoacylation; IEA:UniProtKB-UniRule	Nostoc_PCC7120|BAB75770.1;Fischerella__NIES_3754|BAU08896.1;UU774|BLD44_019235;PCC9339|WP_017311247.1
cluster472	4	A1K323	GO:0046677; P:response to antibiotic; IEA:UniProtKB-KW	Nostoc_PCC7120|BAB72410.1;Fischerella__NIES_3754|BAU08072.1;UU774|BLD44_014625;PCC9339|WP_017311829.1
cluster473	4	Q7M825	GO:0016491; F:oxidoreductase activity; IEA:UniProtKB-KW	Nostoc_PCC7120|BAB75040.1;Fischerella__NIES_3754|BAU04592.1;UU774|BLD44_002875;PCC9339|WP_017311152.1
cluster474	4	P28338	GO:0004364; F:glutathione transferase activity; IEA:UniProtKB-EC	Nostoc_PCC7120|BAB76360.1;Fischerella__NIES_3754|BAU08713.1;UU774|BLD44_007305;PCC9339|WP_026081942.1
cluster475	4	N/A	N/A	Nostoc_PCC7120|BAB76726.1;Fischerella__NIES_3754|BAU06555.1;UU774|BLD44_020025;PCC9339|WP_017312605.1
cluster476	4	Q8YN70	GO:0015937; P:coenzyme A biosynthetic process; IEA:UniProtKB-UniRule	Nostoc_PCC7120|BAB76399.1;Fischerella__NIES_3754|BAU04136.1;UU774|BLD44_029045;PCC9339|WP_017312275.1
cluster477	4	N/A	N/A	Nostoc_PCC7120|BAB74872.1;Fischerella__NIES_3754|BAU04669.1;UU774|BLD44_000615;PCC9339|WP_017309732.1
cluster478	4	P70877	GO:0030435; P:sporulation resulting in formation of a cellular spore; IEA:UniProtKB-KW	Nostoc_PCC7120|BAB73113.1;Fischerella__NIES_3754|BAU06146.1;UU774|BLD44_000835;PCC9339|WP_016858418.1
cluster479	4	A1WVM4	GO:0009102; P:biotin biosynthetic process; IEA:UniProtKB-UniRule	Nostoc_PCC7120|BAB75226.1;Fischerella__NIES_3754|BAU07195.1;UU774|BLD44_021590;PCC9339|WP_017309372.1
cluster480	4	Q55434	GO:0006355; P:regulation of transcription, DNA-templated; IEA:InterPro	Nostoc_PCC7120|BAB76971.1;Fischerella__NIES_3754|BAU07243.1;UU774|BLD44_004660;PCC9339|WP_017313628.1
cluster481	4	Q8DK23	GO:0005985; P:sucrose metabolic process; IEA:InterPro	Nostoc_PCC7120|BAB73016.1;Fischerella__NIES_3754|BAU05027.1;UU774|BLD44_013670;PCC9339|WP_017311382.1
cluster482	4	O05516	GO:0002949; P:tRNA threonylcarbamoyladenosine modification; IDA:UniProtKB	Nostoc_PCC7120|BAB74837.1;Fischerella__NIES_3754|BAU07563.1;UU774|BLD44_015945;PCC9339|WP_035114804.1
cluster483	4	N/A	N/A	Nostoc_PCC7120|BAB76704.1;Fischerella__NIES_3754|BAU05946.1;UU774|BLD44_004320;PCC9339|WP_017312409.1
cluster484	4	N/A	N/A	Nostoc_PCC7120|BAB76325.1;Fischerella__NIES_3754|BAU05175.1;UU774|BLD44_004130;PCC9339|WP_017311500.1
cluster485	4	P26388	GO:0045228; P:slime layer polysaccharide biosynthetic process; IEA:UniProtKB-UniPathway	Nostoc_PCC7120|BAB73736.1;Fischerella__NIES_3754|BAU04925.1;UU774|BLD44_001975;PCC9339|WP_017313750.1
cluster486	4	N/A	N/A	Nostoc_PCC7120|BAB76724.1;Fischerella__NIES_3754|BAU04703.1;UU774|BLD44_015195;PCC9339|WP_026082070.1
cluster487	4	N/A	N/A	Nostoc_PCC7120|BAB74140.1;Fischerella__NIES_3754|BAU07694.1;UU774|BLD44_023435;PCC9339|WP_017312979.1
cluster488	4	P58527	GO:0006412; P:translation; IEA:UniProtKB-UniRule	Nostoc_PCC7120|BAB74891.1;Fischerella__NIES_3754|BAU05436.1;UU774|BLD44_005850;PCC9339|WP_016860287.1
cluster489	4	O32086	GO:0005886; C:plasma membrane; IEA:UniProtKB-SubCell	Nostoc_PCC7120|BAB76637.1;Fischerella__NIES_3754|BAU04823.1;UU774|BLD44_019005;PCC9339|WP_017311452.1
cluster490	4	N/A	N/A	Nostoc_PCC7120|BAB72730.1;Fischerella__NIES_3754|BAU07801.1;UU774|BLD44_024240;PCC9339|WP_026081955.1
cluster491	4	Q8YZH6	GO:0016021; C:integral component of membrane; IEA:UniProtKB-KW	Nostoc_PCC7120|BAB72442.1;Fischerella__NIES_3754|BAU06184.1;UU774|BLD44_026375;PCC9339|WP_017309646.1
cluster492	4	N/A	N/A	Nostoc_PCC7120|BAB74167.1;Fischerella__NIES_3754|BAU08092.1;UU774|BLD44_023000;PCC9339|WP_017311698.1
cluster493	4	P72934	GO:0006221; P:pyrimidine nucleotide biosynthetic process; IEA:UniProtKB-KW	Nostoc_PCC7120|BAB75038.1;Fischerella__NIES_3754|BAU06190.1;UU774|BLD44_013815;PCC9339|WP_017311408.1
cluster494	4	Q55738	GO:0006261; P:DNA-dependent DNA replication; IEA:UniProtKB-UniRule	Nostoc_PCC7120|BAB72399.1;Fischerella__NIES_3754|BAU07232.1;UU774|BLD44_004620;PCC9339|WP_017313634.1
cluster495	4	Q59002	GO:0016757; F:transferase activity, transferring glycosyl groups; IEA:UniProtKB-KW	Nostoc_PCC7120|BAB72957.1;Fischerella__NIES_3754|BAU05389.1;UU774|BLD44_017125;PCC9339|WP_017310785.1
cluster496	4	Q58549	GO:0046872; F:metal ion binding; IEA:UniProtKB-KW	Nostoc_PCC7120|BAB75598.1;Fischerella__NIES_3754|BAU04914.1;UU774|BLD44_001390;PCC9339|WP_017309088.1
cluster497	4	P37733	GO:0015689; P:molybdate ion transport; IEA:InterPro	Nostoc_PCC7120|BAB76876.1;Fischerella__NIES_3754|BAU05558.1;UU774|BLD44_004780;PCC9339|WP_017313606.1
cluster498	4	Q8YZ41	GO:0010207; P:photosystem II assembly; IEA:InterPro	Nostoc_PCC7120|BAB72604.1;Fischerella__NIES_3754|BAU08814.1;UU774|BLD44_013000;PCC9339|WP_071524766.1
cluster499	4	N/A	N/A	Nostoc_PCC7120|BAB73469.1;Fischerella__NIES_3754|BAU07741.1;UU774|BLD44_009220;PCC9339|WP_017310351.1
cluster500	4	B7LVD8	GO:0019299; P:rhamnose metabolic process; IEA:UniProtKB-UniRule	Nostoc_PCC7120|BAB74870.1;UU774|BLD44_009645;PCC9339|WP_017311053.1;Fischerella__NIES_3754|BAU06752.1
cluster501	4	N/A	N/A	Nostoc_PCC7120|BAB73297.1;Fischerella__NIES_3754|BAU05650.1;UU774|BLD44_026490;PCC9339|WP_017309669.1
cluster502	4	P26388	GO:0045228; P:slime layer polysaccharide biosynthetic process; IEA:UniProtKB-UniPathway	Nostoc_PCC7120|BAB72876.1;Fischerella__NIES_3754|BAU06162.1;UU774|BLD44_006210;PCC9339|WP_017310058.1
cluster503	4	D4GU62	GO:0045232; P:S-layer organization; IEA:UniProtKB-UniPathway	Nostoc_PCC7120|BAB76529.1;Fischerella__NIES_3754|BAU06240.1;UU774|BLD44_028880;PCC9339|WP_026082042.1
cluster504	4	N/A	N/A	Nostoc_PCC7120|BAB76754.1;Fischerella__NIES_3754|BAU05819.1;UU774|BLD44_005655;PCC9339|WP_017309274.1
cluster505	4	N/A	N/A	Nostoc_PCC7120|BAB75791.1;Fischerella__NIES_3754|BAU04684.1;UU774|BLD44_006415;PCC9339|WP_017310017.1
cluster506	4	O78439	GO:0005524; F:ATP binding; IEA:UniProtKB-KW	Nostoc_PCC7120|BAB75995.1;Fischerella__NIES_3754|BAU05170.1;UU774|BLD44_004105;PCC9339|WP_017311504.1
cluster507	4	Q8YY71	GO:0008360; P:regulation of cell shape; IEA:UniProtKB-KW	Nostoc_PCC7120|BAB72937.1;Fischerella__NIES_3754|BAU08724.1;UU774|BLD44_005055;PCC9339|WP_017312525.1
cluster508	4	N/A	N/A	Nostoc_PCC7120|BAB77613.1;Fischerella__NIES_3754|BAU05495.1;UU774|BLD44_015525;PCC9339|WP_017312454.1
cluster509	4	P74436	GO:0005886; C:plasma membrane; IEA:UniProtKB-SubCell	Nostoc_PCC7120|BAB75250.1;Fischerella__NIES_3754|BAU06942.1;UU774|BLD44_011390;PCC9339|WP_017312381.1
cluster510	4	Q8YMW5	GO:0048038; F:quinone binding; IEA:UniProtKB-KW	Nostoc_PCC7120|BAB76508.1;Fischerella__NIES_3754|BAU06898.1;UU774|BLD44_011870;PCC9339|WP_026081724.1
cluster511	4	N/A	N/A	Nostoc_PCC7120|BAB74189.1;Fischerella__NIES_3754|BAU08223.1;UU774|BLD44_025740;PCC9339|WP_017309176.1
cluster512	4	N/A	N/A	Nostoc_PCC7120|BAB72609.1;Fischerella__NIES_3754|BAU05567.1;UU774|BLD44_013030;PCC9339|WP_017310940.1
cluster513	4	N/A	N/A	Nostoc_PCC7120|BAB76181.1;Fischerella__NIES_3754|BAU06258.1;UU774|BLD44_000400;PCC9339|WP_017311301.1
cluster514	4	N/A	N/A	Nostoc_PCC7120|BAB74439.1;Fischerella__NIES_3754|BAU08174.1;UU774|BLD44_028950;PCC9339|WP_016859488.1
cluster515	4	Q9AT00	GO:0006869; P:lipid transport; IMP:TAIR	Nostoc_PCC7120|BAB77704.1;Fischerella__NIES_3754|BAU05451.1;UU774|BLD44_010725;PCC9339|WP_017310270.1
cluster516	4	N/A	N/A	Nostoc_PCC7120|BAB76008.1;Fischerella__NIES_3754|BAU04334.1;UU774|BLD44_003085;PCC9339|WP_071524772.1
cluster517	4	Q8YYB8	GO:0006400; P:tRNA modification; IEA:UniProtKB-UniRule	Nostoc_PCC7120|BAB72889.1;Fischerella__NIES_3754|BAU07019.1;UU774|BLD44_026580;PCC9339|WP_017312150.1
cluster518	4	Q8YRT8	GO:0019684; P:photosynthesis, light reaction; IEA:UniProtKB-UniRule	Nostoc_PCC7120|BAB75054.1;Fischerella__NIES_3754|BAU05950.1;UU774|BLD44_020570;PCC9339|WP_017311944.1
cluster519	4	Q5M868	GO:0016139; P:glycoside catabolic process; ISS:UniProtKB	Nostoc_PCC7120|BAB74515.1;Fischerella__NIES_3754|BAU07622.1;UU774|BLD44_008745;PCC9339|WP_017313035.1
cluster520	4	Q3MDM3	GO:0006412; P:translation; IEA:UniProtKB-UniRule	Nostoc_PCC7120|BAB76038.1;Fischerella__NIES_3754|BAU04314.1;UU774|BLD44_003685;PCC9339|WP_017311596.1
cluster521	4	P59911	GO:0006744; P:ubiquinone biosynthetic process; IEA:UniProtKB-UniPathway	Nostoc_PCC7120|BAB72496.1;Fischerella__NIES_3754|BAU06683.1;UU774|BLD44_000775;PCC9339|WP_026082112.1
cluster522	4	P73574	GO:0006633; P:fatty acid biosynthetic process; IEA:UniProtKB-UniPathway	Nostoc_PCC7120|BAB73593.1;Fischerella__NIES_3754|BAU05493.1;UU774|BLD44_023900;PCC9339|WP_017311937.1
cluster523	4	N/A	N/A	Nostoc_PCC7120|BAB72613.1;Fischerella__NIES_3754|BAU05563.1;UU774|BLD44_013050;PCC9339|WP_017310944.1
cluster524	4	N/A	N/A	Nostoc_PCC7120|BAB75204.1;Fischerella__NIES_3754|BAU07575.1;UU774|BLD44_012050;PCC9339|WP_017309113.1
cluster525	4	Q06881	GO:0006633; P:fatty acid biosynthetic process; IEA:UniProtKB-UniPathway	Nostoc_PCC7120|BAB76756.1;Fischerella__NIES_3754|BAU05822.1;UU774|BLD44_005665;PCC9339|WP_026081766.1
cluster526	4	P42784	GO:0008236; F:serine-type peptidase activity; IEA:UniProtKB-KW	Nostoc_PCC7120|BAB73437.1;Fischerella__NIES_3754|BAU05300.1;UU774|BLD44_018795;PCC9339|WP_017309835.1
cluster527	4	P39619	GO:0005886; C:plasma membrane; IEA:UniProtKB-SubCell	Nostoc_PCC7120|BAB74903.1;Fischerella__NIES_3754|BAU08579.1;UU774|BLD44_025230;PCC9339|WP_017313535.1
cluster528	4	N/A	N/A	Nostoc_PCC7120|BAB77275.1;Fischerella__NIES_3754|BAU04391.1;UU774|BLD44_004280;PCC9339|WP_017307604.1
cluster529	4	P27868	GO:0009099; P:valine biosynthetic process; IEA:UniProtKB-UniPathway	Nostoc_PCC7120|BAB76312.1;Fischerella__NIES_3754|BAU06822.1;UU774|BLD44_012385;PCC9339|WP_026081880.1
cluster530	4	N/A	N/A	Nostoc_PCC7120|BAB78084.1;Fischerella__NIES_3754|BAU06096.1;UU774|BLD44_002675;PCC9339|WP_026082137.1
cluster531	4	Q9C6B3	GO:0009651; P:response to salt stress; IEP:TAIR	Nostoc_PCC7120|BAB72981.1;Fischerella__NIES_3754|BAU07309.1;UU774|BLD44_026310;PCC9339|WP_017309636.1
cluster532	4	N/A	N/A	Nostoc_PCC7120|BAB74953.1;Fischerella__NIES_3754|BAU07548.1;UU774|BLD44_011170;PCC9339|WP_017312335.1
cluster533	4	Q8YYP5	GO:0015979; P:photosynthesis; IEA:UniProtKB-UniRule	Nostoc_PCC7120|BAB72758.1;Fischerella__NIES_3754|BAU08330.1;UU774|BLD44_003105;PCC9339|WP_017311201.1
cluster534	4	Q8YLZ0	GO:0008270; F:zinc ion binding; IEA:UniProtKB-UniRule	Nostoc_PCC7120|BAB76851.1;Fischerella__NIES_3754|BAU04681.1;UU774|BLD44_016885;PCC9339|WP_017313205.1
cluster535	4	N/A	N/A	Nostoc_PCC7120|BAB72971.1;Fischerella__NIES_3754|BAU06967.1;UU774|BLD44_012925;PCC9339|WP_017310548.1
cluster536	4	Q8YTI2	N/A	Nostoc_PCC7120|BAB74434.1;Fischerella__NIES_3754|BAU05945.1;UU774|BLD44_000510;PCC9339|WP_017309755.1
cluster537	4	N/A	N/A	Nostoc_PCC7120|BAB78065.1;Fischerella__NIES_3754|BAU08873.1;UU774|BLD44_008885;PCC9339|WP_017313062.1
cluster538	4	Q9I310	GO:0071732; P:cellular response to nitric oxide; IMP:PseudoCAP	Nostoc_PCC7120|BAB73187.1;Fischerella__NIES_3754|BAU08996.1;UU774|BLD44_008265;PCC9339|WP_017309582.1
cluster539	4	Q8YNW7	GO:0010181; F:FMN binding; IEA:InterPro	Nostoc_PCC7120|BAB76143.1;Fischerella__NIES_3754|BAU05041.1;UU774|BLD44_002555;PCC9339|WP_017313099.1
cluster540	4	N/A	N/A	Nostoc_PCC7120|BAB74626.1;Fischerella__NIES_3754|BAU05632.1;UU774|BLD44_021935;PCC9339|WP_017311893.1
cluster541	4	Q8YZQ3	GO:0006508; P:proteolysis; IEA:UniProtKB-UniRule	Nostoc_PCC7120|BAB72362.1;Fischerella__NIES_3754|BAU04719.1;UU774|BLD44_010425;PCC9339|WP_017313269.1
cluster542	4	P48261	GO:0000162; P:tryptophan biosynthetic process; IEA:UniProtKB-UniPathway	Nostoc_PCC7120|BAB77793.1;Fischerella__NIES_3754|BAU07374.1;UU774|BLD44_003185;PCC9339|WP_017311218.1
cluster543	4	Q3M7K5	GO:0006228; P:UTP biosynthetic process; IEA:UniProtKB-UniRule	Nostoc_PCC7120|BAB75101.1;Fischerella__NIES_3754|BAU07499.1;UU774|BLD44_001180;PCC9339|WP_026082170.1
cluster544	4	P74007	GO:0015970; P:guanosine tetraphosphate biosynthetic process; IEA:UniProtKB-UniPathway	Nostoc_PCC7120|BAB77915.1;Fischerella__NIES_3754|BAU06940.1;UU774|BLD44_011400;PCC9339|WP_017312383.1
cluster545	4	Q8KIY1	GO:0000155; F:phosphorelay sensor kinase activity; IEA:InterPro	Nostoc_PCC7120|BAB76662.1;Fischerella__NIES_3754|BAU05911.1;UU774|BLD44_004975;PCC9339|WP_026082090.1
cluster546	4	P46043	GO:0055072; P:iron ion homeostasis; IEA:UniProtKB-KW	Nostoc_PCC7120|BAB73386.1;Fischerella__NIES_3754|BAU06541.1;UU774|BLD44_019825;PCC9339|WP_017312651.1
cluster547	4	P58555	GO:0005524; F:ATP binding; IEA:UniProtKB-KW	Nostoc_PCC7120|BAB77899.1;Fischerella__NIES_3754|BAU08192.1;UU774|BLD44_008220;PCC9339|WP_017309592.1
cluster548	4	P39048	GO:0000160; P:phosphorelay signal transduction system; IEA:UniProtKB-KW	Nostoc_PCC7120|BAB72479.1;Fischerella__NIES_3754|BAU06726.1;UU774|BLD44_017940;PCC9339|WP_026081894.1
cluster549	4	N/A	N/A	Nostoc_PCC7120|BAB76448.1;Fischerella__NIES_3754|BAU08632.1;UU774|BLD44_029330;PCC9339|WP_017313006.1
cluster550	4	Q8YS86	GO:0006424; P:glutamyl-tRNA aminoacylation; IEA:UniProtKB-UniRule	Nostoc_PCC7120|BAB74904.1;Fischerella__NIES_3754|BAU08791.1;UU774|BLD44_016435;PCC9339|WP_017309930.1
cluster551	4	Q9SID2	GO:0042761; P:very long-chain fatty acid biosynthetic process; IMP:TAIR	Nostoc_PCC7120|BAB76690.1;Fischerella__NIES_3754|BAU05682.1;UU774|BLD44_026855;PCC9339|WP_017309500.1
cluster552	4	Q1XD95	GO:0006355; P:regulation of transcription, DNA-templated; IEA:InterPro	Nostoc_PCC7120|BAB72810.1;Fischerella__NIES_3754|BAU06425.1;UU774|BLD44_026135;PCC9339|WP_017313315.1
cluster553	4	Q59589	GO:0009289; C:pilus; IEA:UniProtKB-SubCell	Nostoc_PCC7120|BAB72521.1;Fischerella__NIES_3754|BAU07579.1;UU774|BLD44_027030;PCC9339|WP_017309469.1
cluster554	4	P10547	GO:0071555; P:cell wall organization; IEA:UniProtKB-KW	Nostoc_PCC7120|BAB76862.1;Fischerella__NIES_3754|BAU08882.1;UU774|BLD44_016315;PCC9339|WP_017309954.1
cluster555	4	Q8YVC1	GO:0019632; P:shikimate metabolic process; IEA:InterPro	Nostoc_PCC7120|BAB73756.1;Fischerella__NIES_3754|BAU05297.1;UU774|BLD44_002350;PCC9339|WP_017310853.1
cluster556	4	Q8YP49	GO:0016114; P:terpenoid biosynthetic process; IEA:UniProtKB-UniRule	Nostoc_PCC7120|BAB76050.1;Fischerella__NIES_3754|BAU04310.1;UU774|BLD44_003605;PCC9339|WP_017311607.1
cluster557	4	N/A	N/A	Nostoc_PCC7120|BAB77409.1;Fischerella__NIES_3754|BAU06225.1;UU774|BLD44_022785;PCC9339|WP_017313709.1
cluster558	4	P32040	GO:0006355; P:regulation of transcription, DNA-templated; IEA:InterPro	Nostoc_PCC7120|BAB76202.1;Fischerella__NIES_3754|BAU06222.1;UU774|BLD44_020585;PCC9339|WP_017311947.1
cluster559	4	Q2JUP1	GO:0015979; P:photosynthesis; IEA:UniProtKB-UniRule	Nostoc_PCC7120|BAB72564.1;Fischerella__NIES_3754|BAU05625.1;UU774|BLD44_009895;PCC9339|WP_017311008.1
cluster560	4	N/A	N/A	Nostoc_PCC7120|BAB72502.1;Fischerella__NIES_3754|BAU08827.1;UU774|BLD44_013500;PCC9339|WP_017312921.1
cluster561	4	Q8YNJ4	GO:0047151; F:methylenetetrahydrofolate-tRNA-(uracil-5-)-methyltransferase (FADH2-oxidizing) activity; IEA:UniProtKB-EC	Nostoc_PCC7120|BAB76270.1;Fischerella__NIES_3754|BAU04891.1;UU774|BLD44_020100;PCC9339|WP_017312590.1
cluster562	4	N/A	N/A	Nostoc_PCC7120|BAB76559.1;Fischerella__NIES_3754|BAU08496.1;UU774|BLD44_026650;PCC9339|WP_017312162.1
cluster563	4	Q3MD07	GO:0015979; P:photosynthesis; IEA:UniProtKB-UniRule	Nostoc_PCC7120|BAB77661.1;Fischerella__NIES_3754|BAU08851.1;UU774|BLD44_023665;PCC9339|WP_009459487.1
cluster564	4	Q55790	GO:0016226; P:iron-sulfur cluster assembly; IEA:InterPro	Nostoc_PCC7120|BAB74191.1;Fischerella__NIES_3754|BAU08221.1;UU774|BLD44_025730;PCC9339|WP_017309174.1
cluster565	4	O78424	GO:0016020; C:membrane; IEA:InterPro	Nostoc_PCC7120|BAB73760.1;Fischerella__NIES_3754|BAU08282.1;UU774|BLD44_019145;PCC9339|WP_017309436.1
cluster566	4	O31771	GO:0005886; C:plasma membrane; IEA:UniProtKB-SubCell	Nostoc_PCC7120|BAB75571.1;Fischerella__NIES_3754|BAU04825.1;UU774|BLD44_013990;PCC9339|WP_017311443.1
cluster567	4	N/A	N/A	Nostoc_PCC7120|BAB74606.1;Fischerella__NIES_3754|BAU06365.1;UU774|BLD44_025590;PCC9339|WP_017309150.1
cluster568	4	N/A	N/A	Nostoc_PCC7120|BAB76828.1;Fischerella__NIES_3754|BAU07376.1;UU774|BLD44_006180;PCC9339|WP_017309987.1
cluster569	4	Q8YW74	GO:0006457; P:protein folding; IEA:InterPro	Nostoc_PCC7120|BAB73441.1;Fischerella__NIES_3754|BAU07603.1;UU774|BLD44_002925;PCC9339|WP_017311165.1
cluster570	4	N/A	N/A	Nostoc_PCC7120|BAB77973.1;Fischerella__NIES_3754|BAU05810.1;UU774|BLD44_005605;PCC9339|WP_017309284.1
cluster571	4	N/A	N/A	Nostoc_PCC7120|BAB75376.1;Fischerella__NIES_3754|BAU05473.1;UU774|BLD44_016005;PCC9339|WP_026081864.1
cluster572	4	P72740	GO:0006096; P:glycolytic process; IEA:UniProtKB-KW	Nostoc_PCC7120|BAB76444.1;Fischerella__NIES_3754|BAU07278.1;UU774|BLD44_000995;PCC9339|WP_017313473.1
cluster573	4	Q54SP4	GO:0031149; P:sorocarp stalk cell differentiation; IMP:dictyBase	Nostoc_PCC7120|BAB73503.1;Fischerella__NIES_3754|BAU06124.1;UU774|BLD44_024290;PCC9339|WP_017311282.1
cluster574	4	N/A	N/A	Nostoc_PCC7120|BAB74153.1;Fischerella__NIES_3754|BAU05536.1;UU774|BLD44_000215;PCC9339|WP_017311336.1
cluster575	4	P35086	N/A	Nostoc_PCC7120|BAB72773.1;Fischerella__NIES_3754|BAU04355.1;UU774|BLD44_005145;PCC9339|WP_017312509.1
cluster576	4	P12410	GO:0015986; P:ATP synthesis coupled proton transport; IEA:InterPro	Nostoc_PCC7120|BAB77532.1;Fischerella__NIES_3754|BAU07526.1;UU774|BLD44_002820;PCC9339|WP_017311143.1
cluster577	4	Q07429	GO:0008519; F:ammonium transmembrane transporter activity; IEA:InterPro	Nostoc_PCC7120|BAB72949.1;Fischerella__NIES_3754|BAU05204.1;UU774|BLD44_021280;PCC9339|WP_026082038.1
cluster578	4	N/A	N/A	Nostoc_PCC7120|BAB72440.1;Fischerella__NIES_3754|BAU06137.1;UU774|BLD44_000895;PCC9339|WP_026082111.1
cluster579	4	Q8YZA1	GO:0006314; P:intron homing; IEA:UniProtKB-KW	Nostoc_PCC7120|BAB72536.1;Fischerella__NIES_3754|BAU04624.1;UU774|BLD44_011795;PCC9339|WP_017308852.1
cluster580	4	N/A	N/A	Nostoc_PCC7120|BAB72563.1;Fischerella__NIES_3754|BAU06652.1;UU774|BLD44_010640;PCC9339|WP_017310285.1
cluster581	4	B8M0Z4	GO:0008237; F:metallopeptidase activity; IEA:UniProtKB-KW	Nostoc_PCC7120|BAB73645.1;Fischerella__NIES_3754|BAU05317.1;UU774|BLD44_008615;PCC9339|WP_017309515.1
cluster582	4	N/A	N/A	Nostoc_PCC7120|BAB78074.1;Fischerella__NIES_3754|BAU08617.1;UU774|BLD44_004785;PCC9339|WP_017313605.1
cluster583	4	P0DOA0	GO:0000160; P:phosphorelay signal transduction system; IDA:UniProtKB	Nostoc_PCC7120|BAB73667.1;Fischerella__NIES_3754|BAU08783.1;UU774|BLD44_014720;PCC9339|WP_017312745.1
cluster584	4	Q3M7I2	GO:0006412; P:translation; IEA:UniProtKB-UniRule	Nostoc_PCC7120|BAB75126.1;Fischerella__NIES_3754|BAU08629.1;UU774|BLD44_023025;PCC9339|WP_017311701.1
cluster585	4	Q8YLL1	GO:0046654; P:tetrahydrofolate biosynthetic process; IEA:UniProtKB-UniRule	Nostoc_PCC7120|BAB76986.1;Fischerella__NIES_3754|BAU04746.1;UU774|BLD44_012850;PCC9339|WP_017310532.1
cluster586	4	Q8YM73	GO:0003677; F:DNA binding; IEA:UniProtKB-UniRule	Nostoc_PCC7120|BAB76766.1;Fischerella__NIES_3754|BAU05385.1;UU774|BLD44_021070;PCC9339|WP_017312047.1
cluster587	4	P74180	GO:0008360; P:regulation of cell shape; IBA:GO_Central	Nostoc_PCC7120|BAB77678.1;Fischerella__NIES_3754|BAU07512.1;UU774|BLD44_007470;PCC9339|WP_017311134.1
cluster588	4	N/A	N/A	Nostoc_PCC7120|BAB76770.1;Fischerella__NIES_3754|BAU06953.1;PCC9339|WP_017310562.1;UU774|BLD44_018175
cluster589	4	Q68X33	GO:0016757; F:transferase activity, transferring glycosyl groups; IEA:UniProtKB-KW	Nostoc_PCC7120|BAB74536.1;Fischerella__NIES_3754|BAU08668.1;UU774|BLD44_018440;PCC9339|WP_017312247.1
cluster590	4	P95867	GO:0005992; P:trehalose biosynthetic process; IEA:UniProtKB-UniPathway	Nostoc_PCC7120|BAB77692.1;Fischerella__NIES_3754|BAU08448.1;UU774|BLD44_004760;PCC9339|WP_017313610.1
cluster591	4	N/A	N/A	Nostoc_PCC7120|BAB76833.1;Fischerella__NIES_3754|BAU05410.1;UU774|BLD44_011125;PCC9339|WP_017312327.1
cluster592	4	Q8VEH6	GO:0005524; F:ATP binding; IEA:UniProtKB-KW	Nostoc_PCC7120|BAB73450.1;Fischerella__NIES_3754|BAU08353.1;UU774|BLD44_017090;PCC9339|WP_017310792.1
cluster593	4	N/A	N/A	Nostoc_PCC7120|BAB76751.1;Fischerella__NIES_3754|BAU05816.1;UU774|BLD44_005640;PCC9339|WP_017309278.1
cluster594	4	N/A	N/A	Nostoc_PCC7120|BAB72779.1;Fischerella__NIES_3754|BAU06710.1;UU774|BLD44_017840;PCC9339|WP_017310624.1
cluster595	4	Q3MAN6	GO:0019685; P:photosynthesis, dark reaction; IEA:InterPro	Nostoc_PCC7120|BAB76777.1;Fischerella__NIES_3754|BAU08950.1;UU774|BLD44_022765;PCC9339|WP_071524861.1
cluster596	4	Q8YQG6	GO:0006777; P:Mo-molybdopterin cofactor biosynthetic process; IEA:UniProtKB-UniRule	Nostoc_PCC7120|BAB75564.1;Fischerella__NIES_3754|BAU05033.1;UU774|BLD44_000020;PCC9339|WP_017311375.1
cluster597	4	P73452	GO:0042128; P:nitrate assimilation; IEA:UniProtKB-KW	Nostoc_PCC7120|BAB75032.1;Fischerella__NIES_3754|BAU06246.1;UU774|BLD44_027165;PCC9339|WP_017308573.1
cluster598	4	Q53VV5	GO:0043571; P:maintenance of CRISPR repeat elements; IEA:UniProtKB-UniRule	Nostoc_PCC7120|BAB77934.1;Fischerella__NIES_3754|BAU05178.1;UU774|BLD44_004140;PCC9339|WP_017311498.1
cluster599	4	P52023	GO:0006260; P:DNA replication; IEA:UniProtKB-KW	Nostoc_PCC7120|BAB73709.1;Fischerella__NIES_3754|BAU06352.1;UU774|BLD44_014090;PCC9339|WP_017308932.1
cluster600	4	P0ABK0	GO:0006119; P:oxidative phosphorylation; IEA:UniProtKB-UniPathway	Nostoc_PCC7120|BAB75723.1;Fischerella__NIES_3754|BAU05717.1;UU774|BLD44_025135;PCC9339|WP_017313555.1
cluster601	4	O29057	GO:0046872; F:metal ion binding; IEA:InterPro	Nostoc_PCC7120|BAB72726.1;Fischerella__NIES_3754|BAU07771.1;UU774|BLD44_008680;PCC9339|WP_017309507.1
cluster602	4	N/A	N/A	Nostoc_PCC7120|BAB72995.1;Fischerella__NIES_3754|BAU06387.1;UU774|BLD44_015320;PCC9339|WP_017312419.1
cluster603	4	Q8YT32	GO:0009432; P:SOS response; IEA:UniProtKB-UniRule	Nostoc_PCC7120|BAB74593.1;Fischerella__NIES_3754|BAU08194.1;UU774|BLD44_008230;PCC9339|WP_017309589.1
cluster604	4	N/A	N/A	Nostoc_PCC7120|BAB74631.1;Fischerella__NIES_3754|BAU06122.1;UU774|BLD44_024280;PCC9339|WP_017311280.1
cluster605	4	Q57564	N/A	Nostoc_PCC7120|BAB78067.1;Fischerella__NIES_3754|BAU08871.1;UU774|BLD44_008895;PCC9339|WP_017313064.1
cluster606	4	P53579	GO:0070084; P:protein initiator methionine removal; IEA:UniProtKB-UniRule	Nostoc_PCC7120|BAB75849.1;Fischerella__NIES_3754|BAU05686.1;UU774|BLD44_029900;PCC9339|WP_026082184.1
cluster607	4	Q05558	GO:0006986; P:response to unfolded protein; IBA:GO_Central	Nostoc_PCC7120|BAB73221.1;Fischerella__NIES_3754|BAU04284.1;UU774|BLD44_003450;PCC9339|WP_017311635.1
cluster608	4	Q45589	GO:0019932; P:second-messenger-mediated signaling; IEA:UniProtKB-UniRule	Nostoc_PCC7120|BAB74695.1;Fischerella__NIES_3754|BAU04862.1;UU774|BLD44_000125;PCC9339|WP_017311350.1
cluster609	4	N/A	N/A	Nostoc_PCC7120|BAB74028.1;Fischerella__NIES_3754|BAU06393.1;UU774|BLD44_008975;PCC9339|WP_016859834.1
cluster610	4	N/A	N/A	Nostoc_PCC7120|BAB73474.1;Fischerella__NIES_3754|BAU07547.1;UU774|BLD44_011165;PCC9339|WP_017312334.1
cluster611	4	Q8YW18	GO:0008616; P:queuosine biosynthetic process; IEA:UniProtKB-UniRule	Nostoc_PCC7120|BAB73497.1;Fischerella__NIES_3754|BAU08169.1;UU774|BLD44_028970;PCC9339|WP_017312122.1
cluster612	4	Q8YPK1	GO:0006412; P:translation; IEA:UniProtKB-UniRule	Nostoc_PCC7120|BAB75892.1;Fischerella__NIES_3754|BAU05117.1;UU774|BLD44_012560;PCC9339|WP_017310474.1
cluster613	4	P73406	N/A	Nostoc_PCC7120|BAB72275.1;Fischerella__NIES_3754|BAU07022.1;UU774|BLD44_011680;PCC9339|WP_017310890.1
cluster614	4	N/A	N/A	Nostoc_PCC7120|BAB76288.1;Fischerella__NIES_3754|BAU07783.1;UU774|BLD44_002450;PCC9339|WP_017310866.1
cluster615	4	N/A	N/A	Nostoc_PCC7120|BAB74800.1;Fischerella__NIES_3754|BAU06496.1;UU774|BLD44_002015;PCC9339|WP_017313741.1
cluster616	4	N/A	N/A	Nostoc_PCC7120|BAB76708.1;Fischerella__NIES_3754|BAU06868.1;UU774|BLD44_006440;PCC9339|WP_017310013.1
cluster617	4	Q8YMJ2	GO:0018298; P:protein-chromophore linkage; IEA:UniProtKB-KW	Nostoc_PCC7120|BAB73080.1;Fischerella__NIES_3754|BAU05918.1;UU774|BLD44_012120;PCC9339|WP_017309125.1
cluster618	4	N/A	N/A	Nostoc_PCC7120|BAB74722.1;Fischerella__NIES_3754|BAU08054.1;UU774|BLD44_025660;PCC9339|WP_017309160.1
cluster619	4	Q4JBL7	GO:0046140; P:corrin biosynthetic process; IEA:UniProtKB-UniRule	Nostoc_PCC7120|BAB75575.1;Fischerella__NIES_3754|BAU04831.1;UU774|BLD44_013960;PCC9339|WP_017311437.1
cluster620	4	Q55147	GO:0005886; C:plasma membrane; IEA:UniProtKB-SubCell	Nostoc_PCC7120|BAB77766.1;Fischerella__NIES_3754|BAU04153.1;UU774|BLD44_017320;PCC9339|WP_017310729.1
cluster621	4	O31480	GO:0006355; P:regulation of transcription, DNA-templated; IBA:GO_Central	Nostoc_PCC7120|BAB73566.1;Fischerella__NIES_3754|BAU05933.1;UU774|BLD44_016690;PCC9339|WP_017313171.1
cluster622	4	Q8YTE6	GO:0009099; P:valine biosynthetic process; IEA:UniProtKB-UniRule	Nostoc_PCC7120|BAB74470.1;Fischerella__NIES_3754|BAU04125.1;UU774|BLD44_029015;PCC9339|WP_017312280.1
cluster623	4	N/A	N/A	Nostoc_PCC7120|BAB76236.1;Fischerella__NIES_3754|BAU05084.1;UU774|BLD44_012415;PCC9339|WP_017310440.1
cluster624	4	Q8Z0C0	GO:0016491; F:oxidoreductase activity; IEA:UniProtKB-KW	Nostoc_PCC7120|BAB77702.1;Fischerella__NIES_3754|BAU05260.1;UU774|BLD44_021210;PCC9339|WP_017312074.1
cluster625	4	P78594	GO:0044206; P:UMP salvage; IEA:UniProtKB-UniPathway	Nostoc_PCC7120|BAB74983.1;Fischerella__NIES_3754|BAU06011.1;UU774|BLD44_015425;PCC9339|WP_017312436.1
cluster626	4	Q8Z0I7	GO:0004385; F:guanylate kinase activity; IEA:UniProtKB-UniRule	Nostoc_PCC7120|BAB77630.1;Fischerella__NIES_3754|BAU05593.1;UU774|BLD44_025910;PCC9339|WP_026081846.1
cluster627	4	P46079	N/A	Nostoc_PCC7120|BAB74092.1;Fischerella__NIES_3754|BAU07219.1;UU774|BLD44_002975;PCC9339|WP_017311177.1
cluster628	4	Q54YH4	GO:0031288; P:sorocarp morphogenesis; IGI:dictyBase	Nostoc_PCC7120|BAB72400.1;Fischerella__NIES_3754|BAU07231.1;UU774|BLD44_004615;PCC9339|WP_017313635.1
cluster629	4	P94482	GO:0016747; F:transferase activity, transferring acyl groups other than amino-acyl groups; IEA:InterPro	Nostoc_PCC7120|BAB78179.1;Fischerella__NIES_3754|BAU05108.1;UU774|BLD44_012515;PCC9339|WP_017310466.1
cluster630	4	P50203	GO:0042619; P:poly-hydroxybutyrate biosynthetic process; IEA:InterPro	Nostoc_PCC7120|BAB75504.1;Fischerella__NIES_3754|BAU04682.1;UU774|BLD44_006425;PCC9339|WP_017310015.1
cluster631	4	Q04805	GO:0004222; F:metalloendopeptidase activity; IEA:InterPro	Nostoc_PCC7120|BAB74443.1;Fischerella__NIES_3754|BAU07098.1;UU774|BLD44_027485;PCC9339|WP_017312720.1
cluster632	4	N/A	N/A	Nostoc_PCC7120|BAB74642.1;Fischerella__NIES_3754|BAU06592.1;UU774|BLD44_018705;PCC9339|WP_017309817.1
cluster633	4	O14262	GO:0016791; F:phosphatase activity; ISM:PomBase	Nostoc_PCC7120|BAB75794.1;Fischerella__NIES_3754|BAU04248.1;UU774|BLD44_010585;PCC9339|WP_017310295.1
cluster634	4	N/A	N/A	Nostoc_PCC7120|BAB76233.1;Fischerella__NIES_3754|BAU05087.1;UU774|BLD44_012430;PCC9339|WP_017310444.1
cluster635	4	N/A	N/A	Nostoc_PCC7120|BAB76834.1;Fischerella__NIES_3754|BAU05409.1;UU774|BLD44_011120;PCC9339|WP_017312326.1
cluster636	4	N/A	N/A	Nostoc_PCC7120|BAB72703.1;Fischerella__NIES_3754|BAU08305.1;UU774|BLD44_024065;PCC9339|WP_017309005.1
cluster637	4	N/A	N/A	Nostoc_PCC7120|BAB72571.1;Fischerella__NIES_3754|BAU05316.1;UU774|BLD44_018720;PCC9339|WP_017309819.1
cluster638	4	Q8Z0I8	N/A	Nostoc_PCC7120|BAB77629.1;Fischerella__NIES_3754|BAU05592.1;UU774|BLD44_025905;PCC9339|WP_009459091.1
cluster639	4	P46228	GO:0003723; F:RNA binding; IEA:UniProtKB-KW	Nostoc_PCC7120|BAB77660.1;Fischerella__NIES_3754|BAU08850.1;UU774|BLD44_023660;PCC9339|WP_017312939.1
cluster640	4	Q03043	GO:0007614; P:short-term memory; IMP:FlyBase	Nostoc_PCC7120|BAB72992.1;Fischerella__NIES_3754|BAU05193.1;UU774|BLD44_028860;PCC9339|WP_017312104.1
cluster641	4	Q8YVT3	GO:0008276; F:protein methyltransferase activity; IEA:UniProtKB-UniRule	Nostoc_PCC7120|BAB73590.1;Fischerella__NIES_3754|BAU07172.1;UU774|BLD44_006110;PCC9339|WP_017309192.1
cluster642	4	P58692	GO:0006421; P:asparaginyl-tRNA aminoacylation; IEA:UniProtKB-UniRule	Nostoc_PCC7120|BAB75357.1;Fischerella__NIES_3754|BAU04788.1;UU774|BLD44_021825;PCC9339|WP_017311912.1
cluster643	4	P37695	GO:0000287; F:magnesium ion binding; IEA:InterPro	Nostoc_PCC7120|BAB77058.1;Fischerella__NIES_3754|BAU07425.1;UU774|BLD44_024160;PCC9339|WP_017309026.1
cluster644	4	Q8LEF6	GO:0005215; F:transporter activity; ISS:TAIR	Nostoc_PCC7120|BAB77913.1;Fischerella__NIES_3754|BAU05396.1;UU774|BLD44_025095;PCC9339|WP_017313347.1
cluster645	4	P0AEC7	GO:0000155; F:phosphorelay sensor kinase activity; IEA:InterPro	Nostoc_PCC7120|BAB77641.1;Fischerella__NIES_3754|BAU05604.1;UU774|BLD44_025970;PCC9339|WP_017310097.1
cluster646	4	N/A	N/A	Nostoc_PCC7120|BAB72434.1;Fischerella__NIES_3754|BAU06576.1;UU774|BLD44_011200;PCC9339|WP_017312343.1
cluster647	4	N/A	N/A	Nostoc_PCC7120|BAB73100.1;Fischerella__NIES_3754|BAU08987.1;UU774|BLD44_008320;PCC9339|WP_017309573.1
cluster648	4	O06476	GO:0006438; P:valyl-tRNA aminoacylation; IEA:InterPro	Nostoc_PCC7120|BAB73254.1;Fischerella__NIES_3754|BAU05072.1;UU774|BLD44_028275;PCC9339|WP_026081997.1
cluster649	4	P54371	GO:0005886; C:plasma membrane; IEA:UniProtKB-SubCell	Nostoc_PCC7120|BAB74483.1;Fischerella__NIES_3754|BAU06493.1;UU774|BLD44_000290;PCC9339|WP_017311321.1
cluster650	4	Q8YN91	GO:0006400; P:tRNA modification; IEA:UniProtKB-UniRule	Nostoc_PCC7120|BAB76376.1;Fischerella__NIES_3754|BAU07290.1;UU774|BLD44_016635;PCC9339|WP_017313160.1
cluster651	4	Q55129	GO:0101006; F:protein histidine phosphatase activity; IEA:InterPro	Nostoc_PCC7120|BAB77745.1;Fischerella__NIES_3754|BAU07067.1;UU774|BLD44_020810;PCC9339|WP_017311994.1
cluster652	4	P77306	GO:0005886; C:plasma membrane; IDA:EcoCyc	Nostoc_PCC7120|BAB76225.1;Fischerella__NIES_3754|BAU05339.1;UU774|BLD44_004415;PCC9339|WP_017313672.1
cluster653	4	Q55039	GO:0019253; P:reductive pentose-phosphate cycle; IEA:UniProtKB-KW	Nostoc_PCC7120|BAB76643.1;Fischerella__NIES_3754|BAU08070.1;UU774|BLD44_003875;PCC9339|WP_017311554.1
cluster654	4	Q44145	GO:0065003; P:protein-containing complex assembly; IEA:InterPro	Nostoc_PCC7120|BAB73394.1;Fischerella__NIES_3754|BAU06533.1;UU774|BLD44_019865;PCC9339|WP_017312643.1
cluster655	4	N/A	N/A	Nostoc_PCC7120|BAB74012.1;Fischerella__NIES_3754|BAU04906.1;UU774|BLD44_020760;PCC9339|WP_026082024.1
cluster656	4	Q8YV15	GO:0055129; P:L-proline biosynthetic process; IEA:UniProtKB-UniPathway	Nostoc_PCC7120|BAB73865.1;Fischerella__NIES_3754|BAU05626.1;UU774|BLD44_009890;PCC9339|WP_017311009.1
cluster657	4	Q5PPX5	GO:0061630; F:ubiquitin protein ligase activity; IEA:InterPro	Nostoc_PCC7120|BAB72599.1;Fischerella__NIES_3754|BAU04832.1;UU774|BLD44_013955;PCC9339|WP_017311436.1
cluster658	4	P77971	N/A	Nostoc_PCC7120|BAB76007.1;Fischerella__NIES_3754|BAU04333.1;UU774|BLD44_003090;PCC9339|WP_017311197.1
cluster659	4	N/A	N/A	Nostoc_PCC7120|BAB74751.1;Fischerella__NIES_3754|BAU04140.1;UU774|BLD44_001240;PCC9339|WP_017313418.1
cluster660	4	N/A	N/A	Nostoc_PCC7120|BAB73779.1;Fischerella__NIES_3754|BAU04992.1;UU774|BLD44_023550;PCC9339|WP_017312956.1
cluster661	4	P28638	GO:0009007; F:site-specific DNA-methyltransferase (adenine-specific) activity; IDA:EcoCyc	Nostoc_PCC7120|BAB76110.1;Fischerella__NIES_3754|BAU04180.1;UU774|BLD44_012220;PCC9339|WP_017310407.1
cluster662	4	N/A	N/A	Nostoc_PCC7120|BAB73295.1;Fischerella__NIES_3754|BAU05648.1;UU774|BLD44_026500;PCC9339|WP_017309671.1
cluster663	4	Q8YNL6	GO:0006729; P:tetrahydrobiopterin biosynthetic process; IEA:InterPro	Nostoc_PCC7120|BAB76248.1;Fischerella__NIES_3754|BAU06706.1;UU774|BLD44_017820;PCC9339|WP_017310629.1
cluster664	4	A3DDS8	GO:0000162; P:tryptophan biosynthetic process; IEA:UniProtKB-UniRule	Nostoc_PCC7120|BAB72559.1;Fischerella__NIES_3754|BAU06654.1;UU774|BLD44_010630;PCC9339|WP_017310287.1
cluster665	4	Q8YVB5	GO:0006223; P:uracil salvage; IEA:InterPro	Nostoc_PCC7120|BAB73762.1;Fischerella__NIES_3754|BAU08280.1;UU774|BLD44_019155;PCC9339|WP_017309439.1
cluster666	4	N/A	N/A	Nostoc_PCC7120|BAB76535.1;Fischerella__NIES_3754|BAU07420.1;UU774|BLD44_024140;PCC9339|WP_017309021.1
cluster667	4	Q8Z0C4	GO:0019277; P:UDP-N-acetylgalactosamine biosynthetic process; IEA:InterPro	Nostoc_PCC7120|BAB77698.1;Fischerella__NIES_3754|BAU07208.1;UU774|BLD44_004710;PCC9339|WP_017313619.1
cluster668	4	P72780	GO:0004252; F:serine-type endopeptidase activity; IEA:InterPro	Nostoc_PCC7120|BAB74457.1;Fischerella__NIES_3754|BAU06456.1;UU774|BLD44_010115;PCC9339|WP_017310969.1
cluster669	4	Q31ME3	GO:0006352; P:DNA-templated transcription, initiation; IEA:InterPro	Nostoc_PCC7120|BAB77801.1;Fischerella__NIES_3754|BAU06335.1;UU774|BLD44_014205;PCC9339|WP_017308954.1
cluster670	4	Q55792	GO:0016226; P:iron-sulfur cluster assembly; IEA:InterPro	Nostoc_PCC7120|BAB74193.1;Fischerella__NIES_3754|BAU08219.1;UU774|BLD44_025720;PCC9339|WP_017309172.1
cluster671	4	Q8YPC6	GO:0044205; P:'de novo' UMP biosynthetic process; IEA:UniProtKB-UniPathway	Nostoc_PCC7120|BAB75971.1;Fischerella__NIES_3754|BAU06206.1;UU774|BLD44_020665;PCC9339|WP_017311965.1
cluster672	4	Q8YNB4	N/A	Nostoc_PCC7120|BAB76352.1;Fischerella__NIES_3754|BAU06418.1;UU774|BLD44_008530;PCC9339|WP_017309533.1
cluster673	4	O34886	GO:0016829; F:lyase activity; IEA:UniProtKB-KW	Nostoc_PCC7120|BAB75208.1;Fischerella__NIES_3754|BAU05590.1;UU774|BLD44_016365;PCC9339|WP_017309944.1
cluster674	4	N/A	N/A	Nostoc_PCC7120|BAB73332.1;Fischerella__NIES_3754|BAU06252.1;UU774|BLD44_002270;PCC9339|WP_017310834.1
cluster675	4	N/A	N/A	Nostoc_PCC7120|BAB75283.1;Fischerella__NIES_3754|BAU07642.1;UU774|BLD44_013325;PCC9339|WP_017312130.1
cluster676	4	Q3MBD2	GO:0004834; F:tryptophan synthase activity; IEA:UniProtKB-UniRule	Nostoc_PCC7120|BAB76510.1;Fischerella__NIES_3754|BAU06900.1;UU774|BLD44_011880;PCC9339|WP_017308835.1
cluster677	4	N/A	N/A	Nostoc_PCC7120|BAB72508.1;Fischerella__NIES_3754|BAU05589.1;UU774|BLD44_016370;PCC9339|WP_016864247.1
cluster678	4	N/A	N/A	Nostoc_PCC7120|BAB74150.1;Fischerella__NIES_3754|BAU05531.1;UU774|BLD44_000180;PCC9339|WP_017311339.1
cluster679	4	N/A	N/A	Nostoc_PCC7120|BAB73788.1;Fischerella__NIES_3754|BAU07913.1;UU774|BLD44_002320;PCC9339|WP_017310844.1
cluster680	4	Q99W51	GO:0002100; P:tRNA wobble adenosine to inosine editing; IEA:UniProtKB-UniRule	Nostoc_PCC7120|BAB76333.1;Fischerella__NIES_3754|BAU05374.1;UU774|BLD44_021110;PCC9339|WP_017312055.1
cluster681	4	Q8YP80	GO:0006289; P:nucleotide-excision repair; IEA:InterPro	Nostoc_PCC7120|BAB76019.1;Fischerella__NIES_3754|BAU05065.1;UU774|BLD44_022880;PCC9339|WP_017313690.1
cluster682	4	P0C0Z1	GO:0046677; P:response to antibiotic; IEA:UniProtKB-KW	Nostoc_PCC7120|BAB74250.1;Fischerella__NIES_3754|BAU08146.1;UU774|BLD44_027055;PCC9339|WP_017309464.1
cluster683	4	P46850	GO:0042245; P:RNA repair; EXP:EcoCyc	Nostoc_PCC7120|BAB75225.1;Fischerella__NIES_3754|BAU07194.1;UU774|BLD44_021595;PCC9339|WP_017309373.1
cluster684	4	N/A	N/A	Nostoc_PCC7120|BAB75409.1;Fischerella__NIES_3754|BAU05663.1;UU774|BLD44_025085;PCC9339|WP_026082158.1
cluster685	4	O64046	GO:0098003; P:viral tail assembly; IEA:UniProtKB-KW	Nostoc_PCC7120|BAB74975.1;Fischerella__NIES_3754|BAU07383.1;UU774|BLD44_014895;PCC9339|WP_017312780.1
cluster686	4	N/A	N/A	Nostoc_PCC7120|BAB77049.1;Fischerella__NIES_3754|BAU07434.1;UU774|BLD44_024225;PCC9339|WP_026081744.1
cluster687	4	P80562	GO:0006796; P:phosphate-containing compound metabolic process; IEA:InterPro	Nostoc_PCC7120|BAB75269.1;Fischerella__NIES_3754|BAU06657.1;UU774|BLD44_010610;PCC9339|WP_016861634.1
cluster688	4	Q06475	GO:0009060; P:aerobic respiration; IBA:GO_Central	Nostoc_PCC7120|BAB74433.1;Fischerella__NIES_3754|BAU06551.1;UU774|BLD44_019765;PCC9339|WP_017312664.1
cluster689	4	Q8YS98	GO:0015979; P:photosynthesis; IEA:UniProtKB-UniRule	Nostoc_PCC7120|BAB74892.1;Fischerella__NIES_3754|BAU05435.1;UU774|BLD44_005845;PCC9339|WP_017309236.1
cluster690	4	Q8YMW6	N/A	Nostoc_PCC7120|BAB76507.1;Fischerella__NIES_3754|BAU07009.1;UU774|BLD44_026705;PCC9339|WP_017312171.1
cluster691	4	N/A	N/A	Nostoc_PCC7120|BAB74960.1;Fischerella__NIES_3754|BAU06178.1;UU774|BLD44_016590;PCC9339|WP_017313148.1
cluster692	4	N/A	N/A	Nostoc_PCC7120|BAB77779.1;Fischerella__NIES_3754|BAU05148.1;UU774|BLD44_012715;PCC9339|WP_017310504.1
cluster693	4	Q8YPJ4	GO:0006412; P:translation; IEA:UniProtKB-UniRule	Nostoc_PCC7120|BAB75899.1;Fischerella__NIES_3754|BAU05123.1;UU774|BLD44_012595;PCC9339|WP_017310479.1
cluster694	4	Q8PSE5	GO:0008270; F:zinc ion binding; IEA:UniProtKB-UniRule	Nostoc_PCC7120|BAB74269.1;Fischerella__NIES_3754|BAU07035.1;UU774|BLD44_003405;PCC9339|WP_026081991.1
cluster695	4	Q06473	GO:0006119; P:oxidative phosphorylation; IEA:UniProtKB-UniPathway	Nostoc_PCC7120|BAB72908.1;Fischerella__NIES_3754|BAU06690.1;UU774|BLD44_000800;PCC9339|WP_017312850.1
cluster696	4	P58562	GO:0044260; P:cellular macromolecule metabolic process; IEA:InterPro	Nostoc_PCC7120|BAB75579.1;Fischerella__NIES_3754|BAU04280.1;UU774|BLD44_001350;PCC9339|WP_016860064.1
cluster697	4	Q44241	GO:0019684; P:photosynthesis, light reaction; IEA:UniProtKB-UniRule	Nostoc_PCC7120|BAB75539.1;Fischerella__NIES_3754|BAU08980.1;UU774|BLD44_019345;PCC9339|WP_017311265.1
cluster698	4	Q8YM41	GO:0044205; P:'de novo' UMP biosynthetic process; IEA:UniProtKB-UniPathway	Nostoc_PCC7120|BAB76798.1;Fischerella__NIES_3754|BAU07811.1;UU774|BLD44_018240;PCC9339|WP_017312210.1
cluster699	4	Q54SP4	GO:0031149; P:sorocarp stalk cell differentiation; IMP:dictyBase	Fischerella__NIES_3754|BAU05638.1;Nostoc_PCC7120|BAB74791.1;UU774|BLD44_014330;PCC9339|WP_017308979.1
cluster700	4	N/A	N/A	Nostoc_PCC7120|BAB73108.1;Fischerella__NIES_3754|BAU07102.1;UU774|BLD44_027505;PCC9339|WP_017312716.1
cluster701	4	Q8YPL2	GO:0006096; P:glycolytic process; IEA:UniProtKB-UniRule	Nostoc_PCC7120|BAB75881.1;Fischerella__NIES_3754|BAU08571.1;UU774|BLD44_003790;PCC9339|WP_017311575.1
cluster702	4	O53500	GO:0008270; F:zinc ion binding; IEA:InterPro	Nostoc_PCC7120|BAB75854.1;Fischerella__NIES_3754|BAU07646.1;UU774|BLD44_013310;PCC9339|WP_017312127.1
cluster703	4	N/A	N/A	Nostoc_PCC7120|BAB73362.1;Fischerella__NIES_3754|BAU07561.1;UU774|BLD44_010150;PCC9339|WP_017310964.1
cluster704	4	Q6M0B9	GO:0016491; F:oxidoreductase activity; IEA:UniProtKB-KW	Nostoc_PCC7120|BAB76793.1;Fischerella__NIES_3754|BAU07816.1;UU774|BLD44_018210;PCC9339|WP_017312205.1
cluster705	4	P00457	GO:0009399; P:nitrogen fixation; IEA:UniProtKB-UniRule	Nostoc_PCC7120|BAB73411.1;Fischerella__NIES_3754|BAU06528.1;UU774|BLD44_019950;PCC9339|WP_196797878.1
cluster706	4	P22639	GO:0016757; F:transferase activity, transferring glycosyl groups; IEA:UniProtKB-KW	Nostoc_PCC7120|BAB74535.1;Fischerella__NIES_3754|BAU08667.1;UU774|BLD44_018450;PCC9339|WP_017312249.1
cluster707	4	Q58604	GO:0008080; F:N-acetyltransferase activity; IBA:GO_Central	Nostoc_PCC7120|BAB76235.1;Fischerella__NIES_3754|BAU05085.1;UU774|BLD44_012420;PCC9339|WP_017310441.1
cluster708	4	N/A	N/A	Nostoc_PCC7120|BAB76944.1;Fischerella__NIES_3754|BAU07184.1;UU774|BLD44_009750;PCC9339|WP_035115801.1
cluster709	4	P0AGC4	GO:0000270; P:peptidoglycan metabolic process; IEA:InterPro	Nostoc_PCC7120|BAB73069.1;Fischerella__NIES_3754|BAU08238.1;UU774|BLD44_008945;PCC9339|WP_017313075.1
cluster710	4	N/A	N/A	Nostoc_PCC7120|BAB73117.1;Fischerella__NIES_3754|BAU06143.1;UU774|BLD44_000850;PCC9339|WP_017312841.1
cluster711	4	P12405	GO:0015986; P:ATP synthesis coupled proton transport; IEA:UniProtKB-UniRule	Nostoc_PCC7120|BAB77529.1;Fischerella__NIES_3754|BAU07529.1;UU774|BLD44_002835;PCC9339|WP_017311145.1
cluster712	4	P54576	GO:0007165; P:signal transduction; IEA:UniProtKB-KW	Nostoc_PCC7120|BAB73861.1;Fischerella__NIES_3754|BAU07081.1;UU774|BLD44_018310;PCC9339|WP_017312222.1
cluster713	4	O32134	GO:0005886; C:plasma membrane; IEA:UniProtKB-SubCell	Nostoc_PCC7120|BAB72660.1;Fischerella__NIES_3754|BAU07893.1;UU774|BLD44_003395;PCC9339|WP_017311647.1
cluster714	4	P73097	GO:0006260; P:DNA replication; IEA:UniProtKB-KW	Nostoc_PCC7120|BAB74690.1;Fischerella__NIES_3754|BAU06132.1;UU774|BLD44_000105;PCC9339|WP_017311354.1
cluster715	4	O34648	GO:0005886; C:plasma membrane; IEA:UniProtKB-SubCell	Nostoc_PCC7120|BAB77688.1;Fischerella__NIES_3754|BAU05258.1;UU774|BLD44_021055;PCC9339|WP_017312044.1
cluster716	4	N/A	N/A	Nostoc_PCC7120|BAB74256.1;Fischerella__NIES_3754|BAU07916.1;UU774|BLD44_002310;PCC9339|WP_017310842.1
cluster717	4	P54734	GO:0004674; F:protein serine/threonine kinase activity; IEA:UniProtKB-KW	Nostoc_PCC7120|BAB75576.1;Fischerella__NIES_3754|BAU06057.1;UU774|BLD44_015410;PCC9339|WP_017312433.1
cluster718	4	P13907	GO:0042549; P:photosystem II stabilization; IEA:InterPro	Nostoc_PCC7120|BAB75553.1;Fischerella__NIES_3754|BAU07681.1;UU774|BLD44_015850;PCC9339|WP_017310215.1
cluster719	4	Q44148	GO:0009399; P:nitrogen fixation; IEA:UniProtKB-KW	Nostoc_PCC7120|BAB73391.1;Fischerella__NIES_3754|BAU06536.1;UU774|BLD44_019850;PCC9339|WP_017312646.1
cluster720	4	P0A385	GO:0022904; P:respiratory electron transport chain; IEA:InterPro	Nostoc_PCC7120|BAB75120.1;Fischerella__NIES_3754|BAU07533.1;UU774|BLD44_012780;PCC9339|WP_017310517.1
cluster721	4	P14301	N/A	Nostoc_PCC7120|BAB74219.1;Fischerella__NIES_3754|BAU06841.1;UU774|BLD44_016965;PCC9339|WP_017313220.1
cluster722	4	Q8YRI6	GO:0004479; F:methionyl-tRNA formyltransferase activity; IEA:UniProtKB-UniRule	Nostoc_PCC7120|BAB75159.1;Fischerella__NIES_3754|BAU07918.1;UU774|BLD44_002300;PCC9339|WP_017310840.1
cluster723	4	Q8YM75	GO:0008360; P:regulation of cell shape; IEA:UniProtKB-KW	Nostoc_PCC7120|BAB76764.1;Fischerella__NIES_3754|BAU07724.1;UU774|BLD44_030030;PCC9339|WP_017312560.1
cluster724	4	P46016	GO:0006098; P:pentose-phosphate shunt; IEA:UniProtKB-UniPathway	Nostoc_PCC7120|BAB77968.1;Fischerella__NIES_3754|BAU04643.1;UU774|BLD44_029315;PCC9339|WP_017308872.1
cluster725	4	P76104	GO:0006364; P:rRNA processing; IEA:UniProtKB-KW	Nostoc_PCC7120|BAB73440.1;Fischerella__NIES_3754|BAU05578.1;UU774|BLD44_016765;PCC9339|WP_017313184.1
cluster726	4	P52024	GO:0006261; P:DNA-dependent DNA replication; IBA:GO_Central	Nostoc_PCC7120|BAB76404.1;Fischerella__NIES_3754|BAU06325.1;UU774|BLD44_020740;PCC9339|WP_017311980.1
cluster727	4	N/A	N/A	Nostoc_PCC7120|BAB74947.1;Fischerella__NIES_3754|BAU08646.1;UU774|BLD44_029425;PCC9339|WP_017313024.1
cluster728	4	N/A	N/A	Nostoc_PCC7120|BAB73678.1;Fischerella__NIES_3754|BAU07896.1;UU774|BLD44_003385;PCC9339|WP_017311649.1
cluster729	4	N/A	N/A	Nostoc_PCC7120|BAB74130.1;Fischerella__NIES_3754|BAU08005.1;UU774|BLD44_024860;PCC9339|WP_017313393.1
cluster730	4	N/A	N/A	Nostoc_PCC7120|BAB74444.1;Fischerella__NIES_3754|BAU07099.1;UU774|BLD44_027490;PCC9339|WP_017312719.1
cluster731	4	N/A	N/A	Nostoc_PCC7120|BAB76224.1;Fischerella__NIES_3754|BAU05340.1;UU774|BLD44_004420;PCC9339|WP_017313671.1
cluster732	4	Q46366	GO:0046685; P:response to arsenic-containing substance; IEA:UniProtKB-KW	Nostoc_PCC7120|BAB76180.1;Fischerella__NIES_3754|BAU06259.1;UU774|BLD44_000405;PCC9339|WP_017311300.1
cluster733	4	P12623	GO:0009399; P:nitrogen fixation; IEA:UniProtKB-KW	Nostoc_PCC7120|BAB73413.1;Fischerella__NIES_3754|BAU06526.1;UU774|BLD44_019970;PCC9339|WP_017312618.1
cluster734	4	N/A	N/A	Nostoc_PCC7120|BAB73245.1;Fischerella__NIES_3754|BAU06957.1;UU774|BLD44_018195;PCC9339|WP_026081892.1
cluster735	4	P50854	GO:0009231; P:riboflavin biosynthetic process; IEA:UniProtKB-UniPathway	Nostoc_PCC7120|BAB76957.1;Fischerella__NIES_3754|BAU08128.1;UU774|BLD44_009675;PCC9339|WP_026081933.1
cluster736	4	Q87GZ9	GO:0005247; F:voltage-gated chloride channel activity; IEA:InterPro	Nostoc_PCC7120|BAB76590.1;Fischerella__NIES_3754|BAU06126.1;UU774|BLD44_000070;PCC9339|WP_017311364.1
cluster737	4	P74285	GO:0006011; P:UDP-glucose metabolic process; IDA:UniProtKB	Nostoc_PCC7120|BAB74060.1;Fischerella__NIES_3754|BAU06824.1;UU774|BLD44_012375;PCC9339|WP_017310431.1
cluster738	4	N/A	N/A	Nostoc_PCC7120|BAB74783.1;Fischerella__NIES_3754|BAU08166.1;UU774|BLD44_024535;PCC9339|WP_017309868.1
cluster739	4	N/A	N/A	Nostoc_PCC7120|BAB73576.1;Fischerella__NIES_3754|BAU06696.1;UU774|BLD44_006240;PCC9339|WP_017310053.1
cluster740	4	O34693	GO:1990116; P:ribosome-associated ubiquitin-dependent protein catabolic process; IBA:GO_Central	Nostoc_PCC7120|BAB76073.1;Fischerella__NIES_3754|BAU05624.1;UU774|BLD44_011520;PCC9339|WP_017310113.1
cluster741	4	Q54757	GO:0009229; P:thiamine diphosphate biosynthetic process; IEA:UniProtKB-UniRule	Nostoc_PCC7120|BAB76760.1;Fischerella__NIES_3754|BAU07727.1;UU774|BLD44_030050;PCC9339|WP_017312564.1
cluster742	4	Q9V0A9	GO:0006281; P:DNA repair; IEA:UniProtKB-UniRule	Nostoc_PCC7120|BAB74650.1;Fischerella__NIES_3754|BAU08332.1;UU774|BLD44_003115;PCC9339|WP_017311203.1
cluster743	4	N/A	N/A	Nostoc_PCC7120|BAB74902.1;Fischerella__NIES_3754|BAU08580.1;UU774|BLD44_025235;PCC9339|WP_017313534.1
cluster744	4	N/A	N/A	Nostoc_PCC7120|BAB74981.1;Fischerella__NIES_3754|BAU07389.1;UU774|BLD44_014870;PCC9339|WP_017312773.1
cluster745	4	N/A	N/A	Nostoc_PCC7120|BAB76277.1;Fischerella__NIES_3754|BAU07263.1;PCC9339|WP_017313490.1;UU774|BLD44_025475
cluster746	4	Q8YLN2	GO:0008033; P:tRNA processing; IEA:UniProtKB-UniRule	Nostoc_PCC7120|BAB76965.1;Fischerella__NIES_3754|BAU07238.1;UU774|BLD44_004650;PCC9339|WP_017313630.1
cluster747	4	Q55687	GO:0055114; P:oxidation-reduction process; IBA:GO_Central	Nostoc_PCC7120|BAB76983.1;Fischerella__NIES_3754|BAU04743.1;UU774|BLD44_012830;PCC9339|WP_017310528.1
cluster748	4	N/A	N/A	Nostoc_PCC7120|BAB75158.1;Fischerella__NIES_3754|BAU07917.1;UU774|BLD44_002305;PCC9339|WP_017310841.1
cluster749	4	N/A	N/A	Nostoc_PCC7120|BAB76695.1;Fischerella__NIES_3754|BAU06600.1;UU774|BLD44_010455;PCC9339|WP_017313274.1
cluster750	4	N/A	N/A	Nostoc_PCC7120|BAB77905.1;Fischerella__NIES_3754|BAU08841.1;UU774|BLD44_009795;PCC9339|WP_017311026.1
cluster751	4	P42620	GO:0016672; F:oxidoreductase activity, acting on a sulfur group of donors, quinone or similar compound as acceptor; IDA:EcoCyc	Nostoc_PCC7120|BAB75745.1;Fischerella__NIES_3754|BAU04185.1;UU774|BLD44_012240;PCC9339|WP_026081878.1
cluster752	4	Q8YVA8	GO:0006526; P:arginine biosynthetic process; IEA:UniProtKB-UniRule	Nostoc_PCC7120|BAB73772.1;Fischerella__NIES_3754|BAU06581.1;UU774|BLD44_014385;PCC9339|WP_017311780.1
cluster753	4	Q7TXL8	GO:0097040; P:phthiocerol biosynthetic process; IMP:UniProtKB	Nostoc_PCC7120|BAB74647.1;Fischerella__NIES_3754|BAU09033.1;UU774|BLD44_005030;PCC9339|WP_017312532.1
cluster754	4	N/A	N/A	Nostoc_PCC7120|BAB76705.1;Fischerella__NIES_3754|BAU04224.1;UU774|BLD44_004325;PCC9339|WP_017312408.1
cluster755	4	Q9KEF0	GO:0055085; P:transmembrane transport; IEA:InterPro	Nostoc_PCC7120|BAB74231.1;Fischerella__NIES_3754|BAU06968.1;UU774|BLD44_012920;PCC9339|WP_017310547.1
cluster756	4	O34969	GO:0016491; F:oxidoreductase activity; IEA:UniProtKB-KW	Nostoc_PCC7120|BAB75057.1;Fischerella__NIES_3754|BAU04181.1;UU774|BLD44_012225;PCC9339|WP_017310408.1
cluster757	4	Q9WWM6	GO:0019684; P:photosynthesis, light reaction; IEA:UniProtKB-UniRule	Nostoc_PCC7120|BAB77748.1;Fischerella__NIES_3754|BAU07064.1;UU774|BLD44_020795;PCC9339|WP_017311991.1
cluster758	4	N/A	N/A	Nostoc_PCC7120|BAB75118.1;Fischerella__NIES_3754|BAU08362.1;UU774|BLD44_012770;PCC9339|WP_017310515.1
cluster759	4	Q8XJL8	GO:0004674; F:protein serine/threonine kinase activity; IEA:UniProtKB-KW	Nostoc_PCC7120|BAB73618.1;Fischerella__NIES_3754|BAU08042.1;UU774|BLD44_014635;PCC9339|WP_035115899.1
cluster760	4	N/A	N/A	Nostoc_PCC7120|BAB76487.1;Fischerella__NIES_3754|BAU08094.1;UU774|BLD44_022990;PCC9339|WP_017311696.1
cluster761	4	N/A	N/A	Nostoc_PCC7120|BAB73862.1;Fischerella__NIES_3754|BAU07080.1;UU774|BLD44_018305;PCC9339|WP_017312221.1
cluster762	4	O32726	GO:0030435; P:sporulation resulting in formation of a cellular spore; IEA:UniProtKB-KW	Nostoc_PCC7120|BAB72606.1;Fischerella__NIES_3754|BAU08816.1;UU774|BLD44_013015;PCC9339|WP_017310937.1
cluster763	4	P74220	GO:0008236; F:serine-type peptidase activity; IEA:UniProtKB-KW	Nostoc_PCC7120|BAB74422.1;Fischerella__NIES_3754|BAU04948.1;UU774|BLD44_001830;PCC9339|WP_017313774.1
cluster764	4	Q8LBZ7	GO:0006099; P:tricarboxylic acid cycle; IEA:UniProtKB-UniPathway	Nostoc_PCC7120|BAB72902.1;Fischerella__NIES_3754|BAU06089.1;UU774|BLD44_002715;PCC9339|WP_017313131.1
cluster765	4	N/A	N/A	Nostoc_PCC7120|BAB72421.1;Fischerella__NIES_3754|BAU08372.1;UU774|BLD44_001025;PCC9339|WP_017313467.1
cluster766	4	N/A	N/A	Nostoc_PCC7120|BAB75964.1;Fischerella__NIES_3754|BAU04360.1;UU774|BLD44_005110;PCC9339|WP_026082087.1
cluster767	4	N/A	N/A	Nostoc_PCC7120|BAB75783.1;Fischerella__NIES_3754|BAU06306.1;UU774|BLD44_014580;PCC9339|WP_017311821.1
cluster768	4	Q8Z080	GO:0008615; P:pyridoxine biosynthetic process; IEA:UniProtKB-UniRule	Nostoc_PCC7120|BAB77742.1;Fischerella__NIES_3754|BAU08016.1;UU774|BLD44_024925;PCC9339|WP_026082163.1
cluster769	4	Q8YUI9	GO:0015416; F:ATPase-coupled organic phosphonate transmembrane transporter activity; IEA:UniProtKB-UniRule	Nostoc_PCC7120|BAB74056.1;Fischerella__NIES_3754|BAU05080.1;UU774|BLD44_019275;PCC9339|WP_017311256.1
cluster770	4	N/A	N/A	Nostoc_PCC7120|BAB73704.1;Fischerella__NIES_3754|BAU06347.1;UU774|BLD44_014115;PCC9339|WP_017308937.1
cluster771	4	Q47452	GO:0016491; F:oxidoreductase activity; IEA:UniProtKB-KW	Nostoc_PCC7120|BAB75641.1;Fischerella__NIES_3754|BAU08082.1;UU774|BLD44_005710;PCC9339|WP_017309263.1
cluster772	4	O34903	GO:0000156; F:phosphorelay response regulator activity; IBA:GO_Central	Nostoc_PCC7120|BAB73151.1;Fischerella__NIES_3754|BAU04882.1;UU774|BLD44_026330;PCC9339|WP_017309640.1
cluster773	4	N/A	N/A	Nostoc_PCC7120|BAB74057.1;Fischerella__NIES_3754|BAU05079.1;UU774|BLD44_019265;PCC9339|WP_017311255.1
cluster774	4	Q59977	GO:0006099; P:tricarboxylic acid cycle; IBA:GO_Central	Nostoc_PCC7120|BAB77746.1;Fischerella__NIES_3754|BAU07066.1;UU774|BLD44_020805;PCC9339|WP_017311993.1
cluster775	4	P37005	GO:0002128; P:tRNA nucleoside ribose methylation; IBA:GO_Central	Nostoc_PCC7120|BAB76241.1;Fischerella__NIES_3754|BAU05004.1;UU774|BLD44_013795;PCC9339|WP_017311404.1
cluster776	4	N/A	N/A	Nostoc_PCC7120|BAB73439.1;Fischerella__NIES_3754|BAU05299.1;UU774|BLD44_018800;PCC9339|WP_017309836.1
cluster777	4	P9WJI6	GO:0019358; P:nicotinate nucleotide salvage; IEA:InterPro	Nostoc_PCC7120|BAB74181.1;Fischerella__NIES_3754|BAU08232.1;UU774|BLD44_025800;PCC9339|WP_017309184.1
cluster778	4	P71055	GO:0000271; P:polysaccharide biosynthetic process; IEA:UniProtKB-KW	Nostoc_PCC7120|BAB75877.1;Fischerella__NIES_3754|BAU08479.1;UU774|BLD44_028170;PCC9339|WP_017311764.1
cluster779	4	N/A	N/A	Nostoc_PCC7120|BAB77825.1;Fischerella__NIES_3754|BAU08928.1;UU774|BLD44_018575;PCC9339|WP_017309791.1
cluster780	4	N/A	N/A	Nostoc_PCC7120|BAB75970.1;Fischerella__NIES_3754|BAU06207.1;UU774|BLD44_020660;PCC9339|WP_017311964.1
cluster781	4	P54734	GO:0004674; F:protein serine/threonine kinase activity; IEA:UniProtKB-KW	Nostoc_PCC7120|BAB74110.1;Fischerella__NIES_3754|BAU06775.1;UU774|BLD44_006090;PCC9339|WP_017309196.1
cluster782	4	Q55518	GO:0004222; F:metalloendopeptidase activity; IEA:InterPro	Nostoc_PCC7120|BAB73543.1;Fischerella__NIES_3754|BAU07930.1;UU774|BLD44_011095;PCC9339|WP_017312321.1
cluster783	4	Q58752	GO:0005267; F:potassium channel activity; IEA:UniProtKB-KW	Nostoc_PCC7120|BAB73036.1;Fischerella__NIES_3754|BAU06159.1;UU774|BLD44_002425;PCC9339|WP_017310865.1
cluster784	4	P73421	GO:0006281; P:DNA repair; IBA:GO_Central	Nostoc_PCC7120|BAB76541.1;Fischerella__NIES_3754|BAU08772.1;UU774|BLD44_027130;PCC9339|WP_017309451.1
cluster785	4	P73689	GO:0006465; P:signal peptide processing; IEA:InterPro	Nostoc_PCC7120|BAB76289.1;Fischerella__NIES_3754|BAU08953.1;UU774|BLD44_022775;PCC9339|WP_017313712.1
cluster786	4	N/A	N/A	Nostoc_PCC7120|BAB73570.1;Fischerella__NIES_3754|BAU07856.1;UU774|BLD44_005885;PCC9339|WP_016863491.1
cluster787	4	N/A	N/A	Nostoc_PCC7120|BAB74976.1;Fischerella__NIES_3754|BAU07384.1;UU774|BLD44_014890;PCC9339|WP_017312779.1
cluster788	4	A1JKW9	GO:0022857; F:transmembrane transporter activity; IEA:InterPro	Nostoc_PCC7120|BAB76993.1;Fischerella__NIES_3754|BAU04921.1;UU774|BLD44_001430;PCC9339|WP_017313852.1
cluster789	4	N/A	N/A	Nostoc_PCC7120|BAB76129.1;Fischerella__NIES_3754|BAU05016.1;UU774|BLD44_013725;PCC9339|WP_017311393.1
cluster790	4	Q8YNL5	GO:0008643; P:carbohydrate transport; IEA:InterPro	Nostoc_PCC7120|BAB72791.1;Fischerella__NIES_3754|BAU08430.1;UU774|BLD44_011525;PCC9339|WP_017310114.1
cluster791	4	P54984	GO:0016787; F:hydrolase activity; IEA:UniProtKB-KW	Nostoc_PCC7120|BAB73801.1;Fischerella__NIES_3754|BAU08908.1;UU774|BLD44_017230;PCC9339|WP_017310766.1
cluster792	4	Q8YV98	GO:0006355; P:regulation of transcription, DNA-templated; IEA:UniProtKB-UniRule	Nostoc_PCC7120|BAB73782.1;Fischerella__NIES_3754|BAU04995.1;UU774|BLD44_023535;PCC9339|WP_017312959.1
cluster793	4	Q45538	N/A	Nostoc_PCC7120|BAB74789.1;Fischerella__NIES_3754|BAU06721.1;UU774|BLD44_017910;PCC9339|WP_017310610.1
cluster794	4	N/A	N/A	Nostoc_PCC7120|BAB73504.1;Fischerella__NIES_3754|BAU06766.1;UU774|BLD44_006050;PCC9339|WP_026081759.1
cluster795	4	Q59045	GO:0016740; F:transferase activity; IEA:UniProtKB-KW	Nostoc_PCC7120|BAB73284.1;Fischerella__NIES_3754|BAU07329.1;UU774|BLD44_011345;PCC9339|WP_017312371.1
cluster796	4	N/A	N/A	Nostoc_PCC7120|BAB72985.1;Fischerella__NIES_3754|BAU07313.1;UU774|BLD44_026440;PCC9339|WP_017309659.1
cluster797	4	Q8FHD2	GO:0035527; F:3-hydroxypropionate dehydrogenase (NADP+) activity; IEA:UniProtKB-EC	Nostoc_PCC7120|BAB72433.1;Fischerella__NIES_3754|BAU06577.1;UU774|BLD44_011195;PCC9339|WP_017312341.1
cluster798	4	P58612	GO:0005886; C:plasma membrane; IEA:UniProtKB-SubCell	Nostoc_PCC7120|BAB72994.1;Fischerella__NIES_3754|BAU04348.1;UU774|BLD44_003305;PCC9339|WP_017311663.1
cluster799	4	N/A	N/A	Nostoc_PCC7120|BAB73716.1;Fischerella__NIES_3754|BAU06799.1;UU774|BLD44_008410;PCC9339|WP_035115611.1
cluster800	4	N/A	N/A	Nostoc_PCC7120|BAB75491.1;Fischerella__NIES_3754|BAU08641.1;UU774|BLD44_029380;PCC9339|WP_017313015.1
cluster801	4	N/A	N/A	Nostoc_PCC7120|BAB76203.1;Fischerella__NIES_3754|BAU06219.1;UU774|BLD44_020600;PCC9339|WP_017311950.1
cluster802	4	P0A3K1	N/A	Nostoc_PCC7120|BAB72415.1;Fischerella__NIES_3754|BAU06419.1;UU774|BLD44_008545;PCC9339|WP_017309530.1
cluster803	4	N/A	N/A	Nostoc_PCC7120|BAB72526.1;Fischerella__NIES_3754|BAU04898.1;UU774|BLD44_018630;PCC9339|WP_026081815.1
cluster804	4	Q8K9E3	GO:0005524; F:ATP binding; IEA:UniProtKB-KW	Nostoc_PCC7120|BAB76524.1;Fischerella__NIES_3754|BAU06235.1;UU774|BLD44_004200;PCC9339|WP_017311487.1
cluster805	4	P94440	GO:0016887; F:ATPase activity; IEA:InterPro	Nostoc_PCC7120|BAB77601.1;Fischerella__NIES_3754|BAU06567.1;UU774|BLD44_008590;PCC9339|WP_017309520.1
cluster806	4	Q3M892	GO:0006298; P:mismatch repair; IEA:UniProtKB-UniRule	Nostoc_PCC7120|BAB75337.1;Fischerella__NIES_3754|BAU08031.1;UU774|BLD44_025025;PCC9339|WP_017313362.1
cluster807	4	N/A	N/A	Nostoc_PCC7120|BAB72419.1;Fischerella__NIES_3754|BAU08185.1;UU774|BLD44_000915;PCC9339|WP_017312830.1
cluster808	4	P39045	GO:0046677; P:response to antibiotic; IEA:UniProtKB-KW	Nostoc_PCC7120|BAB78032.1;Fischerella__NIES_3754|BAU08603.1;UU774|BLD44_011075;PCC9339|WP_017312319.1
cluster809	4	N/A	N/A	Nostoc_PCC7120|BAB73213.1;Fischerella__NIES_3754|BAU06234.1;UU774|BLD44_004205;PCC9339|WP_026081977.1
cluster810	4	O08353	GO:0009099; P:valine biosynthetic process; IEA:UniProtKB-UniPathway	Nostoc_PCC7120|BAB75254.1;Fischerella__NIES_3754|BAU04213.1;UU774|BLD44_024090;PCC9339|WP_017309010.1
cluster811	4	Q8YLP3	GO:0005886; C:plasma membrane; IEA:UniProtKB-SubCell	Nostoc_PCC7120|BAB76952.1;Fischerella__NIES_3754|BAU08736.1;UU774|BLD44_011015;PCC9339|WP_017312306.1
cluster812	4	P0AEQ0	GO:0008891; F:glycolate oxidase activity; IEA:InterPro	Nostoc_PCC7120|BAB76968.1;Fischerella__NIES_3754|BAU07242.1;UU774|BLD44_004655;PCC9339|WP_017313629.1
cluster813	4	Q59002	GO:0016757; F:transferase activity, transferring glycosyl groups; IEA:UniProtKB-KW	Nostoc_PCC7120|BAB76936.1;Fischerella__NIES_3754|BAU05233.1;UU774|BLD44_020915;PCC9339|WP_017312014.1
cluster814	4	Q8YYI9	GO:0042158; P:lipoprotein biosynthetic process; IEA:UniProtKB-UniRule	Nostoc_PCC7120|BAB72816.1;Fischerella__NIES_3754|BAU08373.1;UU774|BLD44_001020;PCC9339|WP_017313468.1
cluster815	4	Q8YQ78	GO:0042773; P:ATP synthesis coupled electron transport; IEA:InterPro	Nostoc_PCC7120|BAB75656.1;Fischerella__NIES_3754|BAU04166.1;UU774|BLD44_009035;PCC9339|WP_017310389.1
cluster816	4	N/A	N/A	Nostoc_PCC7120|BAB74217.1;Fischerella__NIES_3754|BAU06840.1;UU774|BLD44_016970;PCC9339|WP_017313221.1
cluster817	4	Q98K23	GO:0102025; F:ATPase-coupled thiosulfate transmembrane transporter activity; IEA:UniProtKB-EC	Nostoc_PCC7120|BAB76010.1;Fischerella__NIES_3754|BAU04336.1;UU774|BLD44_003375;PCC9339|WP_017311651.1
cluster818	4	Q8H124	GO:0010287; C:plastoglobule; IDA:TAIR	Nostoc_PCC7120|BAB74450.1;Fischerella__NIES_3754|BAU07107.1;UU774|BLD44_015130;PCC9339|WP_017312818.1
cluster819	4	Q8YQX9	GO:0015031; P:protein transport; IEA:UniProtKB-UniRule	Nostoc_PCC7120|BAB75380.1;Fischerella__NIES_3754|BAU05467.1;UU774|BLD44_016035;PCC9339|WP_017310254.1
cluster820	4	N/A	N/A	Nostoc_PCC7120|BAB73094.1;Fischerella__NIES_3754|BAU08934.1;UU774|BLD44_018540;PCC9339|WP_016864395.1
cluster821	4	Q8YPR3	GO:0009108; P:coenzyme biosynthetic process; IEA:UniProtKB-UniRule	Nostoc_PCC7120|BAB75828.1;Fischerella__NIES_3754|BAU06232.1;UU774|BLD44_004220;PCC9339|WP_017311483.1
cluster822	4	N/A	N/A	Nostoc_PCC7120|BAB72944.1;Fischerella__NIES_3754|BAU06466.1;UU774|BLD44_009110;PCC9339|WP_017310374.1
cluster823	4	Q50864	GO:0009103; P:lipopolysaccharide biosynthetic process; IEA:UniProtKB-KW	Nostoc_PCC7120|BAB76140.1;Fischerella__NIES_3754|BAU05391.1;UU774|BLD44_004870;PCC9339|WP_017313592.1
cluster824	4	Q44240	GO:0019684; P:photosynthesis, light reaction; IEA:UniProtKB-UniRule	Nostoc_PCC7120|BAB75540.1;Fischerella__NIES_3754|BAU08979.1;UU774|BLD44_019340;PCC9339|WP_017311264.1
cluster825	4	N/A	N/A	Nostoc_PCC7120|BAB76538.1;Fischerella__NIES_3754|BAU06195.1;UU774|BLD44_020715;PCC9339|WP_026082023.1
cluster827	4	N/A	N/A	Nostoc_PCC7120|BAB77933.1;Fischerella__NIES_3754|BAU05179.1;UU774|BLD44_004145;PCC9339|WP_017311497.1
cluster828	4	Q8YMZ0	GO:0044208; P:'de novo' AMP biosynthetic process; IEA:UniProtKB-UniPathway	Nostoc_PCC7120|BAB76483.1;Fischerella__NIES_3754|BAU08097.1;UU774|BLD44_022975;PCC9339|WP_017311692.1
cluster829	4	P72761	N/A	Nostoc_PCC7120|BAB72825.1;Fischerella__NIES_3754|BAU07300.1;UU774|BLD44_026260;PCC9339|WP_009457333.1
cluster830	4	Q1XDQ8	GO:0009507; C:chloroplast; IEA:UniProtKB-SubCell	Nostoc_PCC7120|BAB74836.1;Fischerella__NIES_3754|BAU08847.1;UU774|BLD44_023645;PCC9339|WP_017312942.1
cluster831	4	N/A	N/A	Nostoc_PCC7120|BAB77921.1;Fischerella__NIES_3754|BAU06602.1;UU774|BLD44_010225;PCC9339|WP_017313229.1
cluster832	4	N/A	N/A	Nostoc_PCC7120|BAB72763.1;Fischerella__NIES_3754|BAU07223.1;UU774|BLD44_002955;PCC9339|WP_016861929.1
cluster833	4	Q8L9X2	GO:0061077; P:chaperone-mediated protein folding; IDA:TAIR	Nostoc_PCC7120|BAB77891.1;Fischerella__NIES_3754|BAU08189.1;UU774|BLD44_008205;PCC9339|WP_017309595.1
cluster834	4	P37512	GO:0003824; F:catalytic activity; IEA:InterPro	Nostoc_PCC7120|BAB73194.1;Fischerella__NIES_3754|BAU07986.1;UU774|BLD44_024815;PCC9339|WP_017313400.1
cluster835	4	P28643	GO:0006633; P:fatty acid biosynthetic process; IEA:UniProtKB-UniPathway	Nostoc_PCC7120|BAB72925.1;Fischerella__NIES_3754|BAU06947.1;UU774|BLD44_010735;PCC9339|WP_017312870.1
cluster836	4	N/A	N/A	Nostoc_PCC7120|BAB76093.1;Fischerella__NIES_3754|BAU08823.1;UU774|BLD44_015005;PCC9339|WP_017312796.1
cluster837	4	N/A	N/A	Nostoc_PCC7120|BAB75747.1;Fischerella__NIES_3754|BAU07666.1;UU774|BLD44_018650;PCC9339|WP_017309806.1
cluster838	4	Q55143	GO:0008654; P:phospholipid biosynthetic process; IEA:UniProtKB-KW	Nostoc_PCC7120|BAB77794.1;Fischerella__NIES_3754|BAU08347.1;UU774|BLD44_003190;PCC9339|WP_017311219.1
cluster839	4	N/A	N/A	Nostoc_PCC7120|BAB76152.1;Fischerella__NIES_3754|BAU06357.1;UU774|BLD44_028325;PCC9339|WP_017308917.1
cluster840	4	P58552	GO:0009432; P:SOS response; IEA:UniProtKB-UniRule	Nostoc_PCC7120|BAB74971.1;Fischerella__NIES_3754|BAU06171.1;UU774|BLD44_015940;PCC9339|WP_017310236.1
cluster841	4	Q8Z032	GO:0006364; P:rRNA processing; IEA:UniProtKB-UniRule	Nostoc_PCC7120|BAB77795.1;Fischerella__NIES_3754|BAU08346.1;UU774|BLD44_003195;PCC9339|WP_017311220.1
cluster842	4	Q8YTZ5	GO:0000287; F:magnesium ion binding; IEA:UniProtKB-UniRule	Nostoc_PCC7120|BAB74267.1;Fischerella__NIES_3754|BAU07033.1;UU774|BLD44_025330;PCC9339|WP_017313516.1
cluster843	4	Q55512	GO:0009088; P:threonine biosynthetic process; IEA:UniProtKB-UniRule	Nostoc_PCC7120|BAB75379.1;Fischerella__NIES_3754|BAU05468.1;UU774|BLD44_016030;PCC9339|WP_017310253.1
cluster844	4	Q8YRT9	GO:0070475; P:rRNA base methylation; IEA:UniProtKB-UniRule	Nostoc_PCC7120|BAB75053.1;Fischerella__NIES_3754|BAU05951.1;UU774|BLD44_011300;PCC9339|WP_026082068.1
cluster845	4	N/A	N/A	Nostoc_PCC7120|BAB75994.1;Fischerella__NIES_3754|BAU05171.1;UU774|BLD44_004115;PCC9339|WP_017311503.1
cluster846	4	N/A	N/A	Nostoc_PCC7120|BAB77911.1;Fischerella__NIES_3754|BAU06718.1;UU774|BLD44_017890;PCC9339|WP_017310613.1
cluster847	4	Q8YQJ5	GO:0042274; P:ribosomal small subunit biogenesis; IEA:UniProtKB-UniRule	Nostoc_PCC7120|BAB75527.1;Fischerella__NIES_3754|BAU07358.1;UU774|BLD44_016515;PCC9339|WP_017309911.1
cluster848	4	P51321	GO:0055085; P:transmembrane transport; IEA:InterPro	Nostoc_PCC7120|BAB74072.1;Fischerella__NIES_3754|BAU08152.1;UU774|BLD44_007340;PCC9339|WP_026081943.1
cluster849	4	Q57491	GO:0000271; P:polysaccharide biosynthetic process; IEA:UniProtKB-KW	Nostoc_PCC7120|BAB76528.1;Fischerella__NIES_3754|BAU06239.1;UU774|BLD44_028875;PCC9339|WP_017312107.1
cluster850	4	Q55724	GO:0017150; F:tRNA dihydrouridine synthase activity; IEA:InterPro	Nostoc_PCC7120|BAB73184.1;Fischerella__NIES_3754|BAU07607.1;UU774|BLD44_002940;PCC9339|WP_017311170.1
cluster851	4	N/A	N/A	Nostoc_PCC7120|BAB78053.1;Fischerella__NIES_3754|BAU05039.1;UU774|BLD44_002570;PCC9339|WP_017313103.1
cluster852	4	P9WNH2	GO:0016787; F:hydrolase activity; IEA:UniProtKB-KW	Nostoc_PCC7120|BAB78075.1;Fischerella__NIES_3754|BAU08618.1;UU774|BLD44_004795;PCC9339|WP_026082189.1
cluster853	4	N/A	N/A	Nostoc_PCC7120|BAB76204.1;Fischerella__NIES_3754|BAU06218.1;UU774|BLD44_020605;PCC9339|WP_017311951.1
cluster854	4	Q8YNQ6	GO:0000105; P:histidine biosynthetic process; IEA:UniProtKB-UniRule	Nostoc_PCC7120|BAB76205.1;Fischerella__NIES_3754|BAU06215.1;UU774|BLD44_020610;PCC9339|WP_017311952.1
cluster855	4	Q55874	N/A	Nostoc_PCC7120|BAB76058.1;Fischerella__NIES_3754|BAU04982.1;UU774|BLD44_023610;PCC9339|WP_026082120.1
cluster856	4	O52866	GO:0019439; P:aromatic compound catabolic process; IEA:UniProtKB-KW	Nostoc_PCC7120|BAB77717.1;Fischerella__NIES_3754|BAU04656.1;UU774|BLD44_010390;PCC9339|WP_026082150.1
cluster857	4	Q8YXA2	GO:0009098; P:leucine biosynthetic process; IEA:UniProtKB-UniRule	Nostoc_PCC7120|BAB73270.1;Fischerella__NIES_3754|BAU07535.1;UU774|BLD44_013340;PCC9339|WP_017312133.1
cluster858	4	C4XIQ6	GO:0042254; P:ribosome biogenesis; IEA:UniProtKB-KW	Nostoc_PCC7120|BAB76083.1;Fischerella__NIES_3754|BAU06323.1;UU774|BLD44_010185;PCC9339|WP_017310956.1
cluster859	4	Q8K9A7	GO:0009254; P:peptidoglycan turnover; IEA:InterPro	Nostoc_PCC7120|BAB74632.1;Fischerella__NIES_3754|BAU06121.1;UU774|BLD44_024275;PCC9339|WP_017311279.1
cluster860	4	Q8YUA7	GO:0006457; P:protein folding; IEA:InterPro	Nostoc_PCC7120|BAB74144.1;Fischerella__NIES_3754|BAU07690.1;UU774|BLD44_023460;PCC9339|WP_017312974.1
cluster861	4	P74511	GO:0042651; C:thylakoid membrane; IEA:UniProtKB-SubCell	Nostoc_PCC7120|BAB75861.1;Fischerella__NIES_3754|BAU09011.1;UU774|BLD44_003940;PCC9339|WP_017311540.1
cluster862	4	Q8YNL5	GO:0008643; P:carbohydrate transport; IEA:InterPro	Nostoc_PCC7120|BAB73930.1;Fischerella__NIES_3754|BAU08546.1;UU774|BLD44_014440;PCC9339|WP_017311792.1
cluster863	4	P44790	GO:0006352; P:DNA-templated transcription, initiation; IEA:InterPro	Nostoc_PCC7120|BAB74979.1;Fischerella__NIES_3754|BAU07387.1;UU774|BLD44_014880;PCC9339|WP_017312775.1
cluster864	4	Q8YPJ1	GO:0006412; P:translation; IEA:UniProtKB-UniRule	Nostoc_PCC7120|BAB75902.1;Fischerella__NIES_3754|BAU05126.1;UU774|BLD44_012610;PCC9339|WP_026081884.1
cluster865	4	P77966	GO:0016539; P:intein-mediated protein splicing; IEA:InterPro	Nostoc_PCC7120|BAB76964.1;Fischerella__NIES_3754|BAU07237.1;UU774|BLD44_004645;PCC9339|WP_017313632.1
cluster866	4	P29273	GO:0009635; P:response to herbicide; IEA:UniProtKB-KW	Nostoc_PCC7120|BAB73531.1;Fischerella__NIES_3754|BAU08106.1;UU774|BLD44_022925;PCC9339|WP_017311682.1
cluster867	4	Q8YQI1	GO:0009767; P:photosynthetic electron transport chain; IEA:InterPro	Nostoc_PCC7120|BAB75545.1;Fischerella__NIES_3754|BAU08974.1;UU774|BLD44_019315;PCC9339|WP_196797829.1
cluster868	4	N/A	N/A	Nostoc_PCC7120|BAB74957.1;Fischerella__NIES_3754|BAU06182.1;UU774|BLD44_026355;PCC9339|WP_026081798.1
cluster869	4	N/A	N/A	Nostoc_PCC7120|BAB75816.1;Fischerella__NIES_3754|BAU07961.1;UU774|BLD44_029010;PCC9339|WP_017312281.1
cluster870	4	N/A	N/A	Nostoc_PCC7120|BAB75963.1;Fischerella__NIES_3754|BAU05173.1;UU774|BLD44_004125;PCC9339|WP_155950732.1
cluster871	4	Q8YSJ2	GO:0006189; P:'de novo' IMP biosynthetic process; IEA:UniProtKB-UniRule	Nostoc_PCC7120|BAB74792.1;Fischerella__NIES_3754|BAU08559.1;UU774|BLD44_010330;PCC9339|WP_017313251.1
cluster872	4	N/A	N/A	Nostoc_PCC7120|BAB75525.1;Fischerella__NIES_3754|BAU07360.1;UU774|BLD44_016525;PCC9339|WP_017309909.1
cluster873	4	P74297	GO:0004674; F:protein serine/threonine kinase activity; IEA:UniProtKB-KW	Nostoc_PCC7120|BAB73568.1;Fischerella__NIES_3754|BAU05358.1;UU774|BLD44_019115;PCC9339|WP_017309429.1
cluster874	4	Q8YX02	GO:0009098; P:leucine biosynthetic process; IEA:UniProtKB-UniRule	Nostoc_PCC7120|BAB73374.1;Fischerella__NIES_3754|BAU08165.1;UU774|BLD44_018925;PCC9339|WP_017309862.1
cluster875	4	N/A	N/A	Nostoc_PCC7120|BAB72454.1;Fischerella__NIES_3754|BAU07423.1;UU774|BLD44_024155;PCC9339|WP_017309025.1
cluster876	4	N/A	N/A	Nostoc_PCC7120|BAB72814.1;Fischerella__NIES_3754|BAU06422.1;UU774|BLD44_026155;PCC9339|WP_017313313.1
cluster877	4	Q8YUA3	GO:0042274; P:ribosomal small subunit biogenesis; IEA:UniProtKB-UniRule	Nostoc_PCC7120|BAB74148.1;Fischerella__NIES_3754|BAU07686.1;UU774|BLD44_023480;PCC9339|WP_017312970.1
cluster878	4	Q9HZQ3	GO:0006779; P:porphyrin-containing compound biosynthetic process; IEA:UniProtKB-KW	Nostoc_PCC7120|BAB78055.1;Fischerella__NIES_3754|BAU05288.1;UU774|BLD44_018880;PCC9339|WP_196797814.1
cluster879	4	Q59002	GO:0016757; F:transferase activity, transferring glycosyl groups; IEA:UniProtKB-KW	Nostoc_PCC7120|BAB76135.1;Fischerella__NIES_3754|BAU05393.1;UU774|BLD44_004860;PCC9339|WP_017313594.1
cluster880	4	P53607	GO:0006566; P:threonine metabolic process; ISS:UniProtKB	Nostoc_PCC7120|BAB75931.1;Fischerella__NIES_3754|BAU08818.1;UU774|BLD44_004245;PCC9339|WP_017311479.1
cluster881	4	Q00247	N/A	Nostoc_PCC7120|BAB76116.1;Fischerella__NIES_3754|BAU08676.1;UU774|BLD44_017350;PCC9339|WP_017310723.1
cluster882	4	N/A	N/A	Nostoc_PCC7120|BAB72833.1;Fischerella__NIES_3754|BAU04207.1;UU774|BLD44_017690;PCC9339|WP_026081901.1
cluster883	4	P94479	GO:0030170; F:pyridoxal phosphate binding; IEA:InterPro	Nostoc_PCC7120|BAB77966.1;Fischerella__NIES_3754|BAU07824.1;UU774|BLD44_008645;PCC9339|WP_017309512.1
cluster884	4	N/A	N/A	Nostoc_PCC7120|BAB77619.1;Fischerella__NIES_3754|BAU05518.1;UU774|BLD44_015565;PCC9339|WP_017312460.1
cluster885	4	P72736	GO:0046654; P:tetrahydrofolate biosynthetic process; IEA:UniProtKB-UniPathway	Nostoc_PCC7120|BAB74652.1;Fischerella__NIES_3754|BAU06708.1;UU774|BLD44_017830;PCC9339|WP_017310627.1
cluster886	4	Q8YXK4	GO:0006415; P:translational termination; IEA:UniProtKB-UniRule	Nostoc_PCC7120|BAB73165.1;Fischerella__NIES_3754|BAU08124.1;UU774|BLD44_009695;PCC9339|WP_017311045.1
cluster887	4	Q8YQZ3	GO:0043419; P:urea catabolic process; IEA:UniProtKB-UniPathway	Nostoc_PCC7120|BAB75366.1;Fischerella__NIES_3754|BAU08511.1;UU774|BLD44_026745;PCC9339|WP_026082051.1
cluster888	4	P31606	GO:0042626; F:ATPase activity, coupled to transmembrane movement of substances; IEA:InterPro	Nostoc_PCC7120|BAB75273.1;Fischerella__NIES_3754|BAU07943.1;UU774|BLD44_015290;PCC9339|WP_017312412.1
cluster889	4	Q51879	GO:0042128; P:nitrate assimilation; IEA:UniProtKB-KW	Nostoc_PCC7120|BAB72565.1;Fischerella__NIES_3754|BAU06651.1;UU774|BLD44_010650;PCC9339|WP_017310284.1
cluster890	4	N/A	N/A	Nostoc_PCC7120|BAB77767.1;Fischerella__NIES_3754|BAU04152.1;UU774|BLD44_017325;PCC9339|WP_017310728.1
cluster891	4	Q57689	GO:0006420; P:arginyl-tRNA aminoacylation; IBA:GO_Central	Nostoc_PCC7120|BAB75650.1;Fischerella__NIES_3754|BAU04158.1;UU774|BLD44_017305;PCC9339|WP_081594456.1
cluster892	4	N/A	N/A	Nostoc_PCC7120|BAB74747.1;Fischerella__NIES_3754|BAU09051.1;UU774|BLD44_014425;PCC9339|WP_017311788.1
cluster893	4	Q55707	N/A	Nostoc_PCC7120|BAB74041.1;Fischerella__NIES_3754|BAU05644.1;UU774|BLD44_014275;PCC9339|WP_017308969.1
cluster894	4	N/A	N/A	Nostoc_PCC7120|BAB75780.1;Fischerella__NIES_3754|BAU06463.1;UU774|BLD44_009135;PCC9339|WP_044449814.1
cluster895	4	Q03Y57	GO:0001680; P:tRNA 3'-terminal CCA addition; IEA:UniProtKB-UniRule	Nostoc_PCC7120|BAB74835.1;Fischerella__NIES_3754|BAU08848.1;UU774|BLD44_023650;PCC9339|WP_017312941.1
cluster896	4	Q3MC09	GO:0009767; P:photosynthetic electron transport chain; IEA:InterPro	Nostoc_PCC7120|BAB75544.1;Fischerella__NIES_3754|BAU08975.1;UU774|BLD44_019320;PCC9339|WP_016861091.1
cluster897	4	N/A	N/A	Nostoc_PCC7120|BAB76287.1;Fischerella__NIES_3754|BAU07782.1;UU774|BLD44_002455;PCC9339|WP_017310868.1
cluster898	4	Q8YUR7	GO:0009236; P:cobalamin biosynthetic process; IEA:InterPro	Nostoc_PCC7120|BAB73967.1;Fischerella__NIES_3754|BAU07865.1;UU774|BLD44_005960;PCC9339|WP_017309220.1
cluster899	4	B7KFF5	GO:0006556; P:S-adenosylmethionine biosynthetic process; IEA:UniProtKB-UniPathway	Nostoc_PCC7120|BAB74943.1;Fischerella__NIES_3754|BAU04289.1;UU774|BLD44_003490;PCC9339|WP_017311625.1
cluster900	4	P54734	GO:0004674; F:protein serine/threonine kinase activity; IEA:UniProtKB-KW	Nostoc_PCC7120|BAB76512.1;Fischerella__NIES_3754|BAU06597.1;UU774|BLD44_015770;PCC9339|WP_017310202.1
cluster901	4	P44468	GO:0008360; P:regulation of cell shape; IBA:GO_Central	Nostoc_PCC7120|BAB72611.1;Fischerella__NIES_3754|BAU05565.1;UU774|BLD44_013040;PCC9339|WP_017310942.1
cluster902	4	Q55720	GO:0005886; C:plasma membrane; IEA:UniProtKB-SubCell	Nostoc_PCC7120|BAB76207.1;Fischerella__NIES_3754|BAU06213.1;UU774|BLD44_020620;PCC9339|WP_017311954.1
cluster903	4	N/A	N/A	Nostoc_PCC7120|BAB77758.1;Fischerella__NIES_3754|BAU07149.1;UU774|BLD44_016160;PCC9339|WP_017310126.1
cluster904	4	P0A3G4	GO:0009636; P:response to toxic substance; IEA:UniProtKB-KW	Nostoc_PCC7120|BAB73310.1;Fischerella__NIES_3754|BAU07835.1;UU774|BLD44_026185;PCC9339|WP_017309612.1
cluster905	4	N/A	N/A	Nostoc_PCC7120|BAB76608.1;Fischerella__NIES_3754|BAU06991.1;UU774|BLD44_015670;PCC9339|WP_026082082.1
cluster906	4	Q3AC10	GO:0033362; P:lysine biosynthetic process via diaminopimelate, diaminopimelate-aminotransferase pathway; IEA:UniProtKB-UniRule	Nostoc_PCC7120|BAB74464.1;Fischerella__NIES_3754|BAU04968.1;UU774|BLD44_001735;PCC9339|WP_017313791.1
cluster907	4	P74606	GO:0016491; F:oxidoreductase activity; IEA:UniProtKB-KW	Nostoc_PCC7120|BAB76954.1;Fischerella__NIES_3754|BAU08131.1;UU774|BLD44_009655;PCC9339|WP_017311052.1
cluster908	4	Q55898	GO:0006799; P:polyphosphate biosynthetic process; IEA:UniProtKB-UniRule	Nostoc_PCC7120|BAB75292.1;Fischerella__NIES_3754|BAU07634.1;UU774|BLD44_023510;PCC9339|WP_017312964.1
cluster909	4	N/A	N/A	Nostoc_PCC7120|BAB75792.1;Fischerella__NIES_3754|BAU04250.1;UU774|BLD44_010595;PCC9339|WP_017310293.1
cluster910	4	N/A	N/A	Nostoc_PCC7120|BAB73701.1;Fischerella__NIES_3754|BAU06344.1;UU774|BLD44_014130;PCC9339|WP_017308939.1
cluster911	4	Q55630	GO:0046777; P:protein autophosphorylation; IBA:GO_Central	Nostoc_PCC7120|BAB74858.1;Fischerella__NIES_3754|BAU06103.1;UU774|BLD44_002645;PCC9339|WP_017313118.1
cluster912	4	P16534	GO:0009306; P:protein secretion; IEA:InterPro	Nostoc_PCC7120|BAB74374.1;Fischerella__NIES_3754|BAU08607.1;UU774|BLD44_018970;PCC9339|WP_017311458.1
cluster913	4	Q55500	GO:0006744; P:ubiquinone biosynthetic process; IBA:GO_Central	Nostoc_PCC7120|BAB75252.1;Fischerella__NIES_3754|BAU06848.1;UU774|BLD44_028995;PCC9339|WP_017311837.1
cluster914	4	D9N164	GO:0034765; P:regulation of ion transmembrane transport; IEA:UniProtKB-KW	Nostoc_PCC7120|BAB72911.1;Fischerella__NIES_3754|BAU05828.1;UU774|BLD44_018135;PCC9339|WP_017310570.1
cluster915	4	P9WJY0	GO:0055085; P:transmembrane transport; IEA:InterPro	Nostoc_PCC7120|BAB75875.1;Fischerella__NIES_3754|BAU08480.1;UU774|BLD44_028165;PCC9339|WP_017311766.1
cluster916	4	Q110N2	GO:0043953; P:protein transport by the Tat complex; IEA:UniProtKB-UniRule	Nostoc_PCC7120|BAB72802.1;Fischerella__NIES_3754|BAU06516.1;UU774|BLD44_028235;PCC9339|WP_016858680.1
cluster917	4	N/A	N/A	Nostoc_PCC7120|BAB73770.1;Fischerella__NIES_3754|BAU08720.1;UU774|BLD44_005080;PCC9339|WP_026082089.1
cluster918	4	A4WDK7	GO:0035529; F:NADH pyrophosphatase activity; IEA:UniProtKB-EC	Nostoc_PCC7120|BAB77734.1;Fischerella__NIES_3754|BAU08024.1;UU774|BLD44_024980;PCC9339|WP_017313371.1
cluster919	4	N/A	N/A	Nostoc_PCC7120|BAB76500.1;Fischerella__NIES_3754|BAU07003.1;UU774|BLD44_026550;PCC9339|WP_026082049.1
cluster920	4	Q8YPJ6	GO:0006412; P:translation; IEA:UniProtKB-UniRule	Nostoc_PCC7120|BAB75897.1;Fischerella__NIES_3754|BAU05121.1;UU774|BLD44_012585;PCC9339|WP_017310477.1
cluster921	4	Q8YWL4	GO:0000105; P:histidine biosynthetic process; IEA:UniProtKB-UniRule	Nostoc_PCC7120|BAB77957.1;Fischerella__NIES_3754|BAU07632.1;UU774|BLD44_008785;PCC9339|WP_017313044.1
cluster922	4	N/A	N/A	Nostoc_PCC7120|BAB73103.1;Fischerella__NIES_3754|BAU06155.1;UU774|BLD44_016905;PCC9339|WP_026082146.1
cluster923	4	O64518	GO:0043068; P:positive regulation of programmed cell death; IDA:TAIR	Nostoc_PCC7120|BAB76836.1;Fischerella__NIES_3754|BAU08333.1;UU774|BLD44_003140;PCC9339|WP_017311208.1
cluster925	4	P82538	GO:0015979; P:photosynthesis; IEA:InterPro	Nostoc_PCC7120|BAB74775.1;Fischerella__NIES_3754|BAU05652.1;UU774|BLD44_026480;PCC9339|WP_026081804.1
cluster926	4	N/A	N/A	Nostoc_PCC7120|BAB73309.1;Fischerella__NIES_3754|BAU08599.1;UU774|BLD44_011060;PCC9339|WP_017312316.1
cluster927	4	N/A	N/A	Nostoc_PCC7120|BAB72900.1;Fischerella__NIES_3754|BAU06091.1;UU774|BLD44_002710;PCC9339|WP_017313128.1
cluster928	4	Q8YRR1	GO:0006777; P:Mo-molybdopterin cofactor biosynthetic process; IEA:UniProtKB-UniRule	Nostoc_PCC7120|BAB75081.1;Fischerella__NIES_3754|BAU07609.1;UU774|BLD44_003250;PCC9339|WP_017311672.1
cluster929	4	Q8YPH9	GO:0006412; P:translation; IEA:UniProtKB-UniRule	Nostoc_PCC7120|BAB75914.1;Fischerella__NIES_3754|BAU05138.1;UU774|BLD44_012670;PCC9339|WP_017310494.1
cluster930	4	Q8YPK3	GO:0006351; P:transcription, DNA-templated; IEA:UniProtKB-UniRule	Nostoc_PCC7120|BAB75890.1;Fischerella__NIES_3754|BAU05115.1;UU774|BLD44_012550;PCC9339|WP_017310473.1
cluster931	4	Q55669	GO:0007165; P:signal transduction; IBA:GO_Central	Nostoc_PCC7120|BAB75119.1;Fischerella__NIES_3754|BAU07534.1;UU774|BLD44_012775;PCC9339|WP_017310516.1
cluster932	4	P74641	N/A	Nostoc_PCC7120|BAB73524.1;Fischerella__NIES_3754|BAU05613.1;UU774|BLD44_007600;PCC9339|WP_017309970.1
cluster933	4	Q38833	GO:0015995; P:chlorophyll biosynthetic process; IEA:UniProtKB-UniPathway	Nostoc_PCC7120|BAB76179.1;Fischerella__NIES_3754|BAU06260.1;UU774|BLD44_000410;PCC9339|WP_017311299.1
cluster935	4	N/A	N/A	Nostoc_PCC7120|BAB73005.1;Fischerella__NIES_3754|BAU04192.1;UU774|BLD44_012270;PCC9339|WP_017310418.1
cluster936	4	N/A	N/A	Nostoc_PCC7120|BAB72549.1;Fischerella__NIES_3754|BAU06569.1;UU774|BLD44_008605;PCC9339|WP_017309518.1
cluster937	4	N/A	N/A	Nostoc_PCC7120|BAB76275.1;Fischerella__NIES_3754|BAU07261.1;UU774|BLD44_025465;PCC9339|WP_017313492.1
cluster938	4	P74297	GO:0004674; F:protein serine/threonine kinase activity; IEA:UniProtKB-KW	Nostoc_PCC7120|BAB74967.1;Fischerella__NIES_3754|BAU06173.1;UU774|BLD44_026225;PCC9339|WP_026081796.1
cluster939	4	Q58543	GO:0055085; P:transmembrane transport; IEA:InterPro	Nostoc_PCC7120|BAB73370.1;Fischerella__NIES_3754|BAU04767.1;UU774|BLD44_014395;PCC9339|WP_017311782.1
cluster940	4	Q8YLJ5	GO:0006412; P:translation; IEA:UniProtKB-UniRule	Nostoc_PCC7120|BAB77002.1;Fischerella__NIES_3754|BAU04933.1;UU774|BLD44_001930;PCC9339|WP_017313756.1
cluster941	4	N/A	N/A	Nostoc_PCC7120|BAB73783.1;Fischerella__NIES_3754|BAU08753.1;UU774|BLD44_011755;PCC9339|WP_017308859.1
cluster942	4	N/A	N/A	Nostoc_PCC7120|BAB76321.1;Fischerella__NIES_3754|BAU05191.1;UU774|BLD44_004195;PCC9339|WP_017311488.1
cluster943	4	N/A	N/A	Nostoc_PCC7120|BAB73428.1;Fischerella__NIES_3754|BAU05312.1;UU774|BLD44_018740;PCC9339|WP_017309823.1
cluster944	4	Q9FXA8	GO:0005987; P:sucrose catabolic process; IMP:TAIR	Nostoc_PCC7120|BAB72776.1;Fischerella__NIES_3754|BAU08893.1;UU774|BLD44_019245;PCC9339|WP_026081950.1
cluster945	4	O50316	GO:0006177; P:GMP biosynthetic process; IEA:UniProtKB-UniRule	Nostoc_PCC7120|BAB77575.1;Fischerella__NIES_3754|BAU07708.1;UU774|BLD44_023370;PCC9339|WP_017312995.1
cluster946	4	P55184	GO:0006355; P:regulation of transcription, DNA-templated; IEA:InterPro	Nostoc_PCC7120|BAB72870.1;Fischerella__NIES_3754|BAU04953.1;UU774|BLD44_001815;PCC9339|WP_017313777.1
cluster947	4	N/A	N/A	Nostoc_PCC7120|BAB72851.1;Fischerella__NIES_3754|BAU05919.1;UU774|BLD44_012100;PCC9339|WP_017309121.1
cluster948	4	O51481	GO:0004040; F:amidase activity; IEA:InterPro	Nostoc_PCC7120|BAB73281.1;Fischerella__NIES_3754|BAU06378.1;UU774|BLD44_025560;PCC9339|WP_017309144.1
cluster949	4	P54752	GO:0006526; P:arginine biosynthetic process; IEA:UniProtKB-UniRule	Nostoc_PCC7120|BAB73037.1;Fischerella__NIES_3754|BAU06160.1;UU774|BLD44_002420;PCC9339|WP_017310864.1
cluster950	4	N/A	N/A	Nostoc_PCC7120|BAB75113.1;Fischerella__NIES_3754|BAU05166.1;UU774|BLD44_004080;PCC9339|WP_017311510.1
cluster951	4	N/A	N/A	Nostoc_PCC7120|BAB73047.1;Fischerella__NIES_3754|BAU07113.1;UU774|BLD44_015050;PCC9339|WP_017312805.1
cluster952	4	Q8YN97	GO:0009156; P:ribonucleoside monophosphate biosynthetic process; IEA:UniProtKB-UniRule	Nostoc_PCC7120|BAB76369.1;Fischerella__NIES_3754|BAU07976.1;UU774|BLD44_024780;PCC9339|WP_017313407.1
cluster953	4	Q51876	GO:0008236; F:serine-type peptidase activity; IEA:InterPro	Nostoc_PCC7120|BAB74003.1;Fischerella__NIES_3754|BAU07092.1;UU774|BLD44_017425;PCC9339|WP_017310708.1
cluster954	4	Q8TRA4	GO:0050270; F:S-adenosylhomocysteine deaminase activity; IBA:GO_Central	Nostoc_PCC7120|BAB75448.1;Fischerella__NIES_3754|BAU05925.1;UU774|BLD44_026980;PCC9339|WP_017309478.1
cluster955	4	A6Q0K5	GO:0019253; P:reductive pentose-phosphate cycle; IEA:UniProtKB-KW	Nostoc_PCC7120|BAB74549.1;Fischerella__NIES_3754|BAU06098.1;UU774|BLD44_002665;PCC9339|WP_017313122.1
cluster956	4	P74297	GO:0004674; F:protein serine/threonine kinase activity; IEA:UniProtKB-KW	Nostoc_PCC7120|BAB76537.1;Fischerella__NIES_3754|BAU06196.1;UU774|BLD44_020710;PCC9339|WP_017311974.1
cluster957	4	N/A	N/A	Nostoc_PCC7120|BAB74918.1;Fischerella__NIES_3754|BAU04958.1;UU774|BLD44_001785;PCC9339|WP_017313782.1
cluster958	4	P35164	GO:0006355; P:regulation of transcription, DNA-templated; IEA:InterPro	Nostoc_PCC7120|BAB75286.1;Fischerella__NIES_3754|BAU08133.1;UU774|BLD44_009625;PCC9339|WP_017311058.1
cluster959	4	N/A	N/A	Nostoc_PCC7120|BAB73092.1;Fischerella__NIES_3754|BAU07180.1;UU774|BLD44_009770;PCC9339|WP_017311030.1
cluster960	4	P72604	GO:0017038; P:protein import; IBA:GO_Central	Nostoc_PCC7120|BAB76746.1;Fischerella__NIES_3754|BAU06928.1;UU774|BLD44_017140;PCC9339|WP_017310781.1
cluster961	4	Q8YXE4	GO:0006436; P:tryptophanyl-tRNA aminoacylation; IEA:UniProtKB-UniRule	Nostoc_PCC7120|BAB73226.1;Fischerella__NIES_3754|BAU08924.1;UU774|BLD44_017755;PCC9339|WP_017310639.1
cluster962	4	N/A	N/A	Nostoc_PCC7120|BAB76280.1;Fischerella__NIES_3754|BAU07266.1;UU774|BLD44_000935;PCC9339|WP_026082176.1
cluster963	4	Q93CB7	GO:0000155; F:phosphorelay sensor kinase activity; IEA:InterPro	Nostoc_PCC7120|BAB76425.1;Fischerella__NIES_3754|BAU06661.1;UU774|BLD44_017665;PCC9339|WP_017310658.1
cluster964	4	Q55088	GO:0005992; P:trehalose biosynthetic process; IEA:UniProtKB-UniPathway	Nostoc_PCC7120|BAB72832.1;Fischerella__NIES_3754|BAU07279.1;UU774|BLD44_001000;PCC9339|WP_017313472.1
cluster965	4	Q8YVQ0	GO:0009423; P:chorismate biosynthetic process; IEA:UniProtKB-UniPathway	Nostoc_PCC7120|BAB73623.1;Fischerella__NIES_3754|BAU07042.1;UU774|BLD44_025675;PCC9339|WP_017309163.1
cluster966	4	N/A	N/A	Nostoc_PCC7120|BAB73216.1;Fischerella__NIES_3754|BAU04262.1;UU774|BLD44_013540;PCC9339|WP_017312911.1
cluster967	4	N/A	N/A	Nostoc_PCC7120|BAB72424.1;Fischerella__NIES_3754|BAU08369.1;UU774|BLD44_001040;PCC9339|WP_017313464.1
cluster968	4	Q8YVG9	GO:0006275; P:regulation of DNA replication; IEA:UniProtKB-UniRule	Nostoc_PCC7120|BAB73708.1;Fischerella__NIES_3754|BAU06351.1;UU774|BLD44_014095;PCC9339|WP_017308933.1
cluster969	4	N/A	N/A	Nostoc_PCC7120|BAB72811.1;Fischerella__NIES_3754|BAU06424.1;UU774|BLD44_026140;PCC9339|WP_009453717.1
cluster970	4	Q9ZV06	GO:0006591; P:ornithine metabolic process; IBA:GO_Central	Nostoc_PCC7120|BAB75949.1;Fischerella__NIES_3754|BAU06063.1;UU774|BLD44_015375;PCC9339|WP_017310123.1
cluster971	4	Q8YZS3	N/A	Nostoc_PCC7120|BAB72342.1;Fischerella__NIES_3754|BAU08441.1;UU774|BLD44_009960;PCC9339|WP_017310997.1
cluster972	4	Q58457	GO:0016757; F:transferase activity, transferring glycosyl groups; IEA:UniProtKB-KW	Nostoc_PCC7120|BAB74770.1;Fischerella__NIES_3754|BAU05865.1;UU774|BLD44_017490;PCC9339|WP_017310697.1
cluster973	4	N/A	N/A	Nostoc_PCC7120|BAB75484.1;Fischerella__NIES_3754|BAU08216.1;UU774|BLD44_001335;PCC9339|WP_017309079.1
cluster975	4	P0DOA0	GO:0000160; P:phosphorelay signal transduction system; IDA:UniProtKB	Nostoc_PCC7120|BAB74924.1;Fischerella__NIES_3754|BAU08630.1;UU774|BLD44_023315;PCC9339|WP_071524812.1
cluster976	4	N/A	N/A	Nostoc_PCC7120|BAB73093.1;Fischerella__NIES_3754|BAU07181.1;UU774|BLD44_009765;PCC9339|WP_017311031.1
cluster977	4	Q93SW9	GO:0015979; P:photosynthesis; IEA:UniProtKB-UniRule	Nostoc_PCC7120|BAB74151.1;Fischerella__NIES_3754|BAU05534.1;UU774|BLD44_000205;PCC9339|WP_017311338.1
cluster978	4	N/A	N/A	Nostoc_PCC7120|BAB73477.1;Fischerella__NIES_3754|BAU06314.1;UU774|BLD44_014540;PCC9339|WP_017311813.1
cluster979	4	P74193	GO:0009088; P:threonine biosynthetic process; IEA:UniProtKB-UniPathway	Nostoc_PCC7120|BAB73771.1;Fischerella__NIES_3754|BAU06871.1;UU774|BLD44_021650;PCC9339|WP_017309385.1
cluster980	4	P52876	GO:0005886; C:plasma membrane; IEA:UniProtKB-SubCell	Nostoc_PCC7120|BAB78064.1;Fischerella__NIES_3754|BAU08874.1;UU774|BLD44_008880;PCC9339|WP_017313061.1
cluster981	4	Q55117	GO:0042372; P:phylloquinone biosynthetic process; IEA:UniProtKB-UniRule	Nostoc_PCC7120|BAB77558.1;Fischerella__NIES_3754|BAU05629.1;UU774|BLD44_010895;PCC9339|WP_017311240.1
cluster982	4	Q8YZV9	GO:0009088; P:threonine biosynthetic process; IEA:UniProtKB-UniRule	Nostoc_PCC7120|BAB72304.1;Fischerella__NIES_3754|BAU07853.1;UU774|BLD44_005880;PCC9339|WP_017309230.1
cluster983	4	Q9WWM4	GO:0019684; P:photosynthesis, light reaction; IEA:UniProtKB-UniRule	Nostoc_PCC7120|BAB77750.1;Fischerella__NIES_3754|BAU07062.1;UU774|BLD44_020785;PCC9339|WP_016860688.1
cluster984	4	Q2RAR6	GO:0055114; P:oxidation-reduction process; IEA:UniProtKB-KW	Nostoc_PCC7120|BAB74821.1;Fischerella__NIES_3754|BAU08764.1;UU774|BLD44_001455;PCC9339|WP_017313848.1
cluster985	4	N/A	N/A	Nostoc_PCC7120|BAB73751.1;Fischerella__NIES_3754|BAU05290.1;UU774|BLD44_018900;PCC9339|WP_077166363.1
cluster986	4	Q9FFZ1	GO:0015996; P:chlorophyll catabolic process; IMP:TAIR	Nostoc_PCC7120|BAB73162.1;Fischerella__NIES_3754|BAU08121.1;UU774|BLD44_009715;PCC9339|WP_017311042.1
cluster987	4	P73340	GO:0007062; P:sister chromatid cohesion; IEA:InterPro	Nostoc_PCC7120|BAB73085.1;Fischerella__NIES_3754|BAU04736.1;UU774|BLD44_019660;PCC9339|WP_026081735.1
cluster988	4	P9WMN6	GO:0008152; P:metabolic process; IEA:UniProtKB-KW	Nostoc_PCC7120|BAB74605.1;Fischerella__NIES_3754|BAU06364.1;UU774|BLD44_025595;PCC9339|WP_017309151.1
cluster989	4	P37894	GO:0006355; P:regulation of transcription, DNA-templated; IEA:InterPro	Nostoc_PCC7120|BAB78054.1;Fischerella__NIES_3754|BAU05289.1;UU774|BLD44_018885;PCC9339|WP_017309856.1
cluster990	4	N/A	N/A	Nostoc_PCC7120|BAB72512.1;Fischerella__NIES_3754|BAU07576.1;UU774|BLD44_026995;PCC9339|WP_017309475.1
cluster991	4	N/A	N/A	Nostoc_PCC7120|BAB73122.1;Fischerella__NIES_3754|BAU08759.1;UU774|BLD44_001485;PCC9339|WP_026082222.1
cluster993	4	Q58973	GO:0019354; P:siroheme biosynthetic process; IEA:InterPro	Nostoc_PCC7120|BAB76397.1;Fischerella__NIES_3754|BAU04134.1;UU774|BLD44_011320;PCC9339|WP_017312364.1
cluster994	4	Q8YVT9	GO:0101030; P:tRNA-guanine transglycosylation; IEA:InterPro	Nostoc_PCC7120|BAB73584.1;Fischerella__NIES_3754|BAU08262.1;UU774|BLD44_021915;PCC9339|WP_196797874.1
cluster995	4	N/A	N/A	Nostoc_PCC7120|BAB76772.1;Fischerella__NIES_3754|BAU06952.1;UU774|BLD44_018170;PCC9339|WP_017310563.1
cluster996	4	Q9LV93	GO:0009624; P:response to nematode; IEP:TAIR	Nostoc_PCC7120|BAB75882.1;Fischerella__NIES_3754|BAU08572.1;UU774|BLD44_003810;PCC9339|WP_017311570.1
cluster997	4	N/A	N/A	Nostoc_PCC7120|BAB73105.1;Fischerella__NIES_3754|BAU06153.1;UU774|BLD44_016895;PCC9339|WP_017313207.1
cluster998	4	Q3MFA1	GO:0003743; F:translation initiation factor activity; IEA:UniProtKB-UniRule	Nostoc_PCC7120|BAB75894.1;Fischerella__NIES_3754|BAU05118.1;UU774|BLD44_012570;PCC9339|WP_006276978.1
cluster999	4	Q8YMS8	GO:0006605; P:protein targeting; IEA:UniProtKB-UniRule	Nostoc_PCC7120|BAB76550.1;Fischerella__NIES_3754|BAU08765.1;UU774|BLD44_019190;PCC9339|WP_017309444.1
cluster1000	4	Q9RVX8	GO:0005886; C:plasma membrane; IEA:UniProtKB-SubCell	Nostoc_PCC7120|BAB78244.1;Fischerella__NIES_3754|BAU06336.1;UU774|BLD44_014200;PCC9339|WP_017308953.1
cluster1001	4	N/A	N/A	Nostoc_PCC7120|BAB74169.1;Fischerella__NIES_3754|BAU07660.1;UU774|BLD44_011040;PCC9339|WP_017312312.1
cluster1002	4	Q8AVY8	GO:0006633; P:fatty acid biosynthetic process; IEA:UniProtKB-UniPathway	Nostoc_PCC7120|BAB74590.1;Fischerella__NIES_3754|BAU04769.1;UU774|BLD44_002475;PCC9339|WP_017310872.1
cluster1003	4	N/A	N/A	Nostoc_PCC7120|BAB75777.1;Fischerella__NIES_3754|BAU04298.1;UU774|BLD44_003590;PCC9339|WP_017311610.1
cluster1004	4	N/A	N/A	Nostoc_PCC7120|BAB76973.1;Fischerella__NIES_3754|BAU08251.1;UU774|BLD44_021860;PCC9339|WP_017311908.1
cluster1005	4	Q8YQC4	GO:0006782; P:protoporphyrinogen IX biosynthetic process; IEA:UniProtKB-UniPathway	Nostoc_PCC7120|BAB75608.1;Fischerella__NIES_3754|BAU04940.1;UU774|BLD44_001885;PCC9339|WP_017313765.1
cluster1006	4	Q9A5I5	GO:0000160; P:phosphorelay signal transduction system; IEA:UniProtKB-KW	Nostoc_PCC7120|BAB75463.1;Fischerella__NIES_3754|BAU06413.1;UU774|BLD44_008500;PCC9339|WP_017309539.1
cluster1007	4	P73821	GO:0006564; P:L-serine biosynthetic process; IEA:UniProtKB-KW	Nostoc_PCC7120|BAB73589.1;Fischerella__NIES_3754|BAU07173.1;UU774|BLD44_006115;PCC9339|WP_017309191.1
cluster1008	4	O06483	GO:0016757; F:transferase activity, transferring glycosyl groups; IEA:UniProtKB-KW	Nostoc_PCC7120|BAB76492.1;Fischerella__NIES_3754|BAU04911.1;UU774|BLD44_025505;PCC9339|WP_017309131.1
cluster1009	4	P37693	GO:0017000; P:antibiotic biosynthetic process; IEA:UniProtKB-KW	Nostoc_PCC7120|BAB77056.1;Fischerella__NIES_3754|BAU07428.1;UU774|BLD44_024190;PCC9339|WP_017309032.1
cluster1010	4	Q8DG60	GO:0010206; P:photosystem II repair; IDA:UniProtKB	Nostoc_PCC7120|BAB73215.1;Fischerella__NIES_3754|BAU06233.1;UU774|BLD44_004210;PCC9339|WP_017311485.1
cluster1011	4	P12408	GO:0015986; P:ATP synthesis coupled proton transport; IEA:InterPro	Nostoc_PCC7120|BAB77528.1;Fischerella__NIES_3754|BAU07530.1;UU774|BLD44_002840;PCC9339|WP_017311146.1
cluster1012	4	Q8YXJ9	GO:0046677; P:response to antibiotic; IEA:UniProtKB-UniRule	Nostoc_PCC7120|BAB73171.1;Fischerella__NIES_3754|BAU08992.1;UU774|BLD44_008290;PCC9339|WP_017309578.1
cluster1013	4	Q55804	GO:0034057; F:RNA strand-exchange activity; IDA:UniProtKB	Nostoc_PCC7120|BAB73180.1;Fischerella__NIES_3754|BAU06274.1;UU774|BLD44_000450;PCC9339|WP_017311292.1
cluster1014	4	P0A3S6	GO:0019684; P:photosynthesis, light reaction; IEA:UniProtKB-UniRule	Nostoc_PCC7120|BAB75541.1;Fischerella__NIES_3754|BAU08978.1;UU774|BLD44_019335;PCC9339|WP_026081953.1
cluster1015	4	O32197	GO:0006355; P:regulation of transcription, DNA-templated; IEA:InterPro	Nostoc_PCC7120|BAB75467.1;Fischerella__NIES_3754|BAU06416.1;UU774|BLD44_008520;PCC9339|WP_017309535.1
cluster1016	4	Q736M3	GO:0071555; P:cell wall organization; IEA:UniProtKB-KW	Nostoc_PCC7120|BAB75078.1;Fischerella__NIES_3754|BAU08112.1;UU774|BLD44_003230;PCC9339|WP_017311675.1
cluster1017	4	N/A	N/A	Nostoc_PCC7120|BAB74833.1;Fischerella__NIES_3754|BAU07545.1;UU774|BLD44_011160;PCC9339|WP_071524800.1
cluster1018	4	Q8YP79	GO:0048038; F:quinone binding; IEA:UniProtKB-KW	Nostoc_PCC7120|BAB76020.1;Fischerella__NIES_3754|BAU05066.1;UU774|BLD44_022875;PCC9339|WP_017313691.1
cluster1019	4	P76396	N/A	Nostoc_PCC7120|BAB74521.1;Fischerella__NIES_3754|BAU08652.1;UU774|BLD44_029095;PCC9339|WP_017312264.1
cluster1020	4	O52788	GO:0009103; P:lipopolysaccharide biosynthetic process; IEA:InterPro	Nostoc_PCC7120|BAB74758.1;Fischerella__NIES_3754|BAU05872.1;UU774|BLD44_017460;PCC9339|WP_017310703.1
cluster1021	4	Q8YSI2	GO:0055129; P:L-proline biosynthetic process; IEA:UniProtKB-UniPathway	Nostoc_PCC7120|BAB74802.1;Fischerella__NIES_3754|BAU07011.1;UU774|BLD44_026720;PCC9339|WP_026081739.1
cluster1022	4	P0A992	GO:0006096; P:glycolytic process; IEA:UniProtKB-KW	Nostoc_PCC7120|BAB75434.1;Fischerella__NIES_3754|BAU07094.1;UU774|BLD44_011450;PCC9339|WP_017309996.1
cluster1023	4	N/A	N/A	Nostoc_PCC7120|BAB74956.1;Fischerella__NIES_3754|BAU08835.1;UU774|BLD44_012355;PCC9339|WP_017310427.1
cluster1024	4	N/A	N/A	Nostoc_PCC7120|BAB75678.1;Fischerella__NIES_3754|BAU07795.1;UU774|BLD44_002250;PCC9339|WP_017310830.1
cluster1025	4	N/A	N/A	Nostoc_PCC7120|BAB75166.1;PCC9339|WP_017308958.1;Fischerella__NIES_3754|BAU08519.1;UU774|BLD44_014245
cluster1026	4	Q6IE26	GO:0016787; F:hydrolase activity; IEA:UniProtKB-KW	Nostoc_PCC7120|BAB75920.1;Fischerella__NIES_3754|BAU08046.1;UU774|BLD44_004560;PCC9339|WP_017313645.1
cluster1027	4	Q8YPI5	GO:0006412; P:translation; IEA:UniProtKB-UniRule	Nostoc_PCC7120|BAB75908.1;Fischerella__NIES_3754|BAU05132.1;UU774|BLD44_012640;PCC9339|WP_017310488.1
cluster1028	4	P73627	GO:0004672; F:protein kinase activity; IEA:InterPro	Nostoc_PCC7120|BAB76214.1;Fischerella__NIES_3754|BAU05054.1;UU774|BLD44_016335;PCC9339|WP_017309950.1
cluster1029	4	P94440	GO:0016887; F:ATPase activity; IEA:InterPro	Nostoc_PCC7120|BAB74071.1;Fischerella__NIES_3754|BAU08151.1;UU774|BLD44_007345;PCC9339|WP_017311110.1
cluster1030	4	Q8YRM9	GO:0032977; F:membrane insertase activity; IEA:InterPro	Nostoc_PCC7120|BAB75114.1;Fischerella__NIES_3754|BAU05167.1;UU774|BLD44_004090;PCC9339|WP_017311507.1
cluster1031	4	P39912	GO:0009423; P:chorismate biosynthetic process; IEA:UniProtKB-UniPathway	Nostoc_PCC7120|BAB74749.1;Fischerella__NIES_3754|BAU09048.1;UU774|BLD44_014410;PCC9339|WP_017311785.1
cluster1032	4	P0AFK1	GO:0008237; F:metallopeptidase activity; IEA:UniProtKB-KW	Nostoc_PCC7120|BAB76917.1;Fischerella__NIES_3754|BAU05210.1;UU774|BLD44_026015;PCC9339|WP_017313338.1
cluster1033	4	Q8H1F6	GO:0003924; F:GTPase activity; IDA:TAIR	Nostoc_PCC7120|BAB72702.1;Fischerella__NIES_3754|BAU08304.1;UU774|BLD44_024070;PCC9339|WP_017309006.1
cluster1034	4	N/A	N/A	Nostoc_PCC7120|BAB77715.1;Fischerella__NIES_3754|BAU07651.1;UU774|BLD44_024520;PCC9339|WP_017309871.1
cluster1035	4	Q933I3	GO:0006508; P:proteolysis; IEA:InterPro	Nostoc_PCC7120|BAB74516.1;Fischerella__NIES_3754|BAU07621.1;UU774|BLD44_008735;PCC9339|WP_017313034.1
cluster1036	4	N/A	N/A	Nostoc_PCC7120|BAB73680.1;Fischerella__NIES_3754|BAU07412.1;UU774|BLD44_024110;PCC9339|WP_017309013.1
cluster1037	4	P44469	GO:0008360; P:regulation of cell shape; IEA:UniProtKB-KW	Nostoc_PCC7120|BAB76744.1;Fischerella__NIES_3754|BAU07119.1;UU774|BLD44_025310;PCC9339|WP_017313520.1
cluster1038	4	P94593	GO:0004386; F:helicase activity; IEA:UniProtKB-KW	Nostoc_PCC7120|BAB76097.1;Fischerella__NIES_3754|BAU07647.1;UU774|BLD44_013305;PCC9339|WP_017312126.1
cluster1039	4	N/A	N/A	Nostoc_PCC7120|BAB74058.1;Fischerella__NIES_3754|BAU08648.1;PCC9339|WP_017312268.1;UU774|BLD44_029075
cluster1040	4	P74615	GO:0030288; C:outer membrane-bounded periplasmic space; HDA:UniProtKB	Nostoc_PCC7120|BAB75496.1;Fischerella__NIES_3754|BAU06913.1;UU774|BLD44_012030;PCC9339|WP_017309109.1
cluster1041	4	P73246	GO:0034628; P:'de novo' NAD biosynthetic process from aspartate; IBA:GO_Central	Nostoc_PCC7120|BAB74182.1;Fischerella__NIES_3754|BAU08231.1;UU774|BLD44_025795;PCC9339|WP_017309183.1
cluster1042	4	N/A	N/A	Nostoc_PCC7120|BAB73327.1;Fischerella__NIES_3754|BAU05530.1;UU774|BLD44_000175;PCC9339|WP_017311340.1
cluster1043	4	Q58251	GO:0046872; F:metal ion binding; IEA:UniProtKB-KW	Nostoc_PCC7120|BAB73168.1;Fischerella__NIES_3754|BAU08993.1;UU774|BLD44_008285;PCC9339|WP_017309579.1
cluster1044	4	N/A	N/A	Nostoc_PCC7120|BAB72984.1;Fischerella__NIES_3754|BAU07312.1;UU774|BLD44_026435;PCC9339|WP_017309658.1
cluster1045	4	P42349	GO:0008168; F:methyltransferase activity; IEA:UniProtKB-KW	Nostoc_PCC7120|BAB75601.1;Fischerella__NIES_3754|BAU06501.1;UU774|BLD44_013520;PCC9339|WP_017312916.1
cluster1046	4	Q8YWR1	GO:0031119; P:tRNA pseudouridine synthesis; IEA:UniProtKB-UniRule	Nostoc_PCC7120|BAB77909.1;Fischerella__NIES_3754|BAU06013.1;UU774|BLD44_015415;PCC9339|WP_017312434.1
cluster1047	4	Q8YQ43	GO:0009231; P:riboflavin biosynthetic process; IEA:UniProtKB-UniRule	Nostoc_PCC7120|BAB75692.1;Fischerella__NIES_3754|BAU08719.1;UU774|BLD44_010850;PCC9339|WP_017311231.1
cluster1048	4	Q8L725	GO:0008324; F:cation transmembrane transporter activity; IEA:InterPro	Nostoc_PCC7120|BAB74599.1;Fischerella__NIES_3754|BAU06885.1;UU774|BLD44_010970;PCC9339|WP_017312298.1
cluster1049	4	N/A	N/A	Nostoc_PCC7120|BAB78066.1;Fischerella__NIES_3754|BAU08872.1;UU774|BLD44_008890;PCC9339|WP_026082130.1
cluster1050	4	Q8Z0H0	GO:0102025; F:ATPase-coupled thiosulfate transmembrane transporter activity; IEA:UniProtKB-EC	Nostoc_PCC7120|BAB77650.1;Fischerella__NIES_3754|BAU05447.1;UU774|BLD44_019030;PCC9339|WP_017309409.1
cluster1051	4	Q06581	GO:0005524; F:ATP binding; IEA:UniProtKB-KW	Nostoc_PCC7120|BAB75028.1;Fischerella__NIES_3754|BAU05813.1;UU774|BLD44_005625;PCC9339|WP_017309281.1
cluster1052	4	C4LLD6	GO:0010125; P:mycothiol biosynthetic process; IEA:UniProtKB-UniRule	Nostoc_PCC7120|BAB74538.1;Fischerella__NIES_3754|BAU08670.1;UU774|BLD44_018430;PCC9339|WP_017312245.1
cluster1053	4	N/A	N/A	Nostoc_PCC7120|BAB75749.1;Fischerella__NIES_3754|BAU07341.1;UU774|BLD44_026790;PCC9339|WP_017312188.1
cluster1054	4	Q8YP62	GO:0003746; F:translation elongation factor activity; IEA:UniProtKB-UniRule	Nostoc_PCC7120|BAB76037.1;Fischerella__NIES_3754|BAU04315.1;UU774|BLD44_003690;PCC9339|WP_017311595.1
cluster1055	4	N/A	N/A	Nostoc_PCC7120|BAB75614.1;Fischerella__NIES_3754|BAU08968.1;UU774|BLD44_001140;PCC9339|WP_017313438.1
cluster1056	4	N/A	N/A	Nostoc_PCC7120|BAB76378.1;Fischerella__NIES_3754|BAU07292.1;UU774|BLD44_016625;PCC9339|WP_017313158.1
cluster1057	4	O31568	GO:0055072; P:iron ion homeostasis; IEA:UniProtKB-KW	Nostoc_PCC7120|BAB74285.1;Fischerella__NIES_3754|BAU08075.1;UU774|BLD44_006940;PCC9339|WP_017308653.1
cluster1058	4	Q8GW20	GO:0009536; C:plastid; IDA:TAIR	Nostoc_PCC7120|BAB77972.1;Fischerella__NIES_3754|BAU06472.1;UU774|BLD44_008175;PCC9339|WP_017309603.1
cluster1059	4	N/A	N/A	Nostoc_PCC7120|BAB77577.1;Fischerella__NIES_3754|BAU07710.1;UU774|BLD44_023360;PCC9339|WP_017312997.1
cluster1060	4	N/A	N/A	Nostoc_PCC7120|BAB75219.1;Fischerella__NIES_3754|BAU04176.1;UU774|BLD44_012195;PCC9339|WP_017310403.1
cluster1061	4	P21577	GO:0006098; P:pentose-phosphate shunt; IEA:UniProtKB-UniPathway	Nostoc_PCC7120|BAB76974.1;Fischerella__NIES_3754|BAU08250.1;UU774|BLD44_021855;PCC9339|WP_017311909.1
cluster1062	4	P74893	GO:0008270; F:zinc ion binding; IEA:UniProtKB-UniRule	Nostoc_PCC7120|BAB73280.1;Fischerella__NIES_3754|BAU06377.1;UU774|BLD44_025570;PCC9339|WP_017309146.1
cluster1063	4	Q06848	GO:0030245; P:cellulose catabolic process; IEA:UniProtKB-KW	Nostoc_PCC7120|BAB73789.1;Fischerella__NIES_3754|BAU05372.1;UU774|BLD44_021125;PCC9339|WP_017312058.1
cluster1064	4	B1WVN5	GO:0031977; C:thylakoid lumen; IEA:UniProtKB-SubCell	Nostoc_PCC7120|BAB77710.1;Fischerella__NIES_3754|BAU07757.1;UU774|BLD44_002385;PCC9339|WP_017310860.1
cluster1065	4	N/A	N/A	Nostoc_PCC7120|BAB73101.1;Fischerella__NIES_3754|BAU08986.1;UU774|BLD44_008325;PCC9339|WP_017309572.1
cluster1066	4	N/A	N/A	Nostoc_PCC7120|BAB72738.1;Fischerella__NIES_3754|BAU08115.1;UU774|BLD44_009735;PCC9339|WP_017311037.1
cluster1067	4	N/A	N/A	Nostoc_PCC7120|BAB76457.1;Fischerella__NIES_3754|BAU04268.1;UU774|BLD44_013605;PCC9339|WP_017312900.1
cluster1068	4	Q3MAW5	GO:0006281; P:DNA repair; IEA:UniProtKB-UniRule	Nostoc_PCC7120|BAB76676.1;Fischerella__NIES_3754|BAU08478.1;UU774|BLD44_028175;PCC9339|WP_071524791.1
cluster1069	4	P44103	N/A	Nostoc_PCC7120|BAB75075.1;Fischerella__NIES_3754|BAU07168.1;UU774|BLD44_005760;PCC9339|WP_017309253.1
cluster1070	4	N/A	N/A	Nostoc_PCC7120|BAB77822.1;Fischerella__NIES_3754|BAU05573.1;UU774|BLD44_016785;PCC9339|WP_017313188.1
cluster1071	4	P45768	GO:0006865; P:amino acid transport; IEA:UniProtKB-KW	Nostoc_PCC7120|BAB75865.1;Fischerella__NIES_3754|BAU07937.1;UU774|BLD44_028060;PCC9339|WP_017309711.1
cluster1072	4	Q54975	GO:0006189; P:'de novo' IMP biosynthetic process; IEA:UniProtKB-UniRule	Nostoc_PCC7120|BAB74441.1;Fischerella__NIES_3754|BAU07096.1;UU774|BLD44_011460;PCC9339|WP_051040601.1
cluster1073	4	Q8YPS9	GO:0008360; P:regulation of cell shape; IEA:UniProtKB-KW	Nostoc_PCC7120|BAB75811.1;Fischerella__NIES_3754|BAU05908.1;UU774|BLD44_015960;PCC9339|WP_017310241.1
cluster1074	4	Q9FAB3	GO:0004674; F:protein serine/threonine kinase activity; IEA:UniProtKB-KW	Nostoc_PCC7120|BAB76217.1;Fischerella__NIES_3754|BAU05051.1;UU774|BLD44_008845;PCC9339|WP_017313054.1
cluster1075	4	P72640	GO:0008168; F:methyltransferase activity; IEA:UniProtKB-KW	Nostoc_PCC7120|BAB73272.1;Fischerella__NIES_3754|BAU07537.1;UU774|BLD44_013350;PCC9339|WP_017312135.1
cluster1076	4	O31916	GO:0008233; F:peptidase activity; IEA:UniProtKB-KW	Nostoc_PCC7120|BAB74893.1;Fischerella__NIES_3754|BAU05434.1;UU774|BLD44_005840;PCC9339|WP_017309237.1
cluster1077	4	Q8YQD8	GO:0016491; F:oxidoreductase activity; IEA:UniProtKB-KW	Nostoc_PCC7120|BAB75594.1;Fischerella__NIES_3754|BAU04917.1;UU774|BLD44_001405;PCC9339|WP_017309091.1
cluster1078	4	N/A	N/A	Nostoc_PCC7120|BAB74823.1;Fischerella__NIES_3754|BAU05354.1;UU774|BLD44_005200;PCC9339|WP_017312499.1
cluster1079	4	P16420	N/A	Nostoc_PCC7120|BAB76446.1;Fischerella__NIES_3754|BAU07276.1;UU774|BLD44_000985;PCC9339|WP_017313476.1
cluster1080	4	O34349	GO:0008962; F:phosphatidylglycerophosphatase activity; IEA:UniProtKB-EC	Nostoc_PCC7120|BAB78081.1;Fischerella__NIES_3754|BAU06464.1;UU774|BLD44_009125;PCC9339|WP_017310371.1
cluster1081	4	P9WQC0	GO:0008270; F:zinc ion binding; IEA:InterPro	Nostoc_PCC7120|BAB72836.1;Fischerella__NIES_3754|BAU05768.1;UU774|BLD44_027110;PCC9339|WP_017309455.1
cluster1082	4	N/A	N/A	Nostoc_PCC7120|BAB76943.1;Fischerella__NIES_3754|BAU07185.1;UU774|BLD44_009745;PCC9339|WP_017311035.1
cluster1083	4	N/A	N/A	Nostoc_PCC7120|BAB74648.1;Fischerella__NIES_3754|BAU09030.1;UU774|BLD44_020200;PCC9339|WP_026082095.1
cluster1084	4	Q8RWM7	GO:0010190; P:cytochrome b6f complex assembly; IMP:TAIR	Nostoc_PCC7120|BAB72897.1;Fischerella__NIES_3754|BAU06094.1;UU774|BLD44_002690;PCC9339|WP_016863985.1
cluster1085	4	N/A	N/A	Nostoc_PCC7120|BAB75446.1;Fischerella__NIES_3754|BAU05923.1;UU774|BLD44_026990;PCC9339|WP_017309476.1
cluster1086	4	N/A	N/A	Nostoc_PCC7120|BAB76006.1;Fischerella__NIES_3754|BAU04332.1;UU774|BLD44_003095;PCC9339|WP_017311199.1
cluster1087	4	Q8YQ90	GO:0009236; P:cobalamin biosynthetic process; IEA:UniProtKB-UniPathway	Nostoc_PCC7120|BAB75643.1;Fischerella__NIES_3754|BAU08085.1;UU774|BLD44_005700;PCC9339|WP_017309265.1
cluster1088	4	P74391	GO:0000725; P:recombinational repair; IBA:GO_Central	Nostoc_PCC7120|BAB75522.1;Fischerella__NIES_3754|BAU07369.1;UU774|BLD44_024380;PCC9339|WP_017309897.1
cluster1089	4	P07075	GO:0046872; F:metal ion binding; IEA:UniProtKB-KW	Nostoc_PCC7120|BAB72688.1;Fischerella__NIES_3754|BAU06081.1;UU774|BLD44_025860;PCC9339|WP_026081844.1
cluster1090	4	Q93TN0	GO:0010024; P:phytochromobilin biosynthetic process; IEA:InterPro	Nostoc_PCC7120|BAB75406.1;Fischerella__NIES_3754|BAU05664.1;UU774|BLD44_025090;PCC9339|WP_017313351.1
cluster1091	4	N/A	N/A	Nostoc_PCC7120|BAB74116.1;Fischerella__NIES_3754|BAU08309.1;UU774|BLD44_024050;PCC9339|WP_017309001.1
cluster1092	4	Q55460	GO:0006811; P:ion transport; IEA:UniProtKB-KW	Nostoc_PCC7120|BAB74576.1;Fischerella__NIES_3754|BAU06562.1;UU774|BLD44_020055;PCC9339|WP_017312599.1
cluster1093	4	N/A	N/A	Nostoc_PCC7120|BAB74062.1;Fischerella__NIES_3754|BAU07540.1;UU774|BLD44_026510;PCC9339|WP_017312137.1
cluster1094	4	P35791	GO:0016829; F:lyase activity; IEA:UniProtKB-KW	Nostoc_PCC7120|BAB72484.1;Fischerella__NIES_3754|BAU06731.1;UU774|BLD44_017975;PCC9339|WP_017310599.1
cluster1095	4	Q5WZY7	GO:0008270; F:zinc ion binding; IEA:UniProtKB-UniRule	Nostoc_PCC7120|BAB76077.1;Fischerella__NIES_3754|BAU05617.1;UU774|BLD44_011495;PCC9339|WP_017310108.1
cluster1096	4	Q92DW2	GO:0006935; P:chemotaxis; IEA:UniProtKB-KW	Nostoc_PCC7120|BAB72883.1;Fischerella__NIES_3754|BAU07013.1;UU774|BLD44_026610;PCC9339|WP_017312156.1
cluster1097	4	Q8YPR1	GO:0006096; P:glycolytic process; IEA:UniProtKB-UniRule	Nostoc_PCC7120|BAB75830.1;Fischerella__NIES_3754|BAU06907.1;UU774|BLD44_011920;PCC9339|WP_017309094.1
cluster1098	4	Q05068	GO:0000105; P:histidine biosynthetic process; IEA:UniProtKB-UniRule	Nostoc_PCC7120|BAB76089.1;Fischerella__NIES_3754|BAU08819.1;UU774|BLD44_015030;PCC9339|WP_017312800.1
cluster1099	4	P52056	GO:0030170; F:pyridoxal phosphate binding; IBA:GO_Central	Nostoc_PCC7120|BAB72444.1;Fischerella__NIES_3754|BAU07465.1;UU774|BLD44_028610;PCC9339|WP_017310191.1
cluster1100	4	N/A	N/A	Nostoc_PCC7120|BAB76336.1;Fischerella__NIES_3754|BAU05380.1;PCC9339|WP_017312051.1;UU774|BLD44_021090
cluster1101	4	P9WKR8	GO:0005886; C:plasma membrane; IEA:UniProtKB-SubCell	Nostoc_PCC7120|BAB74550.1;Fischerella__NIES_3754|BAU06099.1;UU774|BLD44_002660;PCC9339|WP_017313121.1
cluster1102	4	N/A	N/A	Nostoc_PCC7120|BAB73430.1;Fischerella__NIES_3754|BAU05310.1;UU774|BLD44_018750;PCC9339|WP_017309825.1
cluster1103	4	N/A	N/A	Nostoc_PCC7120|BAB72815.1;Fischerella__NIES_3754|BAU05102.1;UU774|BLD44_012490;PCC9339|WP_017310460.1
cluster1104	4	N/A	N/A	Nostoc_PCC7120|BAB75713.1;Fischerella__NIES_3754|BAU07479.1;UU774|BLD44_028685;PCC9339|WP_026081858.1
cluster1105	4	N/A	N/A	Nostoc_PCC7120|BAB72770.1;Fischerella__NIES_3754|BAU04357.1;UU774|BLD44_005130;PCC9339|WP_017312511.1
cluster1106	4	P58666	GO:0016114; P:terpenoid biosynthetic process; IEA:UniProtKB-UniRule	Nostoc_PCC7120|BAB74200.1;Fischerella__NIES_3754|BAU08884.1;UU774|BLD44_016300;PCC9339|WP_017309957.1
cluster1107	4	N/A	N/A	Nostoc_PCC7120|BAB74248.1;Fischerella__NIES_3754|BAU08148.1;UU774|BLD44_027075;PCC9339|WP_017309466.1
cluster1108	4	N/A	N/A	Nostoc_PCC7120|BAB77669.1;Fischerella__NIES_3754|BAU05505.1;UU774|BLD44_015470;PCC9339|WP_017312444.1
cluster1109	4	P08337	GO:0006260; P:DNA replication; IEA:UniProtKB-KW	Nostoc_PCC7120|BAB75511.1;Fischerella__NIES_3754|BAU07899.1;UU774|BLD44_024445;PCC9339|WP_017309884.1
cluster1110	4	N/A	N/A	Nostoc_PCC7120|BAB73208.1;Fischerella__NIES_3754|BAU09000.1;UU774|BLD44_008255;PCC9339|WP_017309584.1
cluster1111	4	N/A	N/A	Nostoc_PCC7120|BAB73682.1;Fischerella__NIES_3754|BAU05581.1;UU774|BLD44_023245;PCC9339|WP_017311730.1
cluster1112	4	Q3Z8H5	GO:0033362; P:lysine biosynthetic process via diaminopimelate, diaminopimelate-aminotransferase pathway; IEA:UniProtKB-UniRule	Nostoc_PCC7120|BAB74039.1;Fischerella__NIES_3754|BAU05642.1;UU774|BLD44_014285;PCC9339|WP_017308971.1
cluster1113	4	N/A	N/A	Nostoc_PCC7120|BAB73381.1;Fischerella__NIES_3754|BAU06545.1;UU774|BLD44_019805;PCC9339|WP_017312654.1
cluster1114	4	N/A	N/A	Nostoc_PCC7120|BAB73367.1;Fischerella__NIES_3754|BAU07555.1;UU774|BLD44_010175;PCC9339|WP_017310958.1
cluster1115	4	N/A	N/A	Nostoc_PCC7120|BAB72401.1;Fischerella__NIES_3754|BAU07230.1;UU774|BLD44_004605;PCC9339|WP_017313637.1
cluster1116	4	Q8YZV7	GO:0042773; P:ATP synthesis coupled electron transport; IEA:InterPro	Nostoc_PCC7120|BAB72306.1;Fischerella__NIES_3754|BAU07851.1;UU774|BLD44_005870;PCC9339|WP_196797851.1
cluster1117	4	N/A	N/A	Nostoc_PCC7120|BAB75062.1;Fischerella__NIES_3754|BAU04170.1;UU774|BLD44_012150;PCC9339|WP_017310394.1
cluster1118	4	N/A	N/A	Nostoc_PCC7120|BAB72926.1;Fischerella__NIES_3754|BAU07280.1;UU774|BLD44_009420;PCC9339|WP_017310314.1
cluster1119	4	A9KK83	GO:0008360; P:regulation of cell shape; IEA:UniProtKB-KW	Nostoc_PCC7120|BAB76896.1;Fischerella__NIES_3754|BAU06286.1;UU774|BLD44_022825;PCC9339|WP_051040595.1
cluster1120	4	B5XPB3	GO:0008654; P:phospholipid biosynthetic process; IEA:UniProtKB-UniRule	Nostoc_PCC7120|BAB74580.1;Fischerella__NIES_3754|BAU07040.1;UU774|BLD44_026215;PCC9339|WP_017309619.1
cluster1121	4	N/A	N/A	Nostoc_PCC7120|BAB76283.1;Fischerella__NIES_3754|BAU07269.1;UU774|BLD44_000950;PCC9339|WP_017313484.1
cluster1122	4	P31525	N/A	Nostoc_PCC7120|BAB76032.1;Fischerella__NIES_3754|BAU04320.1;UU774|BLD44_003715;PCC9339|WP_017311591.1
cluster1123	4	P21866	GO:0006355; P:regulation of transcription, DNA-templated; IMP:EcoCyc	Nostoc_PCC7120|BAB76011.1;Fischerella__NIES_3754|BAU04337.1;UU774|BLD44_003370;PCC9339|WP_026081993.1
cluster1124	4	Q8YVR1	GO:0006002; P:fructose 6-phosphate metabolic process; IEA:InterPro	Nostoc_PCC7120|BAB73612.1;Fischerella__NIES_3754|BAU04212.1;UU774|BLD44_014990;PCC9339|WP_035116089.1
cluster1125	4	N/A	N/A	Nostoc_PCC7120|BAB75708.1;Fischerella__NIES_3754|BAU07474.1;UU774|BLD44_028660;PCC9339|WP_017310181.1
cluster1126	4	N/A	N/A	Nostoc_PCC7120|BAB73253.1;Fischerella__NIES_3754|BAU05073.1;UU774|BLD44_028270;PCC9339|WP_017311750.1
cluster1127	4	Q55680	GO:0004672; F:protein kinase activity; IEA:InterPro	Nostoc_PCC7120|BAB76659.1;Fischerella__NIES_3754|BAU05668.1;UU774|BLD44_002735;PCC9339|WP_017313136.1
cluster1128	4	P08075	GO:0019872; P:streptomycin biosynthetic process; IEA:UniProtKB-UniPathway	Nostoc_PCC7120|BAB76190.1;Fischerella__NIES_3754|BAU05218.1;UU774|BLD44_028635;PCC9339|WP_017310186.1
cluster1129	4	N/A	N/A	Nostoc_PCC7120|BAB75110.1;Fischerella__NIES_3754|BAU05163.1;UU774|BLD44_004065;PCC9339|WP_017311512.1
cluster1130	4	P37093	GO:0015628; P:protein secretion by the type II secretion system; IBA:GO_Central	Nostoc_PCC7120|BAB74143.1;Fischerella__NIES_3754|BAU07691.1;UU774|BLD44_023450;PCC9339|WP_017312976.1
cluster1131	4	N/A	N/A	Nostoc_PCC7120|BAB72269.1;Fischerella__NIES_3754|BAU05058.1;UU774|BLD44_016350;PCC9339|WP_017309947.1
cluster1132	4	N/A	N/A	Nostoc_PCC7120|BAB75639.1;Fischerella__NIES_3754|BAU08080.1;UU774|BLD44_005725;PCC9339|WP_017309260.1
cluster1133	4	Q81ST7	GO:0071793; P:bacillithiol biosynthetic process; IEA:InterPro	Nostoc_PCC7120|BAB76136.1;Fischerella__NIES_3754|BAU05392.1;UU774|BLD44_004865;PCC9339|WP_017313593.1
cluster1134	4	P36548	GO:0009253; P:peptidoglycan catabolic process; IEA:InterPro	Nostoc_PCC7120|BAB77617.1;Fischerella__NIES_3754|BAU05516.1;UU774|BLD44_015555;PCC9339|WP_017312458.1
cluster1135	4	P21158	GO:0030435; P:sporulation resulting in formation of a cellular spore; IEA:UniProtKB-KW	Nostoc_PCC7120|BAB73377.1;Fischerella__NIES_3754|BAU07877.1;UU774|BLD44_020185;PCC9339|WP_017312570.1
cluster1136	4	N/A	N/A	Nostoc_PCC7120|BAB75334.1;Fischerella__NIES_3754|BAU06114.1;UU774|BLD44_024435;PCC9339|WP_026081823.1
cluster1137	4	N/A	N/A	Nostoc_PCC7120|BAB77755.1;Fischerella__NIES_3754|BAU07152.1;UU774|BLD44_016175;PCC9339|WP_035115704.1
cluster1138	4	Q44554	GO:0003723; F:RNA binding; IEA:UniProtKB-KW	Nostoc_PCC7120|BAB74627.1;PCC9339|WP_016859852.1;Fischerella__NIES_3754|BAU05949.1;UU774|BLD44_015285
cluster1139	4	N/A	N/A	Nostoc_PCC7120|BAB72877.1;Fischerella__NIES_3754|BAU06161.1;UU774|BLD44_006215;PCC9339|WP_017310057.1
cluster1140	4	Q55823	N/A	Nostoc_PCC7120|BAB72899.1;Fischerella__NIES_3754|BAU06092.1;UU774|BLD44_002705;PCC9339|WP_017313127.1
cluster1141	4	O64847	GO:0005739; C:mitochondrion; IDA:TAIR	Nostoc_PCC7120|BAB74161.1;Fischerella__NIES_3754|BAU08683.1;UU774|BLD44_017375;PCC9339|WP_017310718.1
cluster1142	4	Q06474	GO:0042773; P:ATP synthesis coupled electron transport; IBA:GO_Central	Nostoc_PCC7120|BAB74430.1;Fischerella__NIES_3754|BAU06549.1;UU774|BLD44_019775;PCC9339|WP_017312662.1
cluster1143	4	N/A	N/A	Nostoc_PCC7120|BAB74160.1;Fischerella__NIES_3754|BAU08684.1;UU774|BLD44_017380;PCC9339|WP_017310717.1
cluster1144	4	N/A	N/A	Nostoc_PCC7120|BAB73335.1;Fischerella__NIES_3754|BAU04660.1;UU774|BLD44_000570;PCC9339|WP_017309741.1
cluster1145	4	N/A	N/A	Nostoc_PCC7120|BAB76610.1;Fischerella__NIES_3754|BAU06993.1;UU774|BLD44_015665;PCC9339|WP_017312481.1
cluster1146	4	Q9KM67	GO:0006260; P:DNA replication; ISS:TIGR	Nostoc_PCC7120|BAB76618.1;Fischerella__NIES_3754|BAU05096.1;UU774|BLD44_012460;PCC9339|WP_017310451.1
cluster1147	4	Q8YXQ9	GO:0000162; P:tryptophan biosynthetic process; IEA:UniProtKB-UniRule	Nostoc_PCC7120|BAB73110.1;Fischerella__NIES_3754|BAU06149.1;UU774|BLD44_000815;PCC9339|WP_017312846.1
cluster1148	4	N/A	N/A	Nostoc_PCC7120|BAB76016.1;Fischerella__NIES_3754|BAU05062.1;UU774|BLD44_025890;PCC9339|WP_017310081.1
cluster1149	4	P72583	GO:0046906; F:tetrapyrrole binding; IBA:GO_Central	Nostoc_PCC7120|BAB73525.1;Fischerella__NIES_3754|BAU07838.1;UU774|BLD44_007605;PCC9339|WP_017309969.1
cluster1150	4	Q31ME3	GO:0006352; P:DNA-templated transcription, initiation; IEA:InterPro	Nostoc_PCC7120|BAB75948.1;Fischerella__NIES_3754|BAU06064.1;UU774|BLD44_015370;PCC9339|WP_017312428.1
cluster1152	4	Q3M644	GO:0009399; P:nitrogen fixation; IEA:UniProtKB-UniRule	Nostoc_PCC7120|BAB73390.1;Fischerella__NIES_3754|BAU06537.1;UU774|BLD44_019845;PCC9339|WP_017312647.1
cluster1153	4	Q9K5M9	GO:0000917; P:division septum assembly; IEA:UniProtKB-KW	Nostoc_PCC7120|BAB77047.1;Fischerella__NIES_3754|BAU07435.1;UU774|BLD44_024230;PCC9339|WP_017309039.1
cluster1154	4	N/A	N/A	Nostoc_PCC7120|BAB77720.1;Fischerella__NIES_3754|BAU06897.1;UU774|BLD44_029610;PCC9339|WP_017312288.1
cluster1155	4	N/A	N/A	Nostoc_PCC7120|BAB75437.1;Fischerella__NIES_3754|BAU08288.1;UU774|BLD44_000680;PCC9339|WP_017309680.1
cluster1156	4	Q6D3A9	GO:0015833; P:peptide transport; IEA:InterPro	Nostoc_PCC7120|BAB76477.1;Fischerella__NIES_3754|BAU08320.1;UU774|BLD44_011270;PCC9339|WP_017312355.1
cluster1157	4	Q68CP4	GO:0051259; P:protein complex oligomerization; IDA:UniProtKB	Nostoc_PCC7120|BAB73586.1;Fischerella__NIES_3754|BAU05679.1;UU774|BLD44_026885;PCC9339|WP_017309495.1
cluster1158	4	N/A	N/A	Nostoc_PCC7120|BAB75676.1;Fischerella__NIES_3754|BAU07794.1;UU774|BLD44_002245;PCC9339|WP_017310829.1
cluster1159	4	N/A	N/A	Nostoc_PCC7120|BAB75695.1;Fischerella__NIES_3754|BAU07624.1;UU774|BLD44_008755;PCC9339|WP_017313037.1
cluster1160	4	P45199	GO:0046872; F:metal ion binding; IEA:UniProtKB-KW	Nostoc_PCC7120|BAB77819.1;Fischerella__NIES_3754|BAU05570.1;UU774|BLD44_016805;PCC9339|WP_017313191.1
cluster1161	4	N/A	N/A	Nostoc_PCC7120|BAB74210.1;Fischerella__NIES_3754|BAU08929.1;UU774|BLD44_018570;PCC9339|WP_017309790.1
cluster1162	4	N/A	N/A	Nostoc_PCC7120|BAB76942.1;Fischerella__NIES_3754|BAU05219.1;UU774|BLD44_020865;PCC9339|WP_017312004.1
cluster1163	4	N/A	N/A	Nostoc_PCC7120|BAB77739.1;Fischerella__NIES_3754|BAU08019.1;UU774|BLD44_024950;PCC9339|WP_026082162.1
cluster1164	4	N/A	N/A	Nostoc_PCC7120|BAB73534.1;Fischerella__NIES_3754|BAU08109.1;UU774|BLD44_003215;PCC9339|WP_026081994.1
cluster1166	4	Q74DN5	GO:0006824; P:cobalt ion transport; IEA:InterPro	Nostoc_PCC7120|BAB75648.1;Fischerella__NIES_3754|BAU07289.1;UU774|BLD44_013065;PCC9339|WP_017310946.1
cluster1167	4	Q9F8D7	GO:0000155; F:phosphorelay sensor kinase activity; IEA:InterPro	Nostoc_PCC7120|BAB75804.1;Fischerella__NIES_3754|BAU05485.1;UU774|BLD44_021745;PCC9339|WP_017311927.1
cluster1168	4	Q3MFB4	GO:0006412; P:translation; IEA:UniProtKB-UniRule	Nostoc_PCC7120|BAB75907.1;Fischerella__NIES_3754|BAU05131.1;UU774|BLD44_012635;PCC9339|WP_026081885.1
cluster1169	4	N/A	N/A	Nostoc_PCC7120|BAB76748.1;Fischerella__NIES_3754|BAU04358.1;UU774|BLD44_005125;PCC9339|WP_017312512.1
cluster1170	4	Q8PSE5	GO:0008270; F:zinc ion binding; IEA:UniProtKB-UniRule	Nostoc_PCC7120|BAB77697.1;Fischerella__NIES_3754|BAU07207.1;UU774|BLD44_004715;PCC9339|WP_017313618.1
cluster1171	4	N/A	N/A	Nostoc_PCC7120|BAB76574.1;Fischerella__NIES_3754|BAU04292.1;UU774|BLD44_003545;PCC9339|WP_017311615.1
cluster1172	4	Q8YWD8	GO:0006464; P:cellular protein modification process; IEA:UniProtKB-UniRule	Nostoc_PCC7120|BAB78041.1;Fischerella__NIES_3754|BAU06948.1;UU774|BLD44_000715;PCC9339|WP_017312869.1
cluster1173	4	C0BK17	GO:0006518; P:peptide metabolic process; IDA:UniProtKB	Nostoc_PCC7120|BAB75231.1;Fischerella__NIES_3754|BAU04904.1;UU774|BLD44_020770;PCC9339|WP_017311987.1
cluster1174	4	Q8YQY1	GO:0009089; P:lysine biosynthetic process via diaminopimelate; IEA:UniProtKB-UniPathway	Nostoc_PCC7120|BAB75378.1;Fischerella__NIES_3754|BAU05469.1;UU774|BLD44_016025;PCC9339|WP_017310252.1
cluster1175	4	Q55108	GO:0015112; F:nitrate transmembrane transporter activity; IEA:InterPro	Nostoc_PCC7120|BAB72569.1;Fischerella__NIES_3754|BAU06647.1;UU774|BLD44_010670;PCC9339|WP_017310280.1
cluster1176	4	P00468	GO:0009399; P:nitrogen fixation; IEA:UniProtKB-KW	Nostoc_PCC7120|BAB73397.1;Fischerella__NIES_3754|BAU06530.1;UU774|BLD44_019905;PCC9339|WP_017312632.1
cluster1177	4	N/A	N/A	Nostoc_PCC7120|BAB76616.1;Fischerella__NIES_3754|BAU05097.1;UU774|BLD44_012475;PCC9339|WP_017310454.1
cluster1178	4	O61902	GO:0019693; P:ribose phosphate metabolic process; IBA:GO_Central	Nostoc_PCC7120|BAB75232.1;Fischerella__NIES_3754|BAU04903.1;UU774|BLD44_018605;PCC9339|WP_017309797.1
cluster1179	4	O78436	GO:0000917; P:division septum assembly; IEA:UniProtKB-KW	Nostoc_PCC7120|BAB75155.1;Fischerella__NIES_3754|BAU08802.1;UU774|BLD44_021335;PCC9339|WP_017309063.1
cluster1181	4	Q8YVH1	GO:0006412; P:translation; IEA:UniProtKB-UniRule	Nostoc_PCC7120|BAB73706.1;Fischerella__NIES_3754|BAU06349.1;UU774|BLD44_014105;PCC9339|WP_017308935.1
cluster1182	4	P29986	GO:0015979; P:photosynthesis; IEA:UniProtKB-KW	Nostoc_PCC7120|BAB72492.1;Fischerella__NIES_3754|BAU06740.1;UU774|BLD44_018015;PCC9339|WP_017310591.1
cluster1183	4	P0A4H0	GO:0043952; P:protein transport by the Sec complex; IEA:UniProtKB-UniRule	Nostoc_PCC7120|BAB75896.1;Fischerella__NIES_3754|BAU05120.1;UU774|BLD44_012580;PCC9339|WP_017310476.1
cluster1184	4	N/A	N/A	Nostoc_PCC7120|BAB73536.1;Fischerella__NIES_3754|BAU04881.1;UU774|BLD44_009365;PCC9339|WP_017310324.1
cluster1185	4	Q9RUR8	GO:0019684; P:photosynthesis, light reaction; IEA:InterPro	Nostoc_PCC7120|BAB75750.1;Fischerella__NIES_3754|BAU04258.1;UU774|BLD44_003425;PCC9339|WP_017311641.1
cluster1186	4	P59852	GO:0017000; P:antibiotic biosynthetic process; IEA:UniProtKB-KW	Nostoc_PCC7120|BAB76846.1;Fischerella__NIES_3754|BAU04674.1;UU774|BLD44_017055;PCC9339|WP_017310795.1
[truncated: 1,822 more rows]

## Sheet: UU774 & PCC7120 common clusters
# cluster_name	protein_number	swiss_prot_id	go_annotation	protein_list
[truncated: 67 more rows]

[truncated: 4 more sheets: Singleton, UU774 unique clusters, all colinearity kaks file, Tandem duplication file]
