# Supplementary material for: Genome Analysis Coupled With Transcriptomics Reveals the Reduced Fitness of a Hot Spring Cyanobacterium Mastigocladus laminosus UU774 Under Exogenous Nitrogen Supplement
Source: Front Microbiol. 2022 Jul 1;13:909289. doi: 10.3389/fmicb.2022.909289 (PMC9284123; doi:10.3389/fmicb.2022.909289)
Supplement: Supplementary Table 7 — The number of genes present in metabolic pathways present in the four species studied by KEGG/KAAS. The links are given to pathways present in UU774. [file Table_7.XLSX]

## Sheet: KEGGpathways
Pathway and its respective ID	UU774	PCC9339	NIES-3754	PCC 7120
00010 Glycolysis / Gluconeogenesis	28	30	28	29
00020 Citrate cycle (TCA cycle)	14	14	14	14
00030 Pentose phosphate pathway	23	23	22	21
00040 Pentose and glucuronate interconversions	7	6	6	6
00051 Fructose and mannose metabolism	14	15	16	17
00052 Galactose metabolism	8	8	8	6
00053 Ascorbate and aldarate metabolism	2	3	2	2
00500 Starch and sucrose metabolism	25	26	26	24
00520 Amino sugar and nucleotide sugar metabolism	37	39	34	29
00620 Pyruvate metabolism	28	28	25	26
00630 Glyoxylate and dicarboxylate metabolism	25	25	21	24
00640 Propanoate metabolism	14	14	12	13
00650 Butanoate metabolism	12	11	10	8
00660 C5-Branched dibasic acid metabolism	8	7	7	7
00562 Inositol phosphate metabolism	2	3	5	4
00190 Oxidative phosphorylation	37	37	40	41
00195 Photosynthesis	40	41	39	42
00196 Photosynthesis - antenna proteins	12	12	12	12
00710 Carbon fixation in photosynthetic organisms	16	17	17	17
00720 Carbon fixation pathways in prokaryotes	19	19	19	19
00680 Methane metabolism	25	25	22	24
00910 Nitrogen metabolism	15	16	16	17
00920 Sulfur metabolism	19	18	15	15
00061 Fatty acid biosynthesis	13	13	12	14
00071 Fatty acid degradation	7	7	7	5
00073 Cutin, suberine and wax biosynthesis	0	1	0	1
00100 Steroid biosynthesis	3	3	2	1
00140 Steroid hormone biosynthesis	0	2	0	1
00561 Glycerolipid metabolism	14	15	14	13
00564 Glycerophospholipid metabolism	8	8	8	9
00565 Ether lipid metabolism	1	0	1	0
00591 Linoleic acid metabolism	0	1	0	0
00600 Sphingolipid metabolism	2	1	2	2
00590 Arachidonic acid metabolism	1	2	0	2
00592 alpha-Linolenic acid metabolism	1	0	1	0
01040 Biosynthesis of unsaturated fatty acids	0	1	1	0
00230 Purine metabolism	45	48	43	40
00240 Pyrimidine metabolism	21	22	22	23
00250 Alanine, aspartate and glutamate metabolism	23	25	25	23
00260 Glycine, serine and threonine metabolism	27	26	22	25
00270 Cysteine and methionine metabolism	28	29	26	22
00280 Valine, leucine and isoleucine degradation	6	7	6	4
00290 Valine, leucine and isoleucine biosynthesis	10	11	10	11
00300 Lysine biosynthesis	12	12	12	12
00310 Lysine degradation	5	7	4	4
00220 Arginine biosynthesis	15	15	15	15
00330 Arginine and proline metabolism	15	19	14	12
00340 Histidine metabolism	12	12	12	11
00350 Tyrosine metabolism	9	9	6	9
00360 Phenylalanine metabolism	7	9	5	5
00380 Tryptophan metabolism	5	13	4	4
00400 Phenylalanine, tyrosine and tryptophan biosynthesis	21	23	20	23
00410 beta-Alanine metabolism	5	7	6	5
00430 Taurine and hypotaurine metabolism	4	5	4	3
00440 Phosphonate and phosphinate metabolism	0	0	0	6
00450 Selenocompound metabolism	6	6	5	5
00460 Cyanoamino acid metabolism	4	3	3	4
00471 D-Glutamine and D-glutamate metabolism	5	5	6	5
00472 D-Arginine and D-ornithine metabolism	0	2	0	0
00473 D-Alanine metabolism	2	3	2	3
00480 Glutathione metabolism	11	12	12	11
00510 N-Glycan biosynthesis	2	3	2	2
00513 Various types of N-glycan biosynthesis	1	2	1	1
00515 Mannose type O-glycan biosynthesis	1	1	1	1
00514 Other types of O-glycan biosynthesis	1	2	1	1
00532 Glycosaminoglycan biosynthesis - chondroitin sulfate / dermatan sulfate	0	0	0	1
00534 Glycosaminoglycan biosynthesis - heparan sulfate / heparin	0	0	0	1
00531 Glycosaminoglycan degradation	2	2	2	2
00563 Glycosylphosphatidylinositol (GPI)-anchor biosynthesis	1	1	1	1
00540 Lipopolysaccharide biosynthesis	8	8	7	7
00542 O-Antigen repeat unit biosynthesis	1	1	1	1
00541 O-Antigen nucleotide sugar biosynthesis	19	20	17	14
00550 Peptidoglycan biosynthesis	19	20	19	20
00511 Other glycan degradation	2	2	2	2
00571 Lipoarabinomannan	1	1	1	1
00572 Arabinogalactan biosynthesis - Mycobacterium	2	2	2	1
00730 Thiamine metabolism	12	12	11	11
00740 Riboflavin metabolism	8	9	8	7
00750 Vitamin B6 metabolism	6	6	6	6
00760 Nicotinate and nicotinamide metabolism	14	14	14	13
00770 Pantothenate and CoA biosynthesis	15	15	14	14
00780 Biotin metabolism	8	9	8	8
00785 Lipoic acid metabolism	3	2	3	3
00790 Folate biosynthesis	21	22	21	22
00670 One carbon pool by folate	10	10	10	11
00830 Retinol metabolism	4	4	2	5
00860 Porphyrin and chlorophyll metabolism	48	48	49	47
00130 Ubiquinone and other terpenoid-quinone biosynthesis	20	20	20	21
00900 Terpenoid backbone biosynthesis	13	12	12	12
00909 Sesquiterpenoid and triterpenoid biosynthesis	2	2	2	2
00906 Carotenoid biosynthesis	9	11	9	11
00981 Insect hormone biosynthesis	1	2	1	1
00908 Zeatin biosynthesis	1	1	1	2
00903 Limonene and pinene degradation	2	2	1	1
00281 Geraniol degradation	0	0	1	0
01051 Biosynthesis of ansamycins	1	1	1	1
00523 Polyketide sugar unit biosynthesis	4	4	4	4
01054 Nonribosomal peptide structures	2	2	0	1
01053 Biosynthesis of siderophore group nonribosomal peptides	5	3	1	3
01055 Biosynthesis of vancomycin group antibiotics	1	1	1	1
00940 Phenylpropanoid biosynthesis	2	1	1	1
00941 Flavonoid biosynthesis	0	1	0	0
00944 Flavone and flavonol biosynthesis	0	1	0	0
00901 Indole alkaloid biosynthesis	1	1	0	0
00950 Isoquinoline alkaloid biosynthesis	2	3	1	2
00960 Tropane, piperidine and pyridine alkaloid biosynthesis	2	2	2	4
00232 Caffeine metabolism	0	1	0	0
00965 Betalain biosynthesis	1	1	0	0
00966 Glucosinolate biosynthesis	2	2	2	1
00311 Penicillin and cephalosporin biosynthesis	1	2	1	2
00332 Carbapenem biosynthesis	2	2	2	2
00261 Monobactam biosynthesis	6	6	6	5
00521 Streptomycin biosynthesis	8	8	9	7
00524 Neomycin, kanamycin and gentamicin biosynthesis	2	2	2	2
00525 Acarbose and validamycin biosynthesis	2	2	2	2
00401 Novobiocin biosynthesis	2	2	2	3
00405 Phenazine biosynthesis	3	4	3	3
00333 Prodigiosin biosynthesis	3	3	3	3
00998 Biosynthesis of various secondary metabolites - part 2	1	1	1	2
00997 Biosynthesis of various secondary metabolites - part 3	0	2	1	4
00362 Benzoate degradation	2	2	2	1
00627 Aminobenzoate degradation	3	3	3	3
00364 Fluorobenzoate degradation	1	1	1	1
00625 Chloroalkane and chloroalkene degradation	8	9	6	8
00361 Chlorocyclohexane and chlorobenzene degradation	1	1	1	2
00623 Toluene degradation	1	1	1	1
00633 Nitrotoluene degradation	3	3	2	2
00643 Styrene degradation	1	1	1	2
00791 Atrazine degradation	3	3	3	3
00930 Caprolactam degradation	1	1	0	0
00626 Naphthalene degradation	4	3	2	3
00984 Steroid degradation	3	2	0	1
00980 Metabolism of xenobiotics by cytochrome P450	6	6	3	6
00982 Drug metabolism - cytochrome P450	4	5	3	5
00983 Drug metabolism - other enzymes	5	5	5	6
03020 RNA polymerase	3	4	4	4
03022 Basal transcription factors	1	1	0	1
03040 Spliceosome	0	1	0	2
03010 Ribosome	51	52	52	52
00970 Aminoacyl-tRNA biosynthesis	25	25	25	25
03013 RNA transport	3	3	3	3
03015 mRNA surveillance pathway	1	1	1	0
03008 Ribosome biogenesis in eukaryotes	1	1	1	2
03060 Protein export	13	13	13	13
04141 Protein processing in endoplasmic reticulum	3	3	3	4
04120 Ubiquitin mediated proteolysis	0	1	1	2
04122 Sulfur relay system	11	11	11	11
03018 RNA degradation	12	12	12	14
03030 DNA replication	12	13	13	14
03410 Base excision repair	8	7	8	7
03420 Nucleotide excision repair	7	7	7	8
03430 Mismatch repair	14	14	14	14
03440 Homologous recombination	18	17	17	18
02010 ABC transporters	92	91	85	97
02060 Phosphotransferase system (PTS)	1	1	1	1
03070 Bacterial secretion system	14	15	15	15
02020 Two-component system	80	80	68	79
04010 MAPK signaling pathway	0	2	5	2
04013 MAPK signaling pathway - fly	1	1	2	1
04016 MAPK signaling pathway - plant	4	3	2	3
04011 MAPK signaling pathway - yeast	6	3	3	1
04012 ErbB signaling pathway	0	0	3	0
04014 Ras signaling pathway	1	0	3	1
04015 Rap1 signaling pathway	1	0	2	1
04310 Wnt signaling pathway	1	1	0	0
04330 Notch signaling pathway	1	1	0	0
04392 Hippo signaling pathway - multiple species	1	1	1	1
04371 Apelin signaling pathway	1	0	1	1
04064 NF-kappa B signaling pathway	1	1	0	1
04668 TNF signaling pathway	0	1	1	1
04066 HIF-1 signaling pathway	7	7	8	6
04068 FoxO signaling pathway	5	3	3	4
04020 Calcium signaling pathway	2	2	2	1
04070 Phosphatidylinositol signaling system	3	3	3	3
04072 Phospholipase D signaling pathway	1	1	2	1
04071 Sphingolipid signaling pathway	1	1	2	1
04022 cGMP-PKG signaling pathway	0	1	4	0
04151 PI3K-Akt signaling pathway	3	2	3	4
04152 AMPK signaling pathway	5	5	4	5
04150 mTOR signaling pathway	2	1	3	3
04075 Plant hormone signal transduction	3	2	1	1
04080 Neuroactive ligand-receptor interaction	1	1	1	1
04142 Lysosome	3	3	3	3
04146 Peroxisome	7	7	4	8
04140 Autophagy - animal	3	2	2	2
04138 Autophagy - yeast	1	1	0	0
04139 Mitophagy - yeast	2	1	0	1
04110 Cell cycle	0	1	1	1
04111 Cell cycle - yeast	2	2	2	1
04112 Cell cycle - Caulobacter	11	11	13	13
04113 Meiosis - yeast	4	4	2	2
04114 Oocyte meiosis	1	2	3	2
04210 Apoptosis	3	4	3	5
04214 Apoptosis - fly	3	4	4	5
04215 Apoptosis - multiple species	1	1	1	1
04216 Ferroptosis	2	3	1	2
04217 Necroptosis	4	4	4	4
04115 p53 signaling pathway	1	1	1	2
04218 Cellular senescence	1	1	1	1
04510 Focal adhesion	2	2	4	2
04540 Gap junction	0	1	4	0
04530 Tight junction	1	0	0	1
02024 Quorum sensing	31	34	30	31
05111 Biofilm formation - Vibrio cholerae	7	6	7	8
02025 Biofilm formation - Pseudomonas aeruginosa	17	16	12	11
02026 Biofilm formation - Escherichia coli	8	8	8	11
02030 Bacterial chemotaxis	7	7	6	7
02040 Flagellar assembly	1	1	1	1
04611 Platelet activation	0	1	4	0
04621 NOD-like receptor signaling pathway	2	3	3	5
04612 Antigen processing and presentation	1	1	1	1
04660 T cell receptor signaling pathway	2	2	4	2
04658 Th1 and Th2 cell differentiation	1	1	1	1
04659 Th17 cell differentiation	2	2	2	2
04657 IL-17 signaling pathway	1	1	2	2
04664 Fc epsilon RI signaling pathway	1	1	2	1
04910 Insulin signaling pathway	7	6	7	7
04922 Glucagon signaling pathway	9	7	7	9
04920 Adipocytokine signaling pathway	3	2	1	3
03320 PPAR signaling pathway	3	4	4	3
04912 GnRH signaling pathway	0	1	1	0
04929 GnRH secretion	0	0	1	0
04913 Ovarian steroidogenesis	0	1	0	0
04915 Estrogen signaling pathway	1	1	2	1
04914 Progesterone-mediated oocyte maturation	2	3	4	3
04917 Prolactin signaling pathway	0	0	1	0
04921 Oxytocin signaling pathway	2	2	4	2
04918 Thyroid hormone synthesis	1	1	1	1
04919 Thyroid hormone signaling pathway	2	2	3	3
04924 Renin secretion	0	1	2	0
04614 Renin-angiotensin system	1	1	0	1
04925 Aldosterone synthesis and secretion	2	1	2	1
04260 Cardiac muscle contraction	1	1	1	1
04261 Adrenergic signaling in cardiomyocytes	0	1	1	0
04270 Vascular smooth muscle contraction	1	2	4	0
04970 Salivary secretion	1	2	4	1
04972 Pancreatic secretion	1	1	1	1
04976 Bile secretion	1	0	0	1
04973 Carbohydrate digestion and absorption	1	1	1	1
04974 Protein digestion and absorption	1	0	1	0
04979 Cholesterol metabolism	1	1	1	1
04978 Mineral absorption	3	3	2	2
04960 Aldosterone-regulated sodium reabsorption	1	1	2	1
04964 Proximal tubule bicarbonate reclamation	1	1	1	1
04724 Glutamatergic synapse	2	2	3	2
04727 GABAergic synapse	2	3	3	2
04725 Cholinergic synapse	0	0	1	0
04728 Dopaminergic synapse	1	1	0	0
04726 Serotonergic synapse	1	1	1	0
04720 Long-term potentiation	0	0	2	0
04730 Long-term depression	0	1	4	0
04723 Retrograde endocannabinoid signaling	0	0	2	1
04722 Neurotrophin signaling pathway	1	3	3	2
04750 Inflammatory mediator regulation of TRP channels	1	1	0	0
04360 Axon guidance	1	2	4	1
04361 Axon regeneration	3	2	1	3
04380 Osteoclast differentiation	1	1	2	2
04211 Longevity regulating pathway	3	2	1	2
04212 Longevity regulating pathway - worm	6	9	6	6
04213 Longevity regulating pathway - multiple species	6	5	3	4
04713 Circadian entrainment	0	2	4	0
04710 Circadian rhythm	1	1	1	1
04714 Thermogenesis	5	4	7	6
04626 Plant-pathogen interaction	5	4	4	4
05200 Pathways in cancer	5	6	4	4
05202 Transcriptional misregulation in cancer	1	1	0	0
05206 MicroRNAs in cancer	3	5	3	5
05205 Proteoglycans in cancer	2	2	4	2
05204 Chemical carcinogenesis	3	4	1	4
05203 Viral carcinogenesis	2	2	3	1
05230 Central carbon metabolism in cancer	7	7	8	8
05231 Choline metabolism in cancer	2	2	3	2
05235 PD-L1 expression and PD-1 checkpoint pathway in cancer	1	2	1	1
05225 Hepatocellular carcinoma	2	2	2	1
05214 Glioma	1	1	2	0
05220 Chronic myeloid leukemia	1	1	1	1
05219 Bladder cancer		1	1	0
05215 Prostate cancer	2	2	3	3
05213 Endometrial cancer	1	1	2	1
05222 Small cell lung cancer	1	1	1	2
05223 Non-small cell lung cancer	1	1	2	1
05166 Human T-cell leukemia virus 1 infection	2	4	3	3
05161 Hepatitis B	1	1	2	2
05160 Hepatitis C	1	1	3	2
05164 Influenza A	1	1	3	2
05162 Measles	1	2	3	2
05168 Herpes simplex virus 1 infection	1	1	2	2
05169 Epstein-Barr virus infection	1	1	2	2
05165 Human papillomavirus infection	2	2	3	2
05120 Epithelial cell signaling in Helicobacter pylori infection	2	2	3	3
05130 Pathogenic Escherichia coli infection	1	1	4	2
05132 Salmonella infection	5	3	6	4
05131 Shigellosis	2	3	1	2
05133 Pertussis	3	3	4	4
05134 Legionellosis	4	4	4	5
05150 Staphylococcus aureus infection	1	2	2	1
05152 Tuberculosis	4	4	5	4
05146 Amoebiasis	2	1	1	0
05145 Toxoplasmosis	2	2	3	3
05142 Chagas disease	1	1	2	2
05143 African trypanosomiasis	1	1	1	1
05323 Rheumatoid arthritis	1	1	1	1
05340 Primary immunodeficiency	1	1	1	1
05010 Alzheimer disease	5	4	5	5
05012 Parkinson disease	5	5	3	4
05014 Amyotrophic lateral sclerosis	5	4	2	3
05016 Huntington disease	6	5	3	3
05017 Spinocerebellar ataxia	3	3	0	0
05020 Prion disease	4	4	3	2
05022 Pathways of neurodegeneration - multiple diseases	7	7	3	5
05030 Cocaine addiction	1	1	0	0
05031 Amphetamine addiction	1	1	0	0
05032 Morphine addiction	1	1	1	1
05034 Alcoholism	1	1	1	0
05417 Lipid and atherosclerosis	5	5	6	6
05418 Fluid shear stress and atherosclerosis	6	5	4	6
05410 Hypertrophic cardiomyopathy	1	0	0	1
05415 Diabetic cardiomyopathy	7	7	7	7
04930 Type II diabetes mellitus	1	1	2	2
04940 Type I diabetes mellitus	1	2	2	1
04932 Non-alcoholic fatty liver disease	2	1	1	3
04931 Insulin resistance	5	5	4	5
04934 Cushing syndrome	3	3	2	2
01501 beta-Lactam resistance	6	6	6	8
01502 Vancomycin resistance	7	7	7	7
01503 Cationic antimicrobial peptide (CAMP) resistance	4	6	5	5
01524 Platinum drug resistance	4	4	5	4
01523 Antifolate resistance	2	2	2	3
04350 TGF-beta signaling pathway	0	0	1	0
04933 AGE-RAGE signaling pathway in diabetic complications	0	0	1	0
01521 EGFR tyrosine kinase inhibitor resistance	0	0	1	0
01522 Endocrine resistance	0	0	1	0
04024 cAMP signaling pathway	0	0	2	0
04341 Hedgehog signaling pathway - fly	0	0	1	1
04350 TGF-beta signaling pathway	0	0	1	0
04370 VEGF signaling pathway	0	0	1	0
04550 Signaling pathways regulating pluripotency of stem cells	0	0	1	0
04520 Adherens junction	0	0	1	0
04810 Regulation of actin cytoskeleton	0	0	3	0
04613 Neutrophil extracellular trap formation	0	0	1	0
04620 Toll-like receptor signaling pathway	0	0	1	1
04625 C-type lectin receptor signaling pathway	0	0	2	1
04650 Natural killer cell mediated cytotoxicity	0	0	2	0
04662 B cell receptor signaling pathway	0	0	1	1
04666 Fc gamma R-mediated phagocytosis	0	0	2	0
04062 Chemokine signaling pathway	0	0	2	1
04923 Regulation of lipolysis in adipocytes	0	0	2	1
04926 Relaxin signaling pathway	0	0	1	0
04935 Growth hormone synthesis, secretion and action	0	0	1	0
04928 Parathyroid hormone synthesis, secretion and action	0	0	1	0
04916 Melanogenesis	0	0	1	0
04740 Olfactory transduction	0	0	1	0
04320 Dorso-ventral axis formation	0	0	1	0
05210 Colorectal cancer	0	0	1	0
05212 Pancreatic cancer	0	0	1	1
05226 Gastric cancer	0	0	1	1
05216 Thyroid cancer	0	0	1	0
05221 Acute myeloid leukemia	0	0	1	1
05218 Melanoma	0	0	1	0
05211 Renal cell carcinoma	0	0	3	0
05224 Breast cancer	0	0	1	0
05170 Human immunodeficiency virus 1 infection	0	0	3	1
05171 Coronavirus disease - COVID-19	0	0	2	1
05163 Human cytomegalovirus infection	0	0	1	1
05167 Kaposi sarcoma-associated herpesvirus infection	0	0	2	1
05135 Yersinia infection	0	0	2	0
05140 Leishmaniasis	0	0	1	0
04390 Hippo signaling pathway	0	0	0	1
04391 Hippo signaling pathway - fly	0	0	0	1
04624 Toll and Imd signaling pathway	0	0	0	1
04622 RIG-I-like receptor signaling pathway	0	0	0	1
04623 Cytosolic DNA-sensing pathway	0	0	0	1
